# Supplementary material for: Integrated single-cell transcriptomic and epigenetic study of cell state transition and lineage commitment in embryonic mouse cerebellum
Source: Sci Adv. 2022 Apr 1;8(13):eabl9156. doi: 10.1126/sciadv.abl9156 (PMC10938588; doi:10.1126/sciadv.abl9156)
Supplement: Supplementary file 2 — Data S1 to S8 [file sciadv.abl9156_data_s1_to_s8.zip]

Archive with 8 entries (8 files):
- sciadv.abl9156_data_s1.xlsx
- sciadv.abl9156_data_s2.csv
- sciadv.abl9156_data_s3.xlsx
- sciadv.abl9156_data_s4.xlsx
- sciadv.abl9156_data_s5.xlsx
- sciadv.abl9156_data_s6.xlsx
- sciadv.abl9156_data_s7.xlsx
- sciadv.abl9156_data_s8.xlsx
