# Supplementary material for: Integrated single-cell transcriptomic and epigenetic study of cell state transition and lineage commitment in embryonic mouse cerebellum
Source: Sci Adv. 2022 Apr 1;8(13):eabl9156. doi: 10.1126/sciadv.abl9156 (PMC10938588; doi:10.1126/sciadv.abl9156)
Supplement: Supplementary file 2 — Data S1 to S8 [file sciadv.abl9156_data_s1_to_s8.zip › sciadv.abl9156_data_s1.xlsx]

## Sheet: E10_17
feature	TF	description	statistic	logFC	auc	pval	padj	pct_in	pct_out	pct.diff	cellType	Name
Fabp7	nonTF	fatty acid binding protein 7, brain	9.96215e+07	3.17898	0.958439	0	0	99.7994	65.8307	33.9686	AS_BG	Astrocyte and Bergmann glia
Dbi	nonTF	diazepam binding inhibitor	9.81216e+07	2.1917	0.944009	0	0	99.077	70.6353	28.4417	AS_BG	Astrocyte and Bergmann glia
Sparcl1	nonTF	SPARC-like 1	9.33711e+07	1.85566	0.898306	0	0	86.7576	17.0655	69.6922	AS_BG	Astrocyte and Bergmann glia
Id3	Transcription_Factors	inhibitor of DNA binding 3	86739306	1.7902	0.834503	0	0	93.2183	39.1801	54.0382	AS_BG	Astrocyte and Bergmann glia
Sparc	nonTF	secreted acidic cysteine rich glycoprotein	92364247	1.66393	0.888619	0	0	92.9775	31.3018	61.6757	AS_BG	Astrocyte and Bergmann glia
Slc1a3	nonTF	solute carrier family 1 (glial high affinity glutamate transporter), member 3	9.3522e+07	1.65434	0.899758	0	0	86.878	17.8518	69.0262	AS_BG	Astrocyte and Bergmann glia
Serpine2	nonTF	serine (or cysteine) peptidase inhibitor, clade E, member 2	8.72291e+07	1.56857	0.839215	0	0	80.2167	28.8372	51.3795	AS_BG	Astrocyte and Bergmann glia
Hes5	Transcription_Factors	hairy and enhancer of split 5 (Drosophila)	85097288	1.56635	0.818705	0	0	82.7047	30.2949	52.4098	AS_BG	Astrocyte and Bergmann glia
Acot1	nonTF	acyl-CoA thioesterase 1	92630502	1.55522	0.891181	0	0	86.9583	22.5605	64.3977	AS_BG	Astrocyte and Bergmann glia
Lxn	nonTF	latexin	8.85562e+07	1.51892	0.851983	0	0	79.4944	19.9209	59.5735	AS_BG	Astrocyte and Bergmann glia
Gpm6b	nonTF	glycoprotein m6b	9.4667e+07	1.49854	0.910774	0	0	98.5955	73.2438	25.3517	AS_BG	Astrocyte and Bergmann glia
Ndrg2	nonTF	N-myc downstream regulated gene 2	9.2382e+07	1.46606	0.88879	0	0	82.9856	11.0094	71.9762	AS_BG	Astrocyte and Bergmann glia
Phgdh	nonTF	3-phosphoglycerate dehydrogenase	9.09075e+07	1.4066	0.874604	0	0	91.2921	37.7224	53.5698	AS_BG	Astrocyte and Bergmann glia
Ednrb	nonTF	endothelin receptor type B	8.75435e+07	1.28761	0.84224	0	0	74.9197	12.8698	62.0499	AS_BG	Astrocyte and Bergmann glia
Pea15a	nonTF	phosphoprotein enriched in astrocytes 15A	8.93013e+07	1.26523	0.859151	0	0	93.138	58.9163	34.2217	AS_BG	Astrocyte and Bergmann glia
Mgst1	nonTF	microsomal glutathione S-transferase 1	89138449	1.25972	0.857584	0	0	82.1027	23.3613	58.7414	AS_BG	Astrocyte and Bergmann glia
Ttyh1	nonTF	tweety family member 1	8.78337e+07	1.17695	0.845031	0	0	76.8459	13.9079	62.938	AS_BG	Astrocyte and Bergmann glia
Aldoc	nonTF	aldolase C, fructose-bisphosphate	7.84858e+07	1.17066	0.755097	0	0	53.0498	3.15752	49.8922	AS_BG	Astrocyte and Bergmann glia
Cd81	nonTF	CD81 antigen	87245189	1.16222	0.83937	0	0	95.305	70.1966	25.1084	AS_BG	Astrocyte and Bergmann glia
Nkain4	nonTF	Na+/K+ transporting ATPase interacting 4	85596730	1.15679	0.82351	0	0	86.1156	42.7092	43.4064	AS_BG	Astrocyte and Bergmann glia
Pla2g7	nonTF	phospholipase A2, group VII (platelet-activating factor acetylhydrolase, plasma)	8.39698e+07	1.12159	0.807857	0	0	68.9005	12.1602	56.7403	AS_BG	Astrocyte and Bergmann glia
Plpp3	nonTF	phospholipid phosphatase 3	85026062	1.11761	0.81802	0	0	70.7464	12.455	58.2913	AS_BG	Astrocyte and Bergmann glia
Cyp26b1	nonTF	cytochrome P450, family 26, subfamily b, polypeptide 1	8.53589e+07	1.0787	0.821222	0	0	73.5955	14.5696	59.0259	AS_BG	Astrocyte and Bergmann glia
Gm3764	nonTF	predicted gene 3764	85030893	1.05753	0.818066	0	0	83.3868	34.5936	48.7932	AS_BG	Astrocyte and Bergmann glia
Luzp2	nonTF	leucine zipper protein 2	79668855	1.0519	0.766479	0	0	58.427	8.31695	50.11	AS_BG	Astrocyte and Bergmann glia
Cd9	nonTF	CD9 antigen	81007307	1.04248	0.779356	0	0	72.7127	27.2093	45.5034	AS_BG	Astrocyte and Bergmann glia
Hes1	Transcription_Factors	hairy and enhancer of split 1 (Drosophila)	8.01145e+07	1.00548	0.770766	0	0	69.6228	21.9731	47.6496	AS_BG	Astrocyte and Bergmann glia
Zfp36l1	nonTF	zinc finger protein 36, C3H type-like 1	8.32803e+07	0.999871	0.801225	0	0	83.8684	39.7962	44.0722	AS_BG	Astrocyte and Bergmann glia
Serpinh1	nonTF	serine (or cysteine) peptidase inhibitor, clade H, member 1	8.23249e+07	0.998894	0.792033	0	0	88.3226	47.9909	40.3317	AS_BG	Astrocyte and Bergmann glia
Qk	nonTF	quaking	8.34526e+07	0.960225	0.802882	0	0	76.8058	30.5442	46.2615	AS_BG	Astrocyte and Bergmann glia
Cspg5	nonTF	chondroitin sulfate proteoglycan 5	82036783	0.957521	0.789261	0	0	67.0144	14.4881	52.5263	AS_BG	Astrocyte and Bergmann glia
Mfge8	nonTF	milk fat globule-EGF factor 8 protein	7.7727e+07	0.926277	0.747797	0	0	58.9888	15.3153	43.6735	AS_BG	Astrocyte and Bergmann glia
Tspan7	nonTF	tetraspanin 7	80999152	0.919798	0.779278	0	0	70.626	23.836	46.79	AS_BG	Astrocyte and Bergmann glia
Gstm1	nonTF	glutathione S-transferase, mu 1	8.08863e+07	0.916957	0.778192	0	0	66.6533	18.7485	47.9048	AS_BG	Astrocyte and Bergmann glia
Mt3	nonTF	metallothionein 3	7.46268e+07	0.869259	0.717971	0	0	47.9936	6.40854	41.585	AS_BG	Astrocyte and Bergmann glia
Ddah1	nonTF	dimethylarginine dimethylaminohydrolase 1	79205037	0.832047	0.762017	0	0	61.4767	13.9199	47.5568	AS_BG	Astrocyte and Bergmann glia
Sox9	Transcription_Factors	SRY (sex determining region Y)-box 9	7.95909e+07	0.823379	0.765729	0	0	67.6164	21.1436	46.4728	AS_BG	Astrocyte and Bergmann glia
Id1	Transcription_Factors	inhibitor of DNA binding 1	72970817	0.808469	0.702039	0	0	69.6629	32.3016	37.3613	AS_BG	Astrocyte and Bergmann glia
Aldh1l1	nonTF	aldehyde dehydrogenase 1 family, member L1	77354851	0.80062	0.744217	0	0	52.2071	4.30592	47.9011	AS_BG	Astrocyte and Bergmann glia
Mfap2	nonTF	microfibrillar-associated protein 2	7.80085e+07	0.796852	0.750505	0	0	76.7657	41.6351	35.1306	AS_BG	Astrocyte and Bergmann glia
Glul	nonTF	glutamate-ammonia ligase (glutamine synthetase)	7.68778e+07	0.770064	0.739627	0	0	72.1509	42.1098	30.0411	AS_BG	Astrocyte and Bergmann glia
Gsta4	nonTF	glutathione S-transferase, alpha 4	7.71815e+07	0.75017	0.742549	0	0	69.9839	31.4313	38.5526	AS_BG	Astrocyte and Bergmann glia
1810037I17Rik	nonTF	RIKEN cDNA 1810037I17 gene	78321936	0.746508	0.753521	0	0	81.0594	54.7159	26.3435	AS_BG	Astrocyte and Bergmann glia
Cdo1	nonTF	cysteine dioxygenase 1, cytosolic	7.36532e+07	0.73605	0.708604	0	0	59.5907	25.6246	33.9661	AS_BG	Astrocyte and Bergmann glia
Pdpn	nonTF	podoplanin	7.55436e+07	0.727922	0.726791	0	0	61.4767	22.1721	39.3046	AS_BG	Astrocyte and Bergmann glia
Rcn1	nonTF	reticulocalbin 1	7.73587e+07	0.725263	0.744253	0	0	74.3579	39.3095	35.0484	AS_BG	Astrocyte and Bergmann glia
Plat	nonTF	plasminogen activator, tissue	7.57431e+07	0.717667	0.728711	0	0	53.6517	11.6974	41.9543	AS_BG	Astrocyte and Bergmann glia
Prkcdbp	no		76998636	0.714773	0.740789	0	0	57.0626	12.4503	44.6123	AS_BG	Astrocyte and Bergmann glia
Vcam1	nonTF	vascular cell adhesion molecule 1	7.41758e+07	0.713571	0.713632	0	0	48.3146	7.67202	40.6426	AS_BG	Astrocyte and Bergmann glia
Gpx8	nonTF	glutathione peroxidase 8 (putative)	7.69254e+07	0.709409	0.740085	0	0	65.2889	25.4064	39.8825	AS_BG	Astrocyte and Bergmann glia
Rgma	nonTF	repulsive guidance molecule family member A	75722594	0.693392	0.728513	0	0	54.7352	12.7787	41.9564	AS_BG	Astrocyte and Bergmann glia
Psat1	nonTF	phosphoserine aminotransferase 1	7.30157e+07	0.666595	0.70247	0	0	66.0915	40.338	25.7534	AS_BG	Astrocyte and Bergmann glia
Slc9a3r1	nonTF	solute carrier family 9 (sodium/hydrogen exchanger), member 3 regulator 1	7.51899e+07	0.664685	0.723388	0	0	55.0963	14.9413	40.155	AS_BG	Astrocyte and Bergmann glia
Ptprz1	nonTF	protein tyrosine phosphatase, receptor type Z, polypeptide 1	73758240	0.659164	0.709614	0	0	46.9101	6.77775	40.1324	AS_BG	Astrocyte and Bergmann glia
Atp1a2	nonTF	ATPase, Na+/K+ transporting, alpha 2 polypeptide	7.40875e+07	0.648034	0.712782	0	0	46.3884	4.2316	42.1568	AS_BG	Astrocyte and Bergmann glia
E130114P18Rik	nonTF	RIKEN cDNA E130114P18 gene	73004103	0.624871	0.702359	0	0	57.825	22.1386	35.6865	AS_BG	Astrocyte and Bergmann glia
Fam181b	nonTF	family with sequence similarity 181, member B	7.28114e+07	0.609626	0.700505	0	0	48.4751	10.5179	37.9573	AS_BG	Astrocyte and Bergmann glia
Gnai2	nonTF	guanine nucleotide binding protein (G protein), alpha inhibiting 2	74040109	0.653568	0.712326	9.7645e-303	1.03119e-300	82.0225	55.3608	26.6616	AS_BG	Astrocyte and Bergmann glia
Meg3	nonTF	maternally expressed 3	44279740	1.97568	0.889845	0	0	97.1453	49.0615	48.0839	C3.Tlx3	parabrachial nuclear neurons
Stmn2	nonTF	stathmin-like 2	42018982	1.87025	0.844413	0	0	99.9135	66.7937	33.1198	C3.Tlx3	parabrachial nuclear neurons
Nefl	nonTF	neurofilament, light polypeptide	4.2483e+07	1.82069	0.853737	0	0	86.7647	30.479	56.2857	C3.Tlx3	parabrachial nuclear neurons
Ina	nonTF	internexin neuronal intermediate filament protein, alpha	4.08571e+07	1.51088	0.821064	0	0	95.6747	41.5718	54.1029	C3.Tlx3	parabrachial nuclear neurons
Mllt11	nonTF	myeloid/lymphoid or mixed-lineage leukemia; translocated to, 11	4.23137e+07	1.5075	0.850335	0	0	99.1349	56.6533	42.4816	C3.Tlx3	parabrachial nuclear neurons
Nhlh2	Transcription_Factors	nescient helix loop helix 2	39209155	1.3294	0.787947	0	0	83.737	38.1383	45.5988	C3.Tlx3	parabrachial nuclear neurons
Nefm	nonTF	neurofilament, medium polypeptide	40485246	1.27908	0.813591	0	0	78.8927	24.9524	53.9404	C3.Tlx3	parabrachial nuclear neurons
Gng3	nonTF	guanine nucleotide binding protein (G protein), gamma 3	41355478	1.24337	0.831079	0	0	94.8097	46.297	48.5127	C3.Tlx3	parabrachial nuclear neurons
Tlx3	Transcription_Factors	T cell leukemia, homeobox 3	38182596	1.21546	0.767317	0	0	60.4671	10.0613	50.4058	C3.Tlx3	parabrachial nuclear neurons
Tfap2b	Transcription_Factors	transcription factor AP-2 beta	3.72607e+07	1.19032	0.748791	0	0	67.0415	22.2274	44.8141	C3.Tlx3	parabrachial nuclear neurons
Elavl4	nonTF	ELAV (embryonic lethal, abnormal vision, Drosophila)-like 4 (Hu antigen D)	40624927	1.14879	0.816398	0	0	91.8685	41.4673	50.4012	C3.Tlx3	parabrachial nuclear neurons
Celf4	nonTF	CUGBP, Elav-like family member 4	40014919	1.03929	0.804139	0	0	83.4775	28.5718	54.9057	C3.Tlx3	parabrachial nuclear neurons
Tmem163	nonTF	transmembrane protein 163	38715308	0.900189	0.778022	0	0	65.0519	10.9186	54.1334	C3.Tlx3	parabrachial nuclear neurons
Tubb4a	nonTF	tubulin, beta 4A class IVA	3.88842e+07	0.837659	0.781416	0	0	79.2388	29.2617	49.977	C3.Tlx3	parabrachial nuclear neurons
C130021I20Rik	nonTF	Riken cDNA C130021I20 gene	3.5009e+07	0.573674	0.70354	0	0	41.6955	1.17316	40.5223	C3.Tlx3	parabrachial nuclear neurons
Crmp1	nonTF	collapsin response mediator protein 1	39704607	0.994898	0.797903	9.21633e-284	5.00962e-281	93.5986	56.9042	36.6944	C3.Tlx3	parabrachial nuclear neurons
Gap43	nonTF	growth associated protein 43	3.89101e+07	1.4517	0.781937	2.1415e-257	1.0148e-254	93.4256	54.8994	38.5262	C3.Tlx3	parabrachial nuclear neurons
Uncx	Transcription_Factors	UNC homeobox	3.72875e+07	0.925867	0.74933	2.8263e-253	1.27397e-250	76.1246	34.0078	42.1168	C3.Tlx3	parabrachial nuclear neurons
Tagln3	nonTF	transgelin 3	3.9122e+07	1.09196	0.786196	6.49743e-252	2.85902e-249	98.7024	65.7506	32.9518	C3.Tlx3	parabrachial nuclear neurons
Stmn3	nonTF	stathmin-like 3	39070986	1.18253	0.78517	4.20849e-249	1.76766e-246	97.7509	67.0492	30.7017	C3.Tlx3	parabrachial nuclear neurons
Gdi1	nonTF	guanosine diphosphate (GDP) dissociation inhibitor 1	3.86592e+07	0.852593	0.776895	1.12943e-247	4.53762e-245	92.2145	55.378	36.8366	C3.Tlx3	parabrachial nuclear neurons
Tubb2a	nonTF	tubulin, beta 2A class IIA	38374591	1.08237	0.771175	1.56966e-233	5.57764e-231	92.8201	58.4956	34.3245	C3.Tlx3	parabrachial nuclear neurons
Dpysl3	nonTF	dihydropyrimidinase-like 3	38248302	0.869556	0.768637	4.28602e-232	1.44018e-229	90.8304	56.2561	34.5744	C3.Tlx3	parabrachial nuclear neurons
Hist3h2ba	nonTF	histone cluster 3, H2ba	3.85206e+07	1.04978	0.774109	2.05591e-230	6.43987e-228	97.4048	66.9214	30.4834	C3.Tlx3	parabrachial nuclear neurons
Stmn4	nonTF	stathmin-like 4	36984213	0.908024	0.743234	1.0631e-228	3.16891e-226	78.4602	37.3624	41.0979	C3.Tlx3	parabrachial nuclear neurons
Klc1	nonTF	kinesin light chain 1	3.79848e+07	0.770601	0.763342	2.0845e-225	6.01931e-223	88.6678	54.6183	34.0495	C3.Tlx3	parabrachial nuclear neurons
Mapt	nonTF	microtubule-associated protein tau	35649485	0.77995	0.716412	4.07311e-213	1.03117e-210	69.0311	28.5857	40.4454	C3.Tlx3	parabrachial nuclear neurons
Rufy3	nonTF	RUN and FYVE domain containing 3	3.66746e+07	0.686609	0.737013	3.01395e-203	7.14112e-201	81.7474	42.5196	39.2278	C3.Tlx3	parabrachial nuclear neurons
Ncam1	nonTF	neural cell adhesion molecule 1	36556084	0.719041	0.734631	1.69318e-200	3.81605e-198	81.7474	41.9598	39.7876	C3.Tlx3	parabrachial nuclear neurons
Nsg1	nonTF	neuron specific gene family member 1	3.71328e+07	0.831721	0.74622	2.2259e-185	4.47139e-183	94.8097	68.7009	26.1088	C3.Tlx3	parabrachial nuclear neurons
Dcx	nonTF	doublecortin	35016026	0.56529	0.703682	8.111e-181	1.56145e-178	68.1661	30.7392	37.4269	C3.Tlx3	parabrachial nuclear neurons
Hist3h2a	nonTF	histone cluster 3, H2a	36426303	0.770631	0.732023	1.83066e-175	3.22214e-173	88.6678	54.6021	34.0658	C3.Tlx3	parabrachial nuclear neurons
Cnih2	nonTF	cornichon family AMPA receptor auxiliary protein 2	3.57272e+07	0.768349	0.717973	6.0258e-164	9.60024e-162	81.3149	47.4376	33.8773	C3.Tlx3	parabrachial nuclear neurons
Rab3a	nonTF	RAB3A, member RAS oncogene family	35105014	0.663824	0.70547	1.12767e-160	1.70824e-158	79.2388	38.733	40.5058	C3.Tlx3	parabrachial nuclear neurons
Aplp1	nonTF	amyloid beta (A4) precursor-like protein 1	3.57195e+07	0.713216	0.717818	1.65268e-156	2.33154e-154	86.8512	53.0479	33.8033	C3.Tlx3	parabrachial nuclear neurons
Ebf1	Transcription_Factors	early B cell factor 1	35074088	0.746912	0.704848	6.82166e-154	9.47903e-152	81.8339	41.6345	40.1994	C3.Tlx3	parabrachial nuclear neurons
Tmeff1	nonTF	transmembrane protein with EGF-like and two follistatin-like domains 1	3.49327e+07	0.567065	0.702007	6.53831e-152	8.82003e-150	74.5675	40.6124	33.9551	C3.Tlx3	parabrachial nuclear neurons
Snrpn	nonTF	small nuclear ribonucleoprotein N	35652764	0.684032	0.716478	9.97974e-151	1.29884e-148	84.8616	57.2574	27.6042	C3.Tlx3	parabrachial nuclear neurons
Cxx1a	no		35341251	0.613798	0.710217	8.01647e-149	1.01474e-146	81.3149	50.4739	30.841	C3.Tlx3	parabrachial nuclear neurons
Meis2	Transcription_Factors	Meis homeobox 2	83573156	1.95238	0.932182	0	0	92.0695	13.7244	78.345	CN1	Cerebellar Nuclei 1
Igfbpl1	nonTF	insulin-like growth factor binding protein-like 1	7.70896e+07	1.92295	0.859863	0	0	97.1844	62.0713	35.1132	CN1	Cerebellar Nuclei 1
Stmn2	nonTF	stathmin-like 2	74520106	1.83657	0.831203	0	0	100	66.0217	33.9783	CN1	Cerebellar Nuclei 1
Lhx9	Transcription_Factors	LIM homeobox protein 9	8.11124e+07	1.81007	0.904734	0	0	86.9076	9.00383	77.9037	CN1	Cerebellar Nuclei 1
Ina	nonTF	internexin neuronal intermediate filament protein, alpha	7.57163e+07	1.64149	0.844546	0	0	95.7766	40.3128	55.4638	CN1	Cerebellar Nuclei 1
Hist3h2ba	nonTF	histone cluster 3, H2ba	7.74624e+07	1.4459	0.864022	0	0	98.4984	66.1596	32.3388	CN1	Cerebellar Nuclei 1
Mllt11	nonTF	myeloid/lymphoid or mixed-lineage leukemia; translocated to, 11	7.37632e+07	1.38926	0.822761	0	0	98.3107	55.7106	42.6001	CN1	Cerebellar Nuclei 1
Cnih2	nonTF	cornichon family AMPA receptor auxiliary protein 2	7.61053e+07	1.31616	0.848884	0	0	93.8527	46.0174	47.8352	CN1	Cerebellar Nuclei 1
Stmn3	nonTF	stathmin-like 3	72919141	1.30038	0.813346	0	0	98.6861	66.2903	32.3957	CN1	Cerebellar Nuclei 1
Tagln3	nonTF	transgelin 3	72832236	1.19924	0.812377	0	0	97.2313	65.0614	32.1699	CN1	Cerebellar Nuclei 1
Gng3	nonTF	guanine nucleotide binding protein (G protein), gamma 3	7.15709e+07	1.08013	0.798308	0	0	92.4449	45.2925	47.1524	CN1	Cerebellar Nuclei 1
Aplp1	nonTF	amyloid beta (A4) precursor-like protein 1	72766807	1.05582	0.811647	0	0	93.4303	51.9313	41.4991	CN1	Cerebellar Nuclei 1
Nrn1	nonTF	neuritin 1	70758395	1.03907	0.789245	0	0	78.1793	24.5442	53.635	CN1	Cerebellar Nuclei 1
Ncam1	nonTF	neural cell adhesion molecule 1	72549273	1.01293	0.80922	0	0	87.1891	40.762	46.4271	CN1	Cerebellar Nuclei 1
Tubb2a	nonTF	tubulin, beta 2A class IIA	6.78125e+07	1.01064	0.756386	0	0	91.6002	57.7619	33.8383	CN1	Cerebellar Nuclei 1
Celf4	nonTF	CUGBP, Elav-like family member 4	70359576	0.999358	0.784796	0	0	78.9301	27.5297	51.4004	CN1	Cerebellar Nuclei 1
Hist3h2a	nonTF	histone cluster 3, H2a	7.04341e+07	0.985179	0.785628	0	0	90.7086	53.7092	36.9994	CN1	Cerebellar Nuclei 1
Nsg1	nonTF	neuron specific gene family member 1	7.06265e+07	0.974007	0.787774	0	0	96.3397	68.0183	28.3214	CN1	Cerebellar Nuclei 1
Crmp1	nonTF	collapsin response mediator protein 1	7.0882e+07	0.960778	0.790623	0	0	92.4449	56.1123	36.3326	CN1	Cerebellar Nuclei 1
Mapt	nonTF	microtubule-associated protein tau	6.90626e+07	0.960211	0.77033	0	0	78.367	27.1755	51.1915	CN1	Cerebellar Nuclei 1
Trp53i11	nonTF	transformation related protein 53 inducible protein 11	6.6223e+07	0.910392	0.738656	0	0	81.9334	54.843	27.0904	CN1	Cerebellar Nuclei 1
Pcsk1n	nonTF	proprotein convertase subtilisin/kexin type 1 inhibitor	6.58248e+07	0.888307	0.734214	0	0	83.435	50.5978	32.8372	CN1	Cerebellar Nuclei 1
Lhx2	Transcription_Factors	LIM homeobox protein 2	66600874	0.851226	0.742871	0	0	54.2938	5.77833	48.5154	CN1	Cerebellar Nuclei 1
Dpysl3	nonTF	dihydropyrimidinase-like 3	6.82663e+07	0.848012	0.761447	0	0	90.0516	55.4943	34.5573	CN1	Cerebellar Nuclei 1
Gdi1	nonTF	guanosine diphosphate (GDP) dissociation inhibitor 1	68509446	0.812042	0.76416	0	0	88.7846	54.698	34.0866	CN1	Cerebellar Nuclei 1
Elavl4	nonTF	ELAV (embryonic lethal, abnormal vision, Drosophila)-like 4 (Hu antigen D)	6.6156e+07	0.807729	0.737909	0	0	82.9188	40.7525	42.1663	CN1	Cerebellar Nuclei 1
Snrpn	nonTF	small nuclear ribonucleoprotein N	6.73024e+07	0.799048	0.750696	0	0	86.7198	56.5235	30.1964	CN1	Cerebellar Nuclei 1
Tmem163	nonTF	transmembrane protein 163	6.72888e+07	0.789476	0.750544	0	0	58.8456	9.97837	48.8672	CN1	Cerebellar Nuclei 1
Cxx1a	no		67569541	0.760452	0.753676	0	0	83.6227	49.6423	33.9804	CN1	Cerebellar Nuclei 1
Nell2	nonTF	NEL-like 2	68102614	0.750243	0.759622	0	0	62.0835	14.0905	47.9931	CN1	Cerebellar Nuclei 1
Runx1t1	nonTF	runt-related transcription factor 1; translocated to, 1 (cyclin D-related)	6.60849e+07	0.737755	0.737116	0	0	61.7081	18.1978	43.5103	CN1	Cerebellar Nuclei 1
Tubb4a	nonTF	tubulin, beta 4A class IVA	67030777	0.737302	0.747667	0	0	72.3604	28.4519	43.9085	CN1	Cerebellar Nuclei 1
Resp18	nonTF	regulated endocrine-specific protein 18	6.64323e+07	0.722436	0.740991	0	0	52.3698	5.22212	47.1477	CN1	Cerebellar Nuclei 1
Tmeff1	nonTF	transmembrane protein with EGF-like and two follistatin-like domains 1	66864645	0.720335	0.745814	0	0	77.71	39.6663	38.0437	CN1	Cerebellar Nuclei 1
Rab3a	nonTF	RAB3A, member RAS oncogene family	6.44962e+07	0.707646	0.719395	0	0	80.6194	37.7243	42.8951	CN1	Cerebellar Nuclei 1
Rufy3	nonTF	RUN and FYVE domain containing 3	66281121	0.703825	0.739305	0	0	79.9155	41.7033	38.2122	CN1	Cerebellar Nuclei 1
Syt4	nonTF	synaptotagmin IV	63330259	0.698665	0.706391	0	0	47.0671	7.18785	39.8793	CN1	Cerebellar Nuclei 1
Gpm6a	nonTF	glycoprotein m6a	65007243	0.683873	0.725096	0	0	77.8977	41.0806	36.8171	CN1	Cerebellar Nuclei 1
Actl6b	Transcription_Cofactors	actin-like 6B	6.52828e+07	0.670812	0.728169	0	0	70.2018	25.9585	44.2433	CN1	Cerebellar Nuclei 1
Nsg2	nonTF	neuron specific gene family member 2	6.42503e+07	0.648126	0.716653	0	0	72.5481	34.4109	38.1372	CN1	Cerebellar Nuclei 1
Cdk5r1	nonTF	cyclin-dependent kinase 5, regulatory subunit 1 (p35)	63584975	0.596604	0.709232	0	0	69.7325	30.5911	39.1414	CN1	Cerebellar Nuclei 1
Rundc3a	nonTF	RUN domain containing 3A	63538029	0.586208	0.708708	0	0	70.4364	33.2438	37.1926	CN1	Cerebellar Nuclei 1
Celf3	nonTF	CUGBP, Elav-like family member 3	6.33569e+07	0.585001	0.706688	0	0	65.9784	27.8125	38.1659	CN1	Cerebellar Nuclei 1
Chst8	nonTF	carbohydrate (N-acetylgalactosamine 4-0) sulfotransferase 8	63588668	0.567302	0.709273	0	0	43.97	2.51955	41.4504	CN1	Cerebellar Nuclei 1
Meg3	nonTF	maternally expressed 3	64789834	1.01529	0.722671	4.60237e-301	6.30048e-299	81.4641	48.7414	32.7227	CN1	Cerebellar Nuclei 1
Evl	nonTF	Ena-vasodilator stimulated phosphoprotein	64686520	0.690663	0.721519	9.94256e-300	1.35109e-297	80.901	48.0473	32.8536	CN1	Cerebellar Nuclei 1
Gng2	nonTF	guanine nucleotide binding protein (G protein), gamma 2	64194226	0.624538	0.716027	1.9622e-297	2.64696e-295	76.9122	43.6548	33.2575	CN1	Cerebellar Nuclei 1
Gap43	nonTF	growth associated protein 43	64939938	1.11203	0.724345	2.48714e-293	3.28321e-291	92.3979	54.0586	38.3393	CN1	Cerebellar Nuclei 1
Klc1	nonTF	kinesin light chain 1	64812635	0.653439	0.722925	2.14269e-290	2.78866e-288	82.825	54.1252	28.6998	CN1	Cerebellar Nuclei 1
Cyth2	nonTF	cytohesin 2	6.39749e+07	0.59909	0.713581	1.09115e-260	1.21479e-258	84.2797	58.1802	26.0995	CN1	Cerebellar Nuclei 1
Cpe	nonTF	carboxypeptidase E	6.40527e+07	0.639585	0.714449	1.61457e-259	1.78676e-257	87.4237	60.7164	26.7073	CN1	Cerebellar Nuclei 1
Rbfox2	Transcription_Cofactors	RNA binding protein, fox-1 homolog (C. elegans) 2	6.28417e+07	0.595057	0.700941	2.41713e-250	2.48172e-248	78.6016	46.595	32.0066	CN1	Cerebellar Nuclei 1
Lhx9	Transcription_Factors	LIM homeobox protein 9	7.28418e+07	2.10881	0.95286	0	0	95.5075	9.24078	86.2667	CN2	Cerebellar Nuclei 2
Igfbpl1	nonTF	insulin-like growth factor binding protein-like 1	67665640	2.0456	0.88515	0	0	99.0017	62.2656	36.736	CN2	Cerebellar Nuclei 2
Meis2	Transcription_Factors	Meis homeobox 2	71203492	1.82187	0.931429	0	0	94.0654	14.2456	79.8198	CN2	Cerebellar Nuclei 2
Lhx2	Transcription_Factors	LIM homeobox protein 2	6.88776e+07	1.68581	0.901004	0	0	83.0837	4.92936	78.1544	CN2	Cerebellar Nuclei 2
Atoh1	Transcription_Factors	atonal bHLH transcription factor 1	64561367	1.5921	0.844542	0	0	80.9207	21.8095	59.1112	CN2	Cerebellar Nuclei 2
Trp53i11	nonTF	transformation related protein 53 inducible protein 11	6.74201e+07	1.5685	0.881937	0	0	94.4537	54.5202	39.9335	CN2	Cerebellar Nuclei 2
Phlda1	nonTF	pleckstrin homology like domain, family A, member 1	6.19205e+07	1.24443	0.809997	0	0	80.3661	30.3592	50.0068	CN2	Cerebellar Nuclei 2
Pantr1	nonTF	POU domain, class 3, transcription factor 3 adjacent noncoding transcript 1	6.24969e+07	1.14047	0.817537	0	0	97.1714	62.709	34.4624	CN2	Cerebellar Nuclei 2
Gm2694	nonTF	predicted gene 2694	61800667	1.12272	0.808429	0	0	83.8048	33.2484	50.5563	CN2	Cerebellar Nuclei 2
Nhlh2	Transcription_Factors	nescient helix loop helix 2	60260999	1.10564	0.788288	0	0	90.294	37.1636	53.1303	CN2	Cerebellar Nuclei 2
Lmo1	Transcription_Cofactors	LIM domain only 1	6.0545e+07	1.1052	0.792003	0	0	66.3894	10.6653	55.724	CN2	Cerebellar Nuclei 2
Elavl4	nonTF	ELAV (embryonic lethal, abnormal vision, Drosophila)-like 4 (Hu antigen D)	6.12429e+07	1.05459	0.801132	0	0	90.5158	40.7557	49.7601	CN2	Cerebellar Nuclei 2
Tmem163	nonTF	transmembrane protein 163	62408138	1.00451	0.816375	0	0	71.4365	9.82099	61.6155	CN2	Cerebellar Nuclei 2
Ebf1	Transcription_Factors	early B cell factor 1	5.75975e+07	0.963148	0.753447	0	0	86.8552	40.8076	46.0477	CN2	Cerebellar Nuclei 2
Dll3	nonTF	delta-like 3 (Drosophila)	60582778	0.950893	0.792497	0	0	70.1608	14.281	55.8798	CN2	Cerebellar Nuclei 2
Nrn1	nonTF	neuritin 1	58168738	0.912866	0.760919	0	0	74.487	25.1162	49.3708	CN2	Cerebellar Nuclei 2
Barhl1	Transcription_Factors	BarH-like 1 (Drosophila)	5.75806e+07	0.873173	0.753225	0	0	68.8852	21.4981	47.387	CN2	Cerebellar Nuclei 2
Pou3f1	Transcription_Factors	POU domain, class 3, transcription factor 1	5.79261e+07	0.793669	0.757745	0	0	57.2934	7.47659	49.8168	CN2	Cerebellar Nuclei 2
Fam110a	nonTF	family with sequence similarity 110, member A	5.74112e+07	0.769425	0.751009	0	0	74.3206	32.9678	41.3528	CN2	Cerebellar Nuclei 2
Evx1	Transcription_Factors	even-skipped homeobox 1	56464508	0.760813	0.738625	0	0	49.6395	2.30902	47.3305	CN2	Cerebellar Nuclei 2
Rnd2	nonTF	Rho family GTPase 2	5.64737e+07	0.746095	0.738746	0	0	80.2551	44.0034	36.2517	CN2	Cerebellar Nuclei 2
Evx1os	nonTF	even skipped homeotic gene 1, opposite strand	5.44067e+07	0.744202	0.711707	0	0	44.426	2.57789	41.8481	CN2	Cerebellar Nuclei 2
Tmeff1	nonTF	transmembrane protein with EGF-like and two follistatin-like domains 1	57170649	0.738436	0.747863	0	0	77.5374	39.9679	37.5695	CN2	Cerebellar Nuclei 2
Sstr2	nonTF	somatostatin receptor 2	55926045	0.695169	0.731582	0	0	58.6245	14.2786	44.3459	CN2	Cerebellar Nuclei 2
Ebf2	Transcription_Factors	early B cell factor 2	56233357	0.694496	0.735602	0	0	68.3306	21.9911	46.3395	CN2	Cerebellar Nuclei 2
Plk3	nonTF	polo like kinase 3	5.47188e+07	0.652933	0.71579	0	0	59.5119	19.024	40.4879	CN2	Cerebellar Nuclei 2
Mfng	nonTF	MFNG O-fucosylpeptide 3-beta-N-acetylglucosaminyltransferase	5.54389e+07	0.648227	0.725209	0	0	64.5591	24.0925	40.4665	CN2	Cerebellar Nuclei 2
Grem2	nonTF	gremlin 2, DAN family BMP antagonist	54845762	0.612071	0.71745	0	0	44.5369	1.24531	43.2916	CN2	Cerebellar Nuclei 2
Tagln3	nonTF	transgelin 3	5.75012e+07	0.965989	0.752187	4.48237e-300	1.50616e-297	94.6755	65.419	29.2565	CN2	Cerebellar Nuclei 2
Vat1	nonTF	vesicle amine transport 1	5.48623e+07	0.62085	0.717667	2.23195e-287	6.9913e-285	71.0483	35.4843	35.5639	CN2	Cerebellar Nuclei 2
Mir124-2hg	nonTF	Mir124-2 host gene (non-protein coding)	55690405	0.699793	0.728499	3.11711e-278	9.29152e-276	80.3106	45.81	34.5006	CN2	Cerebellar Nuclei 2
Elavl3	nonTF	ELAV (embryonic lethal, abnormal vision, Drosophila)-like 3 (Hu antigen C)	5.59883e+07	0.772202	0.732396	3.7255e-265	1.0432e-262	90.4049	56.6711	33.7337	CN2	Cerebellar Nuclei 2
Rnd3	nonTF	Rho family GTPase 3	54482129	0.645781	0.712693	5.12914e-225	1.19989e-222	82.751	54.9824	27.7685	CN2	Cerebellar Nuclei 2
Hes6	Transcription_Factors	hairy and enhancer of split 6	54638248	0.824054	0.714736	5.54912e-219	1.20651e-216	89.7393	64.5204	25.2189	CN2	Cerebellar Nuclei 2
Hist3h2ba	nonTF	histone cluster 3, H2ba	54686829	0.826214	0.715371	1.24481e-218	2.64429e-216	93.3444	66.6289	26.7155	CN2	Cerebellar Nuclei 2
Lgals1	nonTF	lectin, galactose binding, soluble 1	16054624	2.34084	0.966627	0	0	97.8892	18.9353	78.9539	CPE	Choroid plexus epithelium
Cnn2	nonTF	calponin 2	16012415	1.71954	0.964085	0	0	94.723	4.3265	90.3965	CPE	Choroid plexus epithelium
Crabp1	nonTF	cellular retinoic acid binding protein I	1.51361e+07	1.55878	0.911324	0	0	92.876	15.7748	77.1012	CPE	Choroid plexus epithelium
Msx1	Transcription_Factors	msh homeobox 1	14765492	1.53599	0.88901	0	0	83.3773	9.20978	74.1675	CPE	Choroid plexus epithelium
Col3a1	nonTF	collagen, type III, alpha 1	1.44491e+07	1.52101	0.869963	0	0	74.6702	1.25733	73.4129	CPE	Choroid plexus epithelium
Tpm1	nonTF	tropomyosin 1, alpha	1.53663e+07	1.5162	0.925184	0	0	92.6121	23.9965	68.6156	CPE	Choroid plexus epithelium
Hba-x	nonTF	hemoglobin X, alpha-like embryonic chain in Hba complex	1.4826e+07	1.29065	0.892655	0	0	91.5567	17.4589	74.0979	CPE	Choroid plexus epithelium
Hbb-bh1	nonTF	hemoglobin Z, beta-like embryonic chain	14549402	1.06058	0.875999	0	0	86.8074	11.1859	75.6215	CPE	Choroid plexus epithelium
Lum	nonTF	lumican	13241565	1.0413	0.797256	0	0	59.6306	0.257855	59.3728	CPE	Choroid plexus epithelium
Anxa2	nonTF	annexin A2	1.36513e+07	1.00812	0.821928	0	0	70.9763	8.07567	62.9006	CPE	Choroid plexus epithelium
Eif4ebp1	nonTF	eukaryotic translation initiation factor 4E binding protein 1	1.46146e+07	1.00033	0.879926	0	0	87.3351	16.9181	70.417	CPE	Choroid plexus epithelium
Col1a2	nonTF	collagen, type I, alpha 2	1.39021e+07	0.996012	0.837027	0	0	68.6016	1.61787	66.9837	CPE	Choroid plexus epithelium
Eva1b	nonTF	eva-1 homolog B (C. elegans)	1.42556e+07	0.952161	0.85831	0	0	75.1979	3.45024	71.7476	CPE	Choroid plexus epithelium
Colec12	nonTF	collectin sub-family member 12	1.40939e+07	0.91607	0.848576	0	0	72.0317	2.58312	69.4485	CPE	Choroid plexus epithelium
Col1a1	nonTF	collagen, type I, alpha 1	13166866	0.866795	0.792759	0	0	59.6306	1.1227	58.5079	CPE	Choroid plexus epithelium
H19	nonTF	H19, imprinted maternally expressed transcript	13417640	0.861962	0.807858	0	0	65.6992	4.7418	60.9574	CPE	Choroid plexus epithelium
Fbln1	nonTF	fibulin 1	13995385	0.853932	0.842643	0	0	78.1003	12.2333	65.867	CPE	Choroid plexus epithelium
Anxa5	nonTF	annexin A5	1.38015e+07	0.829976	0.830971	0	0	72.2955	6.81834	65.4772	CPE	Choroid plexus epithelium
Alcam	nonTF	activated leukocyte cell adhesion molecule	13228659	0.778002	0.796479	0	0	65.6992	7.2017	58.4975	CPE	Choroid plexus epithelium
Serpinf1	nonTF	serine (or cysteine) peptidase inhibitor, clade F, member 1	13737412	0.768566	0.827111	0	0	66.2269	1.11357	65.1133	CPE	Choroid plexus epithelium
Cthrc1	nonTF	collagen triple helix repeat containing 1	1.28705e+07	0.766877	0.774912	0	0	60.1583	5.56785	54.5905	CPE	Choroid plexus epithelium
Oaf	nonTF	out at first homolog	1.3474e+07	0.742214	0.811248	0	0	64.1161	2.25224	61.8639	CPE	Choroid plexus epithelium
Tubb6	nonTF	tubulin, beta 6 class V	1.33682e+07	0.738995	0.804879	0	0	67.5462	7.54855	59.9976	CPE	Choroid plexus epithelium
S100a10	nonTF	S100 calcium binding protein A10 (calpactin)	1.27626e+07	0.725246	0.768416	0	0	59.6306	6.66773	52.9629	CPE	Choroid plexus epithelium
Myl9	nonTF	myosin, light polypeptide 9, regulatory	1.33128e+07	0.708554	0.801544	0	0	64.9077	4.50905	60.3986	CPE	Choroid plexus epithelium
Pcolce	nonTF	procollagen C-endopeptidase enhancer protein	1.32332e+07	0.660401	0.796753	0	0	60.4222	0.965247	59.4569	CPE	Choroid plexus epithelium
Bambi	nonTF	BMP and activin membrane-bound inhibitor	13092091	0.657278	0.788257	0	0	66.4908	8.58682	57.904	CPE	Choroid plexus epithelium
Tagln	nonTF	transgelin	12701589	0.647096	0.764745	0	0	53.562	0.698263	52.8637	CPE	Choroid plexus epithelium
Prrx2	Transcription_Factors	paired related homeobox 2	1.26439e+07	0.597201	0.761272	0	0	53.8259	1.88029	51.9456	CPE	Choroid plexus epithelium
Pdlim2	nonTF	PDZ and LIM domain 2	1.27909e+07	0.593345	0.770123	0	0	56.7282	2.69493	54.0333	CPE	Choroid plexus epithelium
Prrx1	Transcription_Factors	paired related homeobox 1	1.26436e+07	0.588389	0.761252	0	0	52.7704	0.579604	52.1908	CPE	Choroid plexus epithelium
Hapln1	nonTF	hyaluronan and proteoglycan link protein 1	1.22118e+07	0.563702	0.735258	0	0	47.7573	0.819205	46.9381	CPE	Choroid plexus epithelium
Lpar1	nonTF	lysophosphatidic acid receptor 1	12641014	0.555645	0.761098	0	0	54.3536	2.21345	52.1401	CPE	Choroid plexus epithelium
Anxa3	nonTF	annexin A3	1.25451e+07	0.555363	0.755323	0	0	54.6174	3.23118	51.3862	CPE	Choroid plexus epithelium
Cdh11	nonTF	cadherin 11	12647320	0.544651	0.761478	0	0	58.5752	6.33686	52.2383	CPE	Choroid plexus epithelium
Fam212a	nonTF	family with sequence similarity 212, member A	12527204	0.496847	0.754246	0	0	53.562	2.5101	51.0519	CPE	Choroid plexus epithelium
Dab2	nonTF	disabled 2, mitogen-responsive phosphoprotein	12550666	0.491507	0.755658	0	0	54.0897	2.88205	51.2077	CPE	Choroid plexus epithelium
Six1	Transcription_Factors	sine oculis-related homeobox 1	1.22375e+07	0.491456	0.736805	0	0	47.4934	0.157452	47.336	CPE	Choroid plexus epithelium
Igf2	nonTF	insulin-like growth factor 2	12095668	0.479499	0.728263	0	0	47.4934	1.65438	45.839	CPE	Choroid plexus epithelium
Bgn	nonTF	biglycan	1.18064e+07	0.476842	0.710847	0	0	44.8549	2.29788	42.557	CPE	Choroid plexus epithelium
Eno3	nonTF	enolase 3, beta muscle	1.22472e+07	0.466359	0.737386	0	0	51.4512	4.023	47.4282	CPE	Choroid plexus epithelium
Tpm2	nonTF	tropomyosin 2, beta	1.24141e+07	0.466167	0.747434	0	0	56.2005	6.08813	50.1124	CPE	Choroid plexus epithelium
Col26a1	nonTF	collagen, type XXVI, alpha 1	1.21983e+07	0.451652	0.73444	0	0	49.3404	2.21573	47.1246	CPE	Choroid plexus epithelium
Col9a1	nonTF	collagen, type IX, alpha 1	1.18201e+07	0.450452	0.71167	0	0	44.8549	2.46902	42.3859	CPE	Choroid plexus epithelium
Copz2	nonTF	coatomer protein complex, subunit zeta 2	12273370	0.445145	0.738963	0	0	53.562	5.49255	48.0695	CPE	Choroid plexus epithelium
Igf1	nonTF	insulin-like growth factor 1	1.19046e+07	0.442209	0.716761	0	0	43.7995	0.467791	43.3317	CPE	Choroid plexus epithelium
Slc38a4	nonTF	solute carrier family 38, member 4	12452668	0.427246	0.749758	0	0	51.9789	2.07882	49.9001	CPE	Choroid plexus epithelium
Fkbp10	nonTF	FK506 binding protein 10	1.21573e+07	0.41177	0.731974	0	0	51.1873	4.22153	46.9658	CPE	Choroid plexus epithelium
Rbpms	Transcription_Cofactors	RNA binding protein gene with multiple splicing	1.21994e+07	0.405964	0.734512	0	0	49.8681	2.75426	47.1138	CPE	Choroid plexus epithelium
Anxa6	nonTF	annexin A6	1.18004e+07	0.382411	0.710484	0	0	46.7018	4.04582	42.656	CPE	Choroid plexus epithelium
S100a6	nonTF	S100 calcium binding protein A6 (calcyclin)	1.17769e+07	0.379582	0.709072	0	0	44.0633	2.0309	42.0324	CPE	Choroid plexus epithelium
Tnfaip6	nonTF	tumor necrosis factor alpha induced protein 6	1.17101e+07	0.367351	0.705052	0	0	43.7995	2.64701	41.1525	CPE	Choroid plexus epithelium
Ahnak	nonTF	AHNAK nucleoprotein (desmoyokin)	11720057	0.362574	0.705648	0	0	42.4802	1.26189	41.2183	CPE	Choroid plexus epithelium
Itgb5	nonTF	integrin beta 5	11766448	0.362084	0.708442	0	0	44.0633	2.08566	41.9777	CPE	Choroid plexus epithelium
Emilin1	nonTF	elastin microfibril interfacer 1	11688206	0.356475	0.703731	0	0	43.2718	2.28647	40.9853	CPE	Choroid plexus epithelium
Sfrp1	nonTF	secreted frizzled-related protein 1	12889044	0.631175	0.776032	1.48053e-303	2.01189e-301	63.8522	8.57769	55.2746	CPE	Choroid plexus epithelium
Gng11	nonTF	guanine nucleotide binding protein (G protein), gamma 11	12042752	0.433718	0.725077	1.03512e-299	1.38623e-297	51.4512	5.50852	45.9427	CPE	Choroid plexus epithelium
Gpc3	nonTF	glypican 3	13826542	0.93332	0.832477	5.02364e-297	6.58453e-295	77.0449	13.6093	63.4356	CPE	Choroid plexus epithelium
Gpx7	nonTF	glutathione peroxidase 7	12919001	0.580327	0.777835	1.66867e-274	1.97684e-272	65.6992	9.79851	55.9007	CPE	Choroid plexus epithelium
Tpd52l1	nonTF	tumor protein D52-like 1	1.19439e+07	0.404081	0.719125	2.11299e-263	2.36668e-261	50.3958	6.02423	44.3715	CPE	Choroid plexus epithelium
Sdc2	nonTF	syndecan 2	1.23822e+07	0.521793	0.745513	8.17159e-261	8.93604e-259	56.9921	7.8566	49.1355	CPE	Choroid plexus epithelium
Cyr61	nonTF	cysteine rich protein 61	13892413	1.18642	0.836443	2.19645e-252	2.26774e-250	80.2111	17.1942	63.0169	CPE	Choroid plexus epithelium
Sdc1	nonTF	syndecan 1	1.30435e+07	0.583783	0.785333	3.63169e-252	3.72874e-250	68.3377	11.5373	56.8004	CPE	Choroid plexus epithelium
S100a11	nonTF	S100 calcium binding protein A11	13826373	1.0714	0.832467	1.61354e-251	1.64751e-249	80.2111	16.7538	63.4573	CPE	Choroid plexus epithelium
Ptx3	nonTF	pentraxin related gene	1.18672e+07	0.475749	0.714509	8.16427e-250	8.20021e-248	49.6042	6.10638	43.4978	CPE	Choroid plexus epithelium
Serpinh1	nonTF	serine (or cysteine) peptidase inhibitor, clade H, member 1	1.59815e+07	2.12941	0.962225	7.08326e-241	6.78268e-239	99.4723	49.8391	49.6332	CPE	Choroid plexus epithelium
Gpx3	nonTF	glutathione peroxidase 3	12267351	0.489846	0.7386	6.22803e-225	5.58739e-223	56.7282	8.74883	47.9794	CPE	Choroid plexus epithelium
Mest	nonTF	mesoderm specific transcript	15262719	1.99367	0.918947	2.75246e-223	2.4574e-221	94.4591	38.9499	55.5092	CPE	Choroid plexus epithelium
Efemp2	nonTF	epidermal growth factor-containing fibulin-like extracellular matrix protein 2	1.16741e+07	0.346559	0.702882	3.87881e-218	3.34973e-216	47.7573	6.30263	41.4546	CPE	Choroid plexus epithelium
Hbb-y	nonTF	hemoglobin Y, beta-like embryonic chain	14886272	1.42812	0.896282	1.9055e-215	1.60802e-213	96.3061	34.1579	62.1482	CPE	Choroid plexus epithelium
Igfbp4	nonTF	insulin-like growth factor binding protein 4	13522449	0.77807	0.814168	6.52524e-215	5.4567e-213	77.5726	17.7829	59.7897	CPE	Choroid plexus epithelium
Apoe	nonTF	apolipoprotein E	1.33806e+07	0.872617	0.805625	6.45313e-214	5.32412e-212	75.7256	16.6876	59.038	CPE	Choroid plexus epithelium
Msx2	Transcription_Factors	msh homeobox 2	12662916	0.723544	0.762417	1.01721e-213	8.35513e-212	62.7968	11.5784	51.2184	CPE	Choroid plexus epithelium
Fkbp9	nonTF	FK506 binding protein 9	12105267	0.415786	0.728841	2.13652e-195	1.64521e-193	55.9367	9.37635	46.5603	CPE	Choroid plexus epithelium
Trip6	Transcription_Cofactors	thyroid hormone receptor interactor 6	12063003	0.385685	0.726297	4.8303e-194	3.6888e-192	55.6728	9.21206	46.4608	CPE	Choroid plexus epithelium
Klf2	Transcription_Factors	Kruppel-like factor 2 (lung)	11914691	0.485832	0.717367	1.58727e-193	1.20717e-191	52.5066	8.44077	44.0658	CPE	Choroid plexus epithelium
Hmga2	Transcription_Factors	high mobility group AT-hook 2	13270619	0.761715	0.799006	4.82324e-193	3.60884e-191	75.4617	18.0202	57.4415	CPE	Choroid plexus epithelium
Myl12a	nonTF	myosin, light chain 12A, regulatory, non-sarcomeric	1.54743e+07	1.394	0.931687	5.67812e-190	4.14772e-188	99.2084	69.4453	29.7632	CPE	Choroid plexus epithelium
Zfp36l2	nonTF	zinc finger protein 36, C3H type-like 2	1.20148e+07	0.428354	0.723392	3.07035e-188	2.21653e-186	54.6174	9.27367	45.3437	CPE	Choroid plexus epithelium
Junb	Transcription_Factors	jun B proto-oncogene	1.30631e+07	0.885125	0.78651	7.36591e-185	5.21568e-183	71.7678	17.1166	54.6512	CPE	Choroid plexus epithelium
Itm2a	nonTF	integral membrane protein 2A	1.21233e+07	0.46864	0.729924	1.34704e-181	9.35888e-180	57.5198	10.3279	47.1919	CPE	Choroid plexus epithelium
Gja1	nonTF	gap junction protein, alpha 1	1.27012e+07	0.596248	0.764723	5.19966e-180	3.59906e-178	67.0185	14.5586	52.4599	CPE	Choroid plexus epithelium
Plin3	nonTF	perilipin 3	12209418	0.431612	0.735112	3.20884e-172	2.18024e-170	59.8945	11.583	48.3115	CPE	Choroid plexus epithelium
Rbms1	nonTF	RNA binding motif, single stranded interacting protein 1	12719684	0.56494	0.765835	1.13231e-170	7.58194e-169	69.9208	15.7041	54.2168	CPE	Choroid plexus epithelium
Arpc1b	nonTF	actin related protein 2/3 complex, subunit 1B	1.19775e+07	0.407354	0.721146	6.02612e-167	3.9633e-165	56.2005	10.4283	45.7722	CPE	Choroid plexus epithelium
Rhoc	nonTF	ras homolog family member C	13031840	0.690018	0.784629	3.01703e-164	1.9633e-162	76.2533	19.6016	56.6517	CPE	Choroid plexus epithelium
Flna	Transcription_Cofactors	filamin, alpha	12326159	0.462986	0.742141	4.39136e-164	2.84761e-162	62.533	13.1643	49.3687	CPE	Choroid plexus epithelium
Gng12	nonTF	guanine nucleotide binding protein (G protein), gamma 12	12649701	0.623309	0.761621	2.96608e-161	1.90334e-159	67.0185	16.2403	50.7781	CPE	Choroid plexus epithelium
Actn1	nonTF	actinin, alpha 1	1.24686e+07	0.500418	0.75072	2.37382e-159	1.50758e-157	65.9631	14.8347	51.1284	CPE	Choroid plexus epithelium
Mdfi	Transcription_Cofactors	MyoD family inhibitor	1.19804e+07	0.444106	0.721324	1.87917e-158	1.17725e-156	56.2005	11.122	45.0785	CPE	Choroid plexus epithelium
Rcn3	nonTF	reticulocalbin 3, EF-hand calcium binding domain	12731198	0.560773	0.766528	3.49041e-153	2.08085e-151	72.5594	18.1412	54.4182	CPE	Choroid plexus epithelium
Egr1	Transcription_Factors	early growth response 1	12658749	0.659755	0.762166	4.59325e-153	2.72951e-151	69.657	17.4315	52.2255	CPE	Choroid plexus epithelium
Cmtm7	nonTF	CKLF-like MARVEL transmembrane domain containing 7	1.20515e+07	0.459515	0.725602	4.67694e-153	2.77034e-151	57.5198	12.1261	45.3937	CPE	Choroid plexus epithelium
Glipr2	nonTF	GLI pathogenesis-related 2	12369548	0.561201	0.744753	2.53703e-151	1.48376e-149	63.5884	14.9328	48.6556	CPE	Choroid plexus epithelium
Cks1b	nonTF	CDC28 protein kinase 1b	14269071	1.1875	0.859121	4.76276e-146	2.70002e-144	96.8338	50.0057	46.8281	CPE	Choroid plexus epithelium
Crip1	nonTF	cysteine-rich protein 1 (intestinal)	1.1849e+07	0.463271	0.713411	1.74291e-145	9.82035e-144	54.6174	11.3183	43.2992	CPE	Choroid plexus epithelium
Mlec	nonTF	malectin	1.24283e+07	0.484075	0.748289	1.45082e-144	8.10047e-143	67.0185	16.3658	50.6526	CPE	Choroid plexus epithelium
Fos	Transcription_Factors	FBJ osteosarcoma oncogene	1.38329e+07	1.40367	0.832859	2.35083e-142	1.28537e-140	90.2375	38.6601	51.5774	CPE	Choroid plexus epithelium
Pvrl2	no		1.21395e+07	0.462989	0.730904	5.48608e-142	2.98201e-140	61.2137	14.0292	47.1846	CPE	Choroid plexus epithelium
Igdcc3	nonTF	immunoglobulin superfamily, DCC subclass, member 3	11674086	0.378508	0.702881	1.87806e-139	1.01191e-137	52.2427	10.5858	41.657	CPE	Choroid plexus epithelium
Tpm4	nonTF	tropomyosin 4	14225872	1.07525	0.85652	8.20127e-138	4.38057e-136	97.0976	56.176	40.9216	CPE	Choroid plexus epithelium
Txndc5	nonTF	thioredoxin domain containing 5	12565146	0.526922	0.75653	1.66035e-135	8.71732e-134	71.504	19.3141	52.1899	CPE	Choroid plexus epithelium
Galk1	nonTF	galactokinase 1	1.30354e+07	0.702795	0.784842	2.49687e-130	1.26771e-128	80.4749	27.1136	53.3613	CPE	Choroid plexus epithelium
Birc5	nonTF	baculoviral IAP repeat-containing 5	1.31961e+07	0.99908	0.79452	2.61792e-130	1.32553e-128	85.752	29.9318	55.8202	CPE	Choroid plexus epithelium
2810417H13Rik	no		13480023	1.27496	0.811614	1.12524e-128	5.60525e-127	91.8206	36.6794	55.1412	CPE	Choroid plexus epithelium
Wls	nonTF	wntless homolog (Drosophila)	1.27407e+07	0.638999	0.767097	1.02132e-127	5.04681e-126	76.781	23.2823	53.4987	CPE	Choroid plexus epithelium
Gas1	nonTF	growth arrest specific 1	13270243	0.90244	0.798983	2.59772e-127	1.27682e-125	84.4327	32.5811	51.8517	CPE	Choroid plexus epithelium
Cyba	nonTF	cytochrome b-245, alpha polypeptide	1.20935e+07	0.483528	0.728134	1.04497e-124	5.08215e-123	62.7968	16.0099	46.787	CPE	Choroid plexus epithelium
Prdx1	nonTF	peroxiredoxin 1	14101201	1.24006	0.849014	1.9081e-124	9.20721e-123	99.7361	70.7528	28.9833	CPE	Choroid plexus epithelium
Ccnd3	nonTF	cyclin D3	13159000	0.768938	0.792285	3.47103e-123	1.65757e-121	84.9604	31.9649	52.9955	CPE	Choroid plexus epithelium
Zyx	nonTF	zyxin	11886558	0.390084	0.715673	2.66778e-121	1.25774e-119	59.3668	14.4536	44.9132	CPE	Choroid plexus epithelium
Kdelr2	nonTF	KDEL (Lys-Asp-Glu-Leu) endoplasmic reticulum protein retention receptor 2	11899981	0.392145	0.716481	1.62463e-119	7.56294e-118	60.1583	14.8529	45.3054	CPE	Choroid plexus epithelium
Fstl1	nonTF	follistatin-like 1	1.24821e+07	0.582091	0.751528	5.2076e-118	2.40004e-116	72.8232	22.082	50.7412	CPE	Choroid plexus epithelium
Sat1	nonTF	spermidine/spermine N1-acetyl transferase 1	11861221	0.504499	0.714148	1.30903e-116	5.94402e-115	57.2559	14.9396	42.3163	CPE	Choroid plexus epithelium
Bcl7c	nonTF	B cell CLL/lymphoma 7C	1.22931e+07	0.504678	0.740149	4.59474e-112	1.99801e-110	69.3931	20.9547	48.4384	CPE	Choroid plexus epithelium
Snap23	nonTF	synaptosomal-associated protein 23	1.19257e+07	0.417015	0.718027	7.61489e-111	3.26521e-109	62.0053	16.6146	45.3907	CPE	Choroid plexus epithelium
Hes1	Transcription_Factors	hairy and enhancer of split 1 (Drosophila)	1.24706e+07	0.732012	0.750838	8.3222e-110	3.52758e-108	74.934	24.2247	50.7093	CPE	Choroid plexus epithelium
Ier2	nonTF	immediate early response 2	1.35785e+07	1.15233	0.81754	1.01409e-108	4.2691e-107	95.2507	57.8007	37.45	CPE	Choroid plexus epithelium
Klf6	Transcription_Factors	Kruppel-like factor 6	12551816	0.671154	0.755728	3.01505e-108	1.26639e-106	76.2533	26.1119	50.1414	CPE	Choroid plexus epithelium
Ppic	nonTF	peptidylprolyl isomerase C	1.24661e+07	0.596061	0.750565	2.32143e-103	9.4707e-102	76.781	26.3446	50.4364	CPE	Choroid plexus epithelium
Jun	Transcription_Factors	jun proto-oncogene	1.32869e+07	1.05903	0.799987	6.13149e-102	2.44743e-100	90.7652	50.7519	40.0133	CPE	Choroid plexus epithelium
Cald1	nonTF	caldesmon 1	12944928	0.7442	0.779396	3.77203e-101	1.48637e-99	88.1266	38.4889	49.6377	CPE	Choroid plexus epithelium
Cks1brt	nonTF	CDC28 protein kinase 1b, retrogene	1.17622e+07	0.39879	0.708184	8.101e-100	3.14527e-98	59.8945	16.9363	42.9581	CPE	Choroid plexus epithelium
Rrbp1	nonTF	ribosome binding protein 1	1.17453e+07	0.385052	0.70717	3.20781e-99	1.24024e-97	60.4222	16.8542	43.568	CPE	Choroid plexus epithelium
Rab34	nonTF	RAB34, member RAS oncogene family	11642727	0.368948	0.700993	1.56578e-97	5.90554e-96	58.3113	15.987	42.3243	CPE	Choroid plexus epithelium
Gins2	nonTF	GINS complex subunit 2 (Psf2 homolog)	1.20577e+07	0.503044	0.725979	1.15215e-94	4.22478e-93	68.0739	22.4357	45.6382	CPE	Choroid plexus epithelium
Gpx8	nonTF	glutathione peroxidase 8 (putative)	1.23213e+07	0.536339	0.741851	2.6273e-94	9.57693e-93	78.628	27.214	51.4139	CPE	Choroid plexus epithelium
Cenpw	nonTF	centromere protein W	12093310	0.505802	0.728122	9.46417e-94	3.42955e-92	68.8654	23.3302	45.5352	CPE	Choroid plexus epithelium
Grb10	nonTF	growth factor receptor bound protein 10	12498780	0.653977	0.752534	4.73075e-89	1.6434e-87	81.7942	34.0392	47.755	CPE	Choroid plexus epithelium
Asf1b	nonTF	anti-silencing function 1B histone chaperone	1.16361e+07	0.390638	0.700595	1.24759e-88	4.30968e-87	60.4222	17.9746	42.4476	CPE	Choroid plexus epithelium
Umps	nonTF	uridine monophosphate synthetase	11880293	0.414164	0.715296	3.85093e-87	1.30108e-85	68.0739	22.066	46.0078	CPE	Choroid plexus epithelium
Hsp90b1	nonTF	heat shock protein 90, beta (Grp94), member 1	1.30385e+07	0.815244	0.785027	1.14672e-84	3.83922e-83	96.0422	66.5906	29.4516	CPE	Choroid plexus epithelium
Dusp6	nonTF	dual specificity phosphatase 6	1.18396e+07	0.505657	0.712844	1.45773e-83	4.81076e-82	64.9077	22.7004	42.2072	CPE	Choroid plexus epithelium
Spc24	nonTF	SPC24, NDC80 kinetochore complex component, homolog (S. cerevisiae)	1.19807e+07	0.535227	0.721339	2.52531e-82	8.20216e-81	71.2401	25.8061	45.434	CPE	Choroid plexus epithelium
Cdc20	nonTF	cell division cycle 20	1.18498e+07	0.607043	0.713458	1.30124e-81	4.18231e-80	68.0739	23.6246	44.4493	CPE	Choroid plexus epithelium
Gmnn	Transcription_Cofactors	geminin	11965081	0.530986	0.720401	3.63148e-79	1.11669e-77	73.8786	26.9858	46.8928	CPE	Choroid plexus epithelium
Cks2	nonTF	CDC28 protein kinase regulatory subunit 2	12180770	0.714939	0.733387	6.32025e-78	1.92113e-76	81.2665	32.8891	48.3774	CPE	Choroid plexus epithelium
Cenpa	nonTF	centromere protein A	1.20094e+07	0.70555	0.723072	1.25283e-77	3.78325e-76	75.4617	28.7954	46.6664	CPE	Choroid plexus epithelium
Cdk1	nonTF	cyclin-dependent kinase 1	11833161	0.583239	0.712458	1.31641e-77	3.96877e-76	69.9208	25.0416	44.8792	CPE	Choroid plexus epithelium
Eif1a	nonTF	eukaryotic translation initiation factor 1A	1.19824e+07	0.479406	0.721441	2.43301e-76	7.14856e-75	74.1425	28.914	45.2284	CPE	Choroid plexus epithelium
P4hb	nonTF	prolyl 4-hydroxylase, beta polypeptide	1.21226e+07	0.544095	0.729883	1.29064e-73	3.69803e-72	77.8364	34.4682	43.3682	CPE	Choroid plexus epithelium
Eef1d	nonTF	eukaryotic translation elongation factor 1 delta (guanine nucleotide exchange protein)	12665839	0.774179	0.762593	4.2332e-73	1.2036e-71	93.4037	63.0651	30.3386	CPE	Choroid plexus epithelium
Tmem167	nonTF	transmembrane protein 167	1.24708e+07	0.6609	0.750847	3.90705e-72	1.09403e-70	91.2929	50.2476	41.0453	CPE	Choroid plexus epithelium
Itgb1	nonTF	integrin beta 1 (fibronectin receptor beta)	1.17392e+07	0.426292	0.706801	5.22539e-72	1.45877e-70	70.1847	25.8654	44.3193	CPE	Choroid plexus epithelium
Sparc	nonTF	secreted acidic cysteine rich glycoprotein	1.20764e+07	0.682819	0.727103	5.75204e-72	1.60337e-70	85.4881	34.3404	51.1477	CPE	Choroid plexus epithelium
Id3	Transcription_Factors	inhibitor of DNA binding 3	12267479	1.05237	0.738608	3.87656e-71	1.0725e-69	92.6121	41.7908	50.8213	CPE	Choroid plexus epithelium
Wdr1	nonTF	WD repeat domain 1	1.18268e+07	0.457777	0.712074	1.63636e-70	4.49355e-69	72.8232	28.711	44.1123	CPE	Choroid plexus epithelium
Ccnb1	nonTF	cyclin B1	1.16991e+07	0.540743	0.704385	2.57557e-70	7.04129e-69	70.7124	25.8951	44.8173	CPE	Choroid plexus epithelium
Igf2bp3	nonTF	insulin-like growth factor 2 mRNA binding protein 3	1.1688e+07	0.416522	0.703718	2.88682e-69	7.7433e-68	69.3931	26.2396	43.1535	CPE	Choroid plexus epithelium
Rsu1	nonTF	Ras suppressor protein 1	1.17048e+07	0.433206	0.70473	5.5624e-68	1.45607e-66	70.7124	27.3623	43.3501	CPE	Choroid plexus epithelium
Siva1	nonTF	SIVA1, apoptosis-inducing factor	1.22664e+07	0.701762	0.73854	4.49875e-66	1.15314e-64	88.3905	49.0473	39.3432	CPE	Choroid plexus epithelium
Cstb	nonTF	cystatin B	12106384	0.554857	0.728909	1.77523e-65	4.519e-64	83.6412	42.051	41.5902	CPE	Choroid plexus epithelium
Sri	nonTF	sorcin	1.20364e+07	0.572725	0.724696	9.08927e-64	2.27306e-62	84.4327	41.2455	43.1873	CPE	Choroid plexus epithelium
Limd2	nonTF	LIM domain containing 2	1.23144e+07	0.63512	0.741435	1.99697e-63	4.96717e-62	89.1821	58.5058	30.6763	CPE	Choroid plexus epithelium
Npm3	nonTF	nucleoplasmin 3	11951429	0.556624	0.719579	3.04247e-63	7.54737e-62	79.4195	38.5095	40.9101	CPE	Choroid plexus epithelium
Crabp2	nonTF	cellular retinoic acid binding protein II	1.18257e+07	0.666393	0.71201	3.64226e-63	9.01106e-62	78.1003	34.2103	43.8899	CPE	Choroid plexus epithelium
Anp32b	nonTF	acidic (leucine-rich) nuclear phosphoprotein 32 family, member B	1.22967e+07	0.829443	0.74037	5.42547e-62	1.32454e-60	95.5145	61.3787	34.1358	CPE	Choroid plexus epithelium
Pdia3	nonTF	protein disulfide isomerase associated 3	1.23396e+07	0.658586	0.742953	7.16933e-62	1.74797e-60	94.1953	67.3824	26.8128	CPE	Choroid plexus epithelium
Rrm2	nonTF	ribonucleotide reductase M2	11819109	0.691487	0.711612	4.08135e-60	9.6578e-59	82.5858	37.0308	45.555	CPE	Choroid plexus epithelium
Mfap2	nonTF	microfibrillar-associated protein 2	1.19536e+07	0.606125	0.71971	1.26664e-59	2.96313e-58	86.0158	43.249	42.7669	CPE	Choroid plexus epithelium
Tmed10	nonTF	transmembrane p24 trafficking protein 10	12151554	0.604227	0.731628	4.37998e-58	1.00057e-56	92.6121	59.9617	32.6505	CPE	Choroid plexus epithelium
Rpl22l1	nonTF	ribosomal protein L22 like 1	12090447	0.732284	0.727949	1.46661e-56	3.24215e-55	94.1953	59.0626	35.1327	CPE	Choroid plexus epithelium
Gm10093	nonTF	predicted pseudogene 10093	1.16954e+07	0.494309	0.704163	2.76254e-53	5.82813e-52	80.7388	40.7868	39.952	CPE	Choroid plexus epithelium
Serp1	nonTF	stress-associated endoplasmic reticulum protein 1	11836330	0.552365	0.712649	3.16482e-52	6.59403e-51	85.2243	50.6058	34.6184	CPE	Choroid plexus epithelium
Prdx4	nonTF	peroxiredoxin 4	11823469	0.591141	0.711875	1.89675e-50	3.7896e-49	91.5567	54.4098	37.1469	CPE	Choroid plexus epithelium
Ifitm2	nonTF	interferon induced transmembrane protein 2	1.18144e+07	0.630062	0.711328	4.93019e-50	9.72409e-49	90.7652	54.9278	35.8374	CPE	Choroid plexus epithelium
H2afx	nonTF	H2A histone family, member X	11685108	0.592661	0.703544	4.53874e-49	8.81097e-48	84.9604	47.968	36.9925	CPE	Choroid plexus epithelium
Hmgb2	Transcription_Factors	high mobility group box 2	11753936	0.9301	0.707688	4.21767e-45	7.51656e-44	97.6253	72.3228	25.3026	CPE	Choroid plexus epithelium
Prelid1	nonTF	PRELI domain containing 1	1.16847e+07	0.511477	0.703522	1.85145e-44	3.25253e-43	90.5013	64.0851	26.4162	CPE	Choroid plexus epithelium
Gm10076	nonTF	predicted gene 10076	11637225	0.521736	0.700661	7.99966e-44	1.38429e-42	87.0712	61.0501	26.0211	CPE	Choroid plexus epithelium
Hba-x	nonTF	hemoglobin X, alpha-like embryonic chain in Hba complex	10200950	6.85409	0.999991	0	0	100	17.662	82.338	Eryth.early	Erythrocyte-early stage
Hbb-bh1	nonTF	hemoglobin Z, beta-like embryonic chain	10200875	6.19052	0.999984	0	0	100	11.3691	88.6309	Eryth.early	Erythrocyte-early stage
Hba-a2	nonTF	hemoglobin alpha, adult chain 2	10180297	6.11185	0.997967	0	0	100	4.53491	95.4651	Eryth.early	Erythrocyte-early stage
Car2	nonTF	carbonic anhydrase 2	10195428	3.17091	0.99945	0	0	100	6.19513	93.8049	Eryth.early	Erythrocyte-early stage
Hbb-bt	nonTF	hemoglobin, beta adult t chain	9.71185e+06	2.79349	0.952045	0	0	93.5345	10.9052	82.6293	Eryth.early	Erythrocyte-early stage
Mt1	nonTF	metallothionein 1	9873101	2.66178	0.967852	0	0	96.5517	15.0148	81.5369	Eryth.early	Erythrocyte-early stage
Gypa	nonTF	glycophorin A	10152931	2.03613	0.995284	0	0	99.1379	0.564021	98.5739	Eryth.early	Erythrocyte-early stage
Mt2	nonTF	metallothionein 2	9747822	2.02701	0.955571	0	0	95.2586	14.6805	80.5782	Eryth.early	Erythrocyte-early stage
Alas2	nonTF	aminolevulinic acid synthase 2, erythroid	1.01556e+07	1.94653	0.995542	0	0	99.569	1.87401	97.695	Eryth.early	Erythrocyte-early stage
Blvrb	nonTF	biliverdin reductase B (flavin reductase (NADPH))	1.01286e+07	1.8243	0.992895	0	0	99.569	8.35115	91.2178	Eryth.early	Erythrocyte-early stage
Fech	nonTF	ferrochelatase	10027317	1.57822	0.98297	0	0	98.7069	9.34728	89.3596	Eryth.early	Erythrocyte-early stage
Hebp1	nonTF	heme binding protein 1	9.8734e+06	1.54117	0.967882	0	0	97.8448	13.582	84.2628	Eryth.early	Erythrocyte-early stage
Smim1	nonTF	small integral membrane protein 1	9689041	1.4528	0.949809	0	0	90.5172	1.33728	89.18	Eryth.early	Erythrocyte-early stage
Cited4	Transcription_Cofactors	Cbp/p300-interacting transactivator, with Glu/Asp-rich carboxy-terminal domain, 4	9.7712e+06	1.31666	0.957864	0	0	92.2414	1.44417	90.7972	Eryth.early	Erythrocyte-early stage
Cpox	nonTF	coproporphyrinogen oxidase	9591426	1.22151	0.94024	0	0	91.8103	7.53468	84.2757	Eryth.early	Erythrocyte-early stage
Acp5	nonTF	acid phosphatase 5, tartrate resistant	9664110	1.20639	0.947365	0	0	89.6552	0.375256	89.2799	Eryth.early	Erythrocyte-early stage
Hemgn	nonTF	hemogen	9.47038e+06	1.12314	0.928374	0	0	85.7759	0.186491	85.5894	Eryth.early	Erythrocyte-early stage
H19	nonTF	H19, imprinted maternally expressed transcript	9172585	1.11373	0.899181	0	0	83.6207	4.85103	78.7697	Eryth.early	Erythrocyte-early stage
Creg1	Transcription_Cofactors	cellular repressor of E1A-stimulated genes 1	9415246	1.07072	0.922969	0	0	90.5172	8.69684	81.8204	Eryth.early	Erythrocyte-early stage
Slc4a1	nonTF	solute carrier family 4 (anion exchanger), member 1	9639999	1.04689	0.945002	0	0	89.2241	0.448033	88.7761	Eryth.early	Erythrocyte-early stage
Rhd	nonTF	Rh blood group, D antigen	9379677	1.04348	0.919482	0	0	84.0517	0.250171	83.8016	Eryth.early	Erythrocyte-early stage
Klf1	Transcription_Factors	Kruppel-like factor 1 (erythroid)	9365580	0.999782	0.918101	0	0	84.0517	0.654992	83.3967	Eryth.early	Erythrocyte-early stage
Slc39a8	nonTF	solute carrier family 39 (metal ion transporter), member 8	9.52172e+06	0.995238	0.933407	0	0	88.7931	2.38344	86.4097	Eryth.early	Erythrocyte-early stage
Gmpr	nonTF	guanosine monophosphate reductase	8955040	0.951137	0.877856	0	0	83.6207	9.11758	74.5031	Eryth.early	Erythrocyte-early stage
Cd59a	nonTF	CD59a antigen	8883357	0.875328	0.870829	0	0	81.4655	8.30111	73.1644	Eryth.early	Erythrocyte-early stage
Slc25a37	nonTF	solute carrier family 25, member 37	9.09583e+06	0.848993	0.891657	0	0	80.1724	2.2106	77.9618	Eryth.early	Erythrocyte-early stage
Pdzk1ip1	nonTF	PDZK1 interacting protein 1	8.67515e+06	0.806096	0.850418	0	0	70.2586	0.184217	70.0744	Eryth.early	Erythrocyte-early stage
Ncf4	nonTF	neutrophil cytosolic factor 4	8421760	0.747494	0.825579	0	0	65.5172	0.407096	65.1101	Eryth.early	Erythrocyte-early stage
Ube2l6	nonTF	ubiquitin-conjugating enzyme E2L 6	8.7571e+06	0.705777	0.858452	0	0	78.4483	6.58176	71.8665	Eryth.early	Erythrocyte-early stage
Hbq1b	nonTF	hemoglobin, theta 1B	8810497	0.697197	0.863686	0	0	72.8448	0.12736	72.7175	Eryth.early	Erythrocyte-early stage
Tspo	nonTF	translocator protein	8.61806e+06	0.673793	0.844822	0	0	75	6.09961	68.9004	Eryth.early	Erythrocyte-early stage
Trim10	nonTF	tripartite motif-containing 10	8544296	0.61881	0.837591	0	0	67.6724	0.150102	67.5223	Eryth.early	Erythrocyte-early stage
Cox6b2	nonTF	cytochrome c oxidase subunit VIb polypeptide 2	8.42677e+06	0.58224	0.82607	0	0	71.1207	5.34683	65.7739	Eryth.early	Erythrocyte-early stage
Icam4	nonTF	intercellular adhesion molecule 4, Landsteiner-Wiener blood group	8394824	0.57299	0.822938	0	0	64.6552	0.0659541	64.5892	Eryth.early	Erythrocyte-early stage
Chchd10	nonTF	coiled-coil-helix-coiled-coil-helix domain containing 10	8125660	0.534431	0.796552	0	0	65.0862	4.85331	60.2329	Eryth.early	Erythrocyte-early stage
Hsd3b6	nonTF	hydroxy-delta-5-steroid dehydrogenase, 3 beta- and steroid delta-isomerase 6	7.40564e+06	0.52325	0.725969	0	0	45.2586	0.0705026	45.1881	Eryth.early	Erythrocyte-early stage
Slc38a5	nonTF	solute carrier family 38, member 5	8017494	0.496967	0.785949	0	0	58.6207	1.04844	57.5722	Eryth.early	Erythrocyte-early stage
Dhrs11	nonTF	dehydrogenase/reductase (SDR family) member 11	8045370	0.453342	0.788681	0	0	60.3448	2.1219	58.2229	Eryth.early	Erythrocyte-early stage
Gata1	Transcription_Factors	GATA binding protein 1	7710928	0.430117	0.755896	0	0	51.2931	0.109165	51.1839	Eryth.early	Erythrocyte-early stage
Pklr	nonTF	pyruvate kinase liver and red blood cell	7799637	0.422766	0.764592	0	0	53.0172	0.100068	52.9172	Eryth.early	Erythrocyte-early stage
Rhag	nonTF	Rhesus blood group-associated A glycoprotein	7.6657e+06	0.407066	0.751462	0	0	50.431	0.150102	50.2809	Eryth.early	Erythrocyte-early stage
Slc43a3	nonTF	solute carrier family 43, member 3	7.53566e+06	0.362511	0.738715	0	0	50.431	2.39709	48.0339	Eryth.early	Erythrocyte-early stage
Tspan33	nonTF	tetraspanin 33	7.50092e+06	0.362012	0.73531	0	0	50.431	2.87696	47.5541	Eryth.early	Erythrocyte-early stage
Ell2	nonTF	elongation factor RNA polymerase II 2	7.54212e+06	0.35463	0.739348	0	0	48.7069	0.77098	47.9359	Eryth.early	Erythrocyte-early stage
Tspan32	nonTF	tetraspanin 32	7.43789e+06	0.352902	0.729131	0	0	46.1207	0.247896	45.8728	Eryth.early	Erythrocyte-early stage
Kcnn4	nonTF	potassium intermediate/small conductance calcium-activated channel, subfamily N, member 4	7.49858e+06	0.349762	0.73508	0	0	47.4138	0.311576	47.1022	Eryth.early	Erythrocyte-early stage
Ermap	nonTF	erythroblast membrane-associated protein	7512848	0.344004	0.736479	0	0	47.4138	0.11144	47.3024	Eryth.early	Erythrocyte-early stage
Tal1	Transcription_Factors	T cell acute lymphocytic leukemia 1	7.30874e+06	0.323742	0.71647	0	0	43.9655	0.573118	43.3924	Eryth.early	Erythrocyte-early stage
Aqp3	nonTF	aquaporin 3	7207941	0.317444	0.706589	0	0	41.3793	0.0614055	41.3179	Eryth.early	Erythrocyte-early stage
Epb42	nonTF	erythrocyte membrane protein band 4.2	7336439	0.30554	0.719185	0	0	43.9655	0.115988	43.8495	Eryth.early	Erythrocyte-early stage
Lyl1	Transcription_Factors	lymphoblastomic leukemia 1	7194746	0.305492	0.705295	0	0	41.8103	0.650443	41.1599	Eryth.early	Erythrocyte-early stage
Kel	nonTF	Kell blood group	7163108	0.293213	0.702194	0	0	40.5172	0.0750512	40.4422	Eryth.early	Erythrocyte-early stage
Abcb10	nonTF	ATP-binding cassette, sub-family B (MDR/TAP), member 10	7.24461e+06	0.324737	0.710184	1.50132e-275	2.72018e-273	45.6897	3.12941	42.5602	Eryth.early	Erythrocyte-early stage
Vamp8	nonTF	vesicle-associated membrane protein 8	8417046	0.63213	0.825116	2.65058e-273	4.71014e-271	74.1379	8.18058	65.9574	Eryth.early	Erythrocyte-early stage
Ifrd2	nonTF	interferon-related developmental regulator 2	8.47706e+06	0.658151	0.830999	4.44522e-273	7.824e-271	74.1379	8.53309	65.6048	Eryth.early	Erythrocyte-early stage
Hmbs	nonTF	hydroxymethylbilane synthase	9.92683e+06	1.56271	0.973119	5.37833e-219	8.42346e-217	99.1379	27.2709	71.8671	Eryth.early	Erythrocyte-early stage
Josd2	nonTF	Josephin domain containing 2	9.26392e+06	1.10342	0.908135	7.97409e-214	1.21793e-211	91.8103	18.8742	72.9361	Eryth.early	Erythrocyte-early stage
Fam210b	nonTF	family with sequence similarity 210, member B	8.9261e+06	0.908884	0.875019	2.25026e-212	3.38106e-210	89.2241	15.3923	73.8318	Eryth.early	Erythrocyte-early stage
Hbb-y	nonTF	hemoglobin Y, beta-like embryonic chain	10200161	7.04777	0.999914	1.24613e-210	1.84238e-208	100	34.3461	65.6539	Eryth.early	Erythrocyte-early stage
Hba-a1	nonTF	hemoglobin alpha, adult chain 1	10178980	6.82655	0.997837	2.32957e-201	3.33742e-199	100	36.5658	63.4342	Eryth.early	Erythrocyte-early stage
Pnpo	nonTF	pyridoxine 5'-phosphate oxidase	7305682	0.371607	0.71617	4.0912e-193	5.77172e-191	48.7069	4.94201	43.7649	Eryth.early	Erythrocyte-early stage
Gclm	nonTF	glutamate-cysteine ligase, modifier subunit	9.20903e+06	1.02691	0.902754	3.33487e-188	4.63397e-186	93.9655	21.5783	72.3872	Eryth.early	Erythrocyte-early stage
Nudt4	nonTF	nudix (nucleoside diphosphate linked moiety X)-type motif 4	9696913	1.44741	0.950581	8.88145e-180	1.19809e-177	97.4138	31.8194	65.5944	Eryth.early	Erythrocyte-early stage
Alad	nonTF	aminolevulinate, delta-, dehydratase	9.88343e+06	1.68915	0.968865	1.21766e-173	1.61896e-171	99.569	38.5376	61.0313	Eryth.early	Erythrocyte-early stage
Mgst3	nonTF	microsomal glutathione S-transferase 3	9914305	1.80773	0.971892	7.95864e-173	1.0506e-170	99.1379	39.7953	59.3426	Eryth.early	Erythrocyte-early stage
Gpx1	nonTF	glutathione peroxidase 1	10187126	2.52221	0.998636	3.61704e-157	4.64212e-155	100	67.1662	32.8338	Eryth.early	Erythrocyte-early stage
Ucp2	nonTF	uncoupling protein 2 (mitochondrial, proton carrier)	8076030	0.558136	0.791687	2.38527e-153	2.99879e-151	72.8448	12.5563	60.2885	Eryth.early	Erythrocyte-early stage
Ptp4a3	nonTF	protein tyrosine phosphatase 4a3	7.92762e+06	0.471195	0.777139	4.96817e-147	5.8482e-145	70.2586	11.7125	58.5461	Eryth.early	Erythrocyte-early stage
Rfesd	nonTF	Rieske (Fe-S) domain containing	7797567	0.535906	0.764389	2.65577e-140	2.99276e-138	64.2241	11.1189	53.1052	Eryth.early	Erythrocyte-early stage
Urod	nonTF	uroporphyrinogen decarboxylase	9.03374e+06	0.979253	0.88557	1.57725e-138	1.74546e-136	94.8276	29.5815	65.2461	Eryth.early	Erythrocyte-early stage
Glrx5	nonTF	glutaredoxin 5	9.80928e+06	1.42535	0.961596	1.70425e-135	1.82059e-133	100	66.0246	33.9754	Eryth.early	Erythrocyte-early stage
Ccnd3	nonTF	cyclin D3	9.09306e+06	1.14315	0.891386	1.84278e-135	1.95726e-133	95.2586	32.0878	63.1708	Eryth.early	Erythrocyte-early stage
Chac2	nonTF	ChaC, cation transport regulator 2	7623339	0.429507	0.74731	1.2705e-132	1.30445e-130	61.6379	10.1865	51.4514	Eryth.early	Erythrocyte-early stage
Hbb-bs	nonTF	hemoglobin, beta adult s chain	9142779	2.4758	0.896259	8.87273e-118	8.11767e-116	96.1207	42.9361	53.1846	Eryth.early	Erythrocyte-early stage
Snca	nonTF	synuclein, alpha	8175404	0.730524	0.801428	9.8843e-117	8.99861e-115	82.7586	19.0971	63.6615	Eryth.early	Erythrocyte-early stage
Abcg2	nonTF	ATP binding cassette subfamily G member 2 (Junior blood group)	7.41559e+06	0.425955	0.726945	2.4654e-108	2.06168e-106	57.3276	10.6163	46.7113	Eryth.early	Erythrocyte-early stage
Bpgm	nonTF	2,3-bisphosphoglycerate mutase	8.69713e+06	0.962874	0.852573	1.87831e-102	1.43442e-100	94.8276	36.3066	58.521	Eryth.early	Erythrocyte-early stage
Ppp1r15a	nonTF	protein phosphatase 1, regulatory (inhibitor) subunit 15A	7.19596e+06	0.318588	0.705414	4.40047e-99	3.24004e-97	52.5862	9.39504	43.1912	Eryth.early	Erythrocyte-early stage
Tmem14c	nonTF	transmembrane protein 14C	8.73207e+06	0.956563	0.855998	1.98493e-91	1.31955e-89	94.8276	47.0298	47.7978	Eryth.early	Erythrocyte-early stage
March2	nonTF	membrane-associated ring finger (C3HC4) 2	7.80627e+06	0.514681	0.765242	3.98656e-90	2.60338e-88	75.431	19.3314	56.0997	Eryth.early	Erythrocyte-early stage
Bola3	nonTF	bolA-like 3 (E. coli)	8.35472e+06	0.779634	0.819006	7.18609e-88	4.54815e-86	90.5172	33.7935	56.7237	Eryth.early	Erythrocyte-early stage
Serinc3	nonTF	serine incorporator 3	8.1122e+06	0.702232	0.795232	2.99818e-86	1.86563e-84	84.4828	27.4619	57.0209	Eryth.early	Erythrocyte-early stage
Mllt3	nonTF	myeloid/lymphoid or mixed-lineage leukemia; translocated to, 3	7.73834e+06	0.546647	0.758584	8.59359e-76	4.52473e-74	76.2931	22.8383	53.4548	Eryth.early	Erythrocyte-early stage
Slc25a39	nonTF	solute carrier family 25, member 39	7734468	0.50919	0.758204	1.25928e-71	6.14057e-70	79.3103	24.6145	54.6958	Eryth.early	Erythrocyte-early stage
Cox17	nonTF	cytochrome c oxidase assembly protein 17	8341653	0.829757	0.817726	1.44082e-71	6.98891e-70	95.2586	49.5747	45.6839	Eryth.early	Erythrocyte-early stage
Rbm38	nonTF	RNA binding motif protein 38	7.37924e+06	0.378421	0.723381	3.72953e-71	1.77186e-69	65.5172	17.0457	48.4715	Eryth.early	Erythrocyte-early stage
Prr13	nonTF	proline rich 13	7947043	0.741799	0.779042	8.42626e-60	3.3346e-58	91.3793	42.3175	49.0618	Eryth.early	Erythrocyte-early stage
Rexo2	nonTF	RNA exonuclease 2	7829703	0.639558	0.76754	9.86713e-60	3.89646e-58	87.069	36.4089	50.6601	Eryth.early	Erythrocyte-early stage
Anp32b	nonTF	acidic (leucine-rich) nuclear phosphoprotein 32 family, member B	8072863	0.992193	0.791376	3.98854e-56	1.44818e-54	96.9828	61.4851	35.4977	Eryth.early	Erythrocyte-early stage
Ubac1	nonTF	ubiquitin associated domain containing 1	7438620	0.441033	0.729202	4.23144e-55	1.5126e-53	75.8621	25.7607	50.1013	Eryth.early	Erythrocyte-early stage
Snrnp25	nonTF	small nuclear ribonucleoprotein 25 (U11/U12)	7476737	0.531906	0.732939	5.72046e-47	1.71902e-45	81.4655	34.7532	46.7123	Eryth.early	Erythrocyte-early stage
Plin2	nonTF	perilipin 2	7.14589e+06	0.417373	0.700506	1.63091e-44	4.59464e-43	65.5172	24.2051	41.3121	Eryth.early	Erythrocyte-early stage
Prdx3	nonTF	peroxiredoxin 3	7356883	0.496452	0.72119	1.64269e-40	4.15301e-39	82.7586	37.8804	44.8782	Eryth.early	Erythrocyte-early stage
Hba-a2	nonTF	hemoglobin alpha, adult chain 2	4319435	6.9059	0.999362	0	0	100	4.82496	95.175	Eryth.late	Erythrocyte-late stage
Alas2	nonTF	aminolevulinic acid synthase 2, erythroid	4180074	2.15602	0.967119	0	0	93.8776	2.18348	91.6941	Eryth.late	Erythrocyte-late stage
Gypa	nonTF	glycophorin A	3.0405e+06	0.403654	0.703463	0	0	41.8367	0.99084	40.8459	Eryth.late	Erythrocyte-late stage
Hbb-bt	nonTF	hemoglobin, beta adult t chain	4320233	6.14254	0.999547	3.99002e-212	7.37396e-209	100	11.1418	88.8582	Eryth.late	Erythrocyte-late stage
Slc25a37	nonTF	solute carrier family 25, member 37	3.17574e+06	0.336917	0.734753	1.04094e-185	1.60313e-182	50	2.51451	47.4855	Eryth.late	Erythrocyte-late stage
Fech	nonTF	ferrochelatase	4.04826e+06	1.45265	0.936622	1.56201e-184	2.22057e-181	90.8163	9.63631	81.18	Eryth.late	Erythrocyte-late stage
Ube2l6	nonTF	ubiquitin-conjugating enzyme E2L 6	3657171	0.752992	0.846138	3.82547e-159	4.41866e-156	75.5102	6.80664	68.7036	Eryth.late	Erythrocyte-late stage
Hba-a1	nonTF	hemoglobin alpha, adult chain 1	4320871	7.45078	0.999694	4.31781e-87	3.98987e-84	100	36.7586	63.2414	Eryth.late	Erythrocyte-late stage
Snca	nonTF	synuclein, alpha	3852434	1.45069	0.891315	6.59303e-84	5.80218e-81	90.8163	19.2726	71.5437	Eryth.late	Erythrocyte-late stage
Hbb-bs	nonTF	hemoglobin, beta adult s chain	4321965	7.20667	0.999947	4.60964e-80	3.70394e-77	100	43.0891	56.9109	Eryth.late	Erythrocyte-late stage
Blvrb	nonTF	biliverdin reductase B (flavin reductase (NADPH))	3320003	0.595899	0.768129	9.92984e-78	7.34053e-75	62.2449	8.71123	53.5337	Eryth.late	Erythrocyte-late stage
Car2	nonTF	carbonic anhydrase 2	3029113	0.736028	0.700828	7.84118e-57	3.01902e-54	45.9184	6.60031	39.3181	Eryth.late	Erythrocyte-late stage
March2	nonTF	membrane-associated ring finger (C3HC4) 2	3.46168e+06	0.587293	0.800908	5.53077e-50	7.51574e-48	82.6531	19.4858	63.1673	Eryth.late	Erythrocyte-late stage
Mkrn1	nonTF	makorin, ring finger protein, 1	3593288	0.96474	0.831358	1.27823e-31	6.26603e-30	94.898	61.0353	33.8627	Eryth.late	Erythrocyte-late stage
Bpgm	nonTF	2,3-bisphosphoglycerate mutase	3.11578e+06	0.583779	0.72088	1.88496e-18	4.62628e-17	74.4898	36.5296	37.9602	Eryth.late	Erythrocyte-late stage
Cdkn1c	nonTF	cyclin-dependent kinase inhibitor 1C (P57)	1.06153e+08	2.57462	0.93344	0	0	98.6511	67.826	30.8251	GABA.Pre	GABAergic neuron precursors
Nhlh2	Transcription_Factors	nescient helix loop helix 2	1.03491e+08	2.0032	0.910032	0	0	94.8232	35.6593	59.1639	GABA.Pre	GABAergic neuron precursors
Tfap2b	Transcription_Factors	transcription factor AP-2 beta	1.01479e+08	1.94454	0.89234	0	0	87.9329	19.1297	68.8032	GABA.Pre	GABAergic neuron precursors
Klhl35	nonTF	kelch-like 35	1.02274e+08	1.68765	0.899333	0	0	85.6362	11.597	74.0392	GABA.Pre	GABAergic neuron precursors
Igfbpl1	nonTF	insulin-like growth factor binding protein-like 1	9.23143e+07	1.58524	0.811753	0	0	96.3179	61.6103	34.7076	GABA.Pre	GABAergic neuron precursors
Lhx5	Transcription_Factors	LIM homeobox protein 5	99339462	1.49362	0.873529	0	0	82.428	14.4914	67.9366	GABA.Pre	GABAergic neuron precursors
Igsf8	nonTF	immunoglobulin superfamily, member 8	9.77237e+07	1.37744	0.859321	0	0	83.1207	29.9838	53.1368	GABA.Pre	GABAergic neuron precursors
Elavl4	nonTF	ELAV (embryonic lethal, abnormal vision, Drosophila)-like 4 (Hu antigen D)	96930252	1.35449	0.852344	0	0	90.8494	39.6054	51.244	GABA.Pre	GABAergic neuron precursors
Ebf1	Transcription_Factors	early B cell factor 1	9.00055e+07	1.14398	0.791452	0	0	88.7714	39.6367	49.1347	GABA.Pre	GABAergic neuron precursors
Elavl3	nonTF	ELAV (embryonic lethal, abnormal vision, Drosophila)-like 3 (Hu antigen C)	93498736	1.10922	0.822169	0	0	93.8389	55.6791	38.1598	GABA.Pre	GABAergic neuron precursors
Tagln3	nonTF	transgelin 3	89289454	1.08642	0.785155	0	0	95.2242	64.7194	30.5048	GABA.Pre	GABAergic neuron precursors
Lhx1os	nonTF	LIM homeobox 1, opposite strand	88377834	1.02424	0.777139	0	0	72.6941	19.7352	52.959	GABA.Pre	GABAergic neuron precursors
Uncx	Transcription_Factors	UNC homeobox	8.62207e+07	1.02155	0.758171	0	0	72.0744	32.6636	39.4108	GABA.Pre	GABAergic neuron precursors
Gadd45g	nonTF	growth arrest and DNA-damage-inducible 45 gamma	83892318	1.0123	0.737696	0	0	76.5585	37.9797	38.5788	GABA.Pre	GABAergic neuron precursors
Trp53i11	nonTF	transformation related protein 53 inducible protein 11	88933548	0.941152	0.782026	0	0	89.5735	53.9376	35.6358	GABA.Pre	GABAergic neuron precursors
Rnd2	nonTF	Rho family GTPase 2	8.80704e+07	0.913329	0.774436	0	0	80.4594	43.1679	37.2914	GABA.Pre	GABAergic neuron precursors
Tcf12	Transcription_Factors	transcription factor 12	8.94706e+07	0.901992	0.786749	0	0	79.6573	40.7535	38.9038	GABA.Pre	GABAergic neuron precursors
Lmo1	Transcription_Cofactors	LIM domain only 1	82854844	0.900414	0.728573	0	0	53.518	10.2535	43.2645	GABA.Pre	GABAergic neuron precursors
Neurog2	Transcription_Factors	neurogenin 2	83952675	0.89727	0.738227	0	0	55.195	8.5072	46.6878	GABA.Pre	GABAergic neuron precursors
Nhlh1	Transcription_Factors	nescient helix loop helix 1	8.82019e+07	0.875541	0.775592	0	0	64.054	13.6665	50.3874	GABA.Pre	GABAergic neuron precursors
Lhx1	Transcription_Factors	LIM homeobox protein 1	85973664	0.858466	0.755998	0	0	60.5177	11.9443	48.5734	GABA.Pre	GABAergic neuron precursors
Crabp2	nonTF	cellular retinoic acid binding protein II	80347791	0.813289	0.706528	0	0	66.6059	32.4682	34.1377	GABA.Pre	GABAergic neuron precursors
Tfap2a	Transcription_Factors	transcription factor AP-2, alpha	8.66292e+07	0.810066	0.761763	0	0	61.6114	11.3148	50.2966	GABA.Pre	GABAergic neuron precursors
Ppp1r14a	nonTF	protein phosphatase 1, regulatory (inhibitor) subunit 14A	82615007	0.784865	0.726464	0	0	51.6588	8.86418	42.7946	GABA.Pre	GABAergic neuron precursors
Fam110a	nonTF	family with sequence similarity 110, member A	82833928	0.720202	0.728389	0	0	68.7204	32.4007	36.3197	GABA.Pre	GABAergic neuron precursors
Nkain4	nonTF	Na+/K+ transporting ATPase interacting 4	8.19578e+07	0.71548	0.720685	0	0	74.918	43.1872	31.7307	GABA.Pre	GABAergic neuron precursors
Prmt8	nonTF	protein arginine N-methyltransferase 8	8.43601e+07	0.708134	0.741809	0	0	57.346	12.2434	45.1026	GABA.Pre	GABAergic neuron precursors
Dpysl4	nonTF	dihydropyrimidinase-like 4	8.25144e+07	0.693758	0.72558	0	0	70.5432	37.671	32.8722	GABA.Pre	GABAergic neuron precursors
Rnd3	nonTF	Rho family GTPase 3	81992111	0.686426	0.720987	0	0	81.0062	54.4683	26.5379	GABA.Pre	GABAergic neuron precursors
Ebf2	Transcription_Factors	early B cell factor 2	8.09449e+07	0.648298	0.711778	0	0	61.7937	21.3729	40.4207	GABA.Pre	GABAergic neuron precursors
Bcl7a	nonTF	B cell CLL/lymphoma 7A	8.15595e+07	0.628081	0.717183	0	0	70.5067	40.2156	30.2911	GABA.Pre	GABAergic neuron precursors
Rgs3	nonTF	regulator of G-protein signaling 3	8.03917e+07	0.627568	0.706914	0	0	57.5647	22.1641	35.4006	GABA.Pre	GABAergic neuron precursors
Gadd45g	nonTF	growth arrest and DNA-damage-inducible 45 gamma	7.78766e+07	2.35706	0.899976	0	0	92.8397	37.8182	55.0215	GABA.Pro	GABAergic neuron progenitors
Cdkn1c	nonTF	cyclin-dependent kinase inhibitor 1C (P57)	7.21364e+07	1.84318	0.833639	0	0	95.2265	68.4975	26.729	GABA.Pro	GABAergic neuron progenitors
Hes6	Transcription_Factors	hairy and enhancer of split 6	7.80728e+07	1.78122	0.902243	0	0	98.3439	63.9517	34.3922	GABA.Pro	GABAergic neuron progenitors
Fabp7	nonTF	fatty acid binding protein 7, brain	6.87175e+07	1.56283	0.794129	0	0	95.0317	66.4168	28.6149	GABA.Pro	GABAergic neuron progenitors
Kirrel2	nonTF	kin of IRRE like 2 (Drosophila)	6.79775e+07	1.21569	0.785578	0	0	62.2017	8.65264	53.549	GABA.Pro	GABAergic neuron progenitors
Neurog2	Transcription_Factors	neurogenin 2	64873494	1.1251	0.749706	0	0	56.5027	9.20781	47.2949	GABA.Pro	GABAergic neuron progenitors
Msx3	Transcription_Factors	msh homeobox 3	66751518	1.12384	0.771409	0	0	74.9635	28.1003	46.8632	GABA.Pro	GABAergic neuron progenitors
Ascl1	Transcription_Factors	achaete-scute family bHLH transcription factor 1	6.94489e+07	1.11858	0.802582	0	0	65.319	8.17813	57.1409	GABA.Pro	GABAergic neuron progenitors
Ptf1a	Transcription_Factors	pancreas specific transcription factor, 1a	6.41287e+07	1.04344	0.741098	0	0	52.0214	5.5114	46.51	GABA.Pro	GABAergic neuron progenitors
Dll1	nonTF	delta-like 1 (Drosophila)	6.66694e+07	0.955194	0.77046	0	0	62.2504	12.1023	50.1481	GABA.Pro	GABAergic neuron progenitors
Btg2	nonTF	B cell translocation gene 2, anti-proliferative	6.55717e+07	0.923159	0.757775	0	0	67.17	25.4881	41.6818	GABA.Pro	GABAergic neuron progenitors
Plk3	nonTF	polo like kinase 3	6.12818e+07	0.758334	0.708199	0	0	55.1875	18.9945	36.193	GABA.Pro	GABAergic neuron progenitors
Tcf12	Transcription_Factors	transcription factor 12	61680397	0.658762	0.712805	2.50587e-285	1.32317e-282	70.5796	41.8325	28.7471	GABA.Pro	GABAergic neuron progenitors
Gap43	nonTF	growth associated protein 43	1.29869e+08	2.19385	0.901059	0	0	98.0254	52.2345	45.7908	GC	Cerebellar granule cells
Stmn2	nonTF	stathmin-like 2	119191768	1.82071	0.826979	0	0	99.0691	64.9212	34.1479	GC	Cerebellar granule cells
Neurod1	Transcription_Factors	neurogenic differentiation 1	125880495	1.48882	0.873387	0	0	85.8956	19.8195	66.0762	GC	Cerebellar granule cells
Pax6	Transcription_Factors	paired box 6	1.2558e+08	1.30431	0.8713	0	0	89.0832	23.0711	66.0122	GC	Cerebellar granule cells
Nrn1	nonTF	neuritin 1	1.21191e+08	1.22588	0.840851	0	0	85.0212	22.0823	62.9389	GC	Cerebellar granule cells
Ostf1	nonTF	osteoclast stimulating factor 1	1.15259e+08	1.12769	0.799692	0	0	70.2962	17.7977	52.4985	GC	Cerebellar granule cells
Selm	no		1.14358e+08	1.12544	0.793439	0	0	81.0155	34.7517	46.2638	GC	Cerebellar granule cells
Stmn3	nonTF	stathmin-like 3	106710991	1.01309	0.740385	0	0	96.8124	65.327	31.4854	GC	Cerebellar granule cells
Cd63	nonTF	CD63 antigen	106669166	0.974506	0.740095	0	0	92.299	64.6875	27.6115	GC	Cerebellar granule cells
Snca	nonTF	synuclein, alpha	111193419	0.971365	0.771485	0	0	65.8392	15.3848	50.4544	GC	Cerebellar granule cells
Plppr1	nonTF	phospholipid phosphatase related 1	1.16042e+08	0.942628	0.805128	0	0	72.299	16.3195	55.9796	GC	Cerebellar granule cells
Carnmt1	nonTF	carnosine N-methyltransferase 1	1.08677e+08	0.917429	0.754023	0	0	74.4147	36.8965	37.5182	GC	Cerebellar granule cells
Nbea	nonTF	neurobeachin	114831120	0.89794	0.796724	0	0	75.3173	22.9948	52.3225	GC	Cerebellar granule cells
Ppp2r2c	nonTF	protein phosphatase 2, regulatory subunit B, gamma	115384344	0.890015	0.800563	0	0	68.0395	9.12266	58.9168	GC	Cerebellar granule cells
Mfap4	nonTF	microfibrillar-associated protein 4	103150657	0.876813	0.715683	0	0	67.6728	30.0268	37.646	GC	Cerebellar granule cells
Gng3	nonTF	guanine nucleotide binding protein (G protein), gamma 3	105540945	0.869609	0.732267	0	0	80.7334	44.6737	36.0597	GC	Cerebellar granule cells
Barhl1	Transcription_Factors	BarH-like 1 (Drosophila)	109470955	0.847566	0.759534	0	0	69.7038	19.3964	50.3074	GC	Cerebellar granule cells
Stmn4	nonTF	stathmin-like 4	1.04118e+08	0.801582	0.722396	0	0	73.9633	35.3395	38.6238	GC	Cerebellar granule cells
Mab21l1	nonTF	mab-21-like 1 (C. elegans)	1.08622e+08	0.75558	0.753645	0	0	73.1453	26.8785	46.2668	GC	Cerebellar granule cells
Pcsk9	nonTF	proprotein convertase subtilisin/kexin type 9	1.11685e+08	0.750048	0.774892	0	0	60.9591	6.75898	54.2001	GC	Cerebellar granule cells
Ttc9b	nonTF	tetratricopeptide repeat domain 9B	106237195	0.745474	0.737098	0	0	69.2525	27.4172	41.8353	GC	Cerebellar granule cells
Gpm6a	nonTF	glycoprotein m6a	1.04729e+08	0.698277	0.726632	0	0	76.3893	39.9316	36.4577	GC	Cerebellar granule cells
Zic1	Transcription_Factors	zinc finger protein of the cerebellum 1	103130553	0.662008	0.715543	0	0	86.8829	58.2975	28.5855	GC	Cerebellar granule cells
Syt1	nonTF	synaptotagmin I	1.04782e+08	0.66105	0.727001	0	0	58.3921	16.1227	42.2694	GC	Cerebellar granule cells
Cplx2	nonTF	complexin 2	105351484	0.631404	0.730952	0	0	52.8914	8.02322	44.8682	GC	Cerebellar granule cells
Neurod2	Transcription_Factors	neurogenic differentiation 2	1.04217e+08	0.625823	0.72308	0	0	62.9619	18.019	44.9429	GC	Cerebellar granule cells
Fam84a	nonTF	family with sequence similarity 84, member A	1.01518e+08	0.613291	0.704355	0	0	51.622	14.0517	37.5703	GC	Cerebellar granule cells
Igsf21	nonTF	immunoglobulin superfamily, member 21	1.0458e+08	0.602556	0.725598	0	0	56.5021	12.6522	43.8499	GC	Cerebellar granule cells
Tmem176b	nonTF	transmembrane protein 176B	1.01861e+08	0.597849	0.706733	0	0	64.0903	27.2499	36.8403	GC	Cerebellar granule cells
Scrn1	nonTF	secernin 1	1.02266e+08	0.571273	0.709544	0	0	60.9027	24.2123	36.6904	GC	Cerebellar granule cells
Clmp	nonTF	CXADR-like membrane protein	1.01857e+08	0.526358	0.706708	0	0	50.7475	10.7583	39.9892	GC	Cerebellar granule cells
Cd63	nonTF	CD63 antigen	8.78936e+07	1.9172	0.931155	0	0	99.5111	65.153	34.3581	GCP	Cerebellar granule cell progenitors
Mfap4	nonTF	microfibrillar-associated protein 4	74274436	1.23808	0.786872	0	0	77.9111	30.6398	47.2713	GCP	Cerebellar granule cell progenitors
Rnaset2a	nonTF	ribonuclease T2A	7.66406e+07	1.11316	0.81194	0	0	82.6222	39.2806	43.3416	GCP	Cerebellar granule cell progenitors
Hes6	Transcription_Factors	hairy and enhancer of split 6	7.42475e+07	1.09486	0.786587	0	0	96.2667	63.9016	32.3651	GCP	Cerebellar granule cell progenitors
Sp5	Transcription_Factors	trans-acting transcription factor 5	7.67667e+07	1.07354	0.813276	0	0	72.7556	13.3581	59.3974	GCP	Cerebellar granule cell progenitors
Pvalb	nonTF	parvalbumin	6.80285e+07	1.0367	0.720702	0	0	52.6667	10.636	42.0307	GCP	Cerebellar granule cell progenitors
Atoh1	Transcription_Factors	atonal bHLH transcription factor 1	72874570	0.962601	0.772042	0	0	73.4667	21.5794	51.8872	GCP	Cerebellar granule cell progenitors
Igfbp2	nonTF	insulin-like growth factor binding protein 2	6.99843e+07	0.842911	0.741422	0	0	84.4	55.5921	28.8079	GCP	Cerebellar granule cell progenitors
Barhl1	Transcription_Factors	BarH-like 1 (Drosophila)	71211085	0.824335	0.754419	0	0	70.2667	20.9191	49.3475	GCP	Cerebellar granule cell progenitors
Selm	no		67893526	0.78642	0.719272	0	0	72.6222	36.63	35.9923	GCP	Cerebellar granule cell progenitors
Pax6	Transcription_Factors	paired box 6	69923329	0.784599	0.740776	0	0	72	26.025	45.975	GCP	Cerebellar granule cell progenitors
Nkd1	nonTF	naked cuticle 1 homolog (Drosophila)	68473314	0.757075	0.725414	0	0	76.6667	41.383	35.2837	GCP	Cerebellar granule cell progenitors
Gm2694	nonTF	predicted gene 2694	66552034	0.658933	0.70506	0	0	70.1778	33.4406	36.7372	GCP	Cerebellar granule cell progenitors
Hsd11b2	nonTF	hydroxysteroid 11-beta dehydrogenase 2	67413768	0.65122	0.714189	0	0	52.1778	12.2616	39.9161	GCP	Cerebellar granule cell progenitors
Hmgb2	Transcription_Factors	high mobility group box 2	6.48931e+07	1.98452	0.917316	0	0	99.8797	71.4709	28.4088	GCP.M	GCP-M phase
Ube2c	nonTF	ubiquitin-conjugating enzyme E2C	6.21019e+07	1.88808	0.877861	0	0	88.5147	25.9197	62.595	GCP.M	GCP-M phase
Cenpa	nonTF	centromere protein A	6.55691e+07	1.76649	0.926872	0	0	97.294	26.5333	70.7607	GCP.M	GCP-M phase
Cdc20	nonTF	cell division cycle 20	62423185	1.53923	0.882402	0	0	87.7931	21.512	66.2811	GCP.M	GCP-M phase
Pttg1	Transcription_Cofactors	pituitary tumor-transforming gene 1	62740308	1.50042	0.886885	0	0	96.5123	34.982	61.5303	GCP.M	GCP-M phase
Cks2	nonTF	CDC28 protein kinase regulatory subunit 2	6.09894e+07	1.48057	0.862134	0	0	88.6951	31.1385	57.5566	GCP.M	GCP-M phase
Cd63	nonTF	CD63 antigen	58303582	1.368	0.824168	0	0	96.0914	65.7608	30.3306	GCP.M	GCP-M phase
Birc5	nonTF	baculoviral IAP repeat-containing 5	6.02826e+07	1.30703	0.852143	0	0	89.0559	28.1177	60.9382	GCP.M	GCP-M phase
Ccnb1	nonTF	cyclin B1	5.8034e+07	1.24086	0.820357	0	0	80.2766	24.1684	56.1082	GCP.M	GCP-M phase
Cenpf	Transcription_Cofactors	centromere protein F	5.81664e+07	1.13649	0.822229	0	0	77.8112	20.3954	57.4158	GCP.M	GCP-M phase
Ccnb2	nonTF	cyclin B2	6.0508e+07	1.11589	0.855329	0	0	87.0114	21.6272	65.3842	GCP.M	GCP-M phase
2810417H13Rik	no		5.6051e+07	1.11511	0.792326	0	0	94.107	34.9256	59.1814	GCP.M	GCP-M phase
Cks1b	nonTF	CDC28 protein kinase 1b	58199822	1.0832	0.822701	0	0	91.7619	48.7905	42.9714	GCP.M	GCP-M phase
Cdca8	nonTF	cell division cycle associated 8	5.84528e+07	1.07625	0.826278	0	0	85.5683	26.9799	58.5883	GCP.M	GCP-M phase
Hes6	Transcription_Factors	hairy and enhancer of split 6	5.45981e+07	1.05298	0.771788	0	0	96.9333	64.3222	32.6111	GCP.M	GCP-M phase
Carnmt1	nonTF	carnosine N-methyltransferase 1	5.33287e+07	0.993302	0.753845	0	0	76.8491	38.4612	38.3879	GCP.M	GCP-M phase
Cdca3	nonTF	cell division cycle associated 3	5.88569e+07	0.987849	0.83199	0	0	80.8779	20.5223	60.3556	GCP.M	GCP-M phase
Mfap4	nonTF	microfibrillar-associated protein 4	5.31918e+07	0.927772	0.751909	0	0	77.9314	31.2913	46.6402	GCP.M	GCP-M phase
Tubb4b	nonTF	tubulin, beta 4B class IVB	55049446	0.915032	0.778168	0	0	85.3879	53.8071	31.5808	GCP.M	GCP-M phase
Spc25	nonTF	SPC25, NDC80 kinetochore complex component, homolog (S. cerevisiae)	53410373	0.886126	0.754998	0	0	69.6332	24.0908	45.5424	GCP.M	GCP-M phase
Cdk1	nonTF	cyclin-dependent kinase 1	5.19413e+07	0.878627	0.734232	0	0	64.4618	23.9004	40.5614	GCP.M	GCP-M phase
Selm	no		5.23137e+07	0.870705	0.739496	0	0	77.27	36.9449	40.3251	GCP.M	GCP-M phase
Ccna2	Transcription_Cofactors	cyclin A2	55371014	0.864442	0.782714	0	0	72.8202	22.3748	50.4454	GCP.M	GCP-M phase
Nusap1	nonTF	nucleolar and spindle associated protein 1	53088058	0.85836	0.750442	0	0	65.905	20.2826	45.6224	GCP.M	GCP-M phase
Tpx2	nonTF	TPX2, microtubule-associated	56711779	0.853999	0.801667	0	0	73.9026	17.8495	56.0531	GCP.M	GCP-M phase
Pax6	Transcription_Factors	paired box 6	5.42234e+07	0.852833	0.766492	0	0	78.1118	26.4205	51.6914	GCP.M	GCP-M phase
H1fx	nonTF	H1 histone family, member X	5.48329e+07	0.85279	0.775108	0	0	93.5658	63.1186	30.4473	GCP.M	GCP-M phase
Lockd	nonTF	lncRNA downstream of Cdkn1b	5.7208e+07	0.832838	0.808681	0	0	71.798	13.2279	58.5701	GCP.M	GCP-M phase
Barhl1	Transcription_Factors	BarH-like 1 (Drosophila)	54508360	0.82289	0.770519	0	0	76.1275	21.371	54.7565	GCP.M	GCP-M phase
Smc4	nonTF	structural maintenance of chromosomes 4	5.32783e+07	0.814037	0.753131	0	0	76.3079	33.2189	43.0889	GCP.M	GCP-M phase
Tacc3	nonTF	transforming, acidic coiled-coil containing protein 3	55617232	0.79703	0.786194	0	0	73.1209	19.7301	53.3907	GCP.M	GCP-M phase
Pbk	nonTF	PDZ binding kinase	5.26706e+07	0.745558	0.744541	0	0	70.3548	24.4035	45.9513	GCP.M	GCP-M phase
Nucks1	nonTF	nuclear casein kinase and cyclin-dependent kinase substrate 1	5.41657e+07	0.728881	0.765675	0	0	85.0271	44.9634	40.0636	GCP.M	GCP-M phase
Tuba1c	nonTF	tubulin, alpha 1C	5.19985e+07	0.715896	0.735041	0	0	57.7871	14.0083	43.7788	GCP.M	GCP-M phase
Fam64a	no		5.33078e+07	0.71328	0.753548	0	0	64.9429	17.471	47.4718	GCP.M	GCP-M phase
Smc2	nonTF	structural maintenance of chromosomes 2	5.21256e+07	0.687924	0.736837	0	0	70.4149	28.3246	42.0903	GCP.M	GCP-M phase
Racgap1	nonTF	Rac GTPase-activating protein 1	5.28016e+07	0.68752	0.746393	0	0	73.9627	29.8691	44.0937	GCP.M	GCP-M phase
Sp5	Transcription_Factors	trans-acting transcription factor 5	50899606	0.685918	0.719507	0	0	57.9675	14.7559	43.2117	GCP.M	GCP-M phase
Nrn1	nonTF	neuritin 1	5.08627e+07	0.684162	0.718986	0	0	70.2946	25.4425	44.8521	GCP.M	GCP-M phase
Hmgn5	nonTF	high-mobility group nucleosome binding domain 5	5.4001e+07	0.683416	0.763348	0	0	76.4883	29.1145	47.3738	GCP.M	GCP-M phase
Spc24	nonTF	SPC24, NDC80 kinetochore complex component, homolog (S. cerevisiae)	52722685	0.662551	0.745277	0	0	71.1365	24.4388	46.6977	GCP.M	GCP-M phase
Nde1	nonTF	nudE neurodevelopment protein 1	52982318	0.656649	0.748948	0	0	70.1143	24.4952	45.6191	GCP.M	GCP-M phase
Knstrn	nonTF	kinetochore-localized astrin/SPAG5 binding	5.3241e+07	0.643684	0.752604	0	0	64.4618	16.3427	48.1192	GCP.M	GCP-M phase
Atoh1	Transcription_Factors	atonal bHLH transcription factor 1	4.98068e+07	0.636748	0.70406	0	0	64.4017	22.6498	41.7519	GCP.M	GCP-M phase
Kif22	nonTF	kinesin family member 22	50861219	0.580591	0.718964	0	0	58.2682	17.0197	41.2485	GCP.M	GCP-M phase
Cenpe	nonTF	centromere protein E	51408255	0.554051	0.726697	0	0	55.2014	11.4577	43.7437	GCP.M	GCP-M phase
Cenpm	nonTF	centromere protein M	5.09579e+07	0.552765	0.720331	0	0	67.2279	24.2577	42.9702	GCP.M	GCP-M phase
Pmf1	Transcription_Cofactors	polyamine-modulated factor 1	50650783	0.517412	0.715989	0	0	65.8449	24.2342	41.6106	GCP.M	GCP-M phase
Psrc1	nonTF	proline/serine-rich coiled-coil 1	5.01976e+07	0.489724	0.709583	0	0	51.5334	10.6655	40.8679	GCP.M	GCP-M phase
Lmnb1	nonTF	lamin B1	53707110	0.727378	0.759193	3.49327e-303	7.33626e-301	91.1606	57.8152	33.3454	GCP.M	GCP-M phase
Cd9	nonTF	CD9 antigen	50594843	0.602035	0.715199	7.72384e-298	1.60387e-295	70.475	28.1835	42.2915	GCP.M	GCP-M phase
H2afx	nonTF	H2A histone family, member X	5.17578e+07	0.877078	0.731638	4.88003e-262	8.67192e-260	77.0295	47.1614	29.868	GCP.M	GCP-M phase
Anp32e	nonTF	acidic (leucine-rich) nuclear phosphoprotein 32 family, member E	52751426	0.693269	0.745684	2.36354e-261	4.16006e-259	94.0469	68.6523	25.3946	GCP.M	GCP-M phase
Anp32b	nonTF	acidic (leucine-rich) nuclear phosphoprotein 32 family, member B	5.21012e+07	0.821305	0.736493	1.65673e-249	2.78345e-247	95.1293	60.3634	34.7659	GCP.M	GCP-M phase
Rnaset2a	nonTF	ribonuclease T2A	5.05531e+07	0.627909	0.714608	1.56024e-242	2.52937e-240	77.2099	40.0903	37.1196	GCP.M	GCP-M phase
Hmgn3	nonTF	high mobility group nucleosomal binding domain 3	50748210	0.611131	0.717367	2.57778e-224	3.81119e-222	84.0649	50.4784	33.5866	GCP.M	GCP-M phase
Tmpo	nonTF	thymopoietin	50984149	0.649284	0.720702	1.76223e-221	2.58474e-219	87.6127	57.0347	30.578	GCP.M	GCP-M phase
Igfbp2	nonTF	insulin-like growth factor binding protein 2	5.05093e+07	0.721955	0.71399	1.06498e-209	1.51399e-207	85.6284	55.9416	29.6868	GCP.M	GCP-M phase
2810417H13Rik	no		73202530	1.76152	0.907129	0	0	98.5849	34.3808	64.2041	GCP.S	GCP-S phase
Cd63	nonTF	CD63 antigen	7.17003e+07	1.66356	0.888514	0	0	99.2138	65.4443	33.7696	GCP.S	GCP-S phase
Hmgb2	Transcription_Factors	high mobility group box 2	6.62093e+07	1.4853	0.820468	0	0	99.8952	71.3056	28.5896	GCP.S	GCP-S phase
Dut	nonTF	deoxyuridine triphosphatase	7.01425e+07	1.22355	0.869209	0	0	97.065	51.447	45.618	GCP.S	GCP-S phase
Dek	Transcription_Cofactors	DEK oncogene (DNA binding)	68290295	1.1323	0.846256	0	0	97.2746	52.5134	44.7613	GCP.S	GCP-S phase
Anp32b	nonTF	acidic (leucine-rich) nuclear phosphoprotein 32 family, member B	66292894	1.10579	0.821504	0	0	98.6373	60.0038	38.6335	GCP.S	GCP-S phase
Pcna	nonTF	proliferating cell nuclear antigen	6.65875e+07	1.0641	0.825155	0	0	92.4004	41.9965	50.4039	GCP.S	GCP-S phase
Rrm2	nonTF	ribonucleotide reductase M2	6.34128e+07	1.03622	0.785814	0	0	90.4612	35.0286	55.4326	GCP.S	GCP-S phase
Carnmt1	nonTF	carnosine N-methyltransferase 1	62187310	1.02095	0.770628	0	0	79.5073	38.1189	41.3885	GCP.S	GCP-S phase
Cdk1	nonTF	cyclin-dependent kinase 1	6.57625e+07	0.994553	0.814931	0	0	83.3333	22.8141	60.5192	GCP.S	GCP-S phase
Top2a	nonTF	topoisomerase (DNA) II alpha	6.57675e+07	0.993673	0.814993	0	0	81.0273	21.3387	59.6885	GCP.S	GCP-S phase
Tyms	nonTF	thymidylate synthase	67010440	0.982745	0.830396	0	0	86.4256	30.2502	56.1754	GCP.S	GCP-S phase
Mfap4	nonTF	microfibrillar-associated protein 4	61324809	0.957863	0.75994	0	0	79.1929	30.9642	48.2287	GCP.S	GCP-S phase
Pax6	Transcription_Factors	paired box 6	6.43386e+07	0.940968	0.797287	0	0	83.9623	25.8571	58.1052	GCP.S	GCP-S phase
H2afx	nonTF	H2A histone family, member X	63392563	0.932588	0.785563	0	0	89.7799	46.4132	43.3667	GCP.S	GCP-S phase
Siva1	nonTF	SIVA1, apoptosis-inducing factor	6.4445e+07	0.925911	0.798605	0	0	93.0294	47.4157	45.6136	GCP.S	GCP-S phase
Spc24	nonTF	SPC24, NDC80 kinetochore complex component, homolog (S. cerevisiae)	66368814	0.915474	0.822445	0	0	82.3899	23.6606	58.7294	GCP.S	GCP-S phase
Selm	no		60489946	0.879746	0.749594	0	0	79.8218	36.5962	43.2256	GCP.S	GCP-S phase
Birc5	nonTF	baculoviral IAP repeat-containing 5	6.20726e+07	0.87808	0.769206	0	0	82.1279	28.0773	54.0506	GCP.S	GCP-S phase
Mcm6	nonTF	minichromosome maintenance complex component 6	64282004	0.870939	0.796585	0	0	86.0063	34.3169	51.6894	GCP.S	GCP-S phase
Dnajc9	nonTF	DnaJ heat shock protein family (Hsp40) member C9	6.36515e+07	0.851541	0.788772	0	0	92.348	48.579	43.769	GCP.S	GCP-S phase
Pbk	nonTF	PDZ binding kinase	63257048	0.844043	0.783884	0	0	78.0922	23.7882	54.304	GCP.S	GCP-S phase
Slbp	nonTF	stem-loop binding protein	6.33614e+07	0.843174	0.785178	0	0	92.7673	53.6223	39.145	GCP.S	GCP-S phase
Sp5	Transcription_Factors	trans-acting transcription factor 5	62207386	0.841955	0.770877	0	0	67.5577	14.0729	53.4847	GCP.S	GCP-S phase
Tk1	nonTF	thymidine kinase 1	6.58606e+07	0.840561	0.816148	0	0	75.3145	15.7114	59.603	GCP.S	GCP-S phase
Barhl1	Transcription_Factors	BarH-like 1 (Drosophila)	6.26184e+07	0.82552	0.77597	0	0	77.6205	20.9864	56.6341	GCP.S	GCP-S phase
Dctpp1	nonTF	dCTP pyrophosphatase 1	62917474	0.818757	0.779676	0	0	95.4403	61.6896	33.7507	GCP.S	GCP-S phase
Cks1b	nonTF	CDC28 protein kinase 1b	61045833	0.813358	0.756483	0	0	91.7715	48.5412	43.2303	GCP.S	GCP-S phase
Nusap1	nonTF	nucleolar and spindle associated protein 1	6.20625e+07	0.811297	0.769081	0	0	72.2222	19.7333	52.4889	GCP.S	GCP-S phase
Spc25	nonTF	SPC25, NDC80 kinetochore complex component, homolog (S. cerevisiae)	6.11593e+07	0.788793	0.757888	0	0	73.847	23.6369	50.21	GCP.S	GCP-S phase
Prdx4	nonTF	peroxiredoxin 4	62457423	0.786712	0.773975	0	0	91.6667	53.0619	38.6048	GCP.S	GCP-S phase
Tipin	nonTF	timeless interacting protein	6.26126e+07	0.784112	0.775898	0	0	84.1719	37.5041	46.6678	GCP.S	GCP-S phase
Smc4	nonTF	structural maintenance of chromosomes 4	6.11941e+07	0.77098	0.75832	0	0	81.2369	32.747	48.4899	GCP.S	GCP-S phase
Rnaset2a	nonTF	ribonuclease T2A	6.04047e+07	0.760898	0.748537	0	0	81.0797	39.7007	41.379	GCP.S	GCP-S phase
Lig1	nonTF	ligase I, DNA, ATP-dependent	6.26652e+07	0.732682	0.77655	0	0	72.2746	21.4144	50.8602	GCP.S	GCP-S phase
Smc2	nonTF	structural maintenance of chromosomes 2	61712617	0.724117	0.764745	0	0	77.673	27.7533	49.9196	GCP.S	GCP-S phase
Tmpo	nonTF	thymopoietin	60348248	0.720998	0.747838	0	0	91.5094	56.6818	34.8276	GCP.S	GCP-S phase
Cenpm	nonTF	centromere protein M	6.21878e+07	0.711206	0.770634	0	0	74.5283	23.6795	50.8488	GCP.S	GCP-S phase
Cks2	nonTF	CDC28 protein kinase regulatory subunit 2	5.8497e+07	0.711068	0.724897	0	0	77.2013	31.3236	45.8777	GCP.S	GCP-S phase
Impdh2	nonTF	inosine monophosphate dehydrogenase 2	6.02588e+07	0.690314	0.74673	0	0	90.8805	57.0152	33.8653	GCP.S	GCP-S phase
Atoh1	Transcription_Factors	atonal bHLH transcription factor 1	58714610	0.673368	0.727594	0	0	69.6541	22.171	47.4831	GCP.S	GCP-S phase
Ccna2	Transcription_Cofactors	cyclin A2	6.05715e+07	0.668864	0.750604	0	0	71.3312	22.1497	49.1815	GCP.S	GCP-S phase
Gmnn	Transcription_Cofactors	geminin	6.00735e+07	0.647838	0.744434	0	0	73.4277	25.3109	48.1168	GCP.S	GCP-S phase
Hist1h2ap	nonTF	histone cluster 1, H2ap	59665258	0.642944	0.739374	0	0	60.0105	14.3756	45.6349	GCP.S	GCP-S phase
Rrm1	nonTF	ribonucleotide reductase M1	58996940	0.613487	0.731093	0	0	76.2055	34.1538	42.0517	GCP.S	GCP-S phase
Fbxo5	nonTF	F-box protein 5	59649270	0.606212	0.739176	0	0	61.9497	15.6358	46.3139	GCP.S	GCP-S phase
Rpa2	nonTF	replication protein A2	59090341	0.587374	0.73225	0	0	69.13	24.786	44.344	GCP.S	GCP-S phase
Rfc4	nonTF	replication factor C (activator 1) 4	5.85277e+07	0.586486	0.725277	0	0	76.153	34.5084	41.6446	GCP.S	GCP-S phase
Cdca8	nonTF	cell division cycle associated 8	56908619	0.581157	0.705214	0	0	70.2306	27.3325	42.8981	GCP.S	GCP-S phase
Hmgn5	nonTF	high-mobility group nucleosome binding domain 5	58405665	0.575609	0.723765	0	0	70.6499	29.1034	41.5465	GCP.S	GCP-S phase
Usp1	nonTF	ubiquitin specific peptidase 1	59078219	0.571771	0.7321	0	0	68.2914	24.5969	43.6945	GCP.S	GCP-S phase
Pmf1	Transcription_Cofactors	polyamine-modulated factor 1	58698764	0.558174	0.727398	0	0	66.8239	23.949	42.8749	GCP.S	GCP-S phase
Nrm	nonTF	nurim (nuclear envelope membrane protein)	5.85419e+07	0.539988	0.725453	0	0	63.9413	21.6201	42.3212	GCP.S	GCP-S phase
Ppp2r2c	nonTF	protein phosphatase 2, regulatory subunit B, gamma	5.66944e+07	0.537888	0.70256	0	0	53.1971	12.0726	41.1244	GCP.S	GCP-S phase
Prim1	nonTF	DNA primase, p49 subunit	58000701	0.531824	0.718747	0	0	62.631	21.2371	41.394	GCP.S	GCP-S phase
Aurkb	nonTF	aurora kinase B	5.76804e+07	0.520638	0.714778	0	0	56.6038	14.2904	42.3133	GCP.S	GCP-S phase
Mxd3	Transcription_Factors	Max dimerization protein 3	57390415	0.506093	0.711184	0	0	51.2055	10.0889	41.1165	GCP.S	GCP-S phase
Hprt	nonTF	hypoxanthine guanine phosphoribosyl transferase	5.71918e+07	0.501196	0.708723	0	0	67.4004	28.3326	39.0678	GCP.S	GCP-S phase
Asf1b	nonTF	anti-silencing function 1B histone chaperone	57551819	0.499662	0.713185	0	0	58.4382	16.5295	41.9086	GCP.S	GCP-S phase
Paics	nonTF	phosphoribosylaminoimidazole carboxylase, phosphoribosylaminoribosylaminoimidazole, succinocarboxamide synthetase	59898505	0.681317	0.742265	1.15657e-301	1.92564e-299	91.6667	57.9184	33.7483	GCP.S	GCP-S phase
Lsm2	nonTF	LSM2 homolog, U6 small nuclear RNA and mRNA degradation associated	5.96398e+07	0.665799	0.739059	2.14806e-296	3.36426e-294	90.8281	56.2799	34.5482	GCP.S	GCP-S phase
Hes6	Transcription_Factors	hairy and enhancer of split 6	59630466	0.894811	0.738943	1.46137e-285	2.06164e-283	95.9119	64.1793	31.7326	GCP.S	GCP-S phase
Dtymk	nonTF	deoxythymidylate kinase	58681447	0.615968	0.727183	7.78032e-274	1.00551e-271	86.8973	52.8113	34.086	GCP.S	GCP-S phase
Nfib	Transcription_Factors	nuclear factor I/B	57722392	0.631401	0.715298	3.64189e-273	4.67401e-271	83.3857	41.124	42.2617	GCP.S	GCP-S phase
Nsmce4a	nonTF	NSE4 homolog A, SMC5-SMC6 complex component	5.79696e+07	0.569495	0.718362	8.71208e-264	1.05926e-261	83.3333	47.4937	35.8396	GCP.S	GCP-S phase
Mcm7	nonTF	minichromosome maintenance complex component 7	56835466	0.548681	0.704307	4.74462e-244	5.12779e-242	79.9266	42.0651	37.8616	GCP.S	GCP-S phase
Bex4	nonTF	brain expressed X-linked 4	5.76619e+07	0.593817	0.714549	1.64248e-240	1.72469e-238	87.1069	55.4405	31.6664	GCP.S	GCP-S phase
Nasp	nonTF	nuclear autoantigenic sperm protein (histone-binding)	57508641	0.608547	0.712649	9.79103e-238	1.01656e-235	87.4738	54.4072	33.0666	GCP.S	GCP-S phase
Hbb-bs	nonTF	hemoglobin, beta adult s chain	5.65354e+07	0.605228	0.700589	1.19549e-236	1.20731e-234	81.6562	41.4811	40.1751	GCP.S	GCP-S phase
Nt5dc2	nonTF	5'-nucleotidase domain containing 2	57310997	0.589378	0.7102	4.17733e-223	4.04195e-221	89.3082	62.51	26.7981	GCP.S	GCP-S phase
Fxyd6	nonTF	FXYD domain-containing ion transport regulator 6	57100332	0.616356	0.70759	6.44638e-223	6.20498e-221	88.7841	57.2965	31.4875	GCP.S	GCP-S phase
Gadd45g	nonTF	growth arrest and DNA-damage-inducible 45 gamma	44232441	2.76189	0.943807	0	0	98.3441	38.9122	59.4319	Glu.Pro	glutamatergic neuron progenitor
Atoh1	Transcription_Factors	atonal bHLH transcription factor 1	44516041	2.20053	0.949858	0	0	97.2401	22.3797	74.8604	Glu.Pro	glutamatergic neuron progenitor
Nkd1	nonTF	naked cuticle 1 homolog (Drosophila)	44764219	1.95841	0.955153	0	0	98.5281	41.7836	56.7445	Glu.Pro	glutamatergic neuron progenitor
Hes6	Transcription_Factors	hairy and enhancer of split 6	4.3813e+07	1.95127	0.934856	0	0	99.908	64.6828	35.2252	Glu.Pro	glutamatergic neuron progenitor
Phlda1	nonTF	pleckstrin homology like domain, family A, member 1	36988409	1.10152	0.789238	0	0	79.2088	31.2188	47.99	Glu.Pro	glutamatergic neuron progenitor
Dll1	nonTF	delta-like 1 (Drosophila)	35791380	0.961187	0.763696	0	0	62.1895	13.2274	48.9621	Glu.Pro	glutamatergic neuron progenitor
Dll3	nonTF	delta-like 3 (Drosophila)	3.4831e+07	0.930375	0.743205	0	0	59.7056	15.4726	44.233	Glu.Pro	glutamatergic neuron progenitor
Barhl1	Transcription_Factors	BarH-like 1 (Drosophila)	3.53613e+07	0.841298	0.754519	0	0	71.2052	22.2266	48.9785	Glu.Pro	glutamatergic neuron progenitor
Rab15	nonTF	RAB15, member RAS oncogene family	34840825	0.706606	0.743414	0	0	55.4738	9.34246	46.1313	Glu.Pro	glutamatergic neuron progenitor
Mfng	nonTF	MFNG O-fucosylpeptide 3-beta-N-acetylglucosaminyltransferase	3.48209e+07	0.722782	0.742988	1.3375e-278	2.05986e-275	67.4333	24.6921	42.7412	Glu.Pro	glutamatergic neuron progenitor
Fam110a	nonTF	family with sequence similarity 110, member A	35319764	0.888786	0.753633	7.31736e-249	8.45201e-246	71.7571	33.7191	38.038	Glu.Pro	glutamatergic neuron progenitor
Rnd2	nonTF	Rho family GTPase 2	3.60031e+07	0.923914	0.768214	1.58774e-239	1.63017e-236	81.2328	44.5808	36.652	Glu.Pro	glutamatergic neuron progenitor
E2f1	Transcription_Factors	E2F transcription factor 1	3.40075e+07	0.721729	0.725633	1.9886e-232	1.93428e-229	63.2015	26.1069	37.0945	Glu.Pro	glutamatergic neuron progenitor
Mycl	Transcription_Factors	v-myc avian myelocytomatosis viral oncogene lung carcinoma derived	3.52037e+07	0.761502	0.751157	1.82026e-222	1.68201e-219	74.977	39.8539	35.1231	Glu.Pro	glutamatergic neuron progenitor
Tead2	Transcription_Factors	TEA domain family member 2	33048317	0.604535	0.705166	7.19418e-133	2.76991e-130	80.4048	51.3835	29.0213	Glu.Pro	glutamatergic neuron progenitor
Neurod2	Transcription_Factors	neurogenic differentiation 2	4.7165e+07	1.62791	0.90016	0	0	87.6128	19.752	67.8608	IN	Cerebellar GABAergic interneurons
Ina	nonTF	internexin neuronal intermediate filament protein, alpha	43635571	1.57978	0.832799	0	0	96.7186	41.4629	55.2557	IN	Cerebellar GABAergic interneurons
Rab3a	nonTF	RAB3A, member RAS oncogene family	4.58826e+07	1.44448	0.875684	0	0	92.863	38.2872	54.5758	IN	Cerebellar GABAergic interneurons
Meg3	nonTF	maternally expressed 3	4.22007e+07	1.42135	0.805414	0	0	91.3864	49.1543	42.2321	IN	Cerebellar GABAergic interneurons
Neurod6	Transcription_Factors	neurogenic differentiation 6	4.48027e+07	1.38579	0.855073	0	0	77.8507	12.3165	65.5342	IN	Cerebellar GABAergic interneurons
Slc32a1	nonTF	solute carrier family 32 (GABA vesicular transporter), member 1	45038353	1.29075	0.859572	0	0	77.6866	9.72943	67.9572	IN	Cerebellar GABAergic interneurons
Pcsk1n	nonTF	proprotein convertase subtilisin/kexin type 1 inhibitor	43417443	1.2703	0.828636	0	0	93.9295	50.9969	42.9325	IN	Cerebellar GABAergic interneurons
Celf4	nonTF	CUGBP, Elav-like family member 4	4.37065e+07	1.21859	0.834152	0	0	85.3979	28.4368	56.961	IN	Cerebellar GABAergic interneurons
Neurod1	Transcription_Factors	neurogenic differentiation 1	42204815	1.21826	0.805493	0	0	77.2765	23.6396	53.6369	IN	Cerebellar GABAergic interneurons
Tfap2b	Transcription_Factors	transcription factor AP-2 beta	4.19179e+07	1.17791	0.800018	0	0	82.3626	21.7272	60.6354	IN	Cerebellar GABAergic interneurons
Dner	nonTF	delta/notch-like EGF repeat containing	42981044	1.13447	0.820307	0	0	79.7375	26.4919	53.2456	IN	Cerebellar GABAergic interneurons
Pid1	nonTF	phosphotyrosine interaction domain containing 1	4.09586e+07	1.02947	0.781709	0	0	76.3741	26.1243	50.2498	IN	Cerebellar GABAergic interneurons
Nxph4	nonTF	neurexophilin 4	4.1667e+07	1.027	0.795228	0	0	71.0418	17.3697	53.6722	IN	Cerebellar GABAergic interneurons
Nrxn3	nonTF	neurexin III	42095272	0.993397	0.803402	0	0	71.2059	15.7341	55.4718	IN	Cerebellar GABAergic interneurons
Lhx5	Transcription_Factors	LIM homeobox protein 5	4.09922e+07	0.972511	0.782349	0	0	72.1903	17.1905	54.9998	IN	Cerebellar GABAergic interneurons
Pax2	Transcription_Factors	paired box 2	40673774	0.877514	0.776272	0	0	57.178	2.64756	54.5305	IN	Cerebellar GABAergic interneurons
Gad1	nonTF	glutamate decarboxylase 1	40589511	0.866237	0.774664	0	0	59.3929	6.19547	53.1975	IN	Cerebellar GABAergic interneurons
Glra2	nonTF	glycine receptor, alpha 2 subunit	3.91159e+07	0.850019	0.746541	0	0	52.2559	4.12489	48.1311	IN	Cerebellar GABAergic interneurons
Cttnbp2	nonTF	cortactin binding protein 2	39580696	0.815858	0.75541	0	0	58.9828	11.2347	47.7481	IN	Cerebellar GABAergic interneurons
Pnoc	nonTF	prepronociceptin	3.71513e+07	0.743329	0.709046	0	0	44.4627	2.9407	41.522	IN	Cerebellar GABAergic interneurons
Sez6	nonTF	seizure related gene 6	3.80422e+07	0.709338	0.726047	0	0	50.5332	7.26334	43.2699	IN	Cerebellar GABAergic interneurons
Tfap2a	Transcription_Factors	transcription factor AP-2, alpha	37552639	0.655687	0.716704	0	0	55.2912	13.2773	42.0139	IN	Cerebellar GABAergic interneurons
Gm27199	nonTF	predicted gene 27199	37789021	0.653333	0.721216	0	0	52.42	9.30368	43.1163	IN	Cerebellar GABAergic interneurons
Gad2	nonTF	glutamic acid decarboxylase 2	36927053	0.631754	0.704765	0	0	52.8302	12.6445	40.1857	IN	Cerebellar GABAergic interneurons
Slc30a3	nonTF	solute carrier family 30 (zinc transporter), member 3	3.70144e+07	0.593538	0.706433	0	0	43.2322	2.32185	40.9103	IN	Cerebellar GABAergic interneurons
Nsg1	nonTF	neuron specific gene family member 1	42067207	1.04291	0.802866	4.36961e-294	1.83533e-291	96.1444	68.6248	27.5196	IN	Cerebellar GABAergic interneurons
Elavl4	nonTF	ELAV (embryonic lethal, abnormal vision, Drosophila)-like 4 (Hu antigen D)	40594302	0.983487	0.774755	2.71072e-289	1.11326e-286	84.9057	41.5909	43.3148	IN	Cerebellar GABAergic interneurons
Stmn4	nonTF	stathmin-like 4	3.96929e+07	1.02035	0.757552	1.30884e-269	4.65167e-267	78.1788	37.3101	40.8687	IN	Cerebellar GABAergic interneurons
Thra	Transcription_Factors	thyroid hormone receptor alpha	4.03808e+07	0.848846	0.77068	2.99815e-263	1.02609e-260	82.5267	48.0632	34.4635	IN	Cerebellar GABAergic interneurons
Tubb2a	nonTF	tubulin, beta 2A class IIA	4.06662e+07	1.08594	0.776127	9.18141e-255	3.03003e-252	93.3552	58.4301	34.9251	IN	Cerebellar GABAergic interneurons
Igfbpl1	nonTF	insulin-like growth factor binding protein-like 1	4.06585e+07	1.38863	0.77598	2.32243e-249	7.40013e-247	98.0312	62.7923	35.2389	IN	Cerebellar GABAergic interneurons
Mllt11	nonTF	myeloid/lymphoid or mixed-lineage leukemia; translocated to, 11	4.03549e+07	1.16177	0.770185	3.34115e-246	1.02913e-243	96.8827	56.655	40.2277	IN	Cerebellar GABAergic interneurons
Mapt	nonTF	microtubule-associated protein tau	37940734	0.785907	0.724111	2.21663e-240	6.60735e-238	71.37	28.4601	42.9099	IN	Cerebellar GABAergic interneurons
Podxl2	nonTF	podocalyxin-like 2	39896832	0.898852	0.761444	8.87697e-235	2.56336e-232	87.9409	53.9702	33.9708	IN	Cerebellar GABAergic interneurons
Stmn3	nonTF	stathmin-like 3	40305181	1.12746	0.769237	6.19898e-234	1.76251e-231	98.1952	66.9916	31.2036	IN	Cerebellar GABAergic interneurons
Kif5c	nonTF	kinesin family member 5C	3.90344e+07	0.766256	0.744985	1.33662e-231	3.74272e-229	75.6358	41.4257	34.2101	IN	Cerebellar GABAergic interneurons
Aplp1	nonTF	amyloid beta (A4) precursor-like protein 1	39701934	0.873189	0.757724	9.96532e-230	2.74879e-227	88.187	52.9605	35.2266	IN	Cerebellar GABAergic interneurons
Crmp1	nonTF	collapsin response mediator protein 1	39769234	0.853942	0.759009	2.6828e-226	7.29129e-224	88.9253	56.983	31.9424	IN	Cerebellar GABAergic interneurons
Gng3	nonTF	guanine nucleotide binding protein (G protein), gamma 3	3.90983e+07	0.882391	0.746203	4.30702e-221	1.1211e-218	87.2847	46.4393	40.8454	IN	Cerebellar GABAergic interneurons
Auts2	nonTF	autism susceptibility candidate 2	38688381	0.735064	0.73838	3.27469e-209	7.85969e-207	77.6046	45.7948	31.8097	IN	Cerebellar GABAergic interneurons
Actl6b	Transcription_Cofactors	actin-like 6B	3.69448e+07	0.644143	0.705104	3.65789e-209	8.66685e-207	63.9048	27.0758	36.829	IN	Cerebellar GABAergic interneurons
Tcf4	Transcription_Factors	transcription factor 4	3.92134e+07	0.801173	0.7484	2.90259e-208	6.79023e-206	83.5931	57.1738	26.4193	IN	Cerebellar GABAergic interneurons
Nhlh2	Transcription_Factors	nescient helix loop helix 2	38070836	0.886053	0.726594	1.67999e-206	3.88098e-204	78.507	38.2198	40.2872	IN	Cerebellar GABAergic interneurons
Dcx	nonTF	doublecortin	37254505	0.632019	0.711014	4.45737e-204	9.69137e-202	65.7916	30.7517	35.0399	IN	Cerebellar GABAergic interneurons
Hist3h2a	nonTF	histone cluster 3, H2a	3.8861e+07	0.834342	0.741675	3.74703e-200	7.78077e-198	85.5619	54.6402	30.9217	IN	Cerebellar GABAergic interneurons
Hist3h2ba	nonTF	histone cluster 3, H2ba	39146156	0.946832	0.747117	1.7282e-197	3.50976e-195	94.3396	66.9637	27.3759	IN	Cerebellar GABAergic interneurons
Cdk5r1	nonTF	cyclin-dependent kinase 5, regulatory subunit 1 (p35)	3.68079e+07	0.619262	0.702491	2.90786e-185	5.32081e-183	65.3815	31.545	33.8364	IN	Cerebellar GABAergic interneurons
Cnih2	nonTF	cornichon family AMPA receptor auxiliary protein 2	3.77654e+07	0.778136	0.720765	6.47048e-177	1.06769e-174	81.8704	47.3722	34.4982	IN	Cerebellar GABAergic interneurons
Ppp3ca	nonTF	protein phosphatase 3, catalytic subunit, alpha isoform	3.70774e+07	0.658431	0.707634	7.08226e-175	1.12834e-172	67.1862	38.0616	29.1247	IN	Cerebellar GABAergic interneurons
Evl	nonTF	Ena-vasodilator stimulated phosphoprotein	3.74263e+07	0.673846	0.714293	6.964e-165	1.04636e-162	78.4249	48.8146	29.6103	IN	Cerebellar GABAergic interneurons
Rbfox2	Transcription_Cofactors	RNA binding protein, fox-1 homolog (C. elegans) 2	3.68091e+07	0.616831	0.702514	1.88623e-149	2.35536e-147	75.7178	47.3559	28.3619	IN	Cerebellar GABAergic interneurons
Fgf17	nonTF	fibroblast growth factor 17	7.38052e+06	2.24644	0.877995	0	0	76.9634	3.41506	73.5483	Isth.N	Isthmic nuclear cells
1500015O10Rik	nonTF	RIKEN cDNA 1500015O10 gene	7.14561e+06	1.79567	0.850051	0	0	71.7277	3.64682	68.0809	Isth.N	Isthmic nuclear cells
Mia	nonTF	melanoma inhibitory activity	6205112	0.980311	0.738168	0	0	49.7382	2.92881	46.8094	Isth.N	Isthmic nuclear cells
Slc14a2	nonTF	solute carrier family 14 (urea transporter), member 2	6056846	0.832046	0.72053	0	0	45.0262	1.27695	43.7492	Isth.N	Isthmic nuclear cells
Aldoc	nonTF	aldolase C, fructose-bisphosphate	6.8796e+06	1.4358	0.818405	2.55936e-300	7.88327e-297	68.0628	5.70085	62.362	Isth.N	Isthmic nuclear cells
Gdpd2	nonTF	glycerophosphodiester phosphodiesterase domain containing 2	6183516	0.677921	0.735599	6.6887e-214	9.50876e-211	50.2618	4.33755	45.9242	Isth.N	Isthmic nuclear cells
Ndrg2	nonTF	N-myc downstream regulated gene 2	7.38102e+06	1.55677	0.878056	3.8302e-185	3.37076e-182	83.7696	14.769	69.0006	Isth.N	Isthmic nuclear cells
Rmst	no		6.27295e+06	0.737532	0.746238	1.38891e-112	7.54954e-110	56.0209	9.84754	46.1734	Isth.N	Isthmic nuclear cells
Acot1	nonTF	acyl-CoA thioesterase 1	7.17734e+06	1.37244	0.853825	6.36132e-106	3.26565e-103	84.8168	25.9367	58.8801	Isth.N	Isthmic nuclear cells
Gmpr	nonTF	guanosine monophosphate reductase	6088963	0.806581	0.72435	1.87937e-98	9.14016e-96	51.3089	9.32721	41.9817	Isth.N	Isthmic nuclear cells
Ttyh1	nonTF	tweety family member 1	6612466	1.00527	0.786627	3.55041e-95	1.64038e-92	69.6335	17.2298	52.4037	Isth.N	Isthmic nuclear cells
Itm2c	nonTF	integral membrane protein 2C	7249480	1.47668	0.862407	5.18538e-95	2.33734e-92	83.7696	32.8963	50.8733	Isth.N	Isthmic nuclear cells
Mgst1	nonTF	microsomal glutathione S-transferase 1	6.98749e+06	1.15913	0.83124	6.80047e-92	2.85635e-89	80.6283	26.4388	54.1894	Isth.N	Isthmic nuclear cells
Serpinh1	nonTF	serine (or cysteine) peptidase inhibitor, clade H, member 1	7524071	1.51356	0.895073	2.5194e-90	1.01219e-87	96.8586	50.0625	46.7962	Isth.N	Isthmic nuclear cells
Mfap2	nonTF	microfibrillar-associated protein 2	7387217	1.36582	0.878792	9.32008e-89	3.58842e-86	92.6702	43.4028	49.2674	Isth.N	Isthmic nuclear cells
Id4	Transcription_Factors	inhibitor of DNA binding 4	6.73415e+06	1.32288	0.801102	2.63261e-85	9.35639e-83	72.7749	22.5921	50.1828	Isth.N	Isthmic nuclear cells
Hes1	Transcription_Factors	hairy and enhancer of split 1 (Drosophila)	6.69507e+06	1.24058	0.796454	3.45332e-78	1.18187e-75	74.3455	24.4439	49.9017	Isth.N	Isthmic nuclear cells
Fos	Transcription_Factors	FBJ osteosarcoma oncogene	7007800	1.63462	0.833656	2.41205e-73	7.42953e-71	84.8168	38.9039	45.9128	Isth.N	Isthmic nuclear cells
Igfbp5	nonTF	insulin-like growth factor binding protein 5	6135286	0.784733	0.729861	3.05799e-70	9.26471e-68	56.5445	14.7372	41.8073	Isth.N	Isthmic nuclear cells
Gm13305	nonTF	predicted gene 13305	5914056	0.646237	0.703543	3.73369e-70	1.11294e-67	48.6911	11.1131	37.578	Isth.N	Isthmic nuclear cells
Apoe	nonTF	apolipoprotein E	6221004	1.25415	0.740058	3.86232e-68	1.06537e-65	59.1623	17.0117	42.1506	Isth.N	Isthmic nuclear cells
Sparc	nonTF	secreted acidic cysteine rich glycoprotein	6.80893e+06	1.23629	0.809999	5.67206e-68	1.54155e-65	86.911	34.5527	52.3583	Isth.N	Isthmic nuclear cells
Cd9	nonTF	CD9 antigen	6613630	1.18504	0.786765	2.14364e-64	5.50231e-62	75.3927	29.5767	45.816	Isth.N	Isthmic nuclear cells
Gsta4	nonTF	glutathione S-transferase, alpha 4	6.61835e+06	0.903823	0.787327	7.05349e-60	1.65007e-57	78.534	33.4098	45.1242	Isth.N	Isthmic nuclear cells
Rgs2	nonTF	regulator of G-protein signaling 2	6403759	0.854147	0.761799	2.76344e-59	6.38389e-57	68.0628	25.7254	42.3374	Isth.N	Isthmic nuclear cells
Slc9a3r1	nonTF	solute carrier family 9 (sodium/hydrogen exchanger), member 3 regulator 1	6068302	0.670092	0.721893	1.87284e-58	4.22096e-56	56.5445	17.0344	39.5101	Isth.N	Isthmic nuclear cells
Fabp7	nonTF	fatty acid binding protein 7, brain	6.96628e+06	1.84342	0.828718	1.95935e-57	4.21054e-55	99.4764	67.6081	31.8683	Isth.N	Isthmic nuclear cells
Gpx8	nonTF	glutathione peroxidase 8 (putative)	6.38311e+06	0.768669	0.759342	1.16043e-55	2.38288e-53	70.1571	27.4704	42.6867	Isth.N	Isthmic nuclear cells
Zfp36l1	nonTF	zinc finger protein 36, C3H type-like 1	6.67151e+06	0.98584	0.793651	6.35577e-55	1.24958e-52	83.7696	42.1008	41.6688	Isth.N	Isthmic nuclear cells
Ier2	nonTF	immediate early response 2	6.76301e+06	1.28153	0.804536	1.31897e-51	2.41346e-49	87.4346	57.9946	29.44	Isth.N	Isthmic nuclear cells
Cnpy1	nonTF	canopy FGF signaling regulator 1	6.23927e+06	0.722339	0.742231	8.52827e-50	1.45936e-47	67.0157	26.6592	40.3565	Isth.N	Isthmic nuclear cells
Btg2	nonTF	B cell translocation gene 2, anti-proliferative	6.22186e+06	0.900163	0.74016	2.93278e-48	4.88294e-46	65.9686	27.2568	38.7118	Isth.N	Isthmic nuclear cells
Gstm1	nonTF	glutathione S-transferase, mu 1	6044315	0.671747	0.719039	3.98315e-48	6.57256e-46	59.6859	21.2833	38.4025	Isth.N	Isthmic nuclear cells
Wls	nonTF	wntless homolog (Drosophila)	6018126	0.719971	0.715924	1.75692e-43	2.61853e-41	59.1623	23.5873	35.575	Isth.N	Isthmic nuclear cells
Pdpn	nonTF	podoplanin	6.02277e+06	0.656372	0.716476	7.20898e-43	1.03278e-40	62.3037	24.2235	38.0802	Isth.N	Isthmic nuclear cells
Metrn	nonTF	meteorin, glial cell differentiation regulator	5.92186e+06	0.672615	0.704471	1.25586e-42	1.77172e-40	54.9738	20.9879	33.9859	Isth.N	Isthmic nuclear cells
Igfbp2	nonTF	insulin-like growth factor binding protein 2	6509827	1.09866	0.774417	1.73306e-42	2.42642e-40	84.2932	56.9403	27.3529	Isth.N	Isthmic nuclear cells
Ppp1r1a	nonTF	protein phosphatase 1, regulatory (inhibitor) subunit 1A	6.28959e+06	0.779759	0.748218	1.47789e-39	1.8088e-37	75.9162	42.5462	33.37	Isth.N	Isthmic nuclear cells
Arl4a	nonTF	ADP-ribosylation factor-like 4A	6261091	0.750877	0.744827	8.16458e-39	9.67242e-37	78.0105	41.91	36.1005	Isth.N	Isthmic nuclear cells
Ifitm2	nonTF	interferon induced transmembrane protein 2	6371190	0.820763	0.757925	3.74913e-38	4.30359e-36	84.8168	55.1067	29.7101	Isth.N	Isthmic nuclear cells
Nkain4	nonTF	Na+/K+ transporting ATPase interacting 4	6.27551e+06	0.839658	0.746542	5.232e-38	5.96868e-36	79.5812	45.0069	34.5742	Isth.N	Isthmic nuclear cells
Tob1	Transcription_Cofactors	transducer of ErbB-2.1	6.0672e+06	0.721116	0.721761	4.11593e-37	4.58232e-35	65.445	32.376	33.069	Isth.N	Isthmic nuclear cells
Rcn1	nonTF	reticulocalbin 1	6.16357e+06	0.710305	0.733226	1.01856e-35	1.05162e-33	73.822	41.1443	32.6777	Isth.N	Isthmic nuclear cells
Ly6h	nonTF	lymphocyte antigen 6 complex, locus H	6.23566e+06	0.966384	0.741802	1.37728e-35	1.41408e-33	79.5812	48.0175	31.5636	Isth.N	Isthmic nuclear cells
Oat	nonTF	ornithine aminotransferase	5.99388e+06	0.632673	0.713039	3.63797e-34	3.57624e-32	64.9215	32.7191	32.2024	Isth.N	Isthmic nuclear cells
Ezr	nonTF	ezrin	5951953	0.741841	0.708052	1.39918e-32	1.32606e-30	63.3508	32.8645	30.4863	Isth.N	Isthmic nuclear cells
Jun	Transcription_Factors	jun proto-oncogene	6.16096e+06	0.843646	0.732915	2.40957e-32	2.26047e-30	77.4869	50.9804	26.5065	Isth.N	Isthmic nuclear cells
Cntfr	nonTF	ciliary neurotrophic factor receptor	6024541	0.703016	0.716687	3.72337e-32	3.45787e-30	70.6806	38.504	32.1766	Isth.N	Isthmic nuclear cells
Mrps6	nonTF	mitochondrial ribosomal protein S6	5891951	0.568977	0.700914	1.5815e-31	1.45411e-29	60.733	31.1218	29.6112	Isth.N	Isthmic nuclear cells
Cd63	nonTF	CD63 antigen	6013612	0.83161	0.715387	1.05687e-25	7.28805e-24	94.7644	66.781	27.9834	Isth.N	Isthmic nuclear cells
Cldn5	nonTF	claudin 5	17361970	3.41614	0.998355	0	0	99.7481	1.6893	98.0588	Meninges	Meninges
Igfbp7	nonTF	insulin-like growth factor binding protein 7	1.5675e+07	2.66606	0.901347	0	0	81.3602	2.7143	78.6459	Meninges	Meninges
Itm2a	nonTF	integral membrane protein 2A	1.71715e+07	2.65615	0.987402	0	0	98.9924	9.93266	89.0598	Meninges	Meninges
Klf2	Transcription_Factors	Kruppel-like factor 2 (lung)	16372701	2.54491	0.941469	0	0	90.1763	8.08127	82.0951	Meninges	Meninges
Ramp2	nonTF	receptor (calcitonin) activity modifying protein 2	1.72047e+07	2.3325	0.989313	0	0	98.2368	2.36274	95.874	Meninges	Meninges
Gng11	nonTF	guanine nucleotide binding protein (G protein), gamma 11	1.70121e+07	2.188	0.978235	0	0	97.2292	5.07476	92.1545	Meninges	Meninges
Egfl7	nonTF	EGF-like domain 7	1.69301e+07	2.14449	0.973519	0	0	95.2141	5.72537	89.4887	Meninges	Meninges
Cd34	nonTF	CD34 antigen	1.70301e+07	2.14379	0.979271	0	0	95.9698	1.06381	94.906	Meninges	Meninges
Sepp1	no		16548969	2.0774	0.951605	0	0	93.9547	14.9207	79.034	Meninges	Meninges
Slc2a1	nonTF	solute carrier family 2 (facilitated glucose transporter), member 1	1.68216e+07	2.06365	0.967284	0	0	95.7179	13.1903	82.5276	Meninges	Meninges
Esam	nonTF	endothelial cell-specific adhesion molecule	1.68364e+07	2.01856	0.968134	0	0	94.2065	1.87422	92.3323	Meninges	Meninges
Slc7a5	nonTF	solute carrier family 7 (cationic amino acid transporter, y+ system), member 5	1.56725e+07	1.90205	0.901205	0	0	83.6272	12.1242	71.503	Meninges	Meninges
Ecscr	nonTF	endothelial cell surface expressed chemotaxis and apoptosis regulator	1.67289e+07	1.80181	0.96195	0	0	92.9471	1.44276	91.5043	Meninges	Meninges
Vwa1	nonTF	von Willebrand factor A domain containing 1	1.61812e+07	1.7212	0.930459	0	0	86.9018	2.32394	84.5778	Meninges	Meninges
Tagln2	nonTF	transgelin 2	1.63566e+07	1.72081	0.940545	0	0	91.4358	9.95777	81.478	Meninges	Meninges
Lmo2	nonTF	LIM domain only 2	16458103	1.70839	0.94638	0	0	92.1914	9.15421	83.0372	Meninges	Meninges
S100a16	nonTF	S100 calcium binding protein A16	1.61324e+07	1.61252	0.927649	0	0	89.6725	10.1221	79.5504	Meninges	Meninges
Arpc1b	nonTF	actin related protein 2/3 complex, subunit 1B	16369532	1.57362	0.941287	0	0	91.9395	10.0856	81.8539	Meninges	Meninges
Slc38a5	nonTF	solute carrier family 38, member 5	14274183	1.53726	0.820799	0	0	64.4836	0.77845	63.7052	Meninges	Meninges
Anxa2	nonTF	annexin A2	16054281	1.51183	0.923159	0	0	88.665	7.88951	80.7755	Meninges	Meninges
Rhoc	nonTF	ras homolog family member C	15780569	1.41388	0.90742	0	0	90.4282	19.4498	70.9784	Meninges	Meninges
Bambi	nonTF	BMP and activin membrane-bound inhibitor	1.5716e+07	1.4096	0.903707	0	0	84.8866	8.3963	76.4903	Meninges	Meninges
AU021092	nonTF	expressed sequence AU021092	14842208	1.37858	0.853462	0	0	70.7809	0.198607	70.5822	Meninges	Meninges
BC028528	nonTF	cDNA sequence BC028528	1.57419e+07	1.36503	0.905195	0	0	82.1159	1.50211	80.6138	Meninges	Meninges
Col4a1	nonTF	collagen, type IV, alpha 1	15561943	1.34838	0.894849	0	0	81.1083	3.15033	77.958	Meninges	Meninges
Anxa3	nonTF	annexin A3	15831286	1.3366	0.910337	0	0	83.8791	2.94487	80.9342	Meninges	Meninges
Aplnr	nonTF	apelin receptor	1.56056e+07	1.31246	0.897361	0	0	79.597	0.333295	79.2637	Meninges	Meninges
Pglyrp1	nonTF	peptidoglycan recognition protein 1	14040562	1.30415	0.807366	0	0	61.7128	0.495377	61.2175	Meninges	Meninges
Plk2	nonTF	polo like kinase 2	15022018	1.30348	0.863802	0	0	78.3375	10.4942	67.8433	Meninges	Meninges
Eva1b	nonTF	eva-1 homolog B (C. elegans)	1.56865e+07	1.28528	0.902013	0	0	83.1234	3.34893	79.7745	Meninges	Meninges
Trf	nonTF	transferrin	1.50048e+07	1.24316	0.862813	0	0	73.2997	1.08435	72.2154	Meninges	Meninges
Ctla2a	nonTF	cytotoxic T lymphocyte-associated protein 2 alpha	1.51322e+07	1.24181	0.87014	0	0	74.3073	0.470266	73.837	Meninges	Meninges
Foxq1	Transcription_Factors	forkhead box Q1	1.4817e+07	1.21444	0.852011	0	0	71.0327	0.897158	70.1356	Meninges	Meninges
Sox17	Transcription_Factors	SRY (sex determining region Y)-box 17	1.54298e+07	1.21388	0.887252	0	0	77.5819	0.278507	77.3034	Meninges	Meninges
Car2	nonTF	carbonic anhydrase 2	14871976	1.18594	0.855174	0	0	75.063	6.0678	68.9952	Meninges	Meninges
Slc39a8	nonTF	solute carrier family 39 (metal ion transporter), member 8	15493638	1.17553	0.890921	0	0	79.3451	2.14359	77.2015	Meninges	Meninges
Apod	nonTF	apolipoprotein D	1.36466e+07	1.16423	0.78471	0	0	58.4383	2.27143	56.1669	Meninges	Meninges
Flt1	nonTF	FMS-like tyrosine kinase 1	15397856	1.1576	0.885413	0	0	77.33	0.493094	76.8369	Meninges	Meninges
Eng	nonTF	endoglin	1.56213e+07	1.14723	0.89826	0	0	80.1008	0.636914	79.4638	Meninges	Meninges
Anxa5	nonTF	annexin A5	1.50135e+07	1.09403	0.863314	0	0	77.0781	6.74809	70.33	Meninges	Meninges
Col4a2	nonTF	collagen, type IV, alpha 2	14883816	1.08819	0.855855	0	0	72.796	2.09793	70.698	Meninges	Meninges
F11r	nonTF	F11 receptor	15392241	1.07834	0.88509	0	0	77.5819	0.81041	76.7715	Meninges	Meninges
Pecam1	nonTF	platelet/endothelial cell adhesion molecule 1	1.50919e+07	1.07248	0.86782	0	0	74.3073	1.16653	73.1408	Meninges	Meninges
Kdr	nonTF	kinase insert domain protein receptor	15025772	1.06376	0.864018	0	0	73.2997	0.894875	72.4049	Meninges	Meninges
Elk3	Transcription_Factors	ELK3, member of ETS oncogene family	15222612	1.06061	0.875336	0	0	77.5819	3.93791	73.644	Meninges	Meninges
Ets1	Transcription_Factors	E26 avian leukemia oncogene 1, 5' domain	1.51241e+07	1.01292	0.86967	0	0	74.8111	1.10261	73.7085	Meninges	Meninges
Lcp1	nonTF	lymphocyte cytosolic protein 1	1.46702e+07	1.01244	0.843571	0	0	69.5214	1.08892	68.4325	Meninges	Meninges
Grap	nonTF	GRB2-related adaptor protein	1.49527e+07	1.01199	0.859817	0	0	72.2922	0.472549	71.8196	Meninges	Meninges
Cnn2	nonTF	calponin 2	14600744	1.01038	0.839578	0	0	71.5365	4.49949	67.037	Meninges	Meninges
Dok4	nonTF	docking protein 4	1.47829e+07	1.00873	0.85005	0	0	74.5592	6.18879	68.3704	Meninges	Meninges
Emcn	nonTF	endomucin	14612375	1.00642	0.840246	0	0	68.5139	0.588974	67.9249	Meninges	Meninges
Htra3	nonTF	HtrA serine peptidase 3	1.40514e+07	1.004	0.807991	0	0	61.9647	0.632348	61.3324	Meninges	Meninges
Slc40a1	nonTF	solute carrier family 40 (iron-regulated transporter), member 1	1.42542e+07	0.992234	0.819651	0	0	64.4836	0.849218	63.6344	Meninges	Meninges
Cdh5	nonTF	cadherin 5	1.48142e+07	0.990062	0.851852	0	0	70.529	0.28079	70.2482	Meninges	Meninges
Gimap6	nonTF	GTPase, IMAP family member 6	1.50437e+07	0.987523	0.865046	0	0	73.2997	0.406346	72.8934	Meninges	Meninges
Vamp5	nonTF	vesicle-associated membrane protein 5	14584373	0.967303	0.838636	0	0	68.0101	0.493094	67.517	Meninges	Meninges
Abcg2	nonTF	ATP binding cassette subfamily G member 2 (Junior blood group)	1.48721e+07	0.963156	0.855181	0	0	77.8338	10.2545	67.5792	Meninges	Meninges
Pon2	nonTF	paraoxonase 2	1.46735e+07	0.955064	0.84376	0	0	77.0781	11.9187	65.1594	Meninges	Meninges
Icam2	nonTF	intercellular adhesion molecule 2	14800870	0.954928	0.851085	0	0	70.2771	0.111859	70.1652	Meninges	Meninges
Sipa1	nonTF	signal-induced proliferation associated gene 1	14854367	0.950545	0.854161	0	0	73.0479	3.41742	69.6304	Meninges	Meninges
Efna1	nonTF	ephrin A1	14823053	0.948829	0.852361	0	0	72.0403	2.20751	69.8328	Meninges	Meninges
Tubb6	nonTF	tubulin, beta 6 class V	14088362	0.947444	0.810114	0	0	66.7506	7.5311	59.2195	Meninges	Meninges
Slc29a1	nonTF	solute carrier family 29 (nucleoside transporters), member 1	14389909	0.939474	0.827454	0	0	73.8035	12.8022	61.0013	Meninges	Meninges
Kank3	nonTF	KN motif and ankyrin repeat domains 3	1.47379e+07	0.913575	0.847467	0	0	72.0403	3.60918	68.4311	Meninges	Meninges
Rasip1	nonTF	Ras interacting protein 1	14719965	0.909603	0.846433	0	0	70.7809	1.89476	68.8861	Meninges	Meninges
S100a13	nonTF	S100 calcium binding protein A13	1.48017e+07	0.89626	0.851132	0	0	73.0479	3.58178	69.4661	Meninges	Meninges
Adgrl4	nonTF	adhesion G protein-coupled receptor L4	14201280	0.88786	0.816607	0	0	63.4761	0.237416	63.2387	Meninges	Meninges
Rhoj	nonTF	ras homolog family member J	1.43198e+07	0.86062	0.82342	0	0	67.2544	3.23707	64.0173	Meninges	Meninges
Apold1	nonTF	apolipoprotein L domain containing 1	13974001	0.859218	0.803538	0	0	61.7128	1.27839	60.4345	Meninges	Meninges
Dusp2	nonTF	dual specificity phosphatase 2	1.38576e+07	0.84942	0.796847	0	0	60.2015	1.13001	59.0715	Meninges	Meninges
Anxa6	nonTF	annexin A6	14164674	0.827013	0.814502	0	0	65.995	3.85344	62.1415	Meninges	Meninges
Ralb	nonTF	v-ral simian leukemia viral oncogene B	1.40436e+07	0.82318	0.807543	0	0	67.7582	8.65198	59.1062	Meninges	Meninges
Cd93	nonTF	CD93 antigen	1.42203e+07	0.813809	0.817698	0	0	63.728	0.257961	63.47	Meninges	Meninges
Lsr	nonTF	lipolysis stimulated lipoprotein receptor	1.33318e+07	0.810629	0.766608	0	0	55.4156	3.41514	52.0005	Meninges	Meninges
Bgn	nonTF	biglycan	1.33019e+07	0.802531	0.764894	0	0	55.1637	2.18696	52.9768	Meninges	Meninges
Slc9a3r2	nonTF	solute carrier family 9 (sodium/hydrogen exchanger), member 3 regulator 2	13771804	0.786603	0.791911	0	0	62.2166	4.99486	57.2218	Meninges	Meninges
Cd82	nonTF	CD82 antigen	1.33343e+07	0.7859	0.766757	0	0	54.9118	2.10022	52.8116	Meninges	Meninges
Fxyd5	nonTF	FXYD domain-containing ion transport regulator 5	1.39588e+07	0.784597	0.802663	0	0	60.9572	0.527337	60.4298	Meninges	Meninges
Adm	nonTF	adrenomedullin	1.25549e+07	0.752412	0.721938	0	0	45.3401	1.18936	44.1507	Meninges	Meninges
Tie1	nonTF	tyrosine kinase with immunoglobulin-like and EGF-like domains 1	1.40003e+07	0.75173	0.80505	0	0	61.2091	0.24883	60.9602	Meninges	Meninges
Col18a1	nonTF	collagen, type XVIII, alpha 1	1.35244e+07	0.750509	0.777685	0	0	60.7053	7.21151	53.4938	Meninges	Meninges
Rgcc	nonTF	regulator of cell cycle	1.29992e+07	0.748632	0.747482	0	0	51.3854	2.34448	49.0409	Meninges	Meninges
Sgk1	nonTF	serum/glucocorticoid regulated kinase 1	13537778	0.743663	0.778454	0	0	59.4458	4.40132	55.0445	Meninges	Meninges
Plvap	nonTF	plasmalemma vesicle associated protein	12627450	0.741432	0.726108	0	0	46.0957	1.24643	44.8493	Meninges	Meninges
Gatm	nonTF	glycine amidinotransferase (L-arginine:glycine amidinotransferase)	13189953	0.739045	0.758454	0	0	57.4307	7.57904	49.8517	Meninges	Meninges
Gimap1	nonTF	GTPase, IMAP family member 1	13781939	0.727066	0.792494	0	0	58.6902	0.230567	58.4596	Meninges	Meninges
Vamp8	nonTF	vesicle-associated membrane protein 8	13678176	0.717208	0.786528	0	0	63.9798	8.0242	55.9557	Meninges	Meninges
Rbpms	Transcription_Cofactors	RNA binding protein gene with multiple splicing	13909219	0.711568	0.799813	0	0	61.9647	2.62527	59.3395	Meninges	Meninges
Fam43a	nonTF	family with sequence similarity 43, member A	1.37496e+07	0.710106	0.790633	0	0	63.4761	5.51079	57.9653	Meninges	Meninges
Foxf2	Transcription_Factors	forkhead box F2	13212566	0.701616	0.759754	0	0	52.6448	0.719096	51.9257	Meninges	Meninges
Slc7a1	nonTF	solute carrier family 7 (cationic amino acid transporter, y+ system), member 1	12693113	0.689393	0.729884	0	0	48.8665	3.97443	44.8921	Meninges	Meninges
Pltp	nonTF	phospholipid transfer protein	1.27525e+07	0.683077	0.733298	0	0	49.8741	4.0315	45.8426	Meninges	Meninges
Tm6sf1	nonTF	transmembrane 6 superfamily member 1	13615034	0.678505	0.782897	0	0	58.1864	1.80801	56.3784	Meninges	Meninges
Slco1c1	nonTF	solute carrier organic anion transporter family, member 1c1	12313799	0.670603	0.708073	0	0	41.8136	0.251113	41.5625	Meninges	Meninges
Tfpi	nonTF	tissue factor pathway inhibitor	1.35313e+07	0.659439	0.778081	0	0	59.194	3.76898	55.425	Meninges	Meninges
N4bp3	nonTF	NEDD4 binding protein 3	13367772	0.656874	0.768679	0	0	55.9194	2.86497	53.0544	Meninges	Meninges
Tgfb1	Transcription_Cofactors	transforming growth factor, beta 1	13504623	0.656563	0.776548	0	0	56.927	1.64137	55.2856	Meninges	Meninges
Slc22a8	nonTF	solute carrier family 22 (organic anion transporter), member 8	1.2568e+07	0.65602	0.722689	0	0	44.8363	0.315033	44.5212	Meninges	Meninges
Thsd1	nonTF	thrombospondin, type I, domain 1	13540890	0.637092	0.778633	0	0	56.1713	0.472549	55.6987	Meninges	Meninges
Exoc3l	nonTF	exocyst complex component 3-like	13518862	0.63494	0.777367	0	0	56.1713	0.753339	55.4179	Meninges	Meninges
Ecm1	nonTF	extracellular matrix protein 1	1.30871e+07	0.629171	0.752539	0	0	50.8816	0.436023	50.4456	Meninges	Meninges
Adora2a	nonTF	adenosine A2a receptor	1.33627e+07	0.626613	0.768385	0	0	54.1562	0.486246	53.6699	Meninges	Meninges
Nid2	nonTF	nidogen 2	13304783	0.622313	0.765057	0	0	54.9118	2.29654	52.6153	Meninges	Meninges
Slc38a3	nonTF	solute carrier family 38, member 3	12740835	0.620483	0.732628	0	0	47.1033	0.703116	46.4002	Meninges	Meninges
Npr1	nonTF	natriuretic peptide receptor 1	13405021	0.618478	0.770821	0	0	54.4081	0.283073	54.125	Meninges	Meninges
Grrp1	nonTF	glycine/arginine rich protein 1	13238744	0.595638	0.761259	0	0	54.6599	2.7942	51.8657	Meninges	Meninges
Nrp1	nonTF	neuropilin 1	12909311	0.581646	0.742316	0	0	53.4005	4.98802	48.4125	Meninges	Meninges
Emp1	nonTF	epithelial membrane protein 1	12625435	0.578806	0.725993	0	0	49.3703	4.91953	44.4507	Meninges	Meninges
Myct1	nonTF	myc target 1	13022912	0.576416	0.748848	0	0	49.8741	0.120991	49.7531	Meninges	Meninges
Fli1	Transcription_Factors	Friend leukemia integration 1	1.28227e+07	0.572129	0.737334	0	0	47.8589	0.474832	47.3841	Meninges	Meninges
Cd40	nonTF	CD40 antigen	12828801	0.570875	0.737687	0	0	48.3627	0.904006	47.4587	Meninges	Meninges
Tmem252	nonTF	transmembrane protein 252	12326327	0.552438	0.708793	0	0	41.8136	0.0662025	41.7474	Meninges	Meninges
Acvrl1	nonTF	activin A receptor, type II-like 1	12978895	0.543604	0.746317	0	0	49.6222	0.369821	49.2523	Meninges	Meninges
Plxnd1	nonTF	plexin D1	1.28375e+07	0.537675	0.738188	0	0	48.8665	1.3971	47.4694	Meninges	Meninges
Lef1	Transcription_Factors	lymphoid enhancer binding factor 1	1.26371e+07	0.533733	0.726662	0	0	49.3703	4.59537	44.7749	Meninges	Meninges
Mogat2	nonTF	monoacylglycerol O-acyltransferase 2	12650168	0.526026	0.727415	0	0	46.8514	1.77834	45.073	Meninges	Meninges
Cav2	nonTF	caveolin 2	1.26148e+07	0.519767	0.725382	0	0	46.0957	1.09577	45	Meninges	Meninges
Afap1l1	nonTF	actin filament associated protein 1-like 1	12734930	0.516208	0.732289	0	0	49.1184	2.85812	46.2603	Meninges	Meninges
Cmtm8	nonTF	CKLF-like MARVEL transmembrane domain containing 8	12666513	0.51015	0.728355	0	0	48.1108	2.82388	45.287	Meninges	Meninges
Mmrn2	nonTF	multimerin 2	12452513	0.506917	0.716049	0	0	43.5768	0.415478	43.1613	Meninges	Meninges
Sox18	Transcription_Factors	SRY (sex determining region Y)-box 18	12516572	0.506786	0.719733	0	0	44.3325	0.408629	43.9239	Meninges	Meninges
Hbegf	nonTF	heparin-binding EGF-like growth factor	1.25567e+07	0.501979	0.722039	0	0	47.1033	2.86497	44.2383	Meninges	Meninges
Hhex	Transcription_Factors	hematopoietically expressed homeobox	1.24787e+07	0.501756	0.717557	0	0	44.0806	0.618651	43.462	Meninges	Meninges
Plod1	nonTF	procollagen-lysine, 2-oxoglutarate 5-dioxygenase 1	1.25107e+07	0.49686	0.719393	0	0	48.1108	4.56569	43.5451	Meninges	Meninges
Slc31a2	nonTF	solute carrier family 31, member 2	12468361	0.494999	0.71696	0	0	46.8514	3.79637	43.055	Meninges	Meninges
Fkbp10	nonTF	FK506 binding protein 10	12733091	0.482539	0.732183	0	0	50.6297	4.20728	46.4224	Meninges	Meninges
Smagp	nonTF	small cell adhesion glycoprotein	12582469	0.464641	0.723522	0	0	45.0882	0.422326	44.6658	Meninges	Meninges
Tmem204	nonTF	transmembrane protein 204	1.22624e+07	0.458158	0.705118	0	0	41.5617	0.522771	41.0389	Meninges	Meninges
Nrros	nonTF	negative regulator of reactive oxygen species	1.2263e+07	0.457092	0.705151	0	0	41.5617	0.541034	41.0207	Meninges	Meninges
Epas1	nonTF	endothelial PAS domain protein 1	12214760	0.456276	0.702378	0	0	41.0579	0.543317	40.5146	Meninges	Meninges
Ptpn18	nonTF	protein tyrosine phosphatase, non-receptor type 18	1.23787e+07	0.455104	0.711803	0	0	43.8287	1.34916	42.4796	Meninges	Meninges
Parvb	nonTF	parvin, beta	12225627	0.452325	0.703003	0	0	43.3249	2.84442	40.4805	Meninges	Meninges
Tdrp	nonTF	testis development related protein	1.21839e+07	0.450484	0.700601	0	0	41.5617	1.62539	39.9363	Meninges	Meninges
Cracr2b	nonTF	calcium release activated channel regulator 2B	12275694	0.436603	0.705882	0	0	41.5617	0.365255	41.1965	Meninges	Meninges
Klhl6	nonTF	kelch-like 6	12384325	0.433691	0.712128	0	0	43.073	0.634631	42.4384	Meninges	Meninges
Hspg2	nonTF	perlecan (heparan sulfate proteoglycan 2)	1.23758e+07	0.430801	0.711637	0	0	44.0806	1.90161	42.179	Meninges	Meninges
Arhgap29	nonTF	Rho GTPase activating protein 29	1.22027e+07	0.4091	0.701687	0	0	41.8136	1.55233	40.2613	Meninges	Meninges
Ppfibp1	nonTF	PTPRF interacting protein, binding protein 1 (liprin beta 1)	1.21978e+07	0.405577	0.7014	0	0	43.073	2.96998	40.1031	Meninges	Meninges
Enpp2	nonTF	ectonucleotide pyrophosphatase/phosphodiesterase 2	1.24646e+07	0.499476	0.716743	1.2838e-304	7.34547e-303	48.6146	5.23228	43.3823	Meninges	Meninges
Spock2	nonTF	sparc/osteonectin, cwcv and kazal-like domains proteoglycan 2	1.26397e+07	0.772825	0.726811	5.22945e-304	2.98289e-302	49.3703	5.8144	43.5559	Meninges	Meninges
Cdkn1a	nonTF	cyclin-dependent kinase inhibitor 1A (P21)	1.26452e+07	0.683086	0.727127	1.01613e-303	5.77818e-302	50.1259	5.83267	44.2933	Meninges	Meninges
Wwtr1	Transcription_Cofactors	WW domain containing transcription regulator 1	12756884	0.562233	0.733551	6.08024e-302	3.4469e-300	51.8892	6.24586	45.6433	Meninges	Meninges
Arhgap31	nonTF	Rho GTPase activating protein 31	13043340	0.590911	0.750023	1.17797e-297	6.57707e-296	56.927	7.38728	49.5397	Meninges	Meninges
Mfsd2a	nonTF	major facilitator superfamily domain containing 2A	1.30502e+07	0.837357	0.75042	1.74516e-296	9.71456e-295	54.9118	7.46718	47.4447	Meninges	Meninges
Sparc	nonTF	secreted acidic cysteine rich glycoprotein	16486035	2.31449	0.947986	3.99119e-287	2.15047e-285	98.7406	34.1993	64.5413	Meninges	Meninges
Ppic	nonTF	peptidylprolyl isomerase C	15760610	1.40799	0.906273	5.83386e-281	3.09815e-279	90.932	26.1956	64.7364	Meninges	Meninges
Junb	Transcription_Factors	jun B proto-oncogene	1.46863e+07	1.31365	0.844495	9.50327e-279	5.0037e-277	78.3375	17.0346	61.3029	Meninges	Meninges
Gmpr	nonTF	guanosine monophosphate reductase	13275063	0.625023	0.763348	6.84066e-277	3.59154e-275	61.461	9.03778	52.4232	Meninges	Meninges
Igfbp4	nonTF	insulin-like growth factor binding protein 4	14761166	0.999591	0.848802	9.33991e-277	4.88983e-275	79.8489	17.7377	62.1112	Meninges	Meninges
Csrp1	nonTF	cysteine and glycine-rich protein 1	1.39512e+07	0.779056	0.802228	1.58442e-275	8.24833e-274	69.7733	12.5442	57.2291	Meninges	Meninges
Slc1a4	nonTF	solute carrier family 1 (glutamate/neutral amino acid transporter), member 4	1.25062e+07	0.568258	0.719136	4.48368e-272	2.32761e-270	48.8665	6.11346	42.753	Meninges	Meninges
Necap2	nonTF	NECAP endocytosis associated 2	1.32767e+07	0.606278	0.763442	1.39092e-266	7.16035e-265	61.2091	9.46467	51.7444	Meninges	Meninges
B2m	nonTF	beta-2 microglobulin	15392693	1.23766	0.885116	3.11942e-259	1.57084e-257	89.1688	25.2528	63.9159	Meninges	Meninges
Lipa	nonTF	lysosomal acid lipase A	1.22146e+07	0.44599	0.702369	2.87313e-258	1.44289e-256	45.5919	5.43774	40.1542	Meninges	Meninges
Cyba	nonTF	cytochrome b-245, alpha polypeptide	1.41292e+07	0.889461	0.812465	5.56597e-243	2.75039e-241	74.3073	15.8863	58.421	Meninges	Meninges
Sypl	nonTF	synaptophysin-like protein	1.41665e+07	0.813131	0.814606	1.35146e-239	6.57271e-238	75.063	16.4479	58.6151	Meninges	Meninges
Ostf1	nonTF	osteoclast stimulating factor 1	14723423	1.094	0.846632	1.059e-236	5.12341e-235	85.3904	21.4336	63.9568	Meninges	Meninges
Tspan4	nonTF	tetraspanin 4	1.25557e+07	0.500702	0.721984	2.41326e-232	1.15244e-230	51.3854	7.54024	43.8452	Meninges	Meninges
Cd81	nonTF	CD81 antigen	16812095	1.89452	0.966735	6.84942e-231	3.25409e-229	100	71.3549	28.6451	Meninges	Meninges
Hebp1	nonTF	heme binding protein 1	1.36467e+07	0.753278	0.78472	2.3917e-230	1.13046e-228	67.5063	13.5396	53.9667	Meninges	Meninges
Mpzl1	nonTF	myelin protein zero-like 1	1.5633e+07	1.31952	0.898934	4.49688e-226	2.10397e-224	91.6877	34.7928	56.8948	Meninges	Meninges
Serpinh1	nonTF	serine (or cysteine) peptidase inhibitor, clade H, member 1	1.62704e+07	1.80967	0.935588	3.94972e-224	1.82944e-222	98.7406	49.8254	48.9152	Meninges	Meninges
Mest	nonTF	mesoderm specific transcript	15806255	1.9271	0.908897	1.01879e-222	4.68366e-221	93.4509	38.9362	54.5147	Meninges	Meninges
Elovl1	nonTF	elongation of very long chain fatty acids (FEN1/Elo2, SUR4/Elo3, yeast)-like 1	12367209	0.444194	0.711144	4.46417e-219	2.0371e-217	49.3703	7.21151	42.1588	Meninges	Meninges
Cmtm3	nonTF	CKLF-like MARVEL transmembrane domain containing 3	1.4267e+07	0.889576	0.820385	1.05879e-218	4.81957e-217	77.0781	19.395	57.683	Meninges	Meninges
Apoe	nonTF	apolipoprotein E	1.38995e+07	1.12797	0.799253	9.84278e-215	4.39383e-213	72.0403	16.6967	55.3436	Meninges	Meninges
Myl12a	nonTF	myosin, light chain 12A, regulatory, non-sarcomeric	16467024	1.51516	0.946893	6.43841e-213	2.86029e-211	98.9924	69.435	29.5574	Meninges	Meninges
Ptp4a3	nonTF	protein tyrosine phosphatase 4a3	1.30898e+07	0.661525	0.752696	1.56134e-207	6.78942e-206	60.2015	11.5832	48.6184	Meninges	Meninges
Orai1	nonTF	ORAI calcium release-activated calcium modulator 1	1.26291e+07	0.529089	0.726202	1.01533e-205	4.40475e-204	53.6524	9.06289	44.5895	Meninges	Meninges
Fn1	nonTF	fibronectin 1	1.24456e+07	0.496968	0.715654	1.76119e-205	7.60481e-204	50.3778	8.14975	42.2281	Meninges	Meninges
Shisa5	nonTF	shisa family member 5	13013958	0.59902	0.748334	2.33761e-203	1.00003e-201	59.6977	11.3914	48.3063	Meninges	Meninges
Gng12	nonTF	guanine nucleotide binding protein (G protein), gamma 12	13688208	0.728303	0.787105	8.45788e-203	3.59334e-201	70.529	16.1876	54.3413	Meninges	Meninges
Msn	nonTF	moesin	1.37435e+07	0.742203	0.790284	8.83105e-200	3.68412e-198	71.2846	16.9615	54.3231	Meninges	Meninges
Atox1	nonTF	antioxidant 1 copper chaperone	16207010	1.42666	0.931942	1.46137e-199	6.08277e-198	98.2368	68.5401	29.6967	Meninges	Meninges
Prnp	nonTF	prion protein	14022647	1.12675	0.806336	2.88523e-195	1.19289e-193	72.796	20.0799	52.7161	Meninges	Meninges
Creg1	Transcription_Cofactors	cellular repressor of E1A-stimulated genes 1	12423784	0.480449	0.714397	4.05186e-191	1.66036e-189	51.3854	8.74329	42.6421	Meninges	Meninges
Gm13305	nonTF	predicted gene 13305	1.27912e+07	0.533903	0.735527	7.01208e-191	2.86704e-189	57.6826	10.8549	46.8277	Meninges	Meninges
Sparcl1	nonTF	SPARC-like 1	13990836	1.25844	0.804506	7.74374e-190	3.14532e-188	76.0705	20.4954	55.5752	Meninges	Meninges
Il11ra1	nonTF	interleukin 11 receptor, alpha chain 1	12682257	0.518816	0.72926	8.03217e-189	3.24819e-187	55.9194	10.3322	45.5872	Meninges	Meninges
Ccdc85b	nonTF	coiled-coil domain containing 85B	12362059	0.468407	0.710848	3.53717e-188	1.42419e-186	50.3778	8.57436	41.8035	Meninges	Meninges
Tpm4	nonTF	tropomyosin 4	1.56858e+07	1.31934	0.90197	9.24386e-183	3.66601e-181	95.7179	56.1717	39.5462	Meninges	Meninges
Slc3a2	nonTF	solute carrier family 3 (activators of dibasic and neutral amino acid transport), member 2	1.53962e+07	1.8083	0.885316	9.65373e-181	3.79597e-179	92.1914	46.8029	45.3886	Meninges	Meninges
Maoa	nonTF	monoamine oxidase A	12365664	0.490434	0.711055	2.46697e-178	9.63893e-177	50.3778	9.15421	41.2236	Meninges	Meninges
Ipo11	nonTF	importin 11	1.2649e+07	0.530108	0.727348	2.78905e-177	1.08514e-175	54.6599	10.9348	43.7251	Meninges	Meninges
Sat1	nonTF	spermidine/spermine N1-acetyl transferase 1	1.31139e+07	0.783002	0.754078	6.34666e-171	2.43346e-169	62.2166	14.8773	47.3393	Meninges	Meninges
Prkcdbp	no		1.30712e+07	0.678663	0.751626	8.20941e-171	3.14116e-169	62.7204	14.5326	48.1878	Meninges	Meninges
Lxn	nonTF	latexin	13905240	0.927678	0.799584	4.83209e-170	1.83748e-168	79.8489	22.7668	57.0821	Meninges	Meninges
Vasp	nonTF	vasodilator-stimulated phosphoprotein	1.3925e+07	0.825986	0.800723	4.31977e-165	1.60309e-163	76.0705	24.0178	52.0527	Meninges	Meninges
Sec11c	nonTF	SEC11 homolog C, signal peptidase complex subunit	13187796	0.720672	0.75833	6.03013e-163	2.22886e-161	64.2317	16.4525	47.7793	Meninges	Meninges
Tspan15	nonTF	tetraspanin 15	12228274	0.456848	0.703155	2.99327e-159	1.08895e-157	50.1259	9.57425	40.5517	Meninges	Meninges
Cd151	nonTF	CD151 antigen	1.37699e+07	0.766156	0.791801	1.07368e-158	3.88311e-157	75.8186	23.3535	52.4651	Meninges	Meninges
Rsu1	nonTF	Ras suppressor protein 1	13967724	0.835384	0.803177	1.34853e-153	4.77435e-152	79.0932	27.2686	51.8246	Meninges	Meninges
Tspan18	nonTF	tetraspanin 18	12451249	0.509663	0.715976	8.70527e-152	3.06442e-150	54.1562	11.6722	42.484	Meninges	Meninges
Tax1bp3	nonTF	Tax1 (human T cell leukemia virus type I) binding protein 3	14697686	1.02604	0.845152	3.1324e-151	1.10057e-149	89.6725	43.091	46.5816	Meninges	Meninges
Ppp1r2	nonTF	protein phosphatase 1, regulatory (inhibitor) subunit 2	14729005	1.08907	0.846953	8.78775e-151	3.08172e-149	89.9244	44.2803	45.6441	Meninges	Meninges
Marc2	nonTF	mitochondrial amidoxime reducing component 2	13472644	0.700243	0.774709	8.61735e-149	2.98794e-147	72.2922	21.6802	50.612	Meninges	Meninges
Sh3bgrl3	nonTF	SH3 domain binding glutamic acid-rich protein-like 3	1.51439e+07	1.09355	0.870809	3.18919e-148	1.10374e-146	94.4584	67.2298	27.2287	Meninges	Meninges
Nfkbia	Transcription_Cofactors	nuclear factor of kappa light polypeptide gene enhancer in B cells inhibitor, alpha	12800855	0.694488	0.73608	1.42486e-146	4.91285e-145	59.6977	15.0622	44.6355	Meninges	Meninges
Clic1	nonTF	chloride intracellular channel 1	15020372	1.13418	0.863707	6.35029e-145	2.16531e-143	96.7254	62.9563	33.7692	Meninges	Meninges
Pop5	nonTF	processing of precursor 5, ribonuclease P/MRP family (S. cerevisiae)	1.35544e+07	0.805121	0.779413	5.08839e-144	1.71603e-142	72.0403	23.7667	48.2736	Meninges	Meninges
Mfge8	nonTF	milk fat globule-EGF factor 8 protein	12991396	0.619524	0.747036	4.25309e-143	1.42912e-141	65.7431	17.3428	48.4003	Meninges	Meninges
Actn4	nonTF	actinin alpha 4	12772770	0.532729	0.734465	2.00898e-141	6.70181e-140	60.4534	15.4823	44.9711	Meninges	Meninges
Pgm1	nonTF	phosphoglucomutase 1	12203120	0.444795	0.701708	3.67487e-139	1.21277e-137	50.8816	11.0467	39.8349	Meninges	Meninges
Ppt2	nonTF	palmitoyl-protein thioesterase 2	12285330	0.549876	0.706436	5.27381e-139	1.73735e-137	51.6373	11.679	39.9582	Meninges	Meninges
Plp2	nonTF	proteolipid protein 2	12240032	0.46692	0.703831	3.38756e-138	1.10806e-136	51.3854	11.4142	39.9712	Meninges	Meninges
Snx3	nonTF	sorting nexin 3	1.48407e+07	0.993548	0.853375	5.98927e-137	1.9453e-135	93.4509	62.9335	30.5174	Meninges	Meninges
Csrp2	nonTF	cysteine and glycine-rich protein 2	1.45088e+07	1.14696	0.834292	5.61297e-136	1.81352e-134	88.9169	47.2731	41.6437	Meninges	Meninges
Rrbp1	nonTF	ribosome binding protein 1	1.28237e+07	0.593145	0.737394	1.12064e-135	3.61439e-134	61.7128	16.8246	44.8883	Meninges	Meninges
Myo1b	nonTF	myosin IB	12581604	0.556749	0.723472	3.58509e-135	1.15028e-133	58.1864	14.5714	43.615	Meninges	Meninges
Litaf	Transcription_Factors	LPS-induced TN factor	12669808	0.530172	0.728544	2.03409e-131	6.43699e-130	60.4534	15.9388	44.5146	Meninges	Meninges
Bok	nonTF	BCL2-related ovarian killer	13504706	0.820358	0.776553	2.46135e-131	7.77578e-130	73.8035	26.3395	47.4641	Meninges	Meninges
Cyr61	nonTF	cysteine rich protein 61	1.27866e+07	0.722201	0.73526	3.22169e-130	1.01259e-128	62.2166	17.3314	44.8853	Meninges	Meninges
Arpc3	nonTF	actin related protein 2/3 complex, subunit 3	14752854	0.979257	0.848324	5.01448e-130	1.57339e-128	96.2217	69.8185	26.4031	Meninges	Meninges
Tpst2	nonTF	protein-tyrosine sulfotransferase 2	12400607	0.474655	0.713064	1.93284e-129	6.05438e-128	55.4156	13.7085	41.7071	Meninges	Meninges
Klf6	Transcription_Factors	Kruppel-like factor 6	1.34149e+07	0.799465	0.771388	2.70135e-127	8.33448e-126	73.8035	26.1135	47.6901	Meninges	Meninges
Itgb1	nonTF	integrin beta 1 (fibronectin receptor beta)	13379026	0.704059	0.769326	2.16528e-126	6.64727e-125	73.8035	25.8144	47.9891	Meninges	Meninges
Sri	nonTF	sorcin	14097620	0.893999	0.810647	1.02861e-125	3.14211e-124	85.1385	41.2213	43.9172	Meninges	Meninges
Dusp6	nonTF	dual specificity phosphatase 6	1.31278e+07	0.709502	0.754882	1.69185e-124	5.12577e-123	68.7657	22.6481	46.1176	Meninges	Meninges
Pvrl2	no		12359019	0.496939	0.710673	5.14267e-124	1.55044e-122	54.9118	14.0669	40.845	Meninges	Meninges
Rhoa	Transcription_Cofactors	ras homolog family member A	14364206	0.952836	0.825976	5.67261e-123	1.69089e-121	91.1839	53.5532	37.6306	Meninges	Meninges
Slc38a2	nonTF	solute carrier family 38, member 2	13515984	0.921421	0.777201	1.57517e-122	4.66517e-121	73.8035	29.4418	44.3617	Meninges	Meninges
H2-D1	nonTF	histocompatibility 2, D region locus 1	13728161	0.911059	0.789402	3.4686e-117	1.00791e-115	80.3526	36.3269	44.0257	Meninges	Meninges
Abhd17a	nonTF	abhydrolase domain containing 17A	13282165	0.70957	0.763756	4.45793e-117	1.29336e-115	72.2922	27.2115	45.0807	Meninges	Meninges
Casp6	nonTF	caspase 6	12847819	0.612827	0.73878	1.23759e-114	3.55154e-113	65.4912	21.2944	44.1968	Meninges	Meninges
Pnp	nonTF	purine-nucleoside phosphorylase	1.2248e+07	0.472733	0.70429	1.64548e-114	4.71476e-113	53.9043	14.4162	39.4881	Meninges	Meninges
Sptbn1	nonTF	spectrin beta, non-erythrocytic 1	1.25393e+07	0.547008	0.721041	2.26411e-114	6.46724e-113	59.9496	17.5117	42.4379	Meninges	Meninges
Degs1	nonTF	delta(4)-desaturase, sphingolipid 1	12727005	0.586234	0.731833	2.6097e-112	7.3521e-111	63.4761	20.258	43.2181	Meninges	Meninges
Slc31a1	nonTF	solute carrier family 31, member 1	13065488	0.674226	0.751297	4.8348e-112	1.35587e-110	69.0176	25.2734	43.7443	Meninges	Meninges
Pls3	nonTF	plastin 3 (T-isoform)	12228154	0.486241	0.703148	6.36238e-110	1.7576e-108	54.4081	14.9595	39.4486	Meninges	Meninges
Snap23	nonTF	synaptosomal-associated protein 23	1.23826e+07	0.479159	0.712029	8.8019e-110	2.42788e-108	57.6826	16.6351	41.0475	Meninges	Meninges
Gnb4	nonTF	guanine nucleotide binding protein (G protein), beta 4	1.24016e+07	0.502997	0.713124	2.96788e-109	8.14998e-108	58.4383	16.9501	41.4882	Meninges	Meninges
Arf6	nonTF	ADP-ribosylation factor 6	13285805	0.689268	0.763965	9.60797e-102	2.53302e-100	78.0856	33.971	44.1146	Meninges	Meninges
Arl4a	nonTF	ADP-ribosylation factor-like 4A	1.35586e+07	0.952059	0.779652	1.1052e-101	2.90958e-100	82.6196	41.6984	40.9212	Meninges	Meninges
Laptm4b	nonTF	lysosomal-associated protein transmembrane 4B	1.25364e+07	0.527474	0.720872	1.22339e-99	3.17549e-98	62.7204	20.9497	41.7707	Meninges	Meninges
Gnai2	nonTF	guanine nucleotide binding protein (G protein), alpha inhibiting 2	1.3788e+07	0.926206	0.792841	9.81629e-98	2.5092e-96	91.4358	56.5506	34.8851	Meninges	Meninges
Arl6ip5	nonTF	ADP-ribosylation factor-like 6 interacting protein 5	13547927	0.803466	0.779038	1.61854e-97	4.13152e-96	83.8791	45.0223	38.8568	Meninges	Meninges
Adipor1	nonTF	adiponectin receptor 1	13230316	0.703947	0.760775	2.24351e-96	5.68756e-95	77.0781	35.7904	41.2877	Meninges	Meninges
Nampt	nonTF	nicotinamide phosphoribosyltransferase	1.21807e+07	0.477061	0.700419	8.64038e-94	2.16372e-92	55.4156	17.6943	37.7213	Meninges	Meninges
Sh3glb1	nonTF	SH3-domain GRB2-like B1 (endophilin)	1.35684e+07	0.772941	0.780214	1.76037e-93	4.39048e-92	85.1385	50.5376	34.6009	Meninges	Meninges
Rhob	nonTF	ras homolog family member B	13221322	0.760436	0.760257	3.03258e-91	7.4232e-90	79.597	39.1987	40.3983	Meninges	Meninges
Hprt	nonTF	hypoxanthine guanine phosphoribosyl transferase	12801495	0.605332	0.736116	4.39986e-89	1.06293e-87	70.7809	29.6496	41.1313	Meninges	Meninges
Ctnna1	nonTF	catenin (cadherin associated protein), alpha 1	12303898	0.457997	0.707503	4.84941e-88	1.16847e-86	61.9647	20.9976	40.9671	Meninges	Meninges
Glmp	Transcription_Factors	glycosylated lysosomal membrane protein	1.24094e+07	0.524888	0.713572	2.99809e-85	7.11267e-84	63.9798	23.7233	40.2565	Meninges	Meninges
Ier2	nonTF	immediate early response 2	13340508	0.960981	0.767111	4.76541e-81	1.09676e-79	88.665	57.845	30.82	Meninges	Meninges
Mfng	nonTF	MFNG O-fucosylpeptide 3-beta-N-acetylglucosaminyltransferase	12322373	0.521795	0.708566	1.30352e-77	2.92359e-76	67.0025	25.3693	41.6333	Meninges	Meninges
Serinc3	nonTF	serine incorporator 3	12377158	0.549411	0.711716	7.56481e-76	1.67632e-74	66.4987	27.4101	39.0886	Meninges	Meninges
Hes1	Transcription_Factors	hairy and enhancer of split 1 (Drosophila)	12217114	0.591	0.702513	1.50614e-75	3.31368e-74	64.9874	24.294	40.6934	Meninges	Meninges
Bnip2	nonTF	BCL2/adenovirus E1B interacting protein 2	12205295	0.479383	0.701833	2.68541e-75	5.88023e-74	61.9647	24.2096	37.7552	Meninges	Meninges
Ccnd3	nonTF	cyclin D3	1.25366e+07	0.618968	0.720886	1.9484e-74	4.2313e-73	70.7809	32.0717	38.7092	Meninges	Meninges
Wdr1	nonTF	WD repeat domain 1	12334790	0.512649	0.70928	7.32025e-72	1.54966e-70	66.4987	28.7501	37.7486	Meninges	Meninges
Ctsl	nonTF	cathepsin L	1.23411e+07	0.580154	0.709641	3.02926e-70	6.333e-69	67.0025	29.9349	37.0676	Meninges	Meninges
Ech1	nonTF	enoyl coenzyme A hydratase 1, peroxisomal	1.23884e+07	0.569463	0.712362	1.94778e-69	4.0265e-68	70.0252	31.7087	38.3165	Meninges	Meninges
Pitpna	nonTF	phosphatidylinositol transfer protein, alpha	1.22599e+07	0.512661	0.704974	7.14371e-69	1.47512e-67	66.2469	28.8415	37.4054	Meninges	Meninges
Jun	Transcription_Factors	jun proto-oncogene	1.28526e+07	0.824067	0.739056	2.0486e-68	4.19736e-67	84.3829	50.7933	33.5896	Meninges	Meninges
Id3	Transcription_Factors	inhibitor of DNA binding 3	12578914	0.997587	0.723317	2.12639e-65	4.24383e-64	88.665	41.8057	46.8593	Meninges	Meninges
Fos	Transcription_Factors	FBJ osteosarcoma oncogene	12488400	0.844321	0.718113	4.68552e-65	9.31108e-64	74.5592	38.781	35.7782	Meninges	Meninges
Saraf	nonTF	store-operated calcium entry-associated regulatory factor	12378150	0.592829	0.711773	2.14543e-57	4.01313e-56	77.33	44.3534	32.9766	Meninges	Meninges
Sdcbp	nonTF	syndecan binding protein	1.25529e+07	0.597641	0.721821	2.80101e-55	5.11011e-54	87.6574	62.244	25.4134	Meninges	Meninges
Rap1a	nonTF	RAS-related protein 1a	1.2372e+07	0.555378	0.711417	8.26991e-55	1.49986e-53	78.0856	48.8232	29.2624	Meninges	Meninges
Reep5	nonTF	receptor accessory protein 5	12189199	0.531729	0.700908	2.57022e-53	4.57173e-52	76.8262	41.8537	34.9725	Meninges	Meninges
Ctnnbip1	nonTF	catenin beta interacting protein 1	1.23023e+07	0.578104	0.707412	3.47888e-52	6.11733e-51	79.3451	50.2705	29.0746	Meninges	Meninges
Timm10b	nonTF	translocase of inner mitochondrial membrane 10B	1.22262e+07	0.530386	0.703033	6.00682e-52	1.05425e-50	75.8186	46.1568	29.6618	Meninges	Meninges
Rap1b	nonTF	RAS related protein 1b	1.22029e+07	0.511685	0.701693	1.6879e-51	2.94841e-50	77.0781	45.7277	31.3504	Meninges	Meninges
Tmem50a	nonTF	transmembrane protein 50A	1.222e+07	0.540038	0.702678	6.10775e-48	1.02244e-46	84.3829	56.0301	28.3527	Meninges	Meninges
Crabp1	nonTF	cellular retinoic acid binding protein I	1.12415e+07	4.6586	0.995365	0	0	100	15.9472	84.0528	Mes.Isl1	Mesencephalon-derived Isl1+ cells
Sncg	nonTF	synuclein, gamma	1.00784e+07	2.04768	0.892375	0	0	80.5447	4.36227	76.1825	Mes.Isl1	Mesencephalon-derived Isl1+ cells
Isl1	Transcription_Factors	ISL1 transcription factor, LIM/homeodomain	9715833	1.52004	0.860275	0	0	72.3735	0.634885	71.7387	Mes.Isl1	Mesencephalon-derived Isl1+ cells
Snhg11	nonTF	small nucleolar RNA host gene 11	9996831	1.28098	0.885156	0	0	82.8794	7.77563	75.1037	Mes.Isl1	Mesencephalon-derived Isl1+ cells
D930028M14Rik	nonTF	RIKEN cDNA D930028M14 gene	9637700	1.06716	0.853357	0	0	73.5409	2.69655	70.8443	Mes.Isl1	Mesencephalon-derived Isl1+ cells
Onecut2	Transcription_Factors	one cut domain, family member 2	9.69022e+06	0.974992	0.858007	0	0	74.7082	3.93674	70.7714	Mes.Isl1	Mesencephalon-derived Isl1+ cells
Ppp1r17	nonTF	protein phosphatase 1, regulatory subunit 17	8775509	0.842573	0.777016	0	0	58.3658	3.54762	54.8181	Mes.Isl1	Mesencephalon-derived Isl1+ cells
Isl2	Transcription_Factors	insulin related protein 2 (islet 2)	8376582	0.81414	0.741693	0	0	48.6381	0.452839	48.1853	Mes.Isl1	Mesencephalon-derived Isl1+ cells
Ntrk1	nonTF	neurotrophic tyrosine kinase, receptor, type 1	8308112	0.600495	0.735631	0	0	49.4163	2.2733	47.143	Mes.Isl1	Mesencephalon-derived Isl1+ cells
Scn9a	nonTF	sodium channel, voltage-gated, type IX, alpha	8.37985e+06	0.565961	0.741983	0	0	51.3619	3.04244	48.3194	Mes.Isl1	Mesencephalon-derived Isl1+ cells
Prrxl1	Transcription_Factors	paired related homeobox protein-like 1	8041918	0.554684	0.712061	0	0	43.1907	0.846513	42.3441	Mes.Isl1	Mesencephalon-derived Isl1+ cells
Pou6f2	Transcription_Factors	POU domain, class 6, transcription factor 2	8410850	0.522908	0.744727	0	0	50.5837	1.67255	48.9111	Mes.Isl1	Mesencephalon-derived Isl1+ cells
Asic4	nonTF	acid-sensing (proton-gated) ion channel family member 4	8.41512e+06	0.495735	0.745105	0	0	50.5837	1.38355	49.2001	Mes.Isl1	Mesencephalon-derived Isl1+ cells
Shox2	Transcription_Factors	short stature homeobox 2	8335705	0.467423	0.738074	0	0	48.6381	0.866993	47.7711	Mes.Isl1	Mesencephalon-derived Isl1+ cells
Parvb	nonTF	parvin, beta	8289436	0.408468	0.733977	0	0	50.1946	2.93321	47.2613	Mes.Isl1	Mesencephalon-derived Isl1+ cells
Ngfr	nonTF	nerve growth factor receptor (TNFR superfamily, member 16)	8.01696e+06	0.403919	0.709851	1.89126e-293	1.05916e-290	45.5253	3.23131	42.294	Mes.Isl1	Mesencephalon-derived Isl1+ cells
S100a10	nonTF	S100 calcium binding protein A10 (calpactin)	8.96802e+06	1.23722	0.794061	5.61129e-292	3.05006e-289	62.6459	6.79713	55.8488	Mes.Isl1	Mesencephalon-derived Isl1+ cells
Pou4f1	Transcription_Factors	POU domain, class 4, transcription factor 1	7.98645e+06	0.417155	0.707149	3.19926e-279	1.6893e-276	45.1362	3.32233	41.8139	Mes.Isl1	Mesencephalon-derived Isl1+ cells
Chst8	nonTF	carbohydrate (N-acetylgalactosamine 4-0) sulfotransferase 8	8174382	0.42534	0.72379	7.94574e-260	3.67113e-257	49.8054	4.25304	45.5524	Mes.Isl1	Mesencephalon-derived Isl1+ cells
Tlx3	Transcription_Factors	T cell leukemia, homeobox 3	9.47647e+06	1.11769	0.839081	3.77525e-254	1.70172e-251	79.7665	10.9796	68.7869	Mes.Isl1	Mesencephalon-derived Isl1+ cells
Prkar1b	nonTF	protein kinase, cAMP dependent regulatory, type I beta	8248519	0.413236	0.730354	1.39954e-248	6.1583e-246	51.751	4.75822	46.9928	Mes.Isl1	Mesencephalon-derived Isl1+ cells
3632451O06Rik	nonTF	RIKEN cDNA 3632451O06 gene	9239966	0.739706	0.81814	4.73757e-247	2.03616e-244	72.7626	9.81454	62.9481	Mes.Isl1	Mesencephalon-derived Isl1+ cells
Lef1	Transcription_Factors	lymphoid enhancer binding factor 1	8.1995e+06	0.606245	0.726013	6.57167e-241	2.58407e-238	49.0272	4.74002	44.2872	Mes.Isl1	Mesencephalon-derived Isl1+ cells
Cystm1	nonTF	cysteine-rich transmembrane module containing 1	9368101	0.877857	0.829486	1.2128e-231	4.66952e-229	75.0973	11.4871	63.6102	Mes.Isl1	Mesencephalon-derived Isl1+ cells
Tspan17	nonTF	tetraspanin 17	8039806	0.40101	0.711874	3.13434e-220	1.11396e-217	47.4708	4.54887	42.9219	Mes.Isl1	Mesencephalon-derived Isl1+ cells
Rab3b	nonTF	RAB3B, member RAS oncogene family	8.21449e+06	0.451662	0.727341	2.18103e-216	7.60522e-214	51.3619	5.40676	45.9551	Mes.Isl1	Mesencephalon-derived Isl1+ cells
Cntnap2	nonTF	contactin associated protein-like 2	9.06033e+06	0.953765	0.802235	7.02873e-215	2.36178e-212	67.7043	10.2924	57.4119	Mes.Isl1	Mesencephalon-derived Isl1+ cells
Nefl	nonTF	neurofilament, light polypeptide	1.07057e+07	2.6893	0.947926	2.43817e-197	7.50997e-195	98.8327	31.5599	67.2728	Mes.Isl1	Mesencephalon-derived Isl1+ cells
A730017C20Rik	nonTF	RIKEN cDNA A730017C20 gene	8.70879e+06	0.570476	0.771108	5.34506e-187	1.59326e-184	64.5914	9.42997	55.1615	Mes.Isl1	Mesencephalon-derived Isl1+ cells
Cd59a	nonTF	CD59a antigen	8525768	0.511776	0.754903	1.32523e-183	3.88754e-181	59.9222	8.38548	51.5367	Mes.Isl1	Mesencephalon-derived Isl1+ cells
Resp18	nonTF	regulated endocrine-specific protein 18	8.31518e+06	0.467501	0.736257	1.39495e-180	3.96616e-178	56.0311	7.21129	48.8198	Mes.Isl1	Mesencephalon-derived Isl1+ cells
Anxa5	nonTF	annexin A5	8158491	0.509732	0.722383	1.63543e-162	4.19782e-160	51.751	7.12026	44.6307	Mes.Isl1	Mesencephalon-derived Isl1+ cells
Syt13	nonTF	synaptotagmin XIII	8256838	0.461189	0.731091	1.20944e-157	2.94101e-155	55.2529	8.02139	47.2315	Mes.Isl1	Mesencephalon-derived Isl1+ cells
Lgals7	nonTF	lectin, galactose binding, soluble 7	8.61823e+06	0.818064	0.763089	1.84775e-156	4.43484e-154	63.035	10.8568	52.1783	Mes.Isl1	Mesencephalon-derived Isl1+ cells
Slc17a6	nonTF	solute carrier family 17 (sodium-dependent inorganic phosphate cotransporter), member 6	7.98784e+06	0.423395	0.707272	3.23957e-154	7.67571e-152	48.6381	6.46945	42.1687	Mes.Isl1	Mesencephalon-derived Isl1+ cells
Nefm	nonTF	neurofilament, medium polypeptide	9826475	1.81225	0.870072	4.92787e-154	1.15281e-151	87.1595	26.0075	61.152	Mes.Isl1	Mesencephalon-derived Isl1+ cells
Mab21l2	nonTF	mab-21-like 2 (C. elegans)	8177210	0.571204	0.72404	4.69356e-153	1.07088e-150	52.9183	7.74832	45.17	Mes.Isl1	Mesencephalon-derived Isl1+ cells
Acot7	nonTF	acyl-CoA thioesterase 7	9912095	1.10053	0.877653	1.17003e-152	2.63698e-150	90.2724	27.9304	62.342	Mes.Isl1	Mesencephalon-derived Isl1+ cells
Stmn4	nonTF	stathmin-like 4	10216069	1.6765	0.904568	2.28999e-144	4.86451e-142	97.2763	38.0931	59.1832	Mes.Isl1	Mesencephalon-derived Isl1+ cells
Islr2	nonTF	immunoglobulin superfamily containing leucine-rich repeat 2	9.11536e+06	1.01561	0.807107	7.29841e-144	1.53275e-141	76.6537	17.3945	59.2592	Mes.Isl1	Mesencephalon-derived Isl1+ cells
Tppp3	nonTF	tubulin polymerization-promoting protein family member 3	1.00568e+07	1.40991	0.890468	9.59951e-144	1.99335e-141	94.9416	34.0152	60.9264	Mes.Isl1	Mesencephalon-derived Isl1+ cells
Tmem163	nonTF	transmembrane protein 163	8587336	0.695142	0.760354	1.51077e-140	3.10229e-138	64.9805	12.0264	52.9541	Mes.Isl1	Mesencephalon-derived Isl1+ cells
Ndrg4	nonTF	N-myc downstream regulated gene 4	8591492	0.532946	0.760722	4.90974e-140	9.75666e-138	66.1479	12.1129	54.035	Mes.Isl1	Mesencephalon-derived Isl1+ cells
Gap43	nonTF	growth associated protein 43	1.05215e+07	2.34571	0.931608	7.08493e-138	1.36392e-135	100	55.6491	44.3509	Mes.Isl1	Mesencephalon-derived Isl1+ cells
Tubb4a	nonTF	tubulin, beta 4A class IVA	9.79144e+06	1.10758	0.86697	5.50399e-137	1.04865e-134	92.9961	30.2037	62.7924	Mes.Isl1	Mesencephalon-derived Isl1+ cells
Gng3	nonTF	guanine nucleotide binding protein (G protein), gamma 3	10305323	1.62313	0.912471	1.44474e-134	2.72452e-132	99.6109	47.2613	52.3495	Mes.Isl1	Mesencephalon-derived Isl1+ cells
Crip1	nonTF	cysteine-rich protein 1 (intestinal)	8443021	0.709164	0.747576	2.61866e-133	4.83955e-131	58.7549	11.4143	47.3406	Mes.Isl1	Mesencephalon-derived Isl1+ cells
Rprm	nonTF	reprimo, TP53 dependent G2 arrest mediator candidate	9.5399e+06	1.28548	0.844698	4.73613e-132	8.66618e-130	84.4358	26.5559	57.8799	Mes.Isl1	Mesencephalon-derived Isl1+ cells
Lgals1	nonTF	lectin, galactose binding, soluble 1	9.09946e+06	1.20882	0.8057	1.07777e-131	1.95277e-129	74.3191	19.2923	55.0268	Mes.Isl1	Mesencephalon-derived Isl1+ cells
Mllt11	nonTF	myeloid/lymphoid or mixed-lineage leukemia; translocated to, 11	10428978	1.84042	0.92342	2.66491e-131	4.78157e-129	100	57.5174	42.4826	Mes.Isl1	Mesencephalon-derived Isl1+ cells
Fgf13	nonTF	fibroblast growth factor 13	8.91442e+06	0.881393	0.789315	1.29472e-129	2.25733e-127	70.8171	17.1351	53.6821	Mes.Isl1	Mesencephalon-derived Isl1+ cells
Stmn2	nonTF	stathmin-like 2	10486826	2.21235	0.928542	9.33416e-129	1.59726e-126	100	67.4707	32.5293	Mes.Isl1	Mesencephalon-derived Isl1+ cells
Elavl4	nonTF	ELAV (embryonic lethal, abnormal vision, Drosophila)-like 4 (Hu antigen D)	9881141	1.42329	0.874912	2.46717e-117	3.93066e-115	96.8872	42.469	54.4182	Mes.Isl1	Mesencephalon-derived Isl1+ cells
Snap25	nonTF	synaptosomal-associated protein 25	9.02526e+06	0.750622	0.79913	1.98494e-116	3.13536e-114	79.3774	21.445	57.9324	Mes.Isl1	Mesencephalon-derived Isl1+ cells
Ina	nonTF	internexin neuronal intermediate filament protein, alpha	9865087	1.79031	0.873491	3.48543e-116	5.45883e-114	100	42.6533	57.3467	Mes.Isl1	Mesencephalon-derived Isl1+ cells
Snca	nonTF	synuclein, alpha	8842711	1.08894	0.782966	6.14471e-114	9.46337e-112	70.8171	19.1307	51.6864	Mes.Isl1	Mesencephalon-derived Isl1+ cells
Uchl1	nonTF	ubiquitin carboxy-terminal hydrolase L1	1.00506e+07	1.4826	0.889915	1.46337e-109	2.14638e-107	96.8872	61.2083	35.6788	Mes.Isl1	Mesencephalon-derived Isl1+ cells
Meg3	nonTF	maternally expressed 3	9883995	1.78028	0.875165	5.64786e-109	8.15453e-107	98.8327	50.0353	48.7974	Mes.Isl1	Mesencephalon-derived Isl1+ cells
Stmn3	nonTF	stathmin-like 3	9993242	1.58672	0.884838	3.76118e-104	5.07375e-102	99.6109	67.6664	31.9445	Mes.Isl1	Mesencephalon-derived Isl1+ cells
Meis3	Transcription_Factors	Meis homeobox 3	9002107	0.755407	0.797079	7.16256e-100	9.12905e-98	81.323	26.0781	55.2449	Mes.Isl1	Mesencephalon-derived Isl1+ cells
Mapt	nonTF	microtubule-associated protein tau	9.13431e+06	1.08848	0.808785	1.48734e-99	1.8827e-97	87.1595	29.3071	57.8524	Mes.Isl1	Mesencephalon-derived Isl1+ cells
Smpd3	nonTF	sphingomyelin phosphodiesterase 3, neutral	8.06756e+06	0.403795	0.714331	1.79134e-96	2.20705e-94	56.8093	11.9854	44.8239	Mes.Isl1	Mesencephalon-derived Isl1+ cells
Tfap2b	Transcription_Factors	transcription factor AP-2 beta	8791047	1.04093	0.778391	7.22467e-96	8.84233e-94	80.5447	23.0652	57.4796	Mes.Isl1	Mesencephalon-derived Isl1+ cells
Crabp2	nonTF	cellular retinoic acid binding protein II	9.15742e+06	1.19712	0.810832	1.84861e-91	2.14869e-89	87.5486	34.2769	53.2717	Mes.Isl1	Mesencephalon-derived Isl1+ cells
Chn1	nonTF	chimerin 1	8209380	0.444452	0.726888	1.43104e-90	1.61262e-88	62.6459	14.798	47.8479	Mes.Isl1	Mesencephalon-derived Isl1+ cells
Reep1	nonTF	receptor accessory protein 1	8.33889e+06	0.501862	0.738356	2.08293e-90	2.333e-88	66.9261	16.7209	50.2052	Mes.Isl1	Mesencephalon-derived Isl1+ cells
Ebf1	Transcription_Factors	early B cell factor 1	9316615	1.26925	0.824927	1.01519e-88	1.11016e-86	96.8872	42.3689	54.5183	Mes.Isl1	Mesencephalon-derived Isl1+ cells
Klc1	nonTF	kinesin light chain 1	9521363	1.02167	0.843056	4.80918e-88	5.19757e-86	96.8872	55.2668	41.6203	Mes.Isl1	Mesencephalon-derived Isl1+ cells
Crmp1	nonTF	collapsin response mediator protein 1	9.51902e+06	1.14722	0.842849	1.04472e-86	1.10329e-84	98.8327	57.6243	41.2084	Mes.Isl1	Mesencephalon-derived Isl1+ cells
Hba-x	nonTF	hemoglobin X, alpha-like embryonic chain in Hba complex	8321541	0.734226	0.73682	5.39843e-85	5.57365e-83	63.8132	17.8268	45.9864	Mes.Isl1	Mesencephalon-derived Isl1+ cells
Nipsnap3b	nonTF	nipsnap homolog 3B	9.14358e+06	0.83789	0.809606	9.45621e-83	9.49784e-81	89.8833	40.4051	49.4782	Mes.Isl1	Mesencephalon-derived Isl1+ cells
Cacnb3	nonTF	calcium channel, voltage-dependent, beta 3 subunit	8388683	0.568771	0.742765	2.17202e-81	2.12387e-79	68.0934	20.0819	48.0115	Mes.Isl1	Mesencephalon-derived Isl1+ cells
Fdps	nonTF	farnesyl diphosphate synthetase	9.4511e+06	1.07651	0.836835	2.53882e-81	2.46947e-79	97.2763	63.8639	33.4123	Mes.Isl1	Mesencephalon-derived Isl1+ cells
Tubb2a	nonTF	tubulin, beta 2A class IIA	9.36351e+06	1.3193	0.829079	2.25214e-79	2.15657e-77	98.0545	59.1671	38.8873	Mes.Isl1	Mesencephalon-derived Isl1+ cells
Snrpn	nonTF	small nuclear ribonucleoprotein N	9.3431e+06	1.02251	0.827272	3.9991e-79	3.80966e-77	96.4981	57.754	38.744	Mes.Isl1	Mesencephalon-derived Isl1+ cells
Klf7	Transcription_Factors	Kruppel-like factor 7 (ubiquitous)	8904214	0.814404	0.788412	9.96991e-79	9.35299e-77	85.214	34.4954	50.7186	Mes.Isl1	Mesencephalon-derived Isl1+ cells
Rufy3	nonTF	RUN and FYVE domain containing 3	9105543	0.853648	0.806238	3.10477e-78	2.86897e-76	96.8872	43.2336	53.6536	Mes.Isl1	Mesencephalon-derived Isl1+ cells
Tagln3	nonTF	transgelin 3	9.362e+06	1.24712	0.828946	6.41128e-77	5.86568e-75	100	66.4171	33.5829	Mes.Isl1	Mesencephalon-derived Isl1+ cells
Cotl1	nonTF	coactosin-like 1 (Dictyostelium)	9253999	0.958936	0.819383	1.82012e-75	1.6329e-73	96.4981	57.7039	38.7941	Mes.Isl1	Mesencephalon-derived Isl1+ cells
Rusc1	nonTF	RUN and SH3 domain containing 1	7.92824e+06	0.354287	0.701995	3.3161e-75	2.96062e-73	57.9767	14.0881	43.8886	Mes.Isl1	Mesencephalon-derived Isl1+ cells
Glipr2	nonTF	GLI pathogenesis-related 2	7.97909e+06	0.402286	0.706497	3.029e-74	2.62812e-72	57.9767	15.1007	42.876	Mes.Isl1	Mesencephalon-derived Isl1+ cells
Meis2	Transcription_Factors	Meis homeobox 2	8098524	0.604567	0.717073	1.26182e-73	1.0897e-71	62.6459	17.2375	45.4085	Mes.Isl1	Mesencephalon-derived Isl1+ cells
Zwint	nonTF	ZW10 interactor	9.18348e+06	0.853849	0.813139	4.10859e-69	3.24491e-67	98.4436	70.1195	28.3241	Mes.Isl1	Mesencephalon-derived Isl1+ cells
Gdi1	nonTF	guanosine diphosphate (GDP) dissociation inhibitor 1	9.03997e+06	0.917443	0.800432	1.30001e-67	9.92785e-66	96.4981	56.1065	40.3916	Mes.Isl1	Mesencephalon-derived Isl1+ cells
Ppp1r2	nonTF	protein phosphatase 1, regulatory (inhibitor) subunit 2	8850743	0.906315	0.783677	1.50006e-66	1.13153e-64	82.1012	44.4715	37.6297	Mes.Isl1	Mesencephalon-derived Isl1+ cells
Ncam1	nonTF	neural cell adhesion molecule 1	8.80125e+06	0.84561	0.779294	8.49699e-66	6.25629e-64	92.2179	42.7125	49.5054	Mes.Isl1	Mesencephalon-derived Isl1+ cells
Fdft1	nonTF	farnesyl diphosphate farnesyl transferase 1	8.8221e+06	0.824633	0.781141	8.9213e-66	6.54264e-64	88.3268	43.9026	44.4242	Mes.Isl1	Mesencephalon-derived Isl1+ cells
Cd200	nonTF	CD200 antigen	7998460	0.441296	0.708213	1.4037e-65	1.02133e-63	62.6459	18.0271	44.6188	Mes.Isl1	Mesencephalon-derived Isl1+ cells
Tmeff1	nonTF	transmembrane protein with EGF-like and two follistatin-like domains 1	8739436	0.767735	0.773822	1.80983e-64	1.29141e-62	87.9377	41.2288	46.7089	Mes.Isl1	Mesencephalon-derived Isl1+ cells
1110008P14Rik	nonTF	RIKEN cDNA 1110008P14 gene	8349133	0.558089	0.739263	1.02311e-63	7.08171e-62	73.1518	27.1794	45.9723	Mes.Isl1	Mesencephalon-derived Isl1+ cells
Rac3	nonTF	RAS-related C3 botulinum substrate 3	8.45404e+06	0.712677	0.748551	5.47586e-63	3.70693e-61	75.4864	30.9842	44.5022	Mes.Isl1	Mesencephalon-derived Isl1+ cells
Rab6a	nonTF	RAB6A, member RAS oncogene family	8.93917e+06	0.777684	0.791506	1.33158e-61	8.69573e-60	96.1089	62.9491	33.1598	Mes.Isl1	Mesencephalon-derived Isl1+ cells
Arl8a	nonTF	ADP-ribosylation factor-like 8A	8.02989e+06	0.446135	0.710996	2.56324e-61	1.65634e-59	64.9805	20.3732	44.6074	Mes.Isl1	Mesencephalon-derived Isl1+ cells
Cxx1a	no		8811599	0.815809	0.780211	3.73202e-61	2.40319e-59	90.6615	51.0502	39.6113	Mes.Isl1	Mesencephalon-derived Isl1+ cells
Hbb-y	nonTF	hemoglobin Y, beta-like embryonic chain	8.5027e+06	0.844263	0.75286	4.76879e-61	3.06014e-59	79.7665	34.4271	45.3394	Mes.Isl1	Mesencephalon-derived Isl1+ cells
Hpcal1	nonTF	hippocalcin-like 1	8.04751e+06	0.530004	0.712556	1.23159e-60	7.82168e-59	62.2568	21.1037	41.1532	Mes.Isl1	Mesencephalon-derived Isl1+ cells
Grina	nonTF	glutamate receptor, ionotropic, N-methyl D-aspartate-associated protein 1 (glutamate binding)	8369623	0.553133	0.741077	1.51837e-60	9.60992e-59	80.9339	30.0034	50.9304	Mes.Isl1	Mesencephalon-derived Isl1+ cells
Hmgcs1	nonTF	3-hydroxy-3-methylglutaryl-Coenzyme A synthase 1	8.80204e+06	0.920543	0.779365	6.16466e-59	3.82312e-57	91.0506	55.5103	35.5403	Mes.Isl1	Mesencephalon-derived Isl1+ cells
Tmod2	nonTF	tropomodulin 2	8.06751e+06	0.48115	0.714327	1.9583e-58	1.20237e-56	66.9261	22.6738	44.2523	Mes.Isl1	Mesencephalon-derived Isl1+ cells
Cdkn2d	nonTF	cyclin-dependent kinase inhibitor 2D (p19, inhibits CDK4)	8438206	0.601375	0.74715	1.86693e-57	1.10941e-55	82.8794	35.3897	47.4897	Mes.Isl1	Mesencephalon-derived Isl1+ cells
Dusp26	nonTF	dual specificity phosphatase 26 (putative)	7919117	0.457123	0.701188	2.56934e-57	1.51706e-55	62.6459	19.7201	42.9258	Mes.Isl1	Mesencephalon-derived Isl1+ cells
Cnih2	nonTF	cornichon family AMPA receptor auxiliary protein 2	8659760	0.892554	0.766767	5.42149e-57	3.17071e-55	96.1089	48.0441	48.0648	Mes.Isl1	Mesencephalon-derived Isl1+ cells
Evl	nonTF	Ena-vasodilator stimulated phosphoprotein	8673458	0.804365	0.76798	7.64242e-57	4.42757e-55	91.8288	49.3845	42.4443	Mes.Isl1	Mesencephalon-derived Isl1+ cells
Sms	nonTF	spermine synthase	8.75136e+06	0.797016	0.774878	8.60598e-57	4.95474e-55	91.4397	56.4501	34.9896	Mes.Isl1	Mesencephalon-derived Isl1+ cells
Mgst3	nonTF	microsomal glutathione S-transferase 3	8.49721e+06	0.683977	0.752374	4.94048e-56	2.80938e-54	84.0467	39.8498	44.1969	Mes.Isl1	Mesencephalon-derived Isl1+ cells
H2-D1	nonTF	histocompatibility 2, D region locus 1	8417071	0.647597	0.745278	1.14236e-55	6.45624e-54	80.5447	36.466	44.0787	Mes.Isl1	Mesencephalon-derived Isl1+ cells
Dctn1	nonTF	dynactin 1	8.04619e+06	0.445918	0.712439	8.50341e-55	4.74778e-53	67.7043	24.228	43.4763	Mes.Isl1	Mesencephalon-derived Isl1+ cells
Ywhag	nonTF	tyrosine 3-monooxygenase/tryptophan 5-monooxygenase activation protein, gamma polypeptide	8.60246e+06	0.696226	0.761693	1.72529e-54	9.51791e-53	87.5486	48.9794	38.5692	Mes.Isl1	Mesencephalon-derived Isl1+ cells
Idh1	nonTF	isocitrate dehydrogenase 1 (NADP+), soluble	8630897	0.730173	0.764211	4.53291e-54	2.47117e-52	93.3852	52.2631	41.1222	Mes.Isl1	Mesencephalon-derived Isl1+ cells
Ndn	nonTF	necdin	8719791	0.900977	0.772082	2.82278e-52	1.47784e-50	98.0545	72.9321	25.1224	Mes.Isl1	Mesencephalon-derived Isl1+ cells
Apba2	nonTF	amyloid beta (A4) precursor protein-binding, family A, member 2	8153389	0.54655	0.721931	2.68134e-51	1.36889e-49	72.7626	30.3174	42.4452	Mes.Isl1	Mesencephalon-derived Isl1+ cells
Nhlh2	Transcription_Factors	nescient helix loop helix 2	8328411	0.759519	0.737428	2.5395e-50	1.26503e-48	92.607	39.0192	53.5878	Mes.Isl1	Mesencephalon-derived Isl1+ cells
Kif5c	nonTF	kinesin family member 5C	8373477	0.649834	0.741418	5.48529e-50	2.68895e-48	85.9922	42.114	43.8782	Mes.Isl1	Mesencephalon-derived Isl1+ cells
Gabarapl1	nonTF	gamma-aminobutyric acid (GABA) A receptor-associated protein-like 1	7.99731e+06	0.476947	0.708111	1.19436e-49	5.74816e-48	68.8716	26.3875	42.4841	Mes.Isl1	Mesencephalon-derived Isl1+ cells
Rundc3a	nonTF	RUN domain containing 3A	8.19801e+06	0.563307	0.725882	8.57257e-49	4.05191e-47	83.6576	34.7525	48.9051	Mes.Isl1	Mesencephalon-derived Isl1+ cells
Celf4	nonTF	CUGBP, Elav-like family member 4	8.0737e+06	0.551389	0.714875	8.98572e-49	4.23636e-47	78.9883	29.7212	49.2671	Mes.Isl1	Mesencephalon-derived Isl1+ cells
Arpc5	nonTF	actin related protein 2/3 complex, subunit 5	8582561	0.690971	0.759931	3.21844e-48	1.50582e-46	96.8872	69.8623	27.0248	Mes.Isl1	Mesencephalon-derived Isl1+ cells
Pmvk	nonTF	phosphomevalonate kinase	8.23743e+06	0.543175	0.729372	8.76609e-48	4.06031e-46	83.2685	38.0157	45.2528	Mes.Isl1	Mesencephalon-derived Isl1+ cells
Nap1l5	nonTF	nucleosome assembly protein 1-like 5	7.97731e+06	0.473786	0.70634	1.00766e-47	4.64404e-46	72.3735	27.2932	45.0803	Mes.Isl1	Mesencephalon-derived Isl1+ cells
Gpm6a	nonTF	glycoprotein m6a	8.30358e+06	0.70279	0.735229	2.81723e-47	1.28556e-45	83.2685	42.6192	40.6493	Mes.Isl1	Mesencephalon-derived Isl1+ cells
Pak1	nonTF	p21 protein (Cdc42/Rac)-activated kinase 1	8.00573e+06	0.42824	0.708857	3.64893e-47	1.66098e-45	74.7082	28.7814	45.9267	Mes.Isl1	Mesencephalon-derived Isl1+ cells
Dnpep	nonTF	aspartyl aminopeptidase	8256793	0.580675	0.731087	2.30088e-46	1.02464e-44	82.8794	41.3813	41.4981	Mes.Isl1	Mesencephalon-derived Isl1+ cells
Olfm1	nonTF	olfactomedin 1	8143587	0.571165	0.721063	2.95165e-46	1.31128e-44	80.9339	35.4921	45.4418	Mes.Isl1	Mesencephalon-derived Isl1+ cells
Dpysl3	nonTF	dihydropyrimidinase-like 3	8436846	0.780121	0.747029	4.48257e-46	1.97715e-44	94.1634	56.9439	37.2195	Mes.Isl1	Mesencephalon-derived Isl1+ cells
Ccdc28b	nonTF	coiled coil domain containing 28B	8170500	0.548588	0.723446	1.27869e-45	5.5473e-44	80.9339	37.7495	43.1844	Mes.Isl1	Mesencephalon-derived Isl1+ cells
Prr13	nonTF	proline rich 13	8.24872e+06	0.567307	0.730372	1.44966e-45	6.27428e-44	85.9922	42.3211	43.6711	Mes.Isl1	Mesencephalon-derived Isl1+ cells
Aplp1	nonTF	amyloid beta (A4) precursor-like protein 1	8.38667e+06	0.779853	0.742586	2.10958e-45	9.10913e-44	93.7743	53.6989	40.0754	Mes.Isl1	Mesencephalon-derived Isl1+ cells
Map1lc3a	nonTF	microtubule-associated protein 1 light chain 3 alpha	8427390	0.695682	0.746192	4.49104e-45	1.92573e-43	92.607	59.8703	32.7367	Mes.Isl1	Mesencephalon-derived Isl1+ cells
Mmd	nonTF	monocyte to macrophage differentiation-associated	8.20859e+06	0.552514	0.726819	2.51542e-44	1.05175e-42	84.8249	42.1322	42.6927	Mes.Isl1	Mesencephalon-derived Isl1+ cells
Cxx1b	no		8.09351e+06	0.535756	0.716629	2.77636e-44	1.15563e-42	77.4319	35.8038	41.6281	Mes.Isl1	Mesencephalon-derived Isl1+ cells
Ttc9b	nonTF	tetratricopeptide repeat domain 9B	7.96039e+06	0.50692	0.704842	8.94047e-44	3.65551e-42	75.8755	30.5086	45.3669	Mes.Isl1	Mesencephalon-derived Isl1+ cells
Ndfip2	nonTF	Nedd4 family interacting protein 2	8173890	0.557558	0.723746	3.90034e-43	1.57042e-41	83.6576	42.2278	41.4298	Mes.Isl1	Mesencephalon-derived Isl1+ cells
Atp6ap1	nonTF	ATPase, H+ transporting, lysosomal accessory protein 1	7964750	0.461551	0.705228	1.16822e-42	4.63304e-41	75.8755	31.9968	43.8787	Mes.Isl1	Mesencephalon-derived Isl1+ cells
Clic1	nonTF	chloride intracellular channel 1	8.36028e+06	0.710909	0.74025	2.14266e-42	8.47934e-41	92.9961	63.0857	29.9104	Mes.Isl1	Mesencephalon-derived Isl1+ cells
Smim14	nonTF	small integral membrane protein 14	8.08196e+06	0.537892	0.715606	2.7796e-40	1.0336e-38	84.8249	42.0002	42.8247	Mes.Isl1	Mesencephalon-derived Isl1+ cells
Acly	nonTF	ATP citrate lyase	8.11503e+06	0.548416	0.718534	2.88516e-40	1.0707e-38	83.2685	44.3577	38.9108	Mes.Isl1	Mesencephalon-derived Isl1+ cells
Rnf5	nonTF	ring finger protein 5	8.26549e+06	0.602586	0.731856	2.70105e-39	9.71168e-38	95.3307	65.1291	30.2016	Mes.Isl1	Mesencephalon-derived Isl1+ cells
Rab3a	nonTF	RAB3A, member RAS oncogene family	8.00723e+06	0.626443	0.708989	3.85115e-39	1.37665e-37	85.6031	39.5244	46.0787	Mes.Isl1	Mesencephalon-derived Isl1+ cells
Vamp2	nonTF	vesicle-associated membrane protein 2	8.03239e+06	0.553591	0.711217	1.11207e-38	3.91469e-37	84.8249	42.1072	42.7177	Mes.Isl1	Mesencephalon-derived Isl1+ cells
Ciapin1	nonTF	cytokine induced apoptosis inhibitor 1	8156325	0.565871	0.722191	4.66157e-38	1.60131e-36	90.6615	54.9733	35.6882	Mes.Isl1	Mesencephalon-derived Isl1+ cells
Snap47	nonTF	synaptosomal-associated protein, 47	7937836	0.488975	0.702845	1.04857e-37	3.54921e-36	78.5992	38.1272	40.472	Mes.Isl1	Mesencephalon-derived Isl1+ cells
Trappc2l	nonTF	trafficking protein particle complex 2-like	8.04588e+06	0.541369	0.712412	6.13805e-37	2.0113e-35	86.7704	47.6095	39.1609	Mes.Isl1	Mesencephalon-derived Isl1+ cells
Dync1i2	nonTF	dynein cytoplasmic 1 intermediate chain 2	8.16929e+06	0.590701	0.723339	8.76407e-37	2.8667e-35	93.7743	63.6864	30.0879	Mes.Isl1	Mesencephalon-derived Isl1+ cells
Mtch1	nonTF	mitochondrial carrier 1	8.16304e+06	0.580122	0.722786	3.13623e-36	1.00626e-34	93.7743	66.6105	27.1638	Mes.Isl1	Mesencephalon-derived Isl1+ cells
Pcsk1n	nonTF	proprotein convertase subtilisin/kexin type 1 inhibitor	8.06105e+06	0.760184	0.713755	4.42899e-36	1.41613e-34	89.1051	51.965	37.1401	Mes.Isl1	Mesencephalon-derived Isl1+ cells
Sh3bgrl3	nonTF	SH3 domain binding glutamic acid-rich protein-like 3	8.15218e+06	0.582679	0.721824	7.49778e-36	2.37678e-34	92.607	67.3273	25.2797	Mes.Isl1	Mesencephalon-derived Isl1+ cells
Stx7	nonTF	syntaxin 7	7948882	0.534036	0.703823	5.41347e-35	1.68145e-33	84.8249	45.0609	39.764	Mes.Isl1	Mesencephalon-derived Isl1+ cells
Nsg1	nonTF	neuron specific gene family member 1	8.0906e+06	0.71931	0.716371	5.29749e-34	1.59451e-32	97.2763	69.2206	28.0556	Mes.Isl1	Mesencephalon-derived Isl1+ cells
Gng2	nonTF	guanine nucleotide binding protein (G protein), gamma 2	7.90968e+06	0.541882	0.700352	7.01278e-34	2.09375e-32	82.8794	45.0381	37.8413	Mes.Isl1	Mesencephalon-derived Isl1+ cells
Cmas	nonTF	cytidine monophospho-N-acetylneuraminic acid synthetase	7915077	0.500507	0.70083	8.14478e-34	2.4278e-32	81.323	45.6912	35.6318	Mes.Isl1	Mesencephalon-derived Isl1+ cells
Capns1	nonTF	calpain, small subunit 1	7.986e+06	0.540582	0.707109	4.06385e-33	1.17718e-31	89.8833	55.8312	34.0521	Mes.Isl1	Mesencephalon-derived Isl1+ cells
Atp6v0b	nonTF	ATPase, H+ transporting, lysosomal V0 subunit B	8.01333e+06	0.568266	0.709529	3.46214e-32	9.69452e-31	96.4981	67.1385	29.3596	Mes.Isl1	Mesencephalon-derived Isl1+ cells
Apoe	nonTF	apolipoprotein E	11733107	3.68597	0.937423	0	0	90.8772	16.7156	74.1616	Microglia	Microglia
C1qb	nonTF	complement component 1, q subcomponent, beta polypeptide	1.18739e+07	3.11059	0.948673	0	0	89.8246	0.774188	89.0504	Microglia	Microglia
Tyrobp	nonTF	TYRO protein tyrosine kinase binding protein	12118676	3.10938	0.968228	0	0	93.6842	0.46679	93.2174	Microglia	Microglia
C1qc	nonTF	complement component 1, q subcomponent, C chain	11831072	3.00792	0.94525	0	0	89.1228	0.580641	88.5422	Microglia	Microglia
C1qa	nonTF	complement component 1, q subcomponent, alpha polypeptide	11763204	2.89347	0.939827	0	0	88.0702	0.671722	87.3985	Microglia	Microglia
Fcer1g	nonTF	Fc receptor, IgE, high affinity I, gamma polypeptide	1.24716e+07	2.83239	0.996422	0	0	99.2982	0.352938	98.9453	Microglia	Microglia
Ccl4	nonTF	chemokine (C-C motif) ligand 4	1.09794e+07	2.66993	0.877205	0	0	75.7895	1.1203	74.6692	Microglia	Microglia
Arpc1b	nonTF	actin related protein 2/3 complex, subunit 1B	1.24894e+07	2.57882	0.997846	0	0	100	10.242	89.758	Microglia	Microglia
Ccl3	nonTF	chemokine (C-C motif) ligand 3	11294987	2.56406	0.902419	0	0	80.7018	0.826559	79.8752	Microglia	Microglia
Hexb	nonTF	hexosaminidase B	1.13504e+07	2.46492	0.906848	0	0	83.5088	8.44092	75.0678	Microglia	Microglia
Ctss	nonTF	cathepsin S	1.17407e+07	2.40851	0.938027	0	0	87.7193	0.539654	87.1796	Microglia	Microglia
Cyba	nonTF	cytochrome b-245, alpha polypeptide	12346236	2.28509	0.986409	0	0	98.5965	15.8777	82.7188	Microglia	Microglia
Ly86	nonTF	lymphocyte antigen 86	1.17452e+07	2.20165	0.938387	0	0	87.7193	0.1685	87.5508	Microglia	Microglia
Sepp1	no		11694388	2.11597	0.934329	0	0	91.5789	15.1376	76.4413	Microglia	Microglia
Aif1	nonTF	allograft inflammatory factor 1	1.18079e+07	2.05466	0.9434	0	0	88.7719	0.462236	88.3097	Microglia	Microglia
P2ry12	nonTF	purinergic receptor P2Y, G-protein coupled 12	1.12096e+07	2.04233	0.895595	0	0	79.2982	0.592026	78.7062	Microglia	Microglia
Fcrls	nonTF	Fc receptor-like S, scavenger receptor	1.13463e+07	1.97356	0.906519	0	0	81.4035	0.336999	81.0665	Microglia	Microglia
Klf2	Transcription_Factors	Kruppel-like factor 2 (lung)	1.07914e+07	1.90049	0.862185	0	0	76.4912	8.37944	68.1118	Microglia	Microglia
Arhgdib	nonTF	Rho, GDP dissociation inhibitor (GDI) beta	1.21475e+07	1.86764	0.970532	0	0	94.386	0.992782	93.3932	Microglia	Microglia
Rgs10	nonTF	regulator of G-protein signalling 10	1.19265e+07	1.8629	0.952875	0	0	92.6316	7.14985	85.4817	Microglia	Microglia
Trem2	nonTF	triggering receptor expressed on myeloid cells 2	11305127	1.84484	0.903229	0	0	80.7018	0.179885	80.5219	Microglia	Microglia
Gatm	nonTF	glycine amidinotransferase (L-arginine:glycine amidinotransferase)	1.15623e+07	1.76084	0.923779	0	0	87.0175	7.51417	79.5034	Microglia	Microglia
Sat1	nonTF	spermidine/spermine N1-acetyl transferase 1	1.16091e+07	1.73341	0.927519	0	0	89.4737	14.8211	74.6525	Microglia	Microglia
Csf1r	nonTF	colony stimulating factor 1 receptor	11697896	1.73035	0.93461	0	0	87.0175	0.289182	86.7284	Microglia	Microglia
Laptm5	nonTF	lysosomal-associated protein transmembrane 5	11976492	1.64688	0.956868	0	0	91.5789	0.644397	90.9345	Microglia	Microglia
Fcgr3	nonTF	Fc receptor, IgG, low affinity III	1.15255e+07	1.6352	0.920835	0	0	84.2105	0.132067	84.0785	Microglia	Microglia
Rac2	nonTF	RAS-related C3 botulinum substrate 2	11766681	1.5795	0.940105	0	0	88.0702	0.157115	87.9131	Microglia	Microglia
Vamp8	nonTF	vesicle-associated membrane protein 8	1.18997e+07	1.5712	0.950732	0	0	92.2807	7.98324	84.2975	Microglia	Microglia
Rnase4	nonTF	ribonuclease, RNase A family 4	1.13933e+07	1.5705	0.910274	0	0	82.807	2.17228	80.6347	Microglia	Microglia
Ccl2	nonTF	chemokine (C-C motif) ligand 2	9.7492e+06	1.55303	0.778918	0	0	56.1404	0.648951	55.4914	Microglia	Microglia
Hexa	nonTF	hexosaminidase A	11715410	1.55141	0.936009	0	0	91.9298	14.1904	77.7394	Microglia	Microglia
Coro1a	nonTF	coronin, actin binding protein 1A	11591742	1.54138	0.926128	0	0	89.4737	14.6139	74.8598	Microglia	Microglia
Grn	nonTF	granulin	1.12046e+07	1.54111	0.895195	0	0	82.807	9.62497	73.182	Microglia	Microglia
Cx3cr1	nonTF	chemokine (C-X3-C motif) receptor 1	11233411	1.50742	0.897499	0	0	79.6491	0.371155	79.278	Microglia	Microglia
Atf3	Transcription_Factors	activating transcription factor 3	10565029	1.44999	0.844099	0	0	70.1754	2.66867	67.5068	Microglia	Microglia
Spi1	Transcription_Factors	spleen focus forming virus (SFFV) proviral integration oncogene	11502709	1.41447	0.919015	0	0	83.8596	0.154838	83.7048	Microglia	Microglia
Pld4	nonTF	phospholipase D family, member 4	1.13877e+07	1.3513	0.909826	0	0	82.1053	0.309675	81.7956	Microglia	Microglia
Ptpn18	nonTF	protein tyrosine phosphatase, non-receptor type 18	11448071	1.31733	0.91465	0	0	83.5088	1.19999	82.3088	Microglia	Microglia
Cd53	nonTF	CD53 antigen	11236011	1.30925	0.897707	0	0	79.6491	0.198101	79.451	Microglia	Microglia
Cebpb	Transcription_Factors	CCAAT/enhancer binding protein (C/EBP), beta	1.07395e+07	1.29364	0.858037	0	0	73.6842	3.65462	70.0296	Microglia	Microglia
Cd83	nonTF	CD83 antigen	10486813	1.29067	0.837849	0	0	70.1754	4.50167	65.6738	Microglia	Microglia
Hebp1	nonTF	heme binding protein 1	1.11803e+07	1.28301	0.89326	0	0	85.614	13.5597	72.0544	Microglia	Microglia
Spp1	nonTF	secreted phosphoprotein 1	9029957	1.28115	0.721453	0	0	45.2632	1.45957	43.8036	Microglia	Microglia
Pycard	nonTF	PYD and CARD domain containing	1.11791e+07	1.26935	0.893162	0	0	79.6491	2.29979	77.3493	Microglia	Microglia
Unc93b1	nonTF	unc-93 homolog B1 (C. elegans)	11043316	1.24573	0.882312	0	0	76.8421	0.687661	76.1544	Microglia	Microglia
Hpgds	nonTF	hematopoietic prostaglandin D synthase	10870254	1.24572	0.868485	0	0	77.193	6.76731	70.4257	Microglia	Microglia
Sirpa	nonTF	signal-regulatory protein alpha	1.11794e+07	1.23626	0.893186	0	0	80	2.69372	77.3063	Microglia	Microglia
Mef2c	Transcription_Factors	myocyte enhancer factor 2C	1.12203e+07	1.1956	0.89645	0	0	82.807	5.70394	77.1031	Microglia	Microglia
Evi2a	nonTF	ecotropic viral integration site 2a	10973138	1.19403	0.876705	0	0	75.4386	0.186716	75.2519	Microglia	Microglia
Npl	nonTF	N-acetylneuraminate pyruvate lyase	10808769	1.16731	0.863572	0	0	76.8421	7.89444	68.9477	Microglia	Microglia
Ighm	nonTF	immunoglobulin heavy constant mu	10800751	1.15875	0.862932	0	0	72.6316	0.0842498	72.5473	Microglia	Microglia
Creg1	Transcription_Cofactors	cellular repressor of E1A-stimulated genes 1	10971770	1.14864	0.876595	0	0	80	8.66635	71.3337	Microglia	Microglia
Ctsc	nonTF	cathepsin C	1.06388e+07	1.14748	0.84999	0	0	71.9298	3.51117	68.4187	Microglia	Microglia
Anxa3	nonTF	annexin A3	1.11552e+07	1.14707	0.891248	0	0	80.7018	3.17189	77.5299	Microglia	Microglia
Lyz2	nonTF	lysozyme 2	10510711	1.14105	0.839759	0	0	68.0702	0.182162	67.888	Microglia	Microglia
Cd68	nonTF	CD68 antigen	10479696	1.09997	0.837281	0	0	67.7193	0.496391	67.2229	Microglia	Microglia
Zfp36	nonTF	zinc finger protein 36	1.05239e+07	1.07976	0.840816	0	0	70.1754	3.22199	66.9535	Microglia	Microglia
Crybb1	nonTF	crystallin, beta B1	9523964	1.04749	0.760922	0	0	52.2807	0.145729	52.135	Microglia	Microglia
Gpr34	nonTF	G protein-coupled receptor 34	10444465	1.04724	0.834466	0	0	67.0175	0.204932	66.8126	Microglia	Microglia
Fam105a	nonTF	family with sequence similarity 105, member A	10813462	1.04483	0.863947	0	0	74.386	2.43414	71.9518	Microglia	Microglia
Gusb	nonTF	glucuronidase, beta	1.06095e+07	0.999276	0.84765	0	0	74.7368	9.05572	65.6811	Microglia	Microglia
Fcgr1	nonTF	Fc receptor, IgG, high affinity I	1.0354e+07	0.991952	0.827235	0	0	66.6667	1.78291	64.8838	Microglia	Microglia
C3ar1	nonTF	complement component 3a receptor 1	1.0491e+07	0.976675	0.838181	0	0	67.7193	0.118405	67.6009	Microglia	Microglia
Bin2	nonTF	bridging integrator 2	10711135	0.972266	0.855772	0	0	71.2281	0.116128	71.1119	Microglia	Microglia
Gas6	nonTF	growth arrest specific 6	10116483	0.971759	0.808262	0	0	63.5088	2.81895	60.6898	Microglia	Microglia
Tspo	nonTF	translocator protein	1.03599e+07	0.955396	0.827708	0	0	69.1228	6.0546	63.0682	Microglia	Microglia
Adgre1	nonTF	adhesion G protein-coupled receptor E1	1.04704e+07	0.952865	0.836537	0	0	67.3684	0.0888039	67.2796	Microglia	Microglia
Irf8	Transcription_Factors	interferon regulatory factor 8	10524459	0.941206	0.840857	0	0	68.7719	0.97912	67.7928	Microglia	Microglia
Plek	nonTF	pleckstrin	1.03748e+07	0.906236	0.828903	0	0	66.3158	0.781019	65.5348	Microglia	Microglia
Lst1	nonTF	leukocyte specific transcript 1	10382647	0.901248	0.829527	0	0	66.3158	0.537377	65.7784	Microglia	Microglia
Lcp1	nonTF	lymphocyte cytosolic protein 1	1.02955e+07	0.901062	0.822565	0	0	65.614	1.28879	64.3252	Microglia	Microglia
Itgb5	nonTF	integrin beta 5	1.00543e+07	0.886847	0.803293	0	0	62.1053	2.05843	60.0468	Microglia	Microglia
Man2b1	nonTF	mannosidase 2, alpha B1	10477830	0.872705	0.837132	0	0	70.1754	3.67967	66.4958	Microglia	Microglia
Tgfb1	Transcription_Cofactors	transforming growth factor, beta 1	1.03798e+07	0.869495	0.829298	0	0	67.3684	1.7146	65.6538	Microglia	Microglia
Emp3	nonTF	epithelial membrane protein 3	1.01074e+07	0.868622	0.807533	0	0	63.1579	1.91953	61.2384	Microglia	Microglia
Cd52	nonTF	CD52 antigen	9813688	0.845258	0.78407	0	0	56.8421	0.0387094	56.8034	Microglia	Microglia
Cryba4	nonTF	crystallin, beta A4	9659622	0.831867	0.771761	0	0	54.386	0.0500945	54.3359	Microglia	Microglia
Rgs1	nonTF	regulator of G-protein signaling 1	9393978	0.829509	0.750537	0	0	50.1754	0.0933579	50.0821	Microglia	Microglia
Mpeg1	nonTF	macrophage expressed gene 1	10069026	0.810393	0.80447	0	0	61.0526	0.216317	60.8363	Microglia	Microglia
Neat1	nonTF	nuclear paraspeckle assembly transcript 1 (non-protein coding)	10024537	0.810002	0.800916	0	0	62.4561	2.90093	59.5552	Microglia	Microglia
Gmfg	nonTF	glia maturation factor, gamma	1.02518e+07	0.791403	0.819073	0	0	64.2105	0.532823	63.6777	Microglia	Microglia
AF251705	no		9681367	0.777588	0.773498	0	0	54.7368	0.0478175	54.689	Microglia	Microglia
Kctd12	nonTF	potassium channel tetramerisation domain containing 12	9944801	0.776541	0.794545	0	0	60.7018	2.31573	58.386	Microglia	Microglia
Ccl12	nonTF	chemokine (C-C motif) ligand 12	8.82157e+06	0.765807	0.704804	0	0	41.0526	0.118405	40.9342	Microglia	Microglia
Fyb	nonTF	FYN binding protein	10060002	0.757342	0.803749	0	0	61.7544	1.32295	60.4314	Microglia	Microglia
Apoc1	nonTF	apolipoprotein C-I	9.13583e+06	0.756175	0.729912	0	0	46.3158	0.412141	45.9036	Microglia	Microglia
Ptpn6	nonTF	protein tyrosine phosphatase, non-receptor type 6	10045077	0.750871	0.802557	0	0	60.7018	0.257304	60.4445	Microglia	Microglia
Adrb2	Transcription_Cofactors	adrenergic receptor, beta 2	9335062	0.749418	0.74583	0	0	49.4737	0.42808	49.0456	Microglia	Microglia
Ltc4s	nonTF	leukotriene C4 synthase	9636049	0.748028	0.769877	0	0	54.0351	0.0865269	53.9486	Microglia	Microglia
Ccl9	nonTF	chemokine (C-C motif) ligand 9	8820202	0.734121	0.704695	0	0	41.0526	0.148006	40.9046	Microglia	Microglia
Ccrl2	nonTF	chemokine (C-C motif) receptor-like 2	9.29333e+06	0.732069	0.742495	0	0	48.7719	0.330168	48.4418	Microglia	Microglia
Lpcat2	nonTF	lysophosphatidylcholine acyltransferase 2	9634709	0.714491	0.76977	0	0	54.386	0.546485	53.8395	Microglia	Microglia
Arsb	nonTF	arylsulfatase B	9692664	0.705798	0.774401	0	0	56.1404	1.63263	54.5077	Microglia	Microglia
Trf	nonTF	transferrin	9355689	0.699712	0.747478	0	0	50.8772	1.41403	49.4632	Microglia	Microglia
Cd14	nonTF	CD14 antigen	9.49569e+06	0.693403	0.758663	0	0	51.9298	0.257304	51.6725	Microglia	Microglia
Tm6sf1	nonTF	transmembrane 6 superfamily member 1	9.92487e+06	0.692631	0.792953	0	0	60.3509	1.93775	58.4131	Microglia	Microglia
Bcl2a1b	nonTF	B cell leukemia/lymphoma 2 related protein A1b	9550884	0.686107	0.763073	0	0	52.6316	0.0204932	52.6111	Microglia	Microglia
Ms4a6d	nonTF	membrane-spanning 4-domains, subfamily A, member 6D	9527726	0.681753	0.761223	0	0	52.2807	0.0455405	52.2352	Microglia	Microglia
Fermt3	nonTF	fermitin family member 3	9802564	0.681534	0.783181	0	0	56.8421	0.23681	56.6053	Microglia	Microglia
Rab3il1	nonTF	RAB3A interacting protein (rabin3)-like 1	9703078	0.677743	0.775233	0	0	56.8421	2.32939	54.5127	Microglia	Microglia
Cyth4	nonTF	cytohesin 4	9873799	0.676688	0.788872	0	0	57.8947	0.141175	57.7536	Microglia	Microglia
Fcgrt	nonTF	Fc receptor, IgG, alpha chain transporter	9552248	0.67549	0.763182	0	0	54.0351	1.5461	52.489	Microglia	Microglia
P2ry6	nonTF	pyrimidinergic receptor P2Y, G-protein coupled, 6	9521403	0.671547	0.760718	0	0	52.2807	0.157115	52.1236	Microglia	Microglia
Ctsh	nonTF	cathepsin H	9.19575e+06	0.66191	0.7347	0	0	48.0702	1.39581	46.6744	Microglia	Microglia
Lsp1	nonTF	lymphocyte specific 1	9.38026e+06	0.65441	0.749441	0	0	53.6842	4.24209	49.4421	Microglia	Microglia
Cd180	nonTF	CD180 antigen	9457267	0.646676	0.755593	0	0	51.2281	0.12979	51.0983	Microglia	Microglia
Psmb8	nonTF	proteasome (prosome, macropain) subunit, beta type 8 (large multifunctional peptidase 7)	9637662	0.641581	0.770006	0	0	54.0351	0.0432634	53.9918	Microglia	Microglia
Cebpa	Transcription_Factors	CCAAT/enhancer binding protein (C/EBP), alpha	9.15387e+06	0.636598	0.731353	0	0	48.0702	2.11763	45.9525	Microglia	Microglia
Edem1	nonTF	ER degradation enhancer, mannosidase alpha-like 1	9.59721e+06	0.636522	0.766774	0	0	57.193	4.68156	52.5114	Microglia	Microglia
Siglech	nonTF	sialic acid binding Ig-like lectin H	9109998	0.634638	0.727848	0	0	45.614	0.0569256	45.5571	Microglia	Microglia
Gpsm3	nonTF	G-protein signalling modulator 3 (AGS3-like, C. elegans)	9.81717e+06	0.628432	0.784348	0	0	58.2456	1.56431	56.6813	Microglia	Microglia
Tnfaip8l2	nonTF	tumor necrosis factor, alpha-induced protein 8-like 2	9572081	0.627173	0.764766	0	0	52.9825	0.0364324	52.946	Microglia	Microglia
Tmem119	nonTF	transmembrane protein 119	9030057	0.618239	0.721461	0	0	44.9123	0.767357	44.1449	Microglia	Microglia
Lyn	nonTF	LYN proto-oncogene, Src family tyrosine kinase	9763422	0.616711	0.780054	0	0	56.8421	0.933579	55.9085	Microglia	Microglia
Apbb1ip	nonTF	amyloid beta (A4) precursor protein-binding, family B, member 1 interacting protein	9.6373e+06	0.613539	0.769977	0	0	54.386	0.441742	53.9442	Microglia	Microglia
Maf	Transcription_Factors	avian musculoaponeurotic fibrosarcoma oncogene homolog	9.44208e+06	0.611582	0.75438	0	0	52.2807	1.60758	50.6731	Microglia	Microglia
Alox5ap	nonTF	arachidonate 5-lipoxygenase activating protein	9.24778e+06	0.610984	0.738856	0	0	49.1228	1.52788	47.5949	Microglia	Microglia
Nr4a1	Transcription_Factors	nuclear receptor subfamily 4, group A, member 1	9037098	0.60741	0.722024	0	0	46.6667	2.5662	44.1005	Microglia	Microglia
Lgals9	nonTF	lectin, galactose binding, soluble 9	9547313	0.604818	0.762788	0	0	53.6842	1.18405	52.5002	Microglia	Microglia
Vsir	nonTF	V-set immunoregulatory receptor	9498437	0.604759	0.758883	0	0	51.9298	0.170777	51.759	Microglia	Microglia
Olfml3	nonTF	olfactomedin-like 3	9032415	0.602748	0.72165	0	0	45.9649	2.00378	43.9611	Microglia	Microglia
Cd300a	nonTF	CD300A molecule	9.23715e+06	0.602653	0.738007	0	0	47.7193	0.134344	47.585	Microglia	Microglia
Ncf2	nonTF	neutrophil cytosolic factor 2	9.66224e+06	0.598071	0.77197	0	0	54.7368	0.352938	54.3839	Microglia	Microglia
Ms4a6b	nonTF	membrane-spanning 4-domains, subfamily A, member 6B	8979337	0.587821	0.717409	0	0	43.5088	0.0341553	43.4746	Microglia	Microglia
Srgn	nonTF	serglycin	9129207	0.587734	0.729383	0	0	46.3158	0.459959	45.8558	Microglia	Microglia
Skap2	nonTF	src family associated phosphoprotein 2	9616296	0.586742	0.768299	0	0	56.8421	3.50206	53.34	Microglia	Microglia
Nrros	nonTF	negative regulator of reactive oxygen species	9.53965e+06	0.576966	0.762175	0	0	52.9825	0.571533	52.4109	Microglia	Microglia
Susd3	nonTF	sushi domain containing 3	9235399	0.572097	0.737867	0	0	47.7193	0.1685	47.5508	Microglia	Microglia
Cd86	nonTF	CD86 antigen	9.11038e+06	0.553445	0.727879	0	0	45.614	0.0455405	45.5685	Microglia	Microglia
Hcls1	nonTF	hematopoietic cell specific Lyn substrate 1	9347697	0.547987	0.746839	0	0	49.4737	0.132067	49.3416	Microglia	Microglia
S100a13	nonTF	S100 calcium binding protein A13	9.41757e+06	0.546496	0.752422	0	0	54.386	3.88005	50.5059	Microglia	Microglia
Ifi30	nonTF	interferon gamma inducible protein 30	8.88895e+06	0.527827	0.710187	0	0	43.8596	2.31573	41.5439	Microglia	Microglia
Ptgs1	nonTF	prostaglandin-endoperoxide synthase 1	9.32866e+06	0.52334	0.745318	0	0	49.4737	0.407587	49.0661	Microglia	Microglia
Hhex	Transcription_Factors	hematopoietically expressed homeobox	9181199	0.520773	0.733537	0	0	47.3684	0.708154	46.6603	Microglia	Microglia
Ncf4	nonTF	neutrophil cytosolic factor 4	8953702	0.516974	0.715361	0	0	43.5088	0.471344	43.0374	Microglia	Microglia
Ehd4	nonTF	EH-domain containing 4	9203400	0.503907	0.735311	0	0	49.8246	3.13318	46.6914	Microglia	Microglia
Rin2	nonTF	Ras and Rab interactor 2	8.98164e+06	0.498876	0.717593	0	0	45.614	2.18594	43.4281	Microglia	Microglia
Slc7a7	nonTF	solute carrier family 7 (cationic amino acid transporter, y+ system), member 7	8.85657e+06	0.495301	0.7076	0	0	42.4561	1.04743	41.4087	Microglia	Microglia
Fxyd5	nonTF	FXYD domain-containing ion transport regulator 5	9.03997e+06	0.494411	0.722253	0	0	45.2632	0.783296	44.4799	Microglia	Microglia
Klhl6	nonTF	kelch-like 6	9.20043e+06	0.491475	0.735073	0	0	47.7193	0.712708	47.0066	Microglia	Microglia
Ncf1	nonTF	neutrophil cytosolic factor 1	9.14757e+06	0.486257	0.73085	0	0	46.3158	0.143452	46.1723	Microglia	Microglia
Uap1l1	nonTF	UDP-N-acteylglucosamine pyrophosphorylase 1-like 1	9046394	0.484013	0.722766	0	0	45.2632	0.790127	44.473	Microglia	Microglia
Cd33	nonTF	CD33 antigen	8823375	0.480456	0.704948	0	0	41.0526	0.0660337	40.9866	Microglia	Microglia
Gngt2	nonTF	guanine nucleotide binding protein (G protein), gamma transducing activity polypeptide 2	8839606	0.478462	0.706245	0	0	41.7544	0.525992	41.2284	Microglia	Microglia
P2ry13	nonTF	purinergic receptor P2Y, G-protein coupled 13	8802617	0.466622	0.70329	0	0	40.7018	0.0478175	40.6539	Microglia	Microglia
Abi3	nonTF	ABI gene family, member 3	8.92127e+06	0.465091	0.71277	0	0	42.807	0.289182	42.5178	Microglia	Microglia
Hmha1	no		8.97502e+06	0.459486	0.717064	0	0	43.8596	0.525992	43.3337	Microglia	Microglia
Lyl1	Transcription_Factors	lymphoblastomic leukemia 1	8.83812e+06	0.442139	0.706126	0	0	41.7544	0.601134	41.1533	Microglia	Microglia
Tnni2	nonTF	troponin I, skeletal, fast 2	8803300	0.43404	0.703344	0	0	40.7018	0.0387094	40.663	Microglia	Microglia
Vav1	nonTF	vav 1 oncogene	8912122	0.424342	0.712039	0	0	42.4561	0.0455405	42.4106	Microglia	Microglia
Fgd2	nonTF	FYVE, RhoGEF and PH domain containing 2	8767967	0.42313	0.700521	0	0	40.3509	0.266412	40.0845	Microglia	Microglia
Nckap1l	nonTF	NCK associated protein 1 like	8768276	0.403993	0.700546	0	0	40.3509	0.243641	40.1072	Microglia	Microglia
Renbp	nonTF	renin binding protein	9108569	0.537813	0.727734	5.71793e-308	2.89515e-306	49.1228	4.07132	45.0515	Microglia	Microglia
B2m	nonTF	beta-2 microglobulin	1.21211e+07	2.23624	0.968423	6.96717e-276	3.33576e-274	96.8421	25.366	71.4761	Microglia	Microglia
Lgmn	nonTF	legumain	1.18135e+07	2.77421	0.943846	7.0095e-275	3.33873e-273	91.9298	21.9869	69.9429	Microglia	Microglia
Mt1	nonTF	metallothionein 1	1.10212e+07	1.55264	0.880548	1.3586e-272	6.43803e-271	83.8596	14.9987	68.8609	Microglia	Microglia
Syngr1	nonTF	synaptogyrin 1	9614378	0.886845	0.768146	2.62053e-252	1.20174e-250	58.5965	7.3138	51.2827	Microglia	Microglia
Ctsz	nonTF	cathepsin Z	12108871	2.27859	0.967445	2.03608e-244	9.17777e-243	97.193	30.1865	67.0065	Microglia	Microglia
Tpd52	nonTF	tumor protein D52	1.00456e+07	0.798289	0.802597	4.98802e-242	2.23747e-240	68.0702	10.0758	57.9944	Microglia	Microglia
Camk1	nonTF	calcium/calmodulin-dependent protein kinase I	10634630	1.00297	0.849659	3.90095e-240	1.72886e-238	79.2982	14.2815	65.0168	Microglia	Microglia
Ucp2	nonTF	uncoupling protein 2 (mitochondrial, proton carrier)	1.0367e+07	0.924406	0.828277	3.59066e-237	1.57998e-235	74.386	12.4735	61.9124	Microglia	Microglia
Ifngr1	nonTF	interferon gamma receptor 1	9.97706e+06	0.793852	0.797122	5.90297e-235	2.56086e-233	67.0175	10.0052	57.0123	Microglia	Microglia
Lmo2	nonTF	LIM domain only 2	9.87476e+06	0.759406	0.788949	1.02758e-231	4.43707e-230	66.6667	9.53162	57.1351	Microglia	Microglia
Serinc3	nonTF	serine incorporator 3	11734837	1.64715	0.937561	4.4651e-229	1.92353e-227	95.0877	27.3243	67.7634	Microglia	Microglia
Ctsa	nonTF	cathepsin A	1.12406e+07	1.38032	0.898074	1.82659e-223	7.77817e-222	88.0702	21.7524	66.3178	Microglia	Microglia
Syngr2	nonTF	synaptogyrin 2	9.25533e+06	0.519577	0.73946	2.7265e-222	1.15305e-220	53.6842	6.56921	47.115	Microglia	Microglia
Sec11c	nonTF	SEC11 homolog C, signal peptidase complex subunit	10578002	1.01802	0.845135	9.61106e-209	3.88669e-207	78.5965	16.4811	62.1154	Microglia	Microglia
Ntpcr	nonTF	nucleoside-triphosphatase, cancer-related	9370136	0.620475	0.748632	2.31037e-203	9.26204e-202	56.4912	7.90582	48.5854	Microglia	Microglia
Junb	Transcription_Factors	jun B proto-oncogene	10510914	1.34882	0.839775	8.51557e-196	3.27867e-194	79.2982	17.1847	62.1136	Microglia	Microglia
Cmtm7	nonTF	CKLF-like MARVEL transmembrane domain containing 7	9921959	0.776298	0.79272	1.24884e-193	4.75872e-192	67.7193	12.157	55.5623	Microglia	Microglia
Ostf1	nonTF	osteoclast stimulating factor 1	1.08045e+07	1.15632	0.863231	1.66522e-187	6.2806e-186	88.0702	21.5793	66.4908	Microglia	Microglia
Gpx3	nonTF	glutathione peroxidase 3	9.36918e+06	0.653615	0.748556	2.50241e-184	9.41895e-183	56.8421	8.85079	47.9913	Microglia	Microglia
Ctsd	nonTF	cathepsin D	1.15662e+07	2.55034	0.924086	1.70478e-182	6.35202e-181	94.0351	35.5011	58.534	Microglia	Microglia
Efhd2	nonTF	EF hand domain containing 2	1.07786e+07	1.12183	0.86116	1.41721e-177	5.2383e-176	85.614	22.9091	62.7049	Microglia	Microglia
Bin1	nonTF	bridging integrator 1	1.0459e+07	0.965596	0.835626	1.76437e-173	6.44414e-172	78.9474	19.4845	59.4629	Microglia	Microglia
Zeb2os	nonTF	zinc finger E-box binding homeobox 2, opposite strand	9.56485e+06	0.612195	0.764188	2.36643e-169	8.52514e-168	63.5088	11.2212	52.2876	Microglia	Microglia
Lgals1	nonTF	lectin, galactose binding, soluble 1	10315639	1.4165	0.824173	1.26525e-163	4.48813e-162	75.7895	19.2477	56.5418	Microglia	Microglia
Ctsb	nonTF	cathepsin B	1.16646e+07	2.66565	0.931953	1.11583e-161	3.92047e-160	94.0351	48.2228	45.8123	Microglia	Microglia
Nfe2l2	Transcription_Factors	nuclear factor, erythroid derived 2, like 2	8973822	0.489636	0.716968	1.03077e-153	3.52771e-152	50.8772	8.04017	42.837	Microglia	Microglia
Asah1	nonTF	N-acylsphingosine amidohydrolase 1	1.02532e+07	0.89143	0.819183	4.9608e-152	1.673e-150	77.5439	20.3589	57.185	Microglia	Microglia
Timp2	nonTF	tissue inhibitor of metalloproteinase 2	9.52108e+06	0.806016	0.760692	2.52088e-149	8.39429e-148	60.7018	12.6648	48.037	Microglia	Microglia
Gpx1	nonTF	glutathione peroxidase 1	1.17307e+07	1.53831	0.937227	2.21006e-148	7.33287e-147	97.8947	67.1403	30.7544	Microglia	Microglia
Pdlim4	nonTF	PDZ and LIM domain 4	9899624	0.774886	0.790936	2.78165e-148	9.21283e-147	71.5789	16.6177	54.9612	Microglia	Microglia
Cyfip1	nonTF	cytoplasmic FMR1 interacting protein 1	9378017	0.575066	0.749262	6.32717e-146	2.07695e-144	60	11.7107	48.2893	Microglia	Microglia
Wasf2	nonTF	WAS protein family, member 2	9.27825e+06	0.581772	0.74129	6.39219e-136	2.03329e-134	58.5965	11.8177	46.7787	Microglia	Microglia
Necap2	nonTF	NECAP endocytosis associated 2	9016272	0.491117	0.72036	2.86519e-135	9.06704e-134	53.3333	9.64774	43.6856	Microglia	Microglia
Cd9	nonTF	CD9 antigen	10499663	1.42297	0.838876	7.77809e-132	2.42816e-130	84.9123	29.4169	55.4954	Microglia	Microglia
Plin2	nonTF	perilipin 2	10209962	1.03219	0.81573	1.22502e-131	3.81782e-130	76.8421	24.0818	52.7603	Microglia	Microglia
Tpp1	nonTF	tripeptidyl peptidase I	8944380	0.476883	0.714616	1.94234e-131	6.04317e-130	51.9298	9.39727	42.5326	Microglia	Microglia
Lamp1	nonTF	lysosomal-associated membrane protein 1	1.12606e+07	1.32934	0.899668	4.58374e-124	1.39559e-122	97.5439	67.771	29.7728	Microglia	Microglia
Tpst2	nonTF	protein-tyrosine sulfotransferase 2	9.31617e+06	0.593868	0.74432	1.32321e-122	3.99579e-121	60.7018	13.7805	46.9212	Microglia	Microglia
Snx5	nonTF	sorting nexin 5	1.04818e+07	0.99074	0.837452	4.77994e-122	1.43639e-120	86.3158	32.7891	53.5267	Microglia	Microglia
Abhd12	nonTF	abhydrolase domain containing 12	9503110	0.720477	0.759256	1.89411e-121	5.64596e-120	63.5088	16.1008	47.4079	Microglia	Microglia
AI413582	nonTF	expressed sequence AI413582	8898298	0.45432	0.710934	2.13386e-120	6.34018e-119	52.2807	10.0052	42.2755	Microglia	Microglia
Rgs2	nonTF	regulator of G-protein signaling 2	1.00434e+07	1.1088	0.802423	6.23241e-116	1.82538e-114	76.4912	25.5801	50.9112	Microglia	Microglia
Ctsl	nonTF	cathepsin L	1.02251e+07	1.23409	0.816937	2.5456e-114	7.40869e-113	78.5965	29.9542	48.6423	Microglia	Microglia
Rnaset2a	nonTF	ribonuclease T2A	10609290	1.23588	0.847635	1.09435e-113	3.17498e-112	90.8772	41.1663	49.7109	Microglia	Microglia
Sh3bgrl3	nonTF	SH3 domain binding glutamic acid-rich protein-like 3	1.09735e+07	1.09824	0.876735	1.25601e-110	3.59323e-109	96.4912	67.286	29.2052	Microglia	Microglia
Fos	Transcription_Factors	FBJ osteosarcoma oncogene	10473668	1.5427	0.836799	2.75855e-110	7.86739e-109	87.7193	38.7868	48.9325	Microglia	Microglia
Twf2	nonTF	twinfilin actin binding protein 2	9.38458e+06	0.59551	0.749786	7.75522e-110	2.20839e-108	64.9123	16.6587	48.2536	Microglia	Microglia
Msn	nonTF	moesin	9.34656e+06	0.563526	0.746748	7.43128e-105	2.06213e-103	65.2632	17.1391	48.124	Microglia	Microglia
Lamp2	nonTF	lysosomal-associated membrane protein 2	9650282	0.700709	0.771014	5.5777e-104	1.53853e-102	72.2807	22.0507	50.23	Microglia	Microglia
Ppp1r18	nonTF	protein phosphatase 1, regulatory subunit 18	8.94907e+06	0.491744	0.71499	1.15824e-102	3.17589e-101	55.0877	12.6306	42.4571	Microglia	Microglia
Rrbp1	nonTF	ribosome binding protein 1	9282190	0.595684	0.741605	1.20286e-101	3.25477e-100	63.1579	16.9297	46.2282	Microglia	Microglia
Erp29	nonTF	endoplasmic reticulum protein 29	1.06178e+07	1.00637	0.848313	2.03103e-100	5.46369e-99	94.0351	55.0948	38.9402	Microglia	Microglia
Pnp	nonTF	purine-nucleoside phosphorylase	9063172	0.542908	0.724107	1.92982e-99	5.16135e-98	57.5439	14.4932	43.0506	Microglia	Microglia
Cotl1	nonTF	coactosin-like 1 (Dictyostelium)	1.05889e+07	1.13173	0.846005	1.37858e-97	3.64486e-96	95.7895	57.6838	38.1057	Microglia	Microglia
Atp6v0e	nonTF	ATPase, H+ transporting, lysosomal V0 subunit E	10383541	0.925776	0.829598	8.02087e-96	2.0937e-94	90.1754	47.2642	42.9113	Microglia	Microglia
Glul	nonTF	glutamate-ammonia ligase (glutamine synthetase)	10278159	1.12997	0.821179	1.12584e-94	2.93052e-93	87.7193	43.5185	44.2008	Microglia	Microglia
Gng12	nonTF	guanine nucleotide binding protein (G protein), gamma 12	9.09392e+06	0.560963	0.726564	5.41911e-92	1.38139e-90	60	16.3946	43.6054	Microglia	Microglia
Rnf130	nonTF	ring finger protein 130	9.16812e+06	0.557501	0.732492	7.55725e-92	1.92377e-90	61.7544	17.5126	44.2418	Microglia	Microglia
Klf6	Transcription_Factors	Kruppel-like factor 6	9.64527e+06	0.816433	0.770614	1.19241e-91	3.03122e-90	75.0877	26.2267	48.861	Microglia	Microglia
H2afj	nonTF	H2A histone family, member J	10473553	0.939977	0.83679	2.42581e-91	6.14971e-90	91.9298	60.2477	31.6821	Microglia	Microglia
Tsc22d4	nonTF	TSC22 domain family, member 4	8960991	0.476627	0.715943	4.26487e-91	1.07971e-89	57.5439	14.7642	42.7796	Microglia	Microglia
Rap1b	nonTF	RAS related protein 1b	1.02376e+07	0.97642	0.817935	1.20887e-90	3.03961e-89	87.7193	45.7386	41.9807	Microglia	Microglia
Cstb	nonTF	cystatin B	10150947	0.964144	0.811015	2.35294e-90	5.90825e-89	83.5088	42.1409	41.3679	Microglia	Microglia
Glmp	Transcription_Factors	glycosylated lysosomal membrane protein	9.50064e+06	0.676146	0.759059	3.67138e-90	9.20635e-89	70.8772	23.7812	47.096	Microglia	Microglia
Clic1	nonTF	chloride intracellular channel 1	1.03933e+07	1.04807	0.830375	7.40539e-87	1.80315e-85	96.4912	63.0439	33.4473	Microglia	Microglia
Scamp2	nonTF	secretory carrier membrane protein 2	9008500	0.528942	0.719739	7.57955e-87	1.84313e-85	59.2982	16.3513	42.9469	Microglia	Microglia
Arpc4	nonTF	actin related protein 2/3 complex, subunit 4	10344205	0.906536	0.826456	1.53825e-84	3.68721e-83	93.3333	63.9843	29.349	Microglia	Microglia
Hprt	nonTF	hypoxanthine guanine phosphoribosyl transferase	9.62283e+06	0.746486	0.768821	3.10888e-83	7.39449e-82	73.6842	29.7356	43.9486	Microglia	Microglia
Limd2	nonTF	LIM domain containing 2	10227913	0.932504	0.817165	6.33715e-82	1.48626e-80	91.9298	58.5536	33.3762	Microglia	Microglia
Egr1	Transcription_Factors	early growth response 1	8918330	0.602253	0.712535	8.63646e-77	1.92766e-75	58.2456	17.6173	40.6283	Microglia	Microglia
Wdr1	nonTF	WD repeat domain 1	9.40099e+06	0.646386	0.751097	2.1835e-74	4.7699e-73	72.2807	28.8089	43.4718	Microglia	Microglia
Litaf	Transcription_Factors	LPS-induced TN factor	8778391	0.471129	0.701354	2.87285e-74	6.26837e-73	55.4386	16.0849	39.3537	Microglia	Microglia
Snx2	nonTF	sorting nexin 2	9565773	0.815937	0.764262	4.92393e-74	1.0731e-72	74.0351	34.0233	40.0118	Microglia	Microglia
Vasp	nonTF	vasodilator-stimulated phosphoprotein	9196912	0.579846	0.734792	1.60164e-73	3.46603e-72	68.0702	24.2025	43.8677	Microglia	Microglia
Eif4ebp1	nonTF	eukaryotic translation initiation factor 4E binding protein 1	8827303	0.495632	0.705262	6.59877e-73	1.4197e-71	56.4912	17.2689	39.2223	Microglia	Microglia
Cap1	nonTF	CAP, adenylate cyclase-associated protein 1 (yeast)	9.80918e+06	0.812261	0.783709	2.87331e-71	6.11067e-70	85.614	47.6262	37.9878	Microglia	Microglia
Arl4c	nonTF	ADP-ribosylation factor-like 4C	9.11588e+06	0.635517	0.728318	6.03461e-71	1.2819e-69	64.5614	23.59	40.9714	Microglia	Microglia
Psap	nonTF	prosaposin	9965451	0.961455	0.796195	7.98228e-70	1.68788e-68	90.1754	64.3783	25.7972	Microglia	Microglia
Ly6e	nonTF	lymphocyte antigen 6 complex, locus E	9.20382e+06	0.675339	0.735344	1.36071e-68	2.8544e-67	68.7719	26.9395	41.8325	Microglia	Microglia
Gltp	nonTF	glycolipid transfer protein	9283721	0.585074	0.741728	2.45258e-68	5.12739e-67	73.6842	29.2802	44.404	Microglia	Microglia
Ifngr2	nonTF	interferon gamma receptor 2	8.81454e+06	0.502037	0.704243	4.0371e-66	8.30842e-65	59.2982	19.3524	39.9458	Microglia	Microglia
H2-D1	nonTF	histocompatibility 2, D region locus 1	9.4121e+06	0.694771	0.751985	8.34847e-65	1.69921e-63	79.6491	36.4437	43.2054	Microglia	Microglia
Cib1	nonTF	calcium and integrin binding 1 (calmyrin)	8797364	0.491614	0.70287	1.25794e-60	2.48112e-59	60.3509	21.3607	38.9901	Microglia	Microglia
Sparc	nonTF	secreted acidic cysteine rich glycoprotein	9.2279e+06	0.977155	0.737268	1.59571e-59	3.10751e-58	75.4386	34.5151	40.9235	Microglia	Microglia
Hist1h1c	nonTF	histone cluster 1, H1c	8955080	0.729617	0.715471	9.1298e-59	1.76125e-57	64.9123	26.3064	38.6058	Microglia	Microglia
M6pr	nonTF	mannose-6-phosphate receptor, cation dependent	8.87427e+06	0.487257	0.709015	2.49865e-58	4.81518e-57	63.8596	24.4188	39.4409	Microglia	Microglia
Atp6v0b	nonTF	ATPase, H+ transporting, lysosomal V0 subunit B	9.58288e+06	0.766534	0.765629	5.71421e-56	1.0754e-54	92.9825	67.1426	25.8399	Microglia	Microglia
Rhoa	Transcription_Cofactors	ras homolog family member A	9461402	0.704559	0.755924	1.33579e-55	2.50881e-54	88.0702	53.6694	34.4008	Microglia	Microglia
Arl6ip5	nonTF	ADP-ribosylation factor-like 6 interacting protein 5	9.33582e+06	0.666441	0.74589	2.53727e-55	4.74608e-54	83.5088	45.1238	38.385	Microglia	Microglia
Sh3glb1	nonTF	SH3-domain GRB2-like B1 (endophilin)	9.38144e+06	0.676155	0.749535	3.76576e-54	6.91799e-53	84.5614	50.6296	33.9318	Microglia	Microglia
Serpine2	nonTF	serine (or cysteine) peptidase inhibitor, clade E, member 2	8.97603e+06	0.847161	0.717144	4.9215e-53	8.96101e-52	67.0175	31.5049	35.5127	Microglia	Microglia
Itm2c	nonTF	integral membrane protein 2C	8.99657e+06	0.579334	0.718785	2.09064e-52	3.78425e-51	72.9825	32.8574	40.125	Microglia	Microglia
Naa20	nonTF	N(alpha)-acetyltransferase 20, NatB catalytic subunit	9147999	0.632377	0.730884	2.1038e-52	3.80434e-51	75.0877	39.4471	35.6406	Microglia	Microglia
Ssr4	nonTF	signal sequence receptor, delta	9265561	0.639552	0.740277	2.18717e-50	3.87546e-49	81.4035	50.5271	30.8764	Microglia	Microglia
Rhob	nonTF	ras homolog family member B	9.0728e+06	0.702345	0.724876	7.0038e-50	1.23509e-48	74.386	39.3356	35.0504	Microglia	Microglia
Comt	nonTF	catechol-O-methyltransferase	8824112	0.517043	0.705007	6.30325e-49	1.09381e-47	67.0175	30.0157	37.0018	Microglia	Microglia
Snx3	nonTF	sorting nexin 3	9.31896e+06	0.641151	0.744543	1.98768e-48	3.42351e-47	89.8246	63.0348	26.7897	Microglia	Microglia
Serp1	nonTF	stress-associated endoplasmic reticulum protein 1	9194660	0.694926	0.734612	4.69946e-48	8.07162e-47	81.0526	50.707	30.3456	Microglia	Microglia
Jun	Transcription_Factors	jun proto-oncogene	9.14881e+06	0.884555	0.730949	1.50084e-46	2.52844e-45	82.807	50.8892	31.9178	Microglia	Microglia
Reep5	nonTF	receptor accessory protein 5	9017733	0.587633	0.720477	1.89202e-46	3.18456e-45	78.9474	41.9291	37.0183	Microglia	Microglia
Sdcbp	nonTF	syndecan binding protein	9.07992e+06	0.629377	0.725445	1.49822e-41	2.34848e-40	88.4211	62.3039	26.1172	Microglia	Microglia
Etfb	nonTF	electron transferring flavoprotein, beta polypeptide	8.98578e+06	0.582123	0.717924	7.41963e-41	1.15132e-39	83.5088	53.5032	30.0056	Microglia	Microglia
Rap1a	nonTF	RAS-related protein 1a	8884121	0.580243	0.709802	2.32275e-39	3.51859e-38	78.9474	48.8922	30.0551	Microglia	Microglia
Fam49b	nonTF	family with sequence similarity 49, member B	8869671	0.544328	0.708647	7.90202e-39	1.18633e-37	80.7018	49.2429	31.4589	Microglia	Microglia
Id3	Transcription_Factors	inhibitor of DNA binding 3	8.46753e+07	1.81685	0.835162	0	0	92.6658	39.2962	53.3696	NPC	Neural progenitor cells
Fabp7	nonTF	fatty acid binding protein 7, brain	81965017	1.59984	0.80843	0	0	98.1047	65.982	32.1226	NPC	Neural progenitor cells
Hes5	Transcription_Factors	hairy and enhancer of split 5 (Drosophila)	79515893	1.32208	0.784274	0	0	79.6869	30.5518	49.1351	NPC	Neural progenitor cells
Id1	Transcription_Factors	inhibitor of DNA binding 1	78591486	1.2998	0.775156	0	0	77.0499	31.9306	45.1193	NPC	Neural progenitor cells
Sparc	nonTF	secreted acidic cysteine rich glycoprotein	7.7777e+07	0.992246	0.767123	0	0	80.4285	32.1269	48.3016	NPC	Neural progenitor cells
Id2	Transcription_Factors	inhibitor of DNA binding 2	74370808	0.926258	0.733527	0	0	86.197	52.8498	33.3472	NPC	Neural progenitor cells
Msx3	Transcription_Factors	msh homeobox 3	72635007	0.846919	0.716407	0	0	66.9139	28.1484	38.7655	NPC	Neural progenitor cells
Phgdh	nonTF	3-phosphoglycerate dehydrogenase	7.63349e+07	0.826808	0.7529	0	0	82.3239	38.3268	43.9971	NPC	Neural progenitor cells
Pea15a	nonTF	phosphoprotein enriched in astrocytes 15A	73204414	0.69426	0.722023	0	0	87.1446	59.3178	27.8268	NPC	Neural progenitor cells
Serpinh1	nonTF	serine (or cysteine) peptidase inhibitor, clade H, member 1	7.24571e+07	0.69028	0.714653	0	0	82.5711	48.3878	34.1833	NPC	Neural progenitor cells
Gnai2	nonTF	guanine nucleotide binding protein (G protein), alpha inhibiting 2	73287535	0.679983	0.722843	0	0	85.9085	55.1765	30.732	NPC	Neural progenitor cells
Gsta4	nonTF	glutathione S-transferase, alpha 4	7.14539e+07	0.589882	0.704757	0	0	67.6143	31.629	35.9854	NPC	Neural progenitor cells
Hmgb2	Transcription_Factors	high mobility group box 2	153131864	2.0165	0.926087	0	0	99.9031	69.7225	30.1805	NPC.M	NPC_G2/M phase
Ube2c	nonTF	ubiquitin-conjugating enzyme E2C	148439750	1.79594	0.897711	0	0	90.984	21.8185	69.1655	NPC.M	NPC_G2/M phase
Cks2	nonTF	CDC28 protein kinase regulatory subunit 2	147989893	1.53746	0.894991	0	0	92.1958	27.2407	64.9551	NPC.M	NPC_G2/M phase
Pttg1	Transcription_Cofactors	pituitary tumor-transforming gene 1	148334914	1.5305	0.897077	0	0	95.1042	31.3454	63.7588	NPC.M	NPC_G2/M phase
Ccnb1	nonTF	cyclin B1	1.49032e+08	1.53031	0.901295	0	0	90.2811	19.6901	70.5911	NPC.M	NPC_G2/M phase
Cenpa	nonTF	centromere protein A	1.47776e+08	1.49367	0.893699	0	0	93.2865	22.5971	70.6894	NPC.M	NPC_G2/M phase
Rrm2	nonTF	ribonucleotide reductase M2	141539244	1.40085	0.855979	0	0	93.3592	31.6623	61.6968	NPC.M	NPC_G2/M phase
Birc5	nonTF	baculoviral IAP repeat-containing 5	1.45914e+08	1.37427	0.882434	0	0	91.8565	24.0842	67.7723	NPC.M	NPC_G2/M phase
Cdc20	nonTF	cell division cycle 20	145178679	1.3511	0.877989	0	0	87.3728	17.4818	69.891	NPC.M	NPC_G2/M phase
Id3	Transcription_Factors	inhibitor of DNA binding 3	127329025	1.33873	0.770041	0	0	87.0334	37.6135	49.4199	NPC.M	NPC_G2/M phase
Cdca8	nonTF	cell division cycle associated 8	1.47242e+08	1.30635	0.890466	0	0	91.3718	22.7817	68.5901	NPC.M	NPC_G2/M phase
2810417H13Rik	no		1.37062e+08	1.30053	0.828904	0	0	93.0926	31.3929	61.6997	NPC.M	NPC_G2/M phase
Kpna2	nonTF	karyopherin (importin) alpha 2	1.36465e+08	1.26565	0.825294	0	0	80.1503	28.3412	51.8091	NPC.M	NPC_G2/M phase
Cks1b	nonTF	CDC28 protein kinase 1b	1.42045e+08	1.17164	0.859039	0	0	94.668	45.8504	48.8176	NPC.M	NPC_G2/M phase
Spc25	nonTF	SPC25, NDC80 kinetochore complex component, homolog (S. cerevisiae)	140181363	1.1713	0.847767	0	0	82.9617	19.9197	63.0421	NPC.M	NPC_G2/M phase
Akr1b3	nonTF	aldo-keto reductase family 1, member B3 (aldose reductase)	1.39821e+08	1.15466	0.845591	0	0	88.1241	30.8564	57.2677	NPC.M	NPC_G2/M phase
Fabp7	nonTF	fatty acid binding protein 7, brain	124105711	1.15357	0.750547	0	0	96.7765	64.757	32.0196	NPC.M	NPC_G2/M phase
H2afx	nonTF	H2A histone family, member X	135967735	1.12801	0.822285	0	0	88.8027	44.1137	44.689	NPC.M	NPC_G2/M phase
Anp32b	nonTF	acidic (leucine-rich) nuclear phosphoprotein 32 family, member B	1.35132e+08	1.08657	0.817231	0	0	96.6311	58.0722	38.559	NPC.M	NPC_G2/M phase
Msx3	Transcription_Factors	msh homeobox 3	129075608	1.05363	0.780604	0	0	77.46	25.4192	52.0408	NPC.M	NPC_G2/M phase
Tubb4b	nonTF	tubulin, beta 4B class IVB	1.37606e+08	1.04949	0.832194	0	0	91.0325	51.2851	39.7474	NPC.M	NPC_G2/M phase
Nusap1	nonTF	nucleolar and spindle associated protein 1	135993232	1.03571	0.822439	0	0	77.0722	16.329	60.7432	NPC.M	NPC_G2/M phase
Ccnb2	nonTF	cyclin B2	1.39681e+08	1.03146	0.844742	0	0	83.5676	17.9634	65.6043	NPC.M	NPC_G2/M phase
Smc4	nonTF	structural maintenance of chromosomes 4	134759918	1.0203	0.81498	0	0	82.8163	29.9007	52.9156	NPC.M	NPC_G2/M phase
Ccnd2	nonTF	cyclin D2	121346795	0.987405	0.733863	0	0	86.6457	49.7205	36.9251	NPC.M	NPC_G2/M phase
Pbk	nonTF	PDZ binding kinase	136535743	0.980602	0.82572	0	0	82.1861	20.3613	61.8248	NPC.M	NPC_G2/M phase
Dek	Transcription_Cofactors	DEK oncogene (DNA binding)	1.3167e+08	0.954229	0.796293	0	0	92.7048	50.5065	42.1983	NPC.M	NPC_G2/M phase
Cenpf	Transcription_Cofactors	centromere protein F	133244741	0.938288	0.805817	0	0	74.9636	17.1599	57.8037	NPC.M	NPC_G2/M phase
Cdk1	nonTF	cyclin-dependent kinase 1	128353699	0.914779	0.776238	0	0	71.9583	20.6358	51.3225	NPC.M	NPC_G2/M phase
Hes5	Transcription_Factors	hairy and enhancer of split 5 (Drosophila)	1.22136e+08	0.889372	0.738635	0	0	77.557	28.688	48.869	NPC.M	NPC_G2/M phase
Ccna2	Transcription_Cofactors	cyclin A2	134560344	0.870345	0.813773	0	0	78.4295	18.697	59.7325	NPC.M	NPC_G2/M phase
Tmpo	nonTF	thymopoietin	131664665	0.867309	0.796261	0	0	92.7048	54.6312	38.0736	NPC.M	NPC_G2/M phase
Top2a	nonTF	topoisomerase (DNA) II alpha	127676740	0.859325	0.772144	0	0	70.2618	19.1436	51.1181	NPC.M	NPC_G2/M phase
Cdca3	nonTF	cell division cycle associated 3	134468147	0.857642	0.813216	0	0	77.1692	17.1948	59.9743	NPC.M	NPC_G2/M phase
Tacc3	nonTF	transforming, acidic coiled-coil containing protein 3	134660497	0.823561	0.814379	0	0	76.7087	16.0794	60.6292	NPC.M	NPC_G2/M phase
Fam64a	no		133569585	0.815531	0.807782	0	0	72.8308	13.7414	59.0894	NPC.M	NPC_G2/M phase
Tpx2	nonTF	TPX2, microtubule-associated	1.34918e+08	0.814251	0.815938	0	0	75.6907	14.2205	61.4703	NPC.M	NPC_G2/M phase
Ccdc34	nonTF	coiled-coil domain containing 34	1.27852e+08	0.793038	0.773202	0	0	88.9966	49.5583	39.4383	NPC.M	NPC_G2/M phase
Anp32e	nonTF	acidic (leucine-rich) nuclear phosphoprotein 32 family, member E	1.29622e+08	0.791684	0.783909	0	0	95.2496	66.9678	28.2819	NPC.M	NPC_G2/M phase
Id2	Transcription_Factors	inhibitor of DNA binding 2	116731030	0.77752	0.705948	0	0	86.5245	51.4023	35.1221	NPC.M	NPC_G2/M phase
Racgap1	nonTF	Rac GTPase-activating protein 1	129926579	0.772143	0.78575	0	0	79.5928	26.5795	53.0133	NPC.M	NPC_G2/M phase
Nrarp	nonTF	Notch-regulated ankyrin repeat protein	128010881	0.77155	0.774165	0	0	74.8425	21.1174	53.7251	NPC.M	NPC_G2/M phase
H1fx	nonTF	H1 histone family, member X	123490304	0.763315	0.746826	0	0	90.7659	61.5356	29.2303	NPC.M	NPC_G2/M phase
Ddx39	nonTF	DEAD (Asp-Glu-Ala-Asp) box polypeptide 39	128353721	0.756129	0.776238	0	0	89.4086	52.2283	37.1804	NPC.M	NPC_G2/M phase
Smc2	nonTF	structural maintenance of chromosomes 2	1.28445e+08	0.753864	0.776791	0	0	76.8299	25.0774	51.7525	NPC.M	NPC_G2/M phase
Dnajc9	nonTF	DnaJ heat shock protein family (Hsp40) member C9	1.25614e+08	0.752272	0.759671	0	0	88.221	46.5815	41.6395	NPC.M	NPC_G2/M phase
Id1	Transcription_Factors	inhibitor of DNA binding 1	1.16812e+08	0.750533	0.70644	0	0	72.7339	30.4621	42.2718	NPC.M	NPC_G2/M phase
Nde1	nonTF	nudE neurodevelopment protein 1	1.30209e+08	0.744867	0.787457	0	0	75.2302	21.1648	54.0655	NPC.M	NPC_G2/M phase
Prc1	nonTF	protein regulator of cytokinesis 1	1.27576e+08	0.740319	0.771535	0	0	65.0267	12.7158	52.3108	NPC.M	NPC_G2/M phase
Gnai2	nonTF	guanine nucleotide binding protein (G protein), alpha inhibiting 2	1.23234e+08	0.73307	0.745275	0	0	89.2632	53.5283	35.7349	NPC.M	NPC_G2/M phase
Eef1d	nonTF	eukaryotic translation elongation factor 1 delta (guanine nucleotide exchange protein)	1.22848e+08	0.709153	0.742943	0	0	90.6932	60.5075	30.1856	NPC.M	NPC_G2/M phase
Lmnb1	nonTF	lamin B1	124476103	0.701557	0.752787	0	0	91.3476	55.7466	35.601	NPC.M	NPC_G2/M phase
Plk1	nonTF	polo like kinase 1	128615460	0.700831	0.777821	0	0	63.7906	9.51941	54.2712	NPC.M	NPC_G2/M phase
Lsm5	nonTF	LSM5 homolog, U6 small nuclear RNA and mRNA degradation associated	124355298	0.694196	0.752057	0	0	90.6689	56.7048	33.9642	NPC.M	NPC_G2/M phase
Nudcd2	nonTF	NudC domain containing 2	1.24417e+08	0.687114	0.752432	0	0	86.064	48.151	37.913	NPC.M	NPC_G2/M phase
Aurka	nonTF	aurora kinase A	1.26749e+08	0.679465	0.766531	0	0	62.2152	10.3379	51.8774	NPC.M	NPC_G2/M phase
Kif22	nonTF	kinesin family member 22	128597580	0.679225	0.777713	0	0	67.7896	13.5043	54.2853	NPC.M	NPC_G2/M phase
Gmnn	Transcription_Cofactors	geminin	1.25148e+08	0.675485	0.75685	0	0	73.4125	22.6495	50.763	NPC.M	NPC_G2/M phase
Tuba1c	nonTF	tubulin, alpha 1C	1.24097e+08	0.665898	0.750492	0	0	59.7673	11.1139	48.6534	NPC.M	NPC_G2/M phase
Spc24	nonTF	SPC24, NDC80 kinetochore complex component, homolog (S. cerevisiae)	1.25446e+08	0.654576	0.758654	0	0	72.7824	21.3993	51.383	NPC.M	NPC_G2/M phase
Nasp	nonTF	nuclear autoantigenic sperm protein (histone-binding)	1.20615e+08	0.648086	0.729438	0	0	87.1546	52.61	34.5446	NPC.M	NPC_G2/M phase
Mad2l1	nonTF	MAD2 mitotic arrest deficient-like 1	1.27836e+08	0.647221	0.773106	0	0	68.8076	15.9048	52.9028	NPC.M	NPC_G2/M phase
Dut	nonTF	deoxyuridine triphosphatase	117501977	0.646434	0.71061	0	0	86.1852	50.0424	36.1427	NPC.M	NPC_G2/M phase
Knstrn	nonTF	kinetochore-localized astrin/SPAG5 binding	127219291	0.646093	0.769377	0	0	66.0204	13.2249	52.7955	NPC.M	NPC_G2/M phase
Lsm2	nonTF	LSM2 homolog, U6 small nuclear RNA and mRNA degradation associated	1.2146e+08	0.643553	0.734545	0	0	87.3243	54.7285	32.5958	NPC.M	NPC_G2/M phase
Hbb-y	nonTF	hemoglobin Y, beta-like embryonic chain	1.16844e+08	0.627015	0.706631	0	0	70.1648	31.0385	39.1263	NPC.M	NPC_G2/M phase
Lsm6	nonTF	LSM6 homolog, U6 small nuclear RNA and mRNA degradation associated	120098850	0.622156	0.726315	0	0	93.0199	67.7039	25.316	NPC.M	NPC_G2/M phase
Dctpp1	nonTF	dCTP pyrophosphatase 1	1.17568e+08	0.618689	0.711012	0	0	88.8512	60.5	28.3511	NPC.M	NPC_G2/M phase
Phgdh	nonTF	3-phosphoglycerate dehydrogenase	1.17494e+08	0.615486	0.710563	0	0	80.8531	36.6129	44.2402	NPC.M	NPC_G2/M phase
Ezh2	Chromatin_Remodeling_Factors	enhancer of zeste 2 polycomb repressive complex 2 subunit	119616606	0.607916	0.723399	0	0	84.8037	50.9282	33.8754	NPC.M	NPC_G2/M phase
Rrm1	nonTF	ribonucleotide reductase M1	121456304	0.600905	0.734525	0	0	76.0543	31.842	44.2123	NPC.M	NPC_G2/M phase
Siva1	nonTF	SIVA1, apoptosis-inducing factor	116198868	0.596691	0.70273	0	0	83.2041	45.9028	37.3013	NPC.M	NPC_G2/M phase
Lyar	nonTF	Ly1 antibody reactive clone	1.19931e+08	0.595018	0.7253	0	0	79.7625	39.8817	39.8808	NPC.M	NPC_G2/M phase
Aurkb	nonTF	aurora kinase B	122043331	0.585736	0.738075	0	0	58.4586	11.7577	46.7009	NPC.M	NPC_G2/M phase
Rfc4	nonTF	replication factor C (activator 1) 4	1.20528e+08	0.578627	0.728909	0	0	75.9089	32.2288	43.6801	NPC.M	NPC_G2/M phase
Pa2g4	Transcription_Cofactors	proliferation-associated 2G4	1.17702e+08	0.569129	0.711823	0	0	87.4455	60.6223	26.8232	NPC.M	NPC_G2/M phase
Cenpm	nonTF	centromere protein M	1.22055e+08	0.56837	0.738148	0	0	69.5831	21.3744	48.2087	NPC.M	NPC_G2/M phase
Lsm3	nonTF	LSM3 homolog, U6 small nuclear RNA and mRNA degradation associated	116240769	0.530676	0.702983	0	0	84.8037	53.8951	30.9086	NPC.M	NPC_G2/M phase
Cntfr	nonTF	ciliary neurotrophic factor receptor	116309836	0.529194	0.703401	0	0	75.5211	34.8463	40.6748	NPC.M	NPC_G2/M phase
Gar1	nonTF	GAR1 ribonucleoprotein	1.15914e+08	0.513036	0.701005	0	0	77.46	39.0159	38.4441	NPC.M	NPC_G2/M phase
Trim59	nonTF	tripartite motif-containing 59	1.17869e+08	0.509065	0.712828	0	0	65.2448	23.9395	41.3053	NPC.M	NPC_G2/M phase
Asf1b	nonTF	anti-silencing function 1B histone chaperone	1.19211e+08	0.506122	0.720948	0	0	58.3374	14.2205	44.1169	NPC.M	NPC_G2/M phase
Cenpe	nonTF	centromere protein E	1.19747e+08	0.494365	0.724187	0	0	53.6597	8.92804	44.7317	NPC.M	NPC_G2/M phase
Psrc1	nonTF	proline/serine-rich coiled-coil 1	1.20135e+08	0.491177	0.726537	0	0	53.1265	7.98982	45.1367	NPC.M	NPC_G2/M phase
Exosc8	nonTF	exosome component 8	1.16227e+08	0.490402	0.702899	0	0	71.1827	32.5531	38.6296	NPC.M	NPC_G2/M phase
Nup37	nonTF	nucleoporin 37	117432840	0.462563	0.710192	0	0	59.9612	18.4549	41.5063	NPC.M	NPC_G2/M phase
Hmga2	Transcription_Factors	high mobility group AT-hook 2	116193982	0.460381	0.7027	0	0	55.6229	14.6921	40.9308	NPC.M	NPC_G2/M phase
Pmf1	Transcription_Cofactors	polyamine-modulated factor 1	116013380	0.451898	0.701608	0	0	62.8454	21.9857	40.8596	NPC.M	NPC_G2/M phase
Ckap2l	nonTF	cytoskeleton associated protein 2-like	1.17832e+08	0.446196	0.712609	0	0	51.0422	8.53878	42.5034	NPC.M	NPC_G2/M phase
Kif20a	nonTF	kinesin family member 20A	117078868	0.419996	0.708052	0	0	49.2487	7.6854	41.5633	NPC.M	NPC_G2/M phase
Gpsm2	nonTF	G-protein signalling modulator 2 (AGS3-like, C. elegans)	116047453	0.41908	0.701814	0	0	52.5448	11.9872	40.5576	NPC.M	NPC_G2/M phase
Rrm2	nonTF	ribonucleotide reductase M2	102458166	1.93399	0.940123	0	0	99.4659	33.5105	65.9554	NPC.S	NPC_S phase
Id3	Transcription_Factors	inhibitor of DNA binding 3	91123575	1.78169	0.83612	0	0	94.5059	38.9312	55.5747	NPC.S	NPC_S phase
2810417H13Rik	no		98520047	1.71526	0.903988	0	0	99.008	33.2532	65.7548	NPC.S	NPC_S phase
Pcna	nonTF	proliferating cell nuclear antigen	101239227	1.52415	0.928938	0	0	98.7791	40.7301	58.049	NPC.S	NPC_S phase
Hmgb2	Transcription_Factors	high mobility group box 2	89452817	1.49556	0.82079	0	0	100	70.8088	29.1912	NPC.S	NPC_S phase
Ccnd2	nonTF	cyclin D2	87306890	1.30574	0.8011	0	0	94.7348	50.5471	44.1877	NPC.S	NPC_S phase
Dut	nonTF	deoxyuridine triphosphatase	9.64566e+07	1.25533	0.885054	0	0	97.9016	50.6121	47.2895	NPC.S	NPC_S phase
Id1	Transcription_Factors	inhibitor of DNA binding 1	8.67989e+07	1.2462	0.796438	0	0	85.1583	31.209	53.9494	NPC.S	NPC_S phase
Dek	Transcription_Cofactors	DEK oncogene (DNA binding)	95571620	1.23762	0.876934	0	0	98.2068	51.6871	46.5197	NPC.S	NPC_S phase
Anp32b	nonTF	acidic (leucine-rich) nuclear phosphoprotein 32 family, member B	9.39351e+07	1.23415	0.861918	0	0	99.1225	59.3107	39.8117	NPC.S	NPC_S phase
Hes5	Transcription_Factors	hairy and enhancer of split 5 (Drosophila)	86882369	1.20269	0.797204	0	0	87.4475	29.8333	57.6142	NPC.S	NPC_S phase
Slbp	nonTF	stem-loop binding protein	96231126	1.17873	0.882986	0	0	98.2831	52.6034	45.6797	NPC.S	NPC_S phase
Akr1b3	nonTF	aldo-keto reductase family 1, member B3 (aldose reductase)	9.309e+07	1.16924	0.854163	0	0	92.0641	32.6808	59.3833	NPC.S	NPC_S phase
Id2	Transcription_Factors	inhibitor of DNA binding 2	86267411	1.15834	0.791562	0	0	94.0099	52.2017	41.8082	NPC.S	NPC_S phase
Siva1	nonTF	SIVA1, apoptosis-inducing factor	94710132	1.1559	0.869029	0	0	96.1084	46.4395	49.6689	NPC.S	NPC_S phase
Msx3	Transcription_Factors	msh homeobox 3	87523879	1.1118	0.803091	0	0	84.09	26.8849	57.2052	NPC.S	NPC_S phase
Gmnn	Transcription_Cofactors	geminin	9.46731e+07	1.06712	0.868689	0	0	89.8894	23.4482	66.4411	NPC.S	NPC_S phase
Fabp7	nonTF	fatty acid binding protein 7, brain	79892492	1.0275	0.733068	0	0	98.2068	65.8257	32.3811	NPC.S	NPC_S phase
Mcm6	nonTF	minichromosome maintenance complex component 6	92206049	1.02576	0.846053	0	0	91.6444	33.0752	58.5692	NPC.S	NPC_S phase
Tyms	nonTF	thymidylate synthase	9.27581e+07	1.02035	0.851119	0	0	90.042	29.0589	60.983	NPC.S	NPC_S phase
Dnajc9	nonTF	DnaJ heat shock protein family (Hsp40) member C9	9.12873e+07	1.00458	0.837623	0	0	95.3834	47.6371	47.7463	NPC.S	NPC_S phase
Dctpp1	nonTF	dCTP pyrophosphatase 1	9.08431e+07	0.976883	0.833547	0	0	96.6425	61.0351	35.6074	NPC.S	NPC_S phase
Tipin	nonTF	timeless interacting protein	9.10744e+07	0.953957	0.83567	0	0	92.0259	36.2088	55.8171	NPC.S	NPC_S phase
Mcm7	nonTF	minichromosome maintenance complex component 7	89043432	0.892808	0.817034	0	0	90.8813	40.7253	50.156	NPC.S	NPC_S phase
Nasp	nonTF	nuclear autoantigenic sperm protein (histone-binding)	88183478	0.889704	0.809143	0	0	94.4296	53.4018	41.0278	NPC.S	NPC_S phase
Hells	nonTF	helicase, lymphoid specific	91056368	0.887156	0.835504	0	0	82.2968	19.3358	62.9611	NPC.S	NPC_S phase
Rpa2	nonTF	replication protein A2	9.04971e+07	0.879011	0.830372	0	0	83.8611	23.0971	60.764	NPC.S	NPC_S phase
Paics	nonTF	phosphoribosylaminoimidazole carboxylase, phosphoribosylaminoribosylaminoimidazole, succinocarboxamide synthetase	87734885	0.858262	0.805027	0	0	94.773	57.1439	37.6291	NPC.S	NPC_S phase
Prdx1	nonTF	peroxiredoxin 1	81044478	0.852723	0.743638	0	0	96.032	69.4235	26.6085	NPC.S	NPC_S phase
Hat1	nonTF	histone aminotransferase 1	8.95899e+07	0.848292	0.822048	0	0	84.9676	27.6472	57.3203	NPC.S	NPC_S phase
Rfc4	nonTF	replication factor C (activator 1) 4	8.73821e+07	0.804048	0.801789	0	0	85.8451	33.1834	52.6617	NPC.S	NPC_S phase
Nrarp	nonTF	Notch-regulated ankyrin repeat protein	8.56291e+07	0.800095	0.785704	0	0	79.3209	22.7796	56.5412	NPC.S	NPC_S phase
Eef1d	nonTF	eukaryotic translation elongation factor 1 delta (guanine nucleotide exchange protein)	8.34964e+07	0.778152	0.766136	0	0	93.9336	61.3958	32.5378	NPC.S	NPC_S phase
Hbb-y	nonTF	hemoglobin Y, beta-like embryonic chain	81488740	0.774295	0.747714	0	0	77.6421	31.9834	45.6588	NPC.S	NPC_S phase
Pantr1	nonTF	POU domain, class 3, transcription factor 3 adjacent noncoding transcript 1	7.83862e+07	0.77429	0.719247	0	0	94.6585	62.1895	32.4691	NPC.S	NPC_S phase
Lsm2	nonTF	LSM2 homolog, U6 small nuclear RNA and mRNA degradation associated	84749837	0.767637	0.777637	0	0	92.9798	55.5518	37.428	NPC.S	NPC_S phase
Dhfr	nonTF	dihydrofolate reductase	88001269	0.759831	0.807471	0	0	75.8871	17.3565	58.5306	NPC.S	NPC_S phase
Tmpo	nonTF	thymopoietin	8.2838e+07	0.752397	0.760095	0	0	93.7047	55.9462	37.7585	NPC.S	NPC_S phase
Gins2	nonTF	GINS complex subunit 2 (Psf2 homolog)	8.7683e+07	0.751151	0.80455	0	0	77.6803	19.3694	58.3109	NPC.S	NPC_S phase
Cks1b	nonTF	CDC28 protein kinase 1b	80885398	0.746415	0.742178	0	0	91.4155	47.8223	43.5932	NPC.S	NPC_S phase
Rrm1	nonTF	ribonucleotide reductase M1	8.5481e+07	0.742313	0.784346	0	0	85.1202	32.8708	52.2494	NPC.S	NPC_S phase
Fen1	nonTF	flap structure specific endonuclease 1	8.70918e+07	0.74043	0.799126	0	0	78.2144	21.7503	56.4641	NPC.S	NPC_S phase
Phgdh	nonTF	3-phosphoglycerate dehydrogenase	81612102	0.73897	0.748846	0	0	88.1725	37.7528	50.4196	NPC.S	NPC_S phase
Pbk	nonTF	PDZ binding kinase	83520555	0.727214	0.766358	0	0	77.1843	22.9143	54.27	NPC.S	NPC_S phase
Mcm3	nonTF	minichromosome maintenance complex component 3	8.70311e+07	0.726516	0.798569	0	0	74.9332	17.3998	57.5335	NPC.S	NPC_S phase
Mcm2	nonTF	minichromosome maintenance complex component 2	8.50367e+07	0.710476	0.780269	0	0	82.0679	28.9844	53.0835	NPC.S	NPC_S phase
Tk1	nonTF	thymidine kinase 1	8.66006e+07	0.708915	0.794619	0	0	72.7203	14.8529	57.8674	NPC.S	NPC_S phase
Crabp2	nonTF	cellular retinoic acid binding protein II	7.77832e+07	0.70002	0.713713	0	0	75.4292	32.0122	43.417	NPC.S	NPC_S phase
Lig1	nonTF	ligase I, DNA, ATP-dependent	85620641	0.699153	0.785627	0	0	75.8108	20.3194	55.4914	NPC.S	NPC_S phase
Pa2g4	Transcription_Cofactors	proliferation-associated 2G4	82610142	0.696786	0.758004	0	0	93.3232	61.2227	32.1005	NPC.S	NPC_S phase
Mcm5	nonTF	minichromosome maintenance complex component 5	86085247	0.694059	0.78989	0	0	74.0557	18.2102	55.8455	NPC.S	NPC_S phase
Lyar	nonTF	Ly1 antibody reactive clone	8.21448e+07	0.680863	0.753734	0	0	84.1282	41.05	43.0782	NPC.S	NPC_S phase
Mest	nonTF	mesoderm specific transcript	79164606	0.679482	0.726389	0	0	77.871	37.0025	40.8686	NPC.S	NPC_S phase
Birc5	nonTF	baculoviral IAP repeat-containing 5	7.93966e+07	0.667426	0.728517	0	0	78.7104	27.3659	51.3446	NPC.S	NPC_S phase
Prdx4	nonTF	peroxiredoxin 4	80537999	0.661884	0.738991	0	0	90.7287	52.4591	38.2697	NPC.S	NPC_S phase
Hn1l	no		8.39372e+07	0.66164	0.77018	0	0	77.2987	26.63	50.6688	NPC.S	NPC_S phase
Gnai2	nonTF	guanine nucleotide binding protein (G protein), alpha inhibiting 2	78805096	0.661588	0.72309	0	0	91.6826	54.6692	37.0134	NPC.S	NPC_S phase
Ppa1	nonTF	pyrophosphatase (inorganic) 1	8.17843e+07	0.660009	0.750426	0	0	94.5441	66.6987	27.8453	NPC.S	NPC_S phase
Prim1	nonTF	DNA primase, p49 subunit	8.47182e+07	0.656785	0.777347	0	0	73.5216	19.8408	53.6808	NPC.S	NPC_S phase
Uhrf1	nonTF	ubiquitin-like, containing PHD and RING finger domains, 1	84386930	0.654413	0.774307	0	0	70.7364	18.3257	52.4107	NPC.S	NPC_S phase
Smc4	nonTF	structural maintenance of chromosomes 4	79773536	0.653476	0.731976	0	0	78.8249	32.0675	46.7573	NPC.S	NPC_S phase
Rfc3	nonTF	replication factor C (activator 1) 3	82320879	0.650838	0.75535	0	0	79.5116	33.1377	46.3739	NPC.S	NPC_S phase
Cenpm	nonTF	centromere protein M	83539821	0.650101	0.766534	0	0	75.7345	22.7315	53.0029	NPC.S	NPC_S phase
Lsm5	nonTF	LSM5 homolog, U6 small nuclear RNA and mRNA degradation associated	8.01975e+07	0.649375	0.735866	0	0	91.6826	57.8702	33.8124	NPC.S	NPC_S phase
Fbl	nonTF	fibrillarin	80818182	0.648748	0.741561	0	0	92.2549	62.4997	29.7552	NPC.S	NPC_S phase
Dtymk	nonTF	deoxythymidylate kinase	8.0637e+07	0.642113	0.739899	0	0	89.6986	52.0502	37.6484	NPC.S	NPC_S phase
Nmral1	nonTF	NmrA-like family domain containing 1	81733305	0.640985	0.749958	0	0	80.1984	34.3787	45.8197	NPC.S	NPC_S phase
Anp32e	nonTF	acidic (leucine-rich) nuclear phosphoprotein 32 family, member E	79256608	0.639587	0.727233	0	0	96.3373	67.9228	28.4144	NPC.S	NPC_S phase
Mcm4	nonTF	minichromosome maintenance complex component 4	83725297	0.636912	0.768236	0	0	70.5837	18.6503	51.9334	NPC.S	NPC_S phase
Asf1b	nonTF	anti-silencing function 1B histone chaperone	83355343	0.631848	0.764842	0	0	67.1118	15.2642	51.8476	NPC.S	NPC_S phase
Fbxo5	nonTF	F-box protein 5	83050632	0.625073	0.762046	0	0	66.3869	14.5619	51.8249	NPC.S	NPC_S phase
Ccdc34	nonTF	coiled-coil domain containing 34	78501764	0.62374	0.720307	0	0	89.8512	50.9319	38.9193	NPC.S	NPC_S phase
Gar1	nonTF	GAR1 ribonucleoprotein	80816882	0.62207	0.741549	0	0	83.6704	40.0159	43.6545	NPC.S	NPC_S phase
Spc24	nonTF	SPC24, NDC80 kinetochore complex component, homolog (S. cerevisiae)	81922142	0.620129	0.751691	0	0	74.7043	23.138	51.5663	NPC.S	NPC_S phase
Ezh2	Chromatin_Remodeling_Factors	enhancer of zeste 2 polycomb repressive complex 2 subunit	79384034	0.616584	0.728402	0	0	89.3552	51.8674	37.4878	NPC.S	NPC_S phase
Chaf1b	Transcription_Cofactors	chromatin assembly factor 1, subunit B (p60)	8.40538e+07	0.612926	0.77125	0	0	66.1961	12.7149	53.4812	NPC.S	NPC_S phase
Rfc2	nonTF	replication factor C (activator 1) 2	8.0795e+07	0.610673	0.741348	0	0	83.7848	40.5546	43.2302	NPC.S	NPC_S phase
Rad51	nonTF	RAD51 recombinase	8.37925e+07	0.605542	0.768853	0	0	66.3869	13.7875	52.5993	NPC.S	NPC_S phase
Ddx39	nonTF	DEAD (Asp-Glu-Ala-Asp) box polypeptide 39	78628938	0.598635	0.721474	0	0	88.1725	53.6519	34.5205	NPC.S	NPC_S phase
Nutf2	nonTF	nuclear transport factor 2	78394739	0.588469	0.719325	0	0	92.293	62.2063	30.0867	NPC.S	NPC_S phase
Rbbp7	Transcription_Cofactors	retinoblastoma binding protein 7, chromatin remodeling factor	7.81429e+07	0.582263	0.717013	0	0	88.5921	54.7582	33.834	NPC.S	NPC_S phase
Snrpa1	nonTF	small nuclear ribonucleoprotein polypeptide A'	78289063	0.580367	0.718355	0	0	92.7127	64.0052	28.7075	NPC.S	NPC_S phase
Top2a	nonTF	topoisomerase (DNA) II alpha	7.87794e+07	0.58016	0.722854	0	0	68.1801	21.125	47.0551	NPC.S	NPC_S phase
Hmga2	Transcription_Factors	high mobility group AT-hook 2	81530252	0.577008	0.748095	0	0	65.0897	15.5768	49.5128	NPC.S	NPC_S phase
Nxt1	nonTF	NTF2-related export protein 1	8.06311e+07	0.573713	0.739844	0	0	75.9634	30.4009	45.5625	NPC.S	NPC_S phase
Orc6	nonTF	origin recognition complex, subunit 6	80396713	0.573693	0.737694	0	0	77.9855	33.3975	44.588	NPC.S	NPC_S phase
Nop56	nonTF	NOP56 ribonucleoprotein	78034653	0.570367	0.716021	0	0	86.1122	51.6774	34.4347	NPC.S	NPC_S phase
Naa50	nonTF	N(alpha)-acetyltransferase 50, NatE catalytic subunit	78713109	0.551326	0.722246	0	0	80.2747	39.7104	40.5643	NPC.S	NPC_S phase
Sfrp2	nonTF	secreted frizzled-related protein 2	76965389	0.550293	0.706209	0	0	63.4872	22.5391	40.9481	NPC.S	NPC_S phase
Metrn	nonTF	meteorin, glial cell differentiation regulator	8.00079e+07	0.544668	0.734127	0	0	65.5093	18.3377	47.1716	NPC.S	NPC_S phase
Ppil1	nonTF	peptidylprolyl isomerase (cyclophilin)-like 1	7.89315e+07	0.538255	0.724249	0	0	78.1	35.9684	42.1316	NPC.S	NPC_S phase
Ung	nonTF	uracil DNA glycosylase	78750327	0.537293	0.722587	0	0	55.475	11.2022	44.2728	NPC.S	NPC_S phase
Pbdc1	nonTF	polysaccharide biosynthesis domain containing 1	7.77546e+07	0.536548	0.713451	0	0	80.3129	40.7734	39.5394	NPC.S	NPC_S phase
Smc2	nonTF	structural maintenance of chromosomes 2	7.81112e+07	0.53613	0.716723	0	0	71.9573	27.2576	44.6996	NPC.S	NPC_S phase
Cdk1	nonTF	cyclin-dependent kinase 1	78004899	0.534554	0.715748	0	0	70.5456	22.5824	47.9632	NPC.S	NPC_S phase
Hba-x	nonTF	hemoglobin X, alpha-like embryonic chain in Hba complex	76358817	0.533492	0.700644	0	0	56.5433	15.6706	40.8727	NPC.S	NPC_S phase
Cdca7	nonTF	cell division cycle associated 7	79839605	0.52844	0.732582	0	0	65.0515	18.5638	46.4877	NPC.S	NPC_S phase
Ak2	nonTF	adenylate kinase 2	7.77191e+07	0.527371	0.713125	0	0	78.7867	39.8764	38.9103	NPC.S	NPC_S phase
Cdca8	nonTF	cell division cycle associated 8	76840375	0.525148	0.705062	0	0	73.0637	26.4183	46.6454	NPC.S	NPC_S phase
A430005L14Rik	nonTF	RIKEN cDNA A430005L14 gene	7.81922e+07	0.522088	0.717467	0	0	74.9714	33.258	41.7134	NPC.S	NPC_S phase
Usp1	nonTF	ubiquitin specific peptidase 1	7.92112e+07	0.520626	0.726816	0	0	69.4391	23.7753	45.6639	NPC.S	NPC_S phase
Ccne2	nonTF	cyclin E2	80660865	0.515499	0.740118	0	0	53.8726	5.99072	47.8819	NPC.S	NPC_S phase
Spc25	nonTF	SPC25, NDC80 kinetochore complex component, homolog (S. cerevisiae)	7.64161e+07	0.511608	0.701169	0	0	67.1881	23.1957	43.9924	NPC.S	NPC_S phase
Ccne1	Transcription_Cofactors	cyclin E1	80501755	0.509306	0.738658	0	0	54.5975	7.28217	47.3153	NPC.S	NPC_S phase
Exosc8	nonTF	exosome component 8	77520118	0.506672	0.711299	0	0	74.3991	33.7486	40.6505	NPC.S	NPC_S phase
Skp2	nonTF	S-phase kinase-associated protein 2 (p45)	79802446	0.50111	0.732241	0	0	62.3808	16.3825	45.9983	NPC.S	NPC_S phase
Rpa1	nonTF	replication protein A1	79570593	0.498157	0.730114	0	0	63.1057	17.4599	45.6458	NPC.S	NPC_S phase
Gmps	nonTF	guanine monophosphate synthetase	7.67666e+07	0.497966	0.704385	0	0	73.7505	35.3503	38.4002	NPC.S	NPC_S phase
Dkc1	nonTF	dyskeratosis congenita 1, dyskerin	7.69611e+07	0.488163	0.70617	0	0	71.3468	30.7833	40.5635	NPC.S	NPC_S phase
Umps	nonTF	uridine monophosphate synthetase	78903555	0.486095	0.723993	0	0	64.5555	19.8071	44.7484	NPC.S	NPC_S phase
Hmga1-rs1	no		78352238	0.478581	0.718935	0	0	58.2221	14.8072	43.4148	NPC.S	NPC_S phase
Rfc5	nonTF	replication factor C (activator 1) 5	7.79877e+07	0.473446	0.71559	0	0	63.6017	20.822	42.7797	NPC.S	NPC_S phase
Gsr	nonTF	glutathione reductase	7.7176e+07	0.462957	0.708142	0	0	65.2804	23.4362	41.8442	NPC.S	NPC_S phase
Apitd1	no		7.77728e+07	0.457829	0.713618	0	0	60.9309	18.2367	42.6942	NPC.S	NPC_S phase
Dtl	nonTF	denticleless E3 ubiquitin protein ligase	76994322	0.427094	0.706475	0	0	53.6055	12.2027	41.4028	NPC.S	NPC_S phase
Nsmce4a	nonTF	NSE4 homolog A, SMC5-SMC6 complex component	76495934	0.51561	0.701902	3.10779e-304	1.95357e-302	82.9073	46.906	36.0012	NPC.S	NPC_S phase
Tpm4	nonTF	tropomyosin 4	7.68782e+07	0.568203	0.70541	9.91363e-298	6.00701e-296	89.2407	54.4648	34.776	NPC.S	NPC_S phase
Eif2s1	nonTF	eukaryotic translation initiation factor 2, subunit 1 alpha	7.72291e+07	0.540747	0.708629	3.21313e-297	1.94058e-295	91.1484	61.0014	30.147	NPC.S	NPC_S phase
Phf5a	Transcription_Cofactors	PHD finger protein 5A	7.69622e+07	0.530798	0.70618	1.26192e-293	7.42722e-292	89.0881	58.5604	30.5277	NPC.S	NPC_S phase
Nhp2	nonTF	NHP2 ribonucleoprotein	76897547	0.554185	0.705587	7.23581e-290	4.14009e-288	89.6986	60.114	29.5846	NPC.S	NPC_S phase
Actl6a	Transcription_Cofactors	actin-like 6A	76289455	0.530668	0.700007	1.00599e-279	5.50052e-278	88.7066	56.2132	32.4934	NPC.S	NPC_S phase
Higd1a	nonTF	HIG1 domain family, member 1A	76306630	0.526311	0.700165	5.36241e-274	2.83962e-272	89.0881	60.9245	28.1637	NPC.S	NPC_S phase
Fabp7	nonTF	fatty acid binding protein 7, brain	48599866	3.08977	0.949508	0	0	100	66.8534	33.1466	NPCa	Anterior neural progenitor cells
Dbi	nonTF	diazepam binding inhibitor	4.58754e+07	1.74139	0.89628	0	0	99.5798	71.4824	28.0975	NPCa	Anterior neural progenitor cells
Id3	Transcription_Factors	inhibitor of DNA binding 3	41581423	1.64069	0.812387	0	0	92.9412	40.8235	52.1177	NPCa	Anterior neural progenitor cells
Hmgb2	Transcription_Factors	high mobility group box 2	42254827	1.51278	0.825543	0	0	99.0756	71.8055	27.2701	NPCa	Anterior neural progenitor cells
Sparc	nonTF	secreted acidic cysteine rich glycoprotein	4.36156e+07	1.41456	0.85213	0	0	92.1008	33.1931	58.9078	NPCa	Anterior neural progenitor cells
Phgdh	nonTF	3-phosphoglycerate dehydrogenase	4.53314e+07	1.41382	0.88565	0	0	95.6303	39.2239	56.4063	NPCa	Anterior neural progenitor cells
Lxn	nonTF	latexin	44032132	1.3999	0.860267	0	0	84.7899	21.5777	63.2122	NPCa	Anterior neural progenitor cells
Sparcl1	nonTF	SPARC-like 1	43201150	1.39073	0.844032	0	0	82.0168	19.3062	62.7106	NPCa	Anterior neural progenitor cells
Slc1a3	nonTF	solute carrier family 1 (glial high affinity glutamate transporter), member 3	44012866	1.32849	0.85989	0	0	84.8739	19.9967	64.8772	NPCa	Anterior neural progenitor cells
Serpine2	nonTF	serine (or cysteine) peptidase inhibitor, clade E, member 2	42013294	1.3015	0.820824	0	0	81.8487	30.3473	51.5014	NPCa	Anterior neural progenitor cells
Acot1	nonTF	acyl-CoA thioesterase 1	43756553	1.27526	0.854883	0	0	85.042	24.5629	60.4791	NPCa	Anterior neural progenitor cells
Pea15a	nonTF	phosphoprotein enriched in astrocytes 15A	4.30925e+07	1.17307	0.841909	0	0	95.2101	59.8949	35.3152	NPCa	Anterior neural progenitor cells
Ednrb	nonTF	endothelin receptor type B	4.29313e+07	1.09025	0.83876	0	0	78.6555	14.6448	64.0107	NPCa	Anterior neural progenitor cells
Pla2g7	nonTF	phospholipase A2, group VII (platelet-activating factor acetylhydrolase, plasma)	4.09577e+07	0.985075	0.800201	0	0	71.0084	13.8194	57.189	NPCa	Anterior neural progenitor cells
Cd9	nonTF	CD9 antigen	4.01631e+07	0.964661	0.784677	0	0	78.3193	28.4316	49.8877	NPCa	Anterior neural progenitor cells
Cyp26b1	nonTF	cytochrome P450, family 26, subfamily b, polypeptide 1	4.14871e+07	0.955968	0.810543	0	0	75.2941	16.3094	58.9847	NPCa	Anterior neural progenitor cells
Cdca8	nonTF	cell division cycle associated 8	40291507	0.939542	0.787185	0	0	80.2521	27.7713	52.4808	NPCa	Anterior neural progenitor cells
Mgst1	nonTF	microsomal glutathione S-transferase 1	4.15711e+07	0.937293	0.812186	0	0	80.9244	25.172	55.7523	NPCa	Anterior neural progenitor cells
Qk	nonTF	quaking	41370754	0.918213	0.808271	0	0	82.3529	31.7911	50.5618	NPCa	Anterior neural progenitor cells
Birc5	nonTF	baculoviral IAP repeat-containing 5	3.90099e+07	0.914883	0.762146	0	0	78.2353	29.0872	49.1481	NPCa	Anterior neural progenitor cells
Ttyh1	nonTF	tweety family member 1	4.13139e+07	0.911801	0.807159	0	0	74.7899	15.87	58.9199	NPCa	Anterior neural progenitor cells
Plpp3	nonTF	phospholipid phosphatase 3	4.11625e+07	0.905856	0.804202	0	0	72.437	14.1728	58.2642	NPCa	Anterior neural progenitor cells
Ddah1	nonTF	dimethylarginine dimethylaminohydrolase 1	4.10779e+07	0.898329	0.80255	0	0	71.5126	15.0818	56.4308	NPCa	Anterior neural progenitor cells
Ndrg2	nonTF	N-myc downstream regulated gene 2	40440805	0.88081	0.790102	0	0	70.5882	13.5311	57.0571	NPCa	Anterior neural progenitor cells
Ccnb2	nonTF	cyclin B2	3.87674e+07	0.842685	0.757409	0	0	69.6639	22.8262	46.8377	NPCa	Anterior neural progenitor cells
Tspan7	nonTF	tetraspanin 7	3.9813e+07	0.83387	0.777837	0	0	74.7059	25.1395	49.5664	NPCa	Anterior neural progenitor cells
Aldh1l1	nonTF	aldehyde dehydrogenase 1 family, member L1	39496118	0.814233	0.771645	0	0	59.4958	5.55426	53.9415	NPCa	Anterior neural progenitor cells
Cenpf	Transcription_Cofactors	centromere protein F	3.8441e+07	0.811342	0.751031	0	0	67.8992	21.301	46.5981	NPCa	Anterior neural progenitor cells
Pbk	nonTF	PDZ binding kinase	39036796	0.808617	0.762672	0	0	73.8655	24.8117	49.0539	NPCa	Anterior neural progenitor cells
Oat	nonTF	ornithine aminotransferase	3.98778e+07	0.789608	0.779103	0	0	77.1429	31.633	45.5098	NPCa	Anterior neural progenitor cells
Gstm1	nonTF	glutathione S-transferase, mu 1	3.81448e+07	0.730665	0.745244	0	0	64.7899	20.2502	44.5398	NPCa	Anterior neural progenitor cells
Prkcdbp	no		38960012	0.70183	0.761171	0	0	63.9496	13.6102	50.3394	NPCa	Anterior neural progenitor cells
Cspg5	nonTF	chondroitin sulfate proteoglycan 5	3.82875e+07	0.69763	0.748032	0	0	64.1176	16.1583	47.9594	NPCa	Anterior neural progenitor cells
Metrn	nonTF	meteorin, glial cell differentiation regulator	3.7991e+07	0.683346	0.74224	0	0	64.4538	19.9363	44.5175	NPCa	Anterior neural progenitor cells
Pdpn	nonTF	podoplanin	3.79579e+07	0.677079	0.741593	0	0	68.9076	23.1563	45.7512	NPCa	Anterior neural progenitor cells
Rhoc	nonTF	ras homolog family member C	3.85341e+07	0.671985	0.752851	0	0	66.5546	18.8017	47.7529	NPCa	Anterior neural progenitor cells
Sox9	Transcription_Factors	SRY (sex determining region Y)-box 9	38023699	0.671825	0.742878	0	0	68.4034	22.5286	45.8748	NPCa	Anterior neural progenitor cells
Tacc3	nonTF	transforming, acidic coiled-coil containing protein 3	3.74403e+07	0.668943	0.731481	0	0	63.1092	20.5943	42.515	NPCa	Anterior neural progenitor cells
Prss23	nonTF	protease, serine 23	3.78796e+07	0.656957	0.740063	0	0	58.9076	11.4177	47.4898	NPCa	Anterior neural progenitor cells
Timp4	nonTF	tissue inhibitor of metalloproteinase 4	3.64893e+07	0.626172	0.712901	0	0	45.6303	2.98289	42.6474	NPCa	Anterior neural progenitor cells
Vcam1	nonTF	vascular cell adhesion molecule 1	3.65608e+07	0.617163	0.714297	0	0	50.7563	8.83474	41.9216	NPCa	Anterior neural progenitor cells
Fam181b	nonTF	family with sequence similarity 181, member B	36881039	0.592743	0.720554	0	0	54.7899	11.4921	43.2978	NPCa	Anterior neural progenitor cells
Atp1a2	nonTF	ATPase, Na+/K+ transporting, alpha 2 polypeptide	3.60265e+07	0.534801	0.703859	0	0	46.6387	5.50079	41.1379	NPCa	Anterior neural progenitor cells
Slc9a3r1	nonTF	solute carrier family 9 (sodium/hydrogen exchanger), member 3 regulator 1	3.63999e+07	0.5306	0.711155	0	0	56.8067	16.1095	40.6973	NPCa	Anterior neural progenitor cells
Plat	nonTF	plasminogen activator, tissue	3.58409e+07	0.519077	0.700232	0	0	51.8487	13.0173	38.8314	NPCa	Anterior neural progenitor cells
Rgma	nonTF	repulsive guidance molecule family member A	3.59592e+07	0.514307	0.702544	0	0	53.6975	14.0775	39.62	NPCa	Anterior neural progenitor cells
Cenpq	nonTF	centromere protein Q	3.6208e+07	0.52071	0.707404	8.50782e-302	2.27874e-299	54.8739	16.2164	38.6575	NPCa	Anterior neural progenitor cells
Ccdc34	nonTF	coiled-coil domain containing 34	40808890	0.908032	0.797293	1.91359e-299	4.981e-297	89.7479	52.2296	37.5183	NPCa	Anterior neural progenitor cells
Fgfr1	nonTF	fibroblast growth factor receptor 1	36693654	0.553522	0.716893	4.68752e-298	1.2032e-295	59.1597	18.4948	40.6648	NPCa	Anterior neural progenitor cells
Cdca3	nonTF	cell division cycle associated 3	37326725	0.65774	0.729262	3.34705e-296	8.47354e-294	64.2857	21.6451	42.6406	NPCa	Anterior neural progenitor cells
Sfrp2	nonTF	secreted frizzled-related protein 2	3.76873e+07	0.816761	0.736307	4.14153e-294	1.03432e-291	66.3025	23.8236	42.4789	NPCa	Anterior neural progenitor cells
Pttg1	Transcription_Cofactors	pituitary tumor-transforming gene 1	3.93428e+07	1.03712	0.768651	2.0834e-291	5.06623e-289	80.2521	36.1085	44.1436	NPCa	Anterior neural progenitor cells
Gm3764	nonTF	predicted gene 3764	3.9336e+07	0.799096	0.768517	6.6149e-291	1.58766e-288	83.0252	36.0806	46.9446	NPCa	Anterior neural progenitor cells
Tpx2	nonTF	TPX2, microtubule-associated	3.66045e+07	0.604404	0.715151	4.55843e-289	1.06638e-286	59.1597	18.8738	40.2859	NPCa	Anterior neural progenitor cells
Cks2	nonTF	CDC28 protein kinase regulatory subunit 2	38595369	0.967744	0.754047	2.89878e-279	6.61388e-277	75.9664	32.1236	43.8428	NPCa	Anterior neural progenitor cells
1810037I17Rik	nonTF	RIKEN cDNA 1810037I17 gene	4.02893e+07	0.83489	0.787142	5.67011e-274	1.26252e-271	88.2353	55.3148	32.9205	NPCa	Anterior neural progenitor cells
Zfp36l1	nonTF	zinc finger protein 36, C3H type-like 1	3.93482e+07	0.84512	0.768756	3.37831e-272	7.43269e-270	84.4538	41.1141	43.3397	NPCa	Anterior neural progenitor cells
Smc4	nonTF	structural maintenance of chromosomes 4	3.83114e+07	0.78152	0.7485	5.9562e-260	1.26525e-257	77.2269	33.6673	43.5595	NPCa	Anterior neural progenitor cells
Cenpa	nonTF	centromere protein A	3.74954e+07	0.904114	0.732556	2.4298e-255	5.04553e-253	69.1597	28.0898	41.0698	NPCa	Anterior neural progenitor cells
Hes1	Transcription_Factors	hairy and enhancer of split 1 (Drosophila)	36798176	0.70315	0.718935	4.77781e-255	9.81097e-253	65.4622	23.5306	41.9315	NPCa	Anterior neural progenitor cells
Gpx8	nonTF	glutathione peroxidase 8 (putative)	37157597	0.588114	0.725957	2.76675e-250	5.43961e-248	68.4034	26.5275	41.8759	NPCa	Anterior neural progenitor cells
Cdk1	nonTF	cyclin-dependent kinase 1	36775741	0.767743	0.718497	1.79734e-248	3.46006e-246	64.3697	24.349	40.0207	NPCa	Anterior neural progenitor cells
Ccna2	Transcription_Cofactors	cyclin A2	36399900	0.595497	0.711154	3.8361e-240	7.16111e-238	63.1092	23.1982	39.9111	NPCa	Anterior neural progenitor cells
Ccnb1	nonTF	cyclin B1	36629841	0.787029	0.715646	1.8718e-236	3.39145e-234	64.958	25.2092	39.7487	NPCa	Anterior neural progenitor cells
Racgap1	nonTF	Rac GTPase-activating protein 1	37331077	0.658549	0.729347	4.323e-236	7.75664e-234	70.5042	30.4496	40.0546	NPCa	Anterior neural progenitor cells
Hmgn3	nonTF	high mobility group nucleosomal binding domain 3	38907023	0.771473	0.760136	2.25045e-232	3.85098e-230	85.9664	50.7951	35.1713	NPCa	Anterior neural progenitor cells
Cenpm	nonTF	centromere protein M	36458693	0.564856	0.712303	8.6886e-232	1.47316e-229	64.3697	24.8094	39.5604	NPCa	Anterior neural progenitor cells
Psat1	nonTF	phosphoserine aminotransferase 1	3.81942e+07	0.747536	0.74621	3.49476e-230	5.87151e-228	77.479	40.8026	36.6764	NPCa	Anterior neural progenitor cells
Glul	nonTF	glutamate-ammonia ligase (glutamine synthetase)	3.82923e+07	0.733691	0.748127	3.50262e-228	5.72849e-226	80.4202	42.7904	37.6298	NPCa	Anterior neural progenitor cells
Hes5	Transcription_Factors	hairy and enhancer of split 5 (Drosophila)	37319630	0.972893	0.729123	8.69958e-228	1.41032e-225	74.7059	32.1027	42.6032	NPCa	Anterior neural progenitor cells
Cdc20	nonTF	cell division cycle 20	3.58315e+07	0.748479	0.70005	1.60507e-217	2.41165e-215	59.4118	23.0261	36.3856	NPCa	Anterior neural progenitor cells
H2afx	nonTF	H2A histone family, member X	3.80865e+07	0.832606	0.744105	5.72738e-211	8.26935e-209	82.3529	47.3426	35.0103	NPCa	Anterior neural progenitor cells
Ube2c	nonTF	ubiquitin-conjugating enzyme E2C	3.62325e+07	0.815812	0.707883	5.85895e-209	8.20297e-207	66.8908	27.2064	39.6844	NPCa	Anterior neural progenitor cells
Nkain4	nonTF	Na+/K+ transporting ATPase interacting 4	37645013	0.751869	0.73548	1.13297e-202	1.56257e-200	81.5966	44.1481	37.4485	NPCa	Anterior neural progenitor cells
Cdo1	nonTF	cysteine dioxygenase 1, cytosolic	35875612	0.587824	0.700911	6.8578e-199	9.38807e-197	63.3613	26.5484	36.8129	NPCa	Anterior neural progenitor cells
Serpinh1	nonTF	serine (or cysteine) peptidase inhibitor, clade H, member 1	3.75613e+07	0.746533	0.733844	1.95527e-190	2.59966e-188	88.7395	49.2002	39.5393	NPCa	Anterior neural progenitor cells
Rcn1	nonTF	reticulocalbin 1	36984081	0.617395	0.722567	1.08582e-189	1.43336e-187	77.395	40.2864	37.1085	NPCa	Anterior neural progenitor cells
Tmpo	nonTF	thymopoietin	37604751	0.695029	0.734693	1.37066e-181	1.71156e-179	87.479	57.3747	30.1043	NPCa	Anterior neural progenitor cells
Gnai2	nonTF	guanine nucleotide binding protein (G protein), alpha inhibiting 2	37399608	0.699458	0.730685	7.37107e-177	8.84576e-175	89.916	55.9495	33.9665	NPCa	Anterior neural progenitor cells
Lmnb1	nonTF	lamin B1	3.73857e+07	0.652648	0.730414	2.9413e-174	3.4623e-172	87.563	58.2814	29.2816	NPCa	Anterior neural progenitor cells
Etfa	nonTF	electron transferring flavoprotein, alpha polypeptide	36426061	0.565243	0.711665	1.12599e-158	1.13713e-156	78.6555	47.7704	30.8851	NPCa	Anterior neural progenitor cells
Dnajc9	nonTF	DnaJ heat shock protein family (Hsp40) member C9	36120955	0.603108	0.705704	1.41918e-147	1.35895e-145	81.8487	49.6001	32.2486	NPCa	Anterior neural progenitor cells
Prdx4	nonTF	peroxiredoxin 4	36040955	0.589554	0.704141	7.87354e-141	7.06364e-139	83.2773	53.9384	29.3389	NPCa	Anterior neural progenitor cells
Ina	nonTF	internexin neuronal intermediate filament protein, alpha	7.54594e+07	1.88468	0.889368	0	0	99.2541	40.3048	58.9493	PC3	Late Purkinje cells
Tubb2a	nonTF	tubulin, beta 2A class IIA	77724649	1.73514	0.916066	0	0	99.7514	57.4696	42.2818	PC3	Late Purkinje cells
Mllt11	nonTF	myeloid/lymphoid or mixed-lineage leukemia; translocated to, 11	74614078	1.63196	0.879405	0	0	99.6519	55.7678	43.8841	PC3	Late Purkinje cells
Stmn2	nonTF	stathmin-like 2	65405431	1.62853	0.770871	0	0	99.9503	66.1207	33.8295	PC3	Late Purkinje cells
Meg3	nonTF	maternally expressed 3	7.17502e+07	1.6014	0.845651	0	0	96.6186	48.1122	48.5064	PC3	Late Purkinje cells
Mapt	nonTF	microtubule-associated protein tau	7.66307e+07	1.55279	0.903173	0	0	95.8727	26.4867	69.386	PC3	Late Purkinje cells
Gap43	nonTF	growth associated protein 43	67196662	1.48902	0.791983	0	0	97.8618	53.9072	43.9545	PC3	Late Purkinje cells
Nsg1	nonTF	neuron specific gene family member 1	77508564	1.48793	0.913519	0	0	99.9005	67.9292	31.9714	PC3	Late Purkinje cells
Stmn3	nonTF	stathmin-like 3	72959810	1.48566	0.859908	0	0	99.7016	66.3341	33.3676	PC3	Late Purkinje cells
Nefl	nonTF	neurofilament, light polypeptide	7.05197e+07	1.43083	0.831148	0	0	86.0269	29.3736	56.6533	PC3	Late Purkinje cells
Pcsk1n	nonTF	proprotein convertase subtilisin/kexin type 1 inhibitor	7.37611e+07	1.40512	0.869351	0	0	98.5579	49.9704	48.5876	PC3	Late Purkinje cells
Islr2	nonTF	immunoglobulin superfamily containing leucine-rich repeat 2	7.25796e+07	1.4034	0.855427	0	0	79.6619	14.7875	64.8743	PC3	Late Purkinje cells
Podxl2	nonTF	podocalyxin-like 2	7.47848e+07	1.39891	0.881417	0	0	97.3645	52.8833	44.4812	PC3	Late Purkinje cells
Lhx1os	nonTF	LIM homeobox 1, opposite strand	7.19038e+07	1.3878	0.847462	0	0	84.4356	20.0943	64.3413	PC3	Late Purkinje cells
Stmn4	nonTF	stathmin-like 4	72247013	1.38498	0.851507	0	0	91.2481	35.92	55.3282	PC3	Late Purkinje cells
Uchl1	nonTF	ubiquitin carboxy-terminal hydrolase L1	7.5132e+07	1.33691	0.885509	0	0	98.1601	59.6644	38.4957	PC3	Late Purkinje cells
Ly6h	nonTF	lymphocyte antigen 6 complex, locus H	74139915	1.33453	0.873816	0	0	96.6186	45.8439	50.7747	PC3	Late Purkinje cells
Foxp2	Transcription_Factors	forkhead box P2	7.38995e+07	1.33315	0.870982	0	0	82.6455	15.7996	66.8459	PC3	Late Purkinje cells
Fgf3	nonTF	fibroblast growth factor 3	6.93042e+07	1.30829	0.816822	0	0	65.3406	3.07886	62.2618	PC3	Late Purkinje cells
Cnih2	nonTF	cornichon family AMPA receptor auxiliary protein 2	72042796	1.28318	0.8491	0	0	95.7235	46.0643	49.6592	PC3	Late Purkinje cells
Rab3a	nonTF	RAB3A, member RAS oncogene family	7.30178e+07	1.28144	0.860591	0	0	94.9279	37.1643	57.7636	PC3	Late Purkinje cells
Evl	nonTF	Ena-vasodilator stimulated phosphoprotein	7.20423e+07	1.13547	0.849093	0	0	94.0825	47.5125	46.57	PC3	Late Purkinje cells
Nefm	nonTF	neurofilament, medium polypeptide	6.77737e+07	1.10008	0.798783	0	0	77.275	23.9364	53.3386	PC3	Late Purkinje cells
Ncam1	nonTF	neural cell adhesion molecule 1	7.08293e+07	1.08479	0.834798	0	0	91.447	40.6911	50.7559	PC3	Late Purkinje cells
Hist3h2ba	nonTF	histone cluster 3, H2ba	6.6346e+07	1.08006	0.781956	0	0	97.8618	66.2819	31.5799	PC3	Late Purkinje cells
Aplp1	nonTF	amyloid beta (A4) precursor-like protein 1	69378679	1.06874	0.8177	0	0	95.3754	51.9566	43.4189	PC3	Late Purkinje cells
Snrpn	nonTF	small nuclear ribonucleoprotein N	7.02609e+07	1.05159	0.828099	0	0	94.5798	56.2347	38.3451	PC3	Late Purkinje cells
Actl6b	Transcription_Cofactors	actin-like 6B	70622053	1.04428	0.832355	0	0	85.281	25.3656	59.9154	PC3	Late Purkinje cells
Rac3	nonTF	RAS-related C3 botulinum substrate 3	6.99538e+07	1.02885	0.824478	0	0	82.1979	28.8142	53.3837	PC3	Late Purkinje cells
Crmp1	nonTF	collapsin response mediator protein 1	6.74544e+07	0.972225	0.79502	0	0	94.6793	56.1091	38.5701	PC3	Late Purkinje cells
Chmp2b	nonTF	charged multivesicular body protein 2B	6.47345e+07	0.967311	0.762964	0	0	65.8876	20.4356	45.452	PC3	Late Purkinje cells
Zfp428	nonTF	zinc finger protein 428	6.92584e+07	0.952894	0.816283	0	0	92.4416	56.1139	36.3277	PC3	Late Purkinje cells
Rora	Transcription_Factors	RAR-related orphan receptor alpha	68774272	0.950089	0.810577	0	0	64.6445	3.51497	61.1295	PC3	Late Purkinje cells
Vamp2	nonTF	vesicle-associated membrane protein 2	68849653	0.948396	0.811465	0	0	87.2203	40.2171	47.0032	PC3	Late Purkinje cells
Cpe	nonTF	carboxypeptidase E	67932172	0.939479	0.800652	0	0	92.9886	60.5271	32.4614	PC3	Late Purkinje cells
Ntm	nonTF	neurotrimin	6.55486e+07	0.937099	0.772558	0	0	65.1417	15.6977	49.4441	PC3	Late Purkinje cells
Ppp2r2b	nonTF	protein phosphatase 2, regulatory subunit B, beta	64645061	0.912738	0.76191	0	0	66.4346	17.7218	48.7128	PC3	Late Purkinje cells
Nrxn1	nonTF	neurexin I	66142509	0.888294	0.779559	0	0	71.0094	21.9976	49.0119	PC3	Late Purkinje cells
Cd47	nonTF	CD47 antigen (Rh-related antigen, integrin-associated signal transducer)	6.54591e+07	0.885478	0.771504	0	0	74.7389	29.8476	44.8913	PC3	Late Purkinje cells
Thra	Transcription_Factors	thyroid hormone receptor alpha	66970783	0.877074	0.789321	0	0	88.364	47.138	41.226	PC3	Late Purkinje cells
Chd3os	nonTF	chromodomain helicase DNA binding protein 3, opposite strand	6.7782e+07	0.873707	0.798881	0	0	76.5788	24.7162	51.8626	PC3	Late Purkinje cells
Dpysl3	nonTF	dihydropyrimidinase-like 3	65249472	0.873199	0.769033	0	0	91.4968	55.5237	35.9731	PC3	Late Purkinje cells
Nsg2	nonTF	neuron specific gene family member 2	66935453	0.870064	0.788904	0	0	83.7892	33.9836	49.8056	PC3	Late Purkinje cells
Nxph4	nonTF	neurexophilin 4	65848793	0.860418	0.776097	0	0	69.269	16.4466	52.8224	PC3	Late Purkinje cells
Cdk5r1	nonTF	cyclin-dependent kinase 5, regulatory subunit 1 (p35)	6.60615e+07	0.84021	0.778604	0	0	79.4132	30.241	49.1722	PC3	Late Purkinje cells
Snap47	nonTF	synaptosomal-associated protein, 47	6.67764e+07	0.817794	0.78703	0	0	81.5515	36.304	45.2475	PC3	Late Purkinje cells
Stx7	nonTF	syntaxin 7	6.5955e+07	0.801897	0.777349	0	0	84.5351	43.4216	41.1135	PC3	Late Purkinje cells
Kif5c	nonTF	kinesin family member 5C	6.50539e+07	0.799828	0.766728	0	0	82.3471	40.4636	41.8835	PC3	Late Purkinje cells
Snca	nonTF	synuclein, alpha	60918238	0.789446	0.717985	0	0	57.8817	17.5985	40.2831	PC3	Late Purkinje cells
Auts2	nonTF	autism susceptibility candidate 2	6.4918e+07	0.788339	0.765126	0	0	83.6897	44.9077	38.782	PC3	Late Purkinje cells
Bcl11a	Transcription_Factors	B cell CLL/lymphoma 11A (zinc finger protein)	63478698	0.775277	0.748163	0	0	72.5012	31.5209	40.9803	PC3	Late Purkinje cells
Rbfox2	Transcription_Cofactors	RNA binding protein, fox-1 homolog (C. elegans) 2	6.39197e+07	0.756622	0.75336	0	0	85.4301	46.3606	39.0695	PC3	Late Purkinje cells
Pid1	nonTF	phosphotyrosine interaction domain containing 1	6.24116e+07	0.754736	0.735586	0	0	72.004	25.3893	46.6147	PC3	Late Purkinje cells
C1qtnf4	nonTF	C1q and tumor necrosis factor related protein 4	6.46397e+07	0.752597	0.761846	0	0	59.8707	9.49492	50.3758	PC3	Late Purkinje cells
Snhg11	nonTF	small nucleolar RNA host gene 11	60865684	0.742044	0.717366	0	0	48.6822	6.28333	42.3989	PC3	Late Purkinje cells
Map1lc3a	nonTF	microtubule-associated protein 1 light chain 3 alpha	63970358	0.738963	0.753958	0	0	88.4635	58.7068	29.7566	PC3	Late Purkinje cells
Ebf3	Transcription_Factors	early B cell factor 3	63559190	0.737361	0.749112	0	0	68.6226	24.7541	43.8685	PC3	Late Purkinje cells
Atp6v0b	nonTF	ATPase, H+ transporting, lysosomal V0 subunit B	6.46281e+07	0.736684	0.76171	0	0	93.3864	66.0662	27.3202	PC3	Late Purkinje cells
Fstl5	nonTF	follistatin-like 5	64515845	0.7342	0.760387	0	0	56.539	5.47036	51.0687	PC3	Late Purkinje cells
Ttc9b	nonTF	tetratricopeptide repeat domain 9B	63518675	0.715251	0.748634	0	0	75.1367	28.6578	46.479	PC3	Late Purkinje cells
Cd200	nonTF	CD200 antigen	6.42206e+07	0.706021	0.756907	0	0	64.9925	16.0603	48.9322	PC3	Late Purkinje cells
Tmeff2	nonTF	transmembrane protein with EGF-like and two follistatin-like domains 2	6.28527e+07	0.703834	0.740785	0	0	54.7986	8.11073	46.6879	PC3	Late Purkinje cells
Atp2b1	nonTF	ATPase, Ca++ transporting, plasma membrane 1	62884951	0.702176	0.741165	0	0	72.7001	36.3395	36.3606	PC3	Late Purkinje cells
Cxx1a	no		6.25896e+07	0.697873	0.737683	0	0	84.0875	49.7168	34.3708	PC3	Late Purkinje cells
Dner	nonTF	delta/notch-like EGF repeat containing	6.23586e+07	0.68825	0.734962	0	0	71.1089	25.9036	45.2053	PC3	Late Purkinje cells
Atat1	nonTF	alpha tubulin acetyltransferase 1	6.309e+07	0.686894	0.743582	0	0	85.6788	53.5162	32.1626	PC3	Late Purkinje cells
Mmd	nonTF	monocyte to macrophage differentiation-associated	63016830	0.681626	0.742719	0	0	76.7777	40.7409	36.0368	PC3	Late Purkinje cells
Dab1	nonTF	disabled 1	6.24897e+07	0.678274	0.736507	0	0	54.003	8.72224	45.2807	PC3	Late Purkinje cells
Fam57b	nonTF	family with sequence similarity 57, member B	6.31298e+07	0.67361	0.744051	0	0	68.6226	23.3747	45.2479	PC3	Late Purkinje cells
Zcchc12	nonTF	zinc finger, CCHC domain containing 12	63244437	0.673099	0.745402	0	0	56.1909	7.52293	48.668	PC3	Late Purkinje cells
Khdrbs2	nonTF	KH domain containing, RNA binding, signal transduction associated 2	6.11997e+07	0.664042	0.721302	0	0	57.3844	16.9918	40.3926	PC3	Late Purkinje cells
Rbms1	nonTF	RNA binding motif, single stranded interacting protein 1	62506986	0.646213	0.73671	0	0	58.0308	14.1736	43.8572	PC3	Late Purkinje cells
Blcap	nonTF	bladder cancer associated protein	62010150	0.640713	0.730854	0	0	71.1586	33.6399	37.5188	PC3	Late Purkinje cells
Gm9844	nonTF	predicted pseudogene 9844	61922266	0.636577	0.729819	0	0	70.8105	33.6707	37.1399	PC3	Late Purkinje cells
Ccl27a	nonTF	chemokine (C-C motif) ligand 27A	61801927	0.626737	0.7284	0	0	67.7772	28.179	39.5982	PC3	Late Purkinje cells
Lhx1	Transcription_Factors	LIM homeobox protein 1	60401610	0.616342	0.711896	0	0	55.2959	13.036	42.2599	PC3	Late Purkinje cells
Reep1	nonTF	receptor accessory protein 1	61919986	0.614874	0.729792	0	0	58.5281	15.034	43.4941	PC3	Late Purkinje cells
Dusp26	nonTF	dual specificity phosphatase 26 (putative)	61039955	0.614364	0.71942	0	0	60.4177	18.0418	42.3759	PC3	Late Purkinje cells
Serp2	nonTF	stress-associated endoplasmic reticulum protein family member 2	6.18313e+07	0.612556	0.728747	0	0	62.2576	20.6466	41.611	PC3	Late Purkinje cells
Ankrd12	nonTF	ankyrin repeat domain 12	61455397	0.606179	0.724316	0	0	64.4953	24.0573	40.438	PC3	Late Purkinje cells
Sh3bp5	nonTF	SH3-domain binding protein 5 (BTK-associated)	60896346	0.59075	0.717727	0	0	58.6773	18.2527	40.4246	PC3	Late Purkinje cells
Sbk1	nonTF	SH3-binding kinase 1	60245552	0.576011	0.710057	0	0	65.4401	28.5393	36.9008	PC3	Late Purkinje cells
Syt16	nonTF	synaptotagmin XVI	6.06974e+07	0.556331	0.715382	0	0	47.0413	4.58629	42.455	PC3	Late Purkinje cells
Cspg5	nonTF	chondroitin sulfate proteoglycan 5	60226721	0.555841	0.709835	0	0	56.7379	15.5768	41.1612	PC3	Late Purkinje cells
Fam69b	nonTF	family with sequence similarity 69, member B	59742094	0.541425	0.704123	0	0	59.8707	23.806	36.0647	PC3	Late Purkinje cells
Ppp3ca	nonTF	protein phosphatase 3, catalytic subunit, alpha isoform	6.07188e+07	0.61508	0.715634	7.6435e-304	5.23184e-302	71.457	37.3113	34.1457	PC3	Late Purkinje cells
Akap9	nonTF	A kinase (PRKA) anchor protein (yotiao) 9	5.98262e+07	0.570638	0.705114	7.74305e-293	5.03871e-291	65.9871	33.4503	32.5368	PC3	Late Purkinje cells
Gng2	nonTF	guanine nucleotide binding protein (G protein), gamma 2	6.06422e+07	0.628426	0.714732	2.92282e-278	1.79457e-276	75.634	43.8103	31.8237	PC3	Late Purkinje cells
Fez1	nonTF	fasciculation and elongation protein zeta 1 (zygin I)	6.15197e+07	0.670549	0.725074	3.42189e-278	2.09404e-276	86.9219	55.2274	31.6945	PC3	Late Purkinje cells
Dlgap4	nonTF	discs, large homolog-associated protein 4 (Drosophila)	5.96441e+07	0.551838	0.702967	1.89294e-259	1.07974e-257	72.2029	40.2076	31.9953	PC3	Late Purkinje cells
Ebf1	Transcription_Factors	early B cell factor 1	5.97302e+07	0.780262	0.703983	9.55929e-259	5.41918e-257	79.264	40.9424	38.3217	PC3	Late Purkinje cells
Serinc1	nonTF	serine incorporator 1	6.08729e+07	0.601377	0.71745	1.14298e-257	6.42048e-256	84.3362	56.8297	27.5065	PC3	Late Purkinje cells
Hist3h2a	nonTF	histone cluster 3, H2a	60530534	0.705721	0.713416	3.44754e-252	1.87394e-250	85.281	54.0731	31.2078	PC3	Late Purkinje cells
Eid1	Transcription_Cofactors	EP300 interacting inhibitor of differentiation 1	5.9468e+07	0.542733	0.700892	9.22403e-246	4.78847e-244	72.7499	43.1798	29.5701	PC3	Late Purkinje cells
Klc1	nonTF	kinesin light chain 1	59992857	0.593504	0.707079	1.55425e-237	7.80544e-236	83.093	54.194	28.899	PC3	Late Purkinje cells
Stmn2	nonTF	stathmin-like 2	1.05311e+08	1.78689	0.813902	0	0	99.8414	65.1888	34.6526	PC2	Intermediate Purkinje cells
Ina	nonTF	internexin neuronal intermediate filament protein, alpha	110969459	1.70823	0.857638	0	0	96.9226	38.8453	58.0773	PC2	Intermediate Purkinje cells
Gap43	nonTF	growth associated protein 43	1.06579e+08	1.67738	0.823708	0	0	96.7322	52.7722	43.96	PC2	Intermediate Purkinje cells
Mllt11	nonTF	myeloid/lymphoid or mixed-lineage leukemia; translocated to, 11	1.10705e+08	1.53569	0.855593	0	0	98.2868	54.6529	43.6339	PC2	Intermediate Purkinje cells
Stmn3	nonTF	stathmin-like 3	112582149	1.52792	0.870102	0	0	99.0799	65.4543	33.6256	PC2	Intermediate Purkinje cells
Tubb2a	nonTF	tubulin, beta 2A class IIA	111631947	1.47741	0.862758	0	0	97.1129	56.497	40.616	PC2	Intermediate Purkinje cells
Ndn	nonTF	necdin	1.1481e+08	1.4135	0.887318	0	0	98.0647	71.1596	26.9052	PC2	Intermediate Purkinje cells
Cnih2	nonTF	cornichon family AMPA receptor auxiliary protein 2	111093339	1.34199	0.858596	0	0	93.7817	44.8331	48.9486	PC2	Intermediate Purkinje cells
Hist3h2ba	nonTF	histone cluster 3, H2ba	1.07474e+08	1.29397	0.830625	0	0	97.0495	65.4665	31.583	PC2	Intermediate Purkinje cells
Podxl2	nonTF	podocalyxin-like 2	1.0859e+08	1.25128	0.839252	0	0	91.3071	52.1121	39.195	PC2	Intermediate Purkinje cells
Pcsk1n	nonTF	proprotein convertase subtilisin/kexin type 1 inhibitor	106525508	1.22563	0.823293	0	0	92.1954	49.1084	43.087	PC2	Intermediate Purkinje cells
Nsg1	nonTF	neuron specific gene family member 1	108445665	1.16831	0.838133	0	0	96.9543	67.2667	29.6876	PC2	Intermediate Purkinje cells
Meg3	nonTF	maternally expressed 3	9.66103e+07	1.16014	0.746662	0	0	81.7893	47.9026	33.8868	PC2	Intermediate Purkinje cells
Mapt	nonTF	microtubule-associated protein tau	104165608	1.10733	0.805054	0	0	81.7259	25.6443	56.0816	PC2	Intermediate Purkinje cells
Rab3a	nonTF	RAB3A, member RAS oncogene family	1.03679e+08	1.05032	0.801293	0	0	86.7069	36.19	50.5168	PC2	Intermediate Purkinje cells
Tagln3	nonTF	transgelin 3	9.85332e+07	0.997938	0.761524	0	0	94.3211	64.4848	29.8363	PC2	Intermediate Purkinje cells
Ebf1	Transcription_Factors	early B cell factor 1	95148312	0.982168	0.735363	0	0	76.6815	40.0755	36.606	PC2	Intermediate Purkinje cells
Aplp1	nonTF	amyloid beta (A4) precursor-like protein 1	1.00742e+08	0.937717	0.778593	0	0	88.2614	51.296	36.9654	PC2	Intermediate Purkinje cells
Uchl1	nonTF	ubiquitin carboxy-terminal hydrolase L1	100996348	0.934832	0.78056	0	0	90.8947	59.1523	31.7424	PC2	Intermediate Purkinje cells
Ly6h	nonTF	lymphocyte antigen 6 complex, locus H	99260363	0.923353	0.767143	0	0	84.0102	45.4007	38.6094	PC2	Intermediate Purkinje cells
Evl	nonTF	Ena-vasodilator stimulated phosphoprotein	101196224	0.919047	0.782105	0	0	84.3591	46.9647	37.3945	PC2	Intermediate Purkinje cells
Lhx1os	nonTF	LIM homeobox 1, opposite strand	95259963	0.912135	0.736226	0	0	64.3401	19.849	44.4911	PC2	Intermediate Purkinje cells
Pid1	nonTF	phosphotyrosine interaction domain containing 1	97199511	0.886855	0.751216	0	0	69.8604	24.2582	45.6022	PC2	Intermediate Purkinje cells
Gng3	nonTF	guanine nucleotide binding protein (G protein), gamma 3	96176762	0.885874	0.743311	0	0	84.1371	44.7576	39.3794	PC2	Intermediate Purkinje cells
Actl6b	Transcription_Cofactors	actin-like 6B	100862171	0.884494	0.779523	0	0	74.6193	24.5189	50.1004	PC2	Intermediate Purkinje cells
Zfp428	nonTF	zinc finger protein 428	1.01379e+08	0.862103	0.783519	0	0	85.5013	55.637	29.8642	PC2	Intermediate Purkinje cells
Gad2	nonTF	glutamic acid decarboxylase 2	99338711	0.854765	0.767749	0	0	61.9924	10.0487	51.9437	PC2	Intermediate Purkinje cells
Chmp2b	nonTF	charged multivesicular body protein 2B	91020306	0.847475	0.703459	0	0	53.2678	20.1413	33.1265	PC2	Intermediate Purkinje cells
Crmp1	nonTF	collapsin response mediator protein 1	9.77518e+07	0.842938	0.755484	0	0	87.7538	55.5688	32.185	PC2	Intermediate Purkinje cells
Dpysl3	nonTF	dihydropyrimidinase-like 3	9.76896e+07	0.83712	0.755003	0	0	86.0723	54.9403	31.132	PC2	Intermediate Purkinje cells
Hist3h2a	nonTF	histone cluster 3, H2a	96312795	0.832654	0.744363	0	0	84.5495	53.2619	31.2876	PC2	Intermediate Purkinje cells
Stmn4	nonTF	stathmin-like 4	9.26866e+07	0.801831	0.716337	0	0	72.2081	35.8441	36.364	PC2	Intermediate Purkinje cells
Ncam1	nonTF	neural cell adhesion molecule 1	96479297	0.78732	0.74565	0	0	77.9188	40.3191	37.5997	PC2	Intermediate Purkinje cells
Celf4	nonTF	CUGBP, Elav-like family member 4	93743397	0.774775	0.724505	0	0	67.6396	27.1181	40.5214	PC2	Intermediate Purkinje cells
Nsg2	nonTF	neuron specific gene family member 2	9.61902e+07	0.753388	0.743416	0	0	72.9695	33.43	39.5396	PC2	Intermediate Purkinje cells
Snrpn	nonTF	small nuclear ribonucleoprotein N	95466580	0.751477	0.737823	0	0	84.5812	55.9367	28.6446	PC2	Intermediate Purkinje cells
Bcl11a	Transcription_Factors	B cell CLL/lymphoma 11A (zinc finger protein)	94047744	0.726674	0.726857	0	0	66.3071	30.8575	35.4496	PC2	Intermediate Purkinje cells
Vamp2	nonTF	vesicle-associated membrane protein 2	94677386	0.694126	0.731723	0	0	74.7145	39.8709	34.8436	PC2	Intermediate Purkinje cells
Fez1	nonTF	fasciculation and elongation protein zeta 1 (zygin I)	9.40422e+07	0.688627	0.726814	0	0	82.6777	54.6724	28.0053	PC2	Intermediate Purkinje cells
Mpped2	nonTF	metallophosphoesterase domain containing 2	91405495	0.684424	0.706436	0	0	60.6916	27.4957	33.1959	PC2	Intermediate Purkinje cells
Dner	nonTF	delta/notch-like EGF repeat containing	93003455	0.683826	0.718786	0	0	64.6891	25.1401	39.549	PC2	Intermediate Purkinje cells
Ppp2r2b	nonTF	protein phosphatase 2, regulatory subunit B, beta	9.07207e+07	0.680607	0.701144	0	0	55.0761	17.24	37.8362	PC2	Intermediate Purkinje cells
Foxp2	Transcription_Factors	forkhead box P2	91516423	0.67312	0.707293	0	0	54.5685	16.0974	38.4711	PC2	Intermediate Purkinje cells
Cdk5r1	nonTF	cyclin-dependent kinase 5, regulatory subunit 1 (p35)	9.27352e+07	0.67147	0.716713	0	0	66.3706	29.8758	36.4948	PC2	Intermediate Purkinje cells
Cxx1a	no		9.20279e+07	0.633645	0.711246	0	0	77.1256	49.296	27.8297	PC2	Intermediate Purkinje cells
Gdi1	nonTF	guanosine diphosphate (GDP) dissociation inhibitor 1	9.12323e+07	0.630336	0.705097	0	0	80.2982	54.5018	25.7964	PC2	Intermediate Purkinje cells
Rac3	nonTF	RAS-related C3 botulinum substrate 3	9.08459e+07	0.621791	0.702111	0	0	62.6269	28.8331	33.7938	PC2	Intermediate Purkinje cells
Ttc9b	nonTF	tetratricopeptide repeat domain 9B	9.12256e+07	0.613437	0.705046	0	0	64.9746	28.1462	36.8285	PC2	Intermediate Purkinje cells
Gstm7	nonTF	glutathione S-transferase, mu 7	90915646	0.609988	0.70265	0	0	57.868	21.5761	36.2919	PC2	Intermediate Purkinje cells
Gng2	nonTF	guanine nucleotide binding protein (G protein), gamma 2	91174584	0.607961	0.704652	0	0	72.4937	43.1669	29.3268	PC2	Intermediate Purkinje cells
Snap47	nonTF	synaptosomal-associated protein, 47	9.15947e+07	0.602459	0.707899	0	0	67.5127	36.1242	31.3885	PC2	Intermediate Purkinje cells
Fam57b	nonTF	family with sequence similarity 57, member B	91232307	0.59542	0.705098	0	0	59.0419	22.8526	36.1893	PC2	Intermediate Purkinje cells
Stmn2	nonTF	stathmin-like 2	6.23195e+07	2.04233	0.888122	0	0	100	66.4066	33.5934	PC1	early Purkinje cells
Nhlh2	Transcription_Factors	nescient helix loop helix 2	6.42516e+07	1.95804	0.915657	0	0	98.5446	37.0362	61.5084	PC1	early Purkinje cells
Igfbpl1	nonTF	insulin-like growth factor binding protein-like 1	61705877	1.92983	0.879378	0	0	99.7574	62.3693	37.3881	PC1	early Purkinje cells
Ina	nonTF	internexin neuronal intermediate filament protein, alpha	61393736	1.80537	0.87493	0	0	98.4839	40.8361	57.6478	PC1	early Purkinje cells
Ebf1	Transcription_Factors	early B cell factor 1	63110379	1.70813	0.899394	0	0	97.9988	40.5424	57.4564	PC1	early Purkinje cells
Pid1	nonTF	phosphotyrosine interaction domain containing 1	64336579	1.60494	0.916869	0	0	95.755	24.8655	70.8895	PC1	early Purkinje cells
Robo3	nonTF	roundabout guidance receptor 3	6.43637e+07	1.47541	0.917255	0	0	89.6907	9.48464	80.2061	PC1	early Purkinje cells
Tfap2b	Transcription_Factors	transcription factor AP-2 beta	5.90632e+07	1.45819	0.841717	0	0	86.9012	20.9386	65.9626	PC1	early Purkinje cells
Tagln3	nonTF	transgelin 3	6.133e+07	1.42196	0.874022	0	0	99.2116	65.3491	33.8625	PC1	early Purkinje cells
Lhx1os	nonTF	LIM homeobox 1, opposite strand	5.90891e+07	1.3387	0.842086	0	0	84.2935	20.6472	63.6463	PC1	early Purkinje cells
Hist3h2ba	nonTF	histone cluster 3, H2ba	5.91079e+07	1.33503	0.842355	0	0	98.9084	66.51	32.3984	PC1	early Purkinje cells
Stmn3	nonTF	stathmin-like 3	57345543	1.31386	0.817239	0	0	99.4542	66.6275	32.8267	PC1	early Purkinje cells
Cdkn1c	nonTF	cyclin-dependent kinase inhibitor 1C (P57)	5.47447e+07	1.25547	0.780174	0	0	97.8169	68.6509	29.166	PC1	early Purkinje cells
Mllt11	nonTF	myeloid/lymphoid or mixed-lineage leukemia; translocated to, 11	5.4726e+07	1.20761	0.779907	0	0	98.4839	56.1864	42.2975	PC1	early Purkinje cells
Lhx5	Transcription_Factors	LIM homeobox protein 5	5.94037e+07	1.2021	0.84657	0	0	83.7477	16.1869	67.5609	PC1	early Purkinje cells
Crabp2	nonTF	cellular retinoic acid binding protein II	55868985	1.13409	0.796196	0	0	83.3839	32.6957	50.6882	PC1	early Purkinje cells
Klhl35	nonTF	kelch-like 35	56683873	1.12281	0.807809	0	0	74.1055	13.9473	60.1582	PC1	early Purkinje cells
Gng3	nonTF	guanine nucleotide binding protein (G protein), gamma 3	5.64607e+07	1.11367	0.804628	0	0	92.9048	45.8088	47.096	PC1	early Purkinje cells
Uncx	Transcription_Factors	UNC homeobox	5.6351e+07	1.10719	0.803065	0	0	84.0509	33.2127	50.8382	PC1	early Purkinje cells
Hmgcs1	nonTF	3-hydroxy-3-methylglutaryl-Coenzyme A synthase 1	5.74297e+07	1.0931	0.818437	0	0	89.7514	54.398	35.3533	PC1	early Purkinje cells
Podxl2	nonTF	podocalyxin-like 2	5.66656e+07	1.07853	0.807549	0	0	93.9964	53.3922	40.6041	PC1	early Purkinje cells
Dpysl3	nonTF	dihydropyrimidinase-like 3	5.7147e+07	1.04304	0.81441	0	0	94.4815	55.7141	38.7675	PC1	early Purkinje cells
Gad2	nonTF	glutamic acid decarboxylase 2	5.87143e+07	1.04256	0.836745	0	0	77.2589	11.2918	65.9671	PC1	early Purkinje cells
Hist3h2a	nonTF	histone cluster 3, H2a	5.64356e+07	1.04096	0.804272	0	0	94.3602	53.9868	40.3734	PC1	early Purkinje cells
Nefm	nonTF	neurofilament, medium polypeptide	5.60545e+07	1.02703	0.798839	0	0	79.6847	24.2968	55.3879	PC1	early Purkinje cells
Fdps	nonTF	farnesyl diphosphate synthetase	5.67356e+07	1.01427	0.808546	0	0	92.2984	62.9638	29.3345	PC1	early Purkinje cells
Celf4	nonTF	CUGBP, Elav-like family member 4	5.66312e+07	1.01181	0.807058	0	0	85.0212	27.8758	57.1454	PC1	early Purkinje cells
Atp1b1	nonTF	ATPase, Na+/K+ transporting, beta 1 polypeptide	57595317	1.00943	0.820798	0	0	83.1413	27.246	55.8953	PC1	early Purkinje cells
Tppp3	nonTF	tubulin polymerization-promoting protein family member 3	55192678	1.0086	0.786558	0	0	77.8047	32.6863	45.1184	PC1	early Purkinje cells
Fdft1	nonTF	farnesyl diphosphate farnesyl transferase 1	56975164	0.988671	0.81196	0	0	85.8702	42.5446	43.3256	PC1	early Purkinje cells
Ppp2r2b	nonTF	protein phosphatase 2, regulatory subunit B, beta	5.4846e+07	0.956301	0.781618	0	0	71.0734	17.9564	53.1169	PC1	early Purkinje cells
Nefl	nonTF	neurofilament, light polypeptide	53667811	0.954038	0.764827	0	0	80.2911	30.0778	50.2133	PC1	early Purkinje cells
Cited2	Transcription_Cofactors	Cbp/p300-interacting transactivator, with Glu/Asp-rich carboxy-terminal domain, 2	54291151	0.935034	0.77371	0	0	93.3293	66.4653	26.8639	PC1	early Purkinje cells
Crmp1	nonTF	collapsin response mediator protein 1	5.4949e+07	0.922385	0.783085	0	0	93.6325	56.4778	37.1547	PC1	early Purkinje cells
Rnd3	nonTF	Rho family GTPase 3	55169813	0.886222	0.786232	0	0	90.3578	54.7881	35.5696	PC1	early Purkinje cells
Dner	nonTF	delta/notch-like EGF repeat containing	5.5115e+07	0.880758	0.78545	0	0	78.5931	25.9982	52.5949	PC1	early Purkinje cells
Ebf2	Transcription_Factors	early B cell factor 2	54187752	0.851365	0.772236	0	0	73.8629	21.9444	51.9185	PC1	early Purkinje cells
Bcl11a	Transcription_Factors	B cell CLL/lymphoma 11A (zinc finger protein)	5.50509e+07	0.847352	0.784537	0	0	80.1092	31.5747	48.5344	PC1	early Purkinje cells
1700025G04Rik	nonTF	RIKEN cDNA 1700025G04 gene	55659448	0.839764	0.79321	0	0	74.2874	24.191	50.0964	PC1	early Purkinje cells
Gstm7	nonTF	glutathione S-transferase, mu 7	55151770	0.839661	0.785975	0	0	74.5907	22.2099	52.3807	PC1	early Purkinje cells
Gdi1	nonTF	guanosine diphosphate (GDP) dissociation inhibitor 1	53758921	0.81209	0.766125	0	0	91.2674	54.9879	36.2795	PC1	early Purkinje cells
Mir124-2hg	nonTF	Mir124-2 host gene (non-protein coding)	53287419	0.793843	0.759406	0	0	83.869	45.797	38.072	PC1	early Purkinje cells
Idh1	nonTF	isocitrate dehydrogenase 1 (NADP+), soluble	5.3308e+07	0.774586	0.759699	0	0	83.9297	51.2843	32.6454	PC1	early Purkinje cells
Rgmb	nonTF	repulsive guidance molecule family member B	5.40709e+07	0.765975	0.770571	0	0	69.2541	19.2442	50.0099	PC1	early Purkinje cells
Nrxn3	nonTF	neurexin III	5.40327e+07	0.753016	0.770026	0	0	68.1625	15.2915	52.871	PC1	early Purkinje cells
Lgals7	nonTF	lectin, galactose binding, soluble 7	5.17301e+07	0.746509	0.737212	0	0	55.852	9.42824	46.4238	PC1	early Purkinje cells
Rufy3	nonTF	RUN and FYVE domain containing 3	5.28438e+07	0.734161	0.753084	0	0	83.3839	42.0017	41.3821	PC1	early Purkinje cells
Lhx1	Transcription_Factors	LIM homeobox protein 1	5.21807e+07	0.722552	0.743634	0	0	61.4312	13.1577	48.2735	PC1	early Purkinje cells
Tfap2a	Transcription_Factors	transcription factor AP-2, alpha	5.30861e+07	0.721286	0.756537	0	0	63.7962	12.5232	51.273	PC1	early Purkinje cells
Gm27199	nonTF	predicted gene 27199	5.20772e+07	0.650091	0.742158	0	0	57.2468	8.68094	48.5659	PC1	early Purkinje cells
Scrt1	Transcription_Factors	scratch family zinc finger 1	51802060	0.629344	0.738238	0	0	57.8532	11.4446	46.4087	PC1	early Purkinje cells
Foxp2	Transcription_Factors	forkhead box P2	50070436	0.611432	0.71356	0	0	59.248	17.2749	41.9731	PC1	early Purkinje cells
Ptprg	nonTF	protein tyrosine phosphatase, receptor type, G	50443049	0.608157	0.71887	0	0	56.5797	15.1881	41.3916	PC1	early Purkinje cells
Slc32a1	nonTF	solute carrier family 32 (GABA vesicular transporter), member 1	50015970	0.562234	0.712784	0	0	53.4263	9.98284	43.4435	PC1	early Purkinje cells
Pxylp1	nonTF	2-phosphoxylose phosphatase 1	4.9283e+07	0.521735	0.702338	0	0	55.0637	16.0294	39.0343	PC1	early Purkinje cells
Thsd7a	nonTF	thrombospondin, type I, domain containing 7A	4.9285e+07	0.520678	0.702367	0	0	52.0922	12.4504	39.6418	PC1	early Purkinje cells
Elavl4	nonTF	ELAV (embryonic lethal, abnormal vision, Drosophila)-like 4 (Hu antigen D)	52070026	0.82828	0.742056	1.30242e-300	2.22871e-298	83.9903	41.1886	42.8017	PC1	early Purkinje cells
Rbfox2	Transcription_Cofactors	RNA binding protein, fox-1 homolog (C. elegans) 2	52475917	0.739619	0.747841	1.15096e-297	1.95146e-295	85.3244	46.6971	38.6274	PC1	early Purkinje cells
Msmo1	nonTF	methylsterol monoxygenase 1	5.18847e+07	0.723924	0.739415	3.65075e-296	6.13359e-294	77.926	40.8361	37.0899	PC1	early Purkinje cells
Pcsk1n	nonTF	proprotein convertase subtilisin/kexin type 1 inhibitor	52728595	0.926491	0.751442	5.07979e-296	8.45762e-294	89.0237	50.7532	38.2705	PC1	early Purkinje cells
Cdk5r1	nonTF	cyclin-dependent kinase 5, regulatory subunit 1 (p35)	50479881	0.627402	0.719395	4.74918e-290	7.63214e-288	72.4682	30.9285	41.5397	PC1	early Purkinje cells
Celf3	nonTF	CUGBP, Elav-like family member 3	49896866	0.586735	0.711086	3.96277e-285	6.10299e-283	67.9806	28.1672	39.8134	PC1	early Purkinje cells
Zfp428	nonTF	zinc finger protein 428	5.26671e+07	0.723495	0.750566	3.0566e-283	4.66851e-281	88.4779	56.5765	31.9014	PC1	early Purkinje cells
Nsg1	nonTF	neuron specific gene family member 1	5.28922e+07	0.846398	0.753773	1.21438e-276	1.80991e-274	96.604	68.3289	28.2751	PC1	early Purkinje cells
Tubb2a	nonTF	tubulin, beta 2A class IIA	52419448	0.931649	0.747036	6.30839e-273	9.17994e-271	95.6944	57.9865	37.7078	PC1	early Purkinje cells
Gap43	nonTF	growth associated protein 43	52234179	1.20876	0.744396	1.308e-272	1.87389e-270	97.7562	54.2852	43.471	PC1	early Purkinje cells
Nsdhl	nonTF	NAD(P) dependent steroid dehydrogenase-like	49339244	0.569693	0.70314	2.03739e-263	2.7686e-261	62.5834	28.5174	34.066	PC1	early Purkinje cells
Tubb4a	nonTF	tubulin, beta 4A class IVA	49348622	0.575641	0.703273	2.84436e-259	3.72813e-257	67.4348	29.1401	38.2947	PC1	early Purkinje cells
Cyp51	nonTF	cytochrome P450, family 51	49861625	0.582459	0.710584	3.44573e-257	4.42226e-255	67.6167	33.2855	34.3312	PC1	early Purkinje cells
Rundc3a	nonTF	RUN domain containing 3A	49822540	0.591133	0.710027	9.59846e-254	1.19053e-251	71.8011	33.6122	38.1889	PC1	early Purkinje cells
Elavl3	nonTF	ELAV (embryonic lethal, abnormal vision, Drosophila)-like 3 (Hu antigen C)	51480779	0.777446	0.733659	3.40207e-246	3.97935e-244	91.8132	56.7387	35.0746	PC1	early Purkinje cells
Ier5	nonTF	immediate early response 5	5.0391e+07	0.681937	0.718128	7.26038e-234	8.03468e-232	77.6834	45.6819	32.0016	PC1	early Purkinje cells
Klc1	nonTF	kinesin light chain 1	5.07605e+07	0.639946	0.723394	1.05738e-228	1.1495e-226	85.567	54.344	31.223	PC1	early Purkinje cells
Cyth2	nonTF	cytohesin 2	4.99201e+07	0.587736	0.711418	2.03728e-200	1.82772e-198	86.8405	58.3766	28.4639	PC1	early Purkinje cells
[truncated: 359 more rows]

## Sheet: E10_13
feature	TF	description	statistic	logFC	auc	pval	padj	pct_in	pct_out	pct.diff	cellType	Name
Klf7	Transcription_Factors	Kruppel-like factor 7 (ubiquitous)	7726485	0.62792	0.734703	1.02103e-122	1.64873e-120	72.4508	28.0125	44.4383	CN.late	Late cerebellar nuclei
Map2	nonTF	microtubule-associated protein 2	7495059	0.578392	0.712697	7.43165e-83	6.28867e-81	76.5653	39.7385	36.8268	CN.late	Late cerebellar nuclei
Pid1	nonTF	phosphotyrosine interaction domain containing 1	7.86311e+06	0.750825	0.747695	1.01103e-154	2.54217e-152	72.8086	23.0373	49.7713	CN.late	Late cerebellar nuclei
Dner	nonTF	delta/notch-like EGF repeat containing	7.99085e+06	0.760257	0.759842	3.06767e-211	1.34985e-208	66.9052	16.9829	49.9223	CN.late	Late cerebellar nuclei
Tmem163	nonTF	transmembrane protein 163	8.50965e+06	0.97538	0.809174	1.06777e-269	8.54263e-267	78.5331	19.2261	59.307	CN.late	Late cerebellar nuclei
Cntn2	nonTF	contactin 2	7.76237e+06	0.599009	0.738116	5.22088e-209	2.24129e-206	60.2862	13.7564	46.5298	CN.late	Late cerebellar nuclei
Lhx9	Transcription_Factors	LIM homeobox protein 9	9151215	1.52306	0.87018	0	0	93.9177	20.3529	73.5648	CN.late	Late cerebellar nuclei
1700025G04Rik	nonTF	RIKEN cDNA 1700025G04 gene	7.54453e+06	0.560874	0.717401	1.47558e-99	1.57404e-97	68.3363	30.9786	37.3577	CN.late	Late cerebellar nuclei
Npdc1	nonTF	neural proliferation, differentiation and control 1	7.47912e+06	0.559659	0.711182	7.47507e-81	6.11948e-79	77.6386	40.5571	37.0816	CN.late	Late cerebellar nuclei
Trp53i11	nonTF	transformation related protein 53 inducible protein 11	8883789	1.36356	0.84475	1.24913e-177	4.39719e-175	95.8855	64.5458	31.3397	CN.late	Late cerebellar nuclei
Scg5	nonTF	secretogranin V	7.73115e+06	0.709582	0.735147	4.96919e-83	4.26648e-81	95.5277	66.9643	28.5634	CN.late	Late cerebellar nuclei
Meis2	Transcription_Factors	Meis homeobox 2	9428759	1.67849	0.896571	0	0	97.4955	29.4105	68.085	CN.late	Late cerebellar nuclei
Stmn3	nonTF	stathmin-like 3	9.015e+06	1.53776	0.857227	8.80123e-195	3.52069e-192	99.6422	59.2091	40.4332	CN.late	Late cerebellar nuclei
Pcsk1n	nonTF	proprotein convertase subtilisin/kexin type 1 inhibitor	7581988	0.720049	0.720963	2.1425e-86	1.94382e-84	81.2165	42.3643	38.8521	CN.late	Late cerebellar nuclei
Cxx1a	no		7648775	0.651965	0.727314	2.35944e-85	2.1188e-83	84.4365	49.4073	35.0292	CN.late	Late cerebellar nuclei
Gdi1	nonTF	guanosine diphosphate (GDP) dissociation inhibitor 1	7829612	0.73789	0.74451	8.61544e-95	8.61593e-93	90.161	54.6218	35.5392	CN.late	Late cerebellar nuclei
Dcx	nonTF	doublecortin	7373337	0.502033	0.701123	3.46431e-93	3.44493e-91	68.1574	26.9176	41.2399	CN.late	Late cerebellar nuclei
Stmn2	nonTF	stathmin-like 2	8.88942e+06	2.16274	0.845286	2.13961e-186	8.18678e-184	100	54.9035	45.0965	CN.late	Late cerebellar nuclei
Mab21l1	nonTF	mab-21-like 1 (C. elegans)	8662898	0.918966	0.823746	0	0	80.1431	17.4401	62.703	CN.late	Late cerebellar nuclei
Celf3	nonTF	CUGBP, Elav-like family member 3	7577001	0.60265	0.720489	4.51579e-101	4.87623e-99	75.4919	31.4304	44.0616	CN.late	Late cerebellar nuclei
Mllt11	nonTF	myeloid/lymphoid or mixed-lineage leukemia; translocated to, 11	8599162	1.29358	0.817685	1.97736e-158	5.35438e-156	98.0322	54.6218	43.4104	CN.late	Late cerebellar nuclei
Nkain3	nonTF	Na+/K+ transporting ATPase interacting 3	7.56756e+06	0.572	0.719591	4.96748e-171	1.58968e-168	57.0662	14.6282	42.438	CN.late	Late cerebellar nuclei
Igfbpl1	nonTF	insulin-like growth factor binding protein-like 1	9.62973e+06	2.46171	0.915681	4.32959e-266	3.31327e-263	100	56.9234	43.0766	CN.late	Late cerebellar nuclei
Tmeff1	nonTF	transmembrane protein with EGF-like and two follistatin-like domains 1	7983749	0.745154	0.759166	5.71237e-112	7.33894e-110	87.8354	47.5841	40.2513	CN.late	Late cerebellar nuclei
Tle1	Transcription_Cofactors	transducin-like enhancer of split 1	7414459	0.507116	0.705033	3.50177e-86	3.16076e-84	68.873	32.5626	36.3104	CN.late	Late cerebellar nuclei
Elavl4	nonTF	ELAV (embryonic lethal, abnormal vision, Drosophila)-like 4 (Hu antigen D)	7.92077e+06	0.902493	0.753178	2.04967e-107	2.38916e-105	90.5188	47.0047	43.5141	CN.late	Late cerebellar nuclei
Cacna2d1	nonTF	calcium channel, voltage-dependent, alpha2/delta subunit 1	7.38937e+06	0.499331	0.702648	5.59982e-170	1.72917e-167	52.2361	12.0555	40.1806	CN.late	Late cerebellar nuclei
Crmp1	nonTF	collapsin response mediator protein 1	8121362	0.879182	0.772252	1.86825e-115	2.56899e-113	93.9177	56.8756	37.0421	CN.late	Late cerebellar nuclei
Nsg1	nonTF	neuron specific gene family member 1	8.46655e+06	0.988408	0.805076	1.82317e-138	3.82019e-136	97.3166	66.8208	30.4958	CN.late	Late cerebellar nuclei
Uchl1	nonTF	ubiquitin carboxy-terminal hydrolase L1	8.43597e+06	0.909915	0.802168	2.26922e-143	5.32541e-141	90.8766	55.0098	35.8667	CN.late	Late cerebellar nuclei
Rufy3	nonTF	RUN and FYVE domain containing 3	7970061	0.740951	0.757865	7.35377e-122	1.15566e-119	85.5098	38.8402	46.6697	CN.late	Late cerebellar nuclei
Actl6b	Transcription_Cofactors	actin-like 6B	7.36748e+06	0.517161	0.700566	1.72763e-114	2.32122e-112	61.1807	19.7895	41.3912	CN.late	Late cerebellar nuclei
Uncx	Transcription_Factors	UNC homeobox	7574064	0.730181	0.72021	2.97464e-101	3.2319e-99	80.322	31.0583	49.2637	CN.late	Late cerebellar nuclei
Evx1os	nonTF	even skipped homeotic gene 1, opposite strand	7471137	0.588454	0.710423	6.81005e-273	5.99318e-270	49.7317	7.17589	42.5558	CN.late	Late cerebellar nuclei
Evx1	Transcription_Factors	even-skipped homeobox 1	7399539	0.512657	0.703615	3.04416e-254	2.23251e-251	48.8372	7.25562	41.5816	CN.late	Late cerebellar nuclei
Neurod6	Transcription_Factors	neurogenic differentiation 6	9.50048e+06	1.52096	0.903391	0	0	81.932	2.84909	79.0829	CN.late	Late cerebellar nuclei
Podxl2	nonTF	podocalyxin-like 2	8.60387e+06	1.0024	0.818133	5.80051e-176	2.00186e-173	91.771	42.5663	49.2047	CN.late	Late cerebellar nuclei
Pdzrn3	nonTF	PDZ domain containing RING finger 3	8.7519e+06	0.939574	0.832209	0	0	74.0608	8.79711	65.2637	CN.late	Late cerebellar nuclei
Gng8	nonTF	guanine nucleotide binding protein (G protein), gamma 8	8132947	0.754464	0.773354	0	0	59.5707	5.48025	54.0904	CN.late	Late cerebellar nuclei
Aplp1	nonTF	amyloid beta (A4) precursor-like protein 1	8.16605e+06	0.869594	0.776501	6.65787e-125	1.12678e-122	92.3077	49.6306	42.6771	CN.late	Late cerebellar nuclei
Slc17a6	nonTF	solute carrier family 17 (sodium-dependent inorganic phosphate cotransporter), member 6	7.43233e+06	0.461244	0.706732	1.84967e-272	1.55029e-269	48.6583	6.89417	41.7641	CN.late	Late cerebellar nuclei
Ndn	nonTF	necdin	7375885	0.665582	0.701365	7.55165e-62	4.49043e-60	91.771	64.7637	27.0073	CN.late	Late cerebellar nuclei
Gsg1l	nonTF	GSG1-like	7.84091e+06	0.574505	0.745584	0	0	55.9928	6.71344	49.2794	CN.late	Late cerebellar nuclei
Stx7	nonTF	syntaxin 7	7.63402e+06	0.590314	0.725911	2.88005e-92	2.80065e-90	77.4597	40.5464	36.9133	CN.late	Late cerebellar nuclei
Plppr3	nonTF	phospholipid phosphatase related 3	7463131	0.533206	0.709661	5.04088e-97	5.21909e-95	67.6208	28.7673	38.8534	CN.late	Late cerebellar nuclei
Phlda1	nonTF	pleckstrin homology like domain, family A, member 1	8237384	1.12541	0.783284	2.15255e-173	7.01611e-171	77.2809	29.0437	48.2371	CN.late	Late cerebellar nuclei
Nxph4	nonTF	neurexophilin 4	7846349	0.635542	0.746101	3.48621e-297	3.83505e-294	57.9606	9.4137	48.5469	CN.late	Late cerebellar nuclei
Gpm6a	nonTF	glycoprotein m6a	7.58617e+06	0.570408	0.721361	9.03317e-119	1.31399e-116	66.9052	24.7701	42.1351	CN.late	Late cerebellar nuclei
Cpe	nonTF	carboxypeptidase E	7794787	0.67631	0.741198	5.21406e-96	5.33562e-94	85.8676	49.1681	36.6995	CN.late	Late cerebellar nuclei
Rab3a	nonTF	RAB3A, member RAS oncogene family	8316563	0.860167	0.790813	1.56738e-181	5.7474e-179	83.8998	29.1341	54.7657	CN.late	Late cerebellar nuclei
Gm2694	nonTF	predicted gene 2694	7.42582e+06	0.589485	0.706114	1.06785e-86	9.73847e-85	72.9875	32.6848	40.3026	CN.late	Late cerebellar nuclei
Nrp1	nonTF	neuropilin 1	7.54948e+06	0.694012	0.717872	0	0	47.4061	5.20385	42.2022	CN.late	Late cerebellar nuclei
Ptprg	nonTF	protein tyrosine phosphatase, receptor type, G	8.80402e+06	0.996499	0.837165	4.85958e-301	5.70224e-298	82.6476	20.9376	61.7099	CN.late	Late cerebellar nuclei
Gng2	nonTF	guanine nucleotide binding protein (G protein), gamma 2	8.34524e+06	0.846364	0.79354	2.0642e-155	5.34295e-153	85.5098	39.7916	45.7182	CN.late	Late cerebellar nuclei
Ebf2	Transcription_Factors	early B cell factor 2	7.4919e+06	0.600492	0.712397	6.48827e-102	7.09317e-100	69.9463	27.6192	42.3271	CN.late	Late cerebellar nuclei
Nefm	nonTF	neurofilament, medium polypeptide	8.49214e+06	1.08876	0.807509	1.41931e-226	7.57011e-224	80.8587	24.4778	56.3809	CN.late	Late cerebellar nuclei
Nefl	nonTF	neurofilament, light polypeptide	9.53535e+06	2.08052	0.906707	0	0	93.2021	27.1727	66.0294	CN.late	Late cerebellar nuclei
Elavl3	nonTF	ELAV (embryonic lethal, abnormal vision, Drosophila)-like 3 (Hu antigen C)	7688946	0.778482	0.731134	3.4283e-84	3.01708e-82	91.771	56.0038	35.7672	CN.late	Late cerebellar nuclei
Ncam1	nonTF	neural cell adhesion molecule 1	8612588	0.983592	0.818962	8.97976e-192	3.51228e-189	89.2665	36.2834	52.9831	CN.late	Late cerebellar nuclei
Pxylp1	nonTF	2-phosphoxylose phosphatase 1	7.82234e+06	0.637167	0.743818	8.46428e-179	3.0404e-176	63.864	18.0779	45.7861	CN.late	Late cerebellar nuclei
Rab6b	nonTF	RAB6B, member RAS oncogene family	7571247	0.536011	0.719942	7.38198e-118	1.04782e-115	65.1163	24.6372	40.4791	CN.late	Late cerebellar nuclei
Meis1	Transcription_Factors	Meis homeobox 1	7.93165e+06	0.639674	0.754212	1.17563e-148	2.79624e-146	71.7352	26.5402	45.1951	CN.late	Late cerebellar nuclei
Nsg2	nonTF	neuron specific gene family member 2	8069091	0.746795	0.767282	9.2908e-168	2.77165e-165	77.4597	25.4771	51.9827	CN.late	Late cerebellar nuclei
Ebf1	Transcription_Factors	early B cell factor 1	8291976	1.17581	0.788475	3.91741e-143	9.07241e-141	95.3488	43.7091	51.6397	CN.late	Late cerebellar nuclei
Hist3h2ba	nonTF	histone cluster 3, H2ba	8700256	1.33227	0.827298	1.3815e-159	3.85964e-157	98.2111	65.779	32.4321	CN.late	Late cerebellar nuclei
Hist3h2a	nonTF	histone cluster 3, H2a	8.49761e+06	1.06613	0.808029	2.9883e-155	7.62277e-153	94.2755	48.9874	45.2881	CN.late	Late cerebellar nuclei
Mfap4	nonTF	microfibrillar-associated protein 4	7851114	0.846374	0.746554	1.33025e-154	3.2977e-152	67.0841	22.9203	44.1638	CN.late	Late cerebellar nuclei
Cdk5r1	nonTF	cyclin-dependent kinase 5, regulatory subunit 1 (p35)	7.81827e+06	0.635055	0.743431	8.86344e-135	1.81402e-132	74.9553	26.976	47.9793	CN.late	Late cerebellar nuclei
Neurod2	Transcription_Factors	neurogenic differentiation 2	8633355	0.952783	0.820937	0	0	69.0519	5.97991	63.072	CN.late	Late cerebellar nuclei
Thra	Transcription_Factors	thyroid hormone receptor alpha	7827796	0.664066	0.744337	6.40847e-111	7.94334e-109	80.1431	38.1066	42.0365	CN.late	Late cerebellar nuclei
Rundc3a	nonTF	RUN domain containing 3A	7.583e+06	0.578216	0.72106	1.415e-105	1.61724e-103	73.8819	29.5062	44.3757	CN.late	Late cerebellar nuclei
Mapt	nonTF	microtubule-associated protein tau	7.79997e+06	0.741882	0.741692	1.04851e-169	3.18187e-167	67.0841	18.8965	48.1876	CN.late	Late cerebellar nuclei
Sstr2	nonTF	somatostatin receptor 2	7.68539e+06	0.681134	0.730795	7.44287e-243	4.85192e-240	55.9928	10.4609	45.532	CN.late	Late cerebellar nuclei
Tubb2a	nonTF	tubulin, beta 2A class IIA	8.26909e+06	0.993891	0.786299	6.39889e-134	1.29456e-131	91.771	49.503	42.268	CN.late	Late cerebellar nuclei
Nrn1	nonTF	neuritin 1	9.2518e+06	1.35332	0.879745	0	0	89.6243	16.5949	73.0294	CN.late	Late cerebellar nuclei
Rtn1	nonTF	reticulon 1	9609655	1.90326	0.913772	5.42353e-250	3.67152e-247	100	71.121	28.879	CN.late	Late cerebellar nuclei
Evl	nonTF	Ena-vasodilator stimulated phosphoprotein	7.90968e+06	0.724355	0.752123	5.16601e-111	6.49478e-109	82.4687	43.05	39.4187	CN.late	Late cerebellar nuclei
Rbfox2	Transcription_Cofactors	RNA binding protein, fox-1 homolog (C. elegans) 2	7.84825e+06	0.711948	0.746282	3.25704e-104	3.6283e-102	84.9732	44.6287	40.3445	CN.late	Late cerebellar nuclei
Nell2	nonTF	NEL-like 2	8082379	0.703921	0.768545	1.69224e-221	8.51002e-219	68.1574	17.3763	50.7811	CN.late	Late cerebellar nuclei
Gap43	nonTF	growth associated protein 43	8.30216e+06	1.19983	0.789444	8.55678e-158	2.28194e-155	93.5599	36.3685	57.1915	CN.late	Late cerebellar nuclei
Tagln3	nonTF	transgelin 3	8.62505e+06	1.25521	0.820147	9.58969e-151	2.34428e-148	98.7478	70.4513	28.2965	CN.late	Late cerebellar nuclei
Pcp4	nonTF	Purkinje cell protein 4	8.88525e+06	1.69488	0.844889	0	0	70.6619	2.92351	67.7384	CN.late	Late cerebellar nuclei
Rgmb	nonTF	repulsive guidance molecule family member B	7645225	0.573923	0.726977	4.7917e-129	8.60598e-127	67.6208	23.5157	44.1051	CN.late	Late cerebellar nuclei
Tubb4a	nonTF	tubulin, beta 4A class IVA	7714152	0.646135	0.733531	9.04189e-124	1.48735e-121	72.4508	27.1993	45.2515	CN.late	Late cerebellar nuclei
Adcyap1	nonTF	adenylate cyclase activating polypeptide 1	8084053	0.679861	0.768704	0	0	57.0662	3.74209	53.3241	CN.late	Late cerebellar nuclei
Nrep	nonTF	neuronal regeneration related protein	7492162	0.526165	0.712422	4.16869e-73	3.03195e-71	83.0054	52.5009	30.5044	CN.late	Late cerebellar nuclei
Dpysl3	nonTF	dihydropyrimidinase-like 3	8219588	0.88913	0.781592	3.35013e-126	5.89657e-124	92.3077	53.1707	39.137	CN.late	Late cerebellar nuclei
Tcf4	Transcription_Factors	transcription factor 4	7.73567e+06	0.700702	0.735577	4.73493e-96	4.87366e-94	77.8175	44.2885	33.529	CN.late	Late cerebellar nuclei
Cnih2	nonTF	cornichon family AMPA receptor auxiliary protein 2	7732320	0.800667	0.735258	1.30669e-97	1.36899e-95	81.5742	42.4175	39.1568	CN.late	Late cerebellar nuclei
Gng3	nonTF	guanine nucleotide binding protein (G protein), gamma 3	8455792	1.11087	0.804053	2.75046e-162	7.9362e-160	94.6333	41.7158	52.9174	CN.late	Late cerebellar nuclei
Ina	nonTF	internexin neuronal intermediate filament protein, alpha	8849762	1.61934	0.841515	9.26378e-225	4.79564e-222	93.5599	34.6144	58.9456	CN.late	Late cerebellar nuclei
Tfap2b	Transcription_Factors	transcription factor AP-2 beta	18104800	2.25617	0.940247	0	0	99.334	27.0018	72.3322	GABA.Pre	GABAergic neuron precursors
Pax3	Transcription_Factors	paired box 3	14688711	0.798361	0.762837	4.35448e-247	2.1898e-244	73.0733	33.2951	39.7781	GABA.Pre	GABAergic neuron precursors
Nhlh1	Transcription_Factors	nescient helix loop helix 1	1.52788e+07	0.926925	0.793484	0	0	71.0752	18.4215	52.6537	GABA.Pre	GABAergic neuron precursors
Igsf8	nonTF	immunoglobulin superfamily, member 8	1.70061e+07	1.46554	0.883187	0	0	90.5804	36.6192	53.9612	GABA.Pre	GABAergic neuron precursors
Trp53i11	nonTF	transformation related protein 53 inducible protein 11	14426203	0.848342	0.749204	4.96693e-170	1.61894e-167	94.6717	63.7738	30.8979	GABA.Pre	GABAergic neuron precursors
Fam110a	nonTF	family with sequence similarity 110, member A	14977952	0.894199	0.777858	3.44076e-241	1.63678e-238	83.4443	43.2127	40.2316	GABA.Pre	GABAergic neuron precursors
Nhlh2	Transcription_Factors	nescient helix loop helix 2	17436120	1.97753	0.90552	0	0	99.2388	47.0171	52.2217	GABA.Pre	GABAergic neuron precursors
Neurog2	Transcription_Factors	neurogenin 2	1.59527e+07	1.36636	0.828478	0	0	76.0228	13.853	62.1699	GABA.Pre	GABAergic neuron precursors
Igfbpl1	nonTF	insulin-like growth factor binding protein-like 1	13598786	1.16358	0.706233	4.72364e-121	8.23176e-119	92.9591	56.1705	36.7886	GABA.Pre	GABAergic neuron precursors
Rgs3	nonTF	regulator of G-protein signaling 3	14429327	0.738707	0.749366	1.22388e-272	7.69341e-270	65.7469	23.7924	41.9545	GABA.Pre	GABAergic neuron precursors
Elavl4	nonTF	ELAV (embryonic lethal, abnormal vision, Drosophila)-like 4 (Hu antigen D)	15138948	1.08116	0.786219	1.22984e-248	6.55952e-246	88.392	45.9582	42.4338	GABA.Pre	GABAergic neuron precursors
Lhx5	Transcription_Factors	LIM homeobox protein 5	17348788	1.61827	0.900984	0	0	88.2969	13.6565	74.6404	GABA.Pre	GABAergic neuron precursors
Bcl7a	nonTF	B cell CLL/lymphoma 7A	14622417	0.745051	0.759394	9.9504e-214	4.07295e-211	76.5937	42.1211	34.4727	GABA.Pre	GABAergic neuron precursors
Uncx	Transcription_Factors	UNC homeobox	1.57835e+07	1.30376	0.819694	0	0	85.157	29.458	55.699	GABA.Pre	GABAergic neuron precursors
Prmt8	nonTF	protein arginine N-methyltransferase 8	14693556	0.769559	0.763089	0	0	67.5547	21.882	45.6727	GABA.Pre	GABAergic neuron precursors
Ppp1r14a	nonTF	protein phosphatase 1, regulatory (inhibitor) subunit 14A	1.53276e+07	1.02598	0.796016	0	0	70.2188	15.7306	54.4883	GABA.Pre	GABAergic neuron precursors
Klhl35	nonTF	kelch-like 35	16333759	1.38062	0.84827	0	0	82.9686	20.0972	62.8714	GABA.Pre	GABAergic neuron precursors
Lmo1	Transcription_Cofactors	LIM domain only 1	16325873	1.44447	0.847861	0	0	80.019	17.8484	62.1707	GABA.Pre	GABAergic neuron precursors
Dpysl4	nonTF	dihydropyrimidinase-like 4	1.45621e+07	0.775349	0.756263	3.50481e-212	1.402e-209	77.6403	40.5436	37.0967	GABA.Pre	GABAergic neuron precursors
Ebf2	Transcription_Factors	early B cell factor 2	1.36455e+07	0.612839	0.708659	1.46023e-178	5.2452e-176	66.3178	26.6907	39.6271	GABA.Pre	GABAergic neuron precursors
Elavl3	nonTF	ELAV (embryonic lethal, abnormal vision, Drosophila)-like 3 (Hu antigen C)	1.62589e+07	1.21368	0.844385	0	0	95.4329	54.8333	40.5997	GABA.Pre	GABAergic neuron precursors
Tcf12	Transcription_Factors	transcription factor 12	1.59068e+07	1.01948	0.826097	0	0	86.9648	47.9341	39.0307	GABA.Pre	GABAergic neuron precursors
Ebf1	Transcription_Factors	early B cell factor 1	14468720	1.01549	0.751412	2.94784e-198	1.10393e-195	89.5338	42.656	46.8778	GABA.Pre	GABAergic neuron precursors
Mfap4	nonTF	microfibrillar-associated protein 4	14612986	0.835805	0.758904	0	0	68.9819	21.6255	47.3565	GABA.Pre	GABAergic neuron precursors
Lhx1	Transcription_Factors	LIM homeobox protein 1	15722156	1.06126	0.816508	0	0	74.6908	13.3126	61.3782	GABA.Pre	GABAergic neuron precursors
Lhx1os	nonTF	LIM homeobox 1, opposite strand	15224114	1.04457	0.790642	0	0	77.7355	17.0242	60.7113	GABA.Pre	GABAergic neuron precursors
Rnd2	nonTF	Rho family GTPase 2	15459101	1.01074	0.802846	5.3989e-263	3.06536e-260	90.3901	53.4141	36.976	GABA.Pre	GABAergic neuron precursors
Tfap2a	Transcription_Factors	transcription factor AP-2, alpha	15449725	0.933819	0.802359	0	0	69.8382	11.8607	57.9775	GABA.Pre	GABAergic neuron precursors
Gadd45g	nonTF	growth arrest and DNA-damage-inducible 45 gamma	14056721	0.998824	0.730016	7.43806e-160	2.04558e-157	83.4443	47.3118	36.1325	GABA.Pre	GABAergic neuron precursors
Tagln3	nonTF	transgelin 3	15216268	1.1458	0.790235	8.45732e-226	3.63067e-223	98.4776	69.7069	28.7707	GABA.Pre	GABAergic neuron precursors
Olig1	Transcription_Factors	oligodendrocyte transcription factor 1	1.35936e+07	0.724407	0.705964	0	0	44.9096	4.17554	40.7341	GABA.Pre	GABAergic neuron precursors
Tcf4	Transcription_Factors	transcription factor 4	1.52297e+07	0.928727	0.790931	1.32402e-264	7.76801e-262	81.0657	43.2018	37.8639	GABA.Pre	GABAergic neuron precursors
Tfap2b	Transcription_Factors	transcription factor AP-2 beta	16856047	1.9035	0.893038	0	0	96.8902	27.2256	69.6645	PC.Pre	Purkinje cell precursors
Idh1	nonTF	isocitrate dehydrogenase 1 (NADP+), soluble	1.43604e+07	0.7417	0.760818	2.62106e-183	3.69066e-181	90.1846	62.7215	27.4632	PC.Pre	Purkinje cell precursors
Pid1	nonTF	phosphotyrosine interaction domain containing 1	17307360	1.57889	0.916949	0	0	93.6832	20.591	73.0922	PC.Pre	Purkinje cell precursors
Dner	nonTF	delta/notch-like EGF repeat containing	1.388e+07	0.690767	0.735368	0	0	61.1273	16.0279	45.0994	PC.Pre	Purkinje cell precursors
Cntn2	nonTF	contactin 2	1.36482e+07	0.575675	0.723083	0	0	55.8795	12.8114	43.0681	PC.Pre	Purkinje cell precursors
1700025G04Rik	nonTF	RIKEN cDNA 1700025G04 gene	1.55053e+07	0.912768	0.821476	0	0	80.4665	29.3409	51.1256	PC.Pre	Purkinje cell precursors
Ier5	nonTF	immediate early response 5	14052160	0.717839	0.744487	1.56277e-180	2.08381e-178	79.3975	45.2107	34.1868	PC.Pre	Purkinje cell precursors
Atp1b1	nonTF	ATPase, Na+/K+ transporting, beta 1 polypeptide	1.55877e+07	1.02644	0.82584	0	0	81.5355	24.8596	56.6759	PC.Pre	Purkinje cell precursors
Igsf8	nonTF	immunoglobulin superfamily, member 8	15771696	1.20968	0.835589	0	0	86.6861	36.9024	49.7837	PC.Pre	Purkinje cell precursors
Gad2	nonTF	glutamic acid decarboxylase 2	1.46354e+07	0.793037	0.775388	0	0	62.6822	7.40337	55.2788	PC.Pre	Purkinje cell precursors
Rnd3	nonTF	Rho family GTPase 3	1.44473e+07	0.773847	0.765424	4.01336e-186	5.69671e-184	94.1691	68.6147	25.5544	PC.Pre	Purkinje cell precursors
Chgb	nonTF	chromogranin B	1.35848e+07	0.571843	0.719726	0	0	55.0049	12.0864	42.9185	PC.Pre	Purkinje cell precursors
Nkain4	nonTF	Na+/K+ transporting ATPase interacting 4	1.45109e+07	0.830201	0.768794	9.51175e-219	1.72594e-216	83.965	44.4802	39.4848	PC.Pre	Purkinje cell precursors
Stmn3	nonTF	stathmin-like 3	15349248	1.31892	0.813207	6.08938e-268	1.75704e-265	97.7648	58.2784	39.4865	PC.Pre	Purkinje cell precursors
Pcsk1n	nonTF	proprotein convertase subtilisin/kexin type 1 inhibitor	1.34776e+07	0.719392	0.714046	3.61779e-144	3.49872e-142	77.6482	41.569	36.0792	PC.Pre	Purkinje cell precursors
Gdi1	nonTF	guanosine diphosphate (GDP) dissociation inhibitor 1	14222138	0.775146	0.753493	5.14323e-181	6.91038e-179	89.4072	53.7535	35.6537	PC.Pre	Purkinje cell precursors
Stmn2	nonTF	stathmin-like 2	1.70143e+07	2.44262	0.901424	0	0	100	53.748	46.252	PC.Pre	Purkinje cell precursors
Mir124-2hg	nonTF	Mir124-2 host gene (non-protein coding)	13983214	0.701357	0.740835	7.78897e-159	8.62224e-157	88.241	59.4123	28.8287	PC.Pre	Purkinje cell precursors
Crabp2	nonTF	cellular retinoic acid binding protein II	15285707	1.09037	0.809841	8.63682e-258	2.30328e-255	95.9184	62.438	33.4804	PC.Pre	Purkinje cell precursors
Celf3	nonTF	CUGBP, Elav-like family member 3	1.38148e+07	0.656472	0.731911	1.03883e-198	1.64724e-196	73.8581	30.3931	43.465	PC.Pre	Purkinje cell precursors
Mllt11	nonTF	myeloid/lymphoid or mixed-lineage leukemia; translocated to, 11	14854542	1.149	0.786998	4.19112e-231	8.78189e-229	97.6676	53.53	44.1377	PC.Pre	Purkinje cell precursors
Nhlh2	Transcription_Factors	nescient helix loop helix 2	17492199	2.10201	0.926742	0	0	99.6113	47.0588	52.5524	PC.Pre	Purkinje cell precursors
Gstm7	nonTF	glutathione S-transferase, mu 7	1.43214e+07	0.73412	0.75875	2.31279e-279	7.40136e-277	71.8173	24.6634	47.1539	PC.Pre	Purkinje cell precursors
Igfbpl1	nonTF	insulin-like growth factor binding protein-like 1	16475096	2.20139	0.872855	0	0	99.9028	55.8251	44.0777	PC.Pre	Purkinje cell precursors
Tmeff1	nonTF	transmembrane protein with EGF-like and two follistatin-like domains 1	1.33482e+07	0.59195	0.707191	3.77867e-128	3.07909e-126	78.9116	47.0534	31.8582	PC.Pre	Purkinje cell precursors
Elavl4	nonTF	ELAV (embryonic lethal, abnormal vision, Drosophila)-like 4 (Hu antigen D)	1.47414e+07	1.02132	0.781006	4.82446e-235	1.04834e-232	91.7396	45.8213	45.9183	PC.Pre	Purkinje cell precursors
Crmp1	nonTF	collapsin response mediator protein 1	14885413	0.935797	0.788633	7.77476e-231	1.60992e-228	93.586	55.945	37.641	PC.Pre	Purkinje cell precursors
Nsg1	nonTF	neuron specific gene family member 1	14465346	0.839183	0.766378	1.0189e-188	1.48212e-186	94.9466	66.1724	28.7742	PC.Pre	Purkinje cell precursors
Rufy3	nonTF	RUN and FYVE domain containing 3	14580888	0.806318	0.7725	3.44432e-242	7.97676e-240	84.3537	37.7092	46.6445	PC.Pre	Purkinje cell precursors
Gm27199	nonTF	predicted gene 27199	1.45412e+07	0.714933	0.770398	0	0	59.4752	5.63703	53.8382	PC.Pre	Purkinje cell precursors
Lhx5	Transcription_Factors	LIM homeobox protein 5	1.7173e+07	1.55316	0.909829	0	0	92.2255	13.5256	78.6999	PC.Pre	Purkinje cell precursors
Uncx	Transcription_Factors	UNC homeobox	1.67848e+07	1.59561	0.889266	0	0	95.724	28.932	66.792	PC.Pre	Purkinje cell precursors
Podxl2	nonTF	podocalyxin-like 2	13991365	0.752898	0.741266	1.42079e-181	1.92364e-179	80.6608	41.9288	38.732	PC.Pre	Purkinje cell precursors
Lgals7	nonTF	lectin, galactose binding, soluble 7	13654823	0.690789	0.723436	0	0	52.0894	8.33015	43.7593	PC.Pre	Purkinje cell precursors
Cyth2	nonTF	cytohesin 2	13219067	0.539659	0.70035	5.87681e-110	3.93299e-108	85.8115	60.748	25.0635	PC.Pre	Purkinje cell precursors
Ndn	nonTF	necdin	13899050	0.769566	0.736376	3.8371e-150	3.94952e-148	90.2818	64.1553	26.1266	PC.Pre	Purkinje cell precursors
Klhl35	nonTF	kelch-like 35	1.73261e+07	1.66131	0.917943	0	0	94.655	19.517	75.138	PC.Pre	Purkinje cell precursors
Rab3a	nonTF	RAB3A, member RAS oncogene family	1.33442e+07	0.581049	0.706981	3.12771e-165	3.55167e-163	70.2624	28.4959	41.7665	PC.Pre	Purkinje cell precursors
Tppp3	nonTF	tubulin polymerization-promoting protein family member 3	1.69339e+07	1.47132	0.897162	0	0	93.4888	34.3782	59.1106	PC.Pre	Purkinje cell precursors
Fdft1	nonTF	farnesyl diphosphate farnesyl transferase 1	14339683	0.786895	0.75972	6.61538e-196	1.03042e-193	84.0622	49.4685	34.5937	PC.Pre	Purkinje cell precursors
Ebf2	Transcription_Factors	early B cell factor 2	14354856	0.776901	0.760524	9.4692e-272	2.77779e-269	75.5102	26.2225	49.2877	PC.Pre	Purkinje cell precursors
Nefm	nonTF	neurofilament, medium polypeptide	1.52047e+07	1.04669	0.805547	0	0	79.4947	23.1096	56.385	PC.Pre	Purkinje cell precursors
Nefl	nonTF	neurofilament, light polypeptide	1.44286e+07	0.95356	0.764432	2.39733e-278	7.40271e-276	76.482	26.4188	50.0632	PC.Pre	Purkinje cell precursors
Elavl3	nonTF	ELAV (embryonic lethal, abnormal vision, Drosophila)-like 3 (Hu antigen C)	14802342	0.980278	0.784232	4.22691e-225	8.3593e-223	94.3635	54.9419	39.4215	PC.Pre	Purkinje cell precursors
Robo3	nonTF	roundabout guidance receptor 3	16288425	1.1791	0.862965	0	0	80.758	10.0856	70.6724	PC.Pre	Purkinje cell precursors
Cadm1	nonTF	cell adhesion molecule 1	1.41895e+07	0.754124	0.751765	2.84129e-180	3.73206e-178	82.2157	52.6577	29.5581	PC.Pre	Purkinje cell precursors
Skor1	Transcription_Cofactors	SKI family transcriptional corepressor 1	1.34237e+07	0.527911	0.711192	0	0	47.036	4.9065	42.1295	PC.Pre	Purkinje cell precursors
Pxylp1	nonTF	2-phosphoxylose phosphatase 1	13267324	0.523324	0.702907	9.64571e-222	1.80611e-219	55.7823	17.3581	38.4242	PC.Pre	Purkinje cell precursors
Bcl11a	Transcription_Factors	B cell CLL/lymphoma 11A (zinc finger protein)	1.36143e+07	0.610749	0.721289	1.83502e-165	2.11099e-163	72.6919	36.0628	36.6291	PC.Pre	Purkinje cell precursors
Ebf1	Transcription_Factors	early B cell factor 1	16279687	1.54745	0.862502	0	0	97.862	42.245	55.617	PC.Pre	Purkinje cell precursors
Hist3h2ba	nonTF	histone cluster 3, H2ba	1.52954e+07	1.24656	0.810353	2.9638e-256	7.56026e-254	98.1535	64.9512	33.2023	PC.Pre	Purkinje cell precursors
Hist3h2a	nonTF	histone cluster 3, H2a	14591908	0.924049	0.773083	3.70749e-218	6.65873e-216	89.5044	48.0946	41.4097	PC.Pre	Purkinje cell precursors
Vamp2	nonTF	vesicle-associated membrane protein 2	13463649	0.575664	0.713308	1.34102e-155	1.43923e-153	70.4568	35.4195	35.0372	PC.Pre	Purkinje cell precursors
Traf4	nonTF	TNF receptor associated factor 4	1.42441e+07	0.703609	0.754654	1.49821e-193	2.25385e-191	81.2439	46.3228	34.9211	PC.Pre	Purkinje cell precursors
Cdk5r1	nonTF	cyclin-dependent kinase 5, regulatory subunit 1 (p35)	1.36781e+07	0.61673	0.72467	5.70397e-205	9.74715e-203	68.0272	26.1353	41.8919	PC.Pre	Purkinje cell precursors
Lhx1	Transcription_Factors	LIM homeobox protein 1	16172887	1.16485	0.856844	0	0	82.9932	12.9205	70.0727	PC.Pre	Purkinje cell precursors
Lhx1os	nonTF	LIM homeobox 1, opposite strand	17305813	1.74286	0.916867	0	0	96.3071	16.0552	80.2519	PC.Pre	Purkinje cell precursors
Vat1	nonTF	vesicle amine transport 1	1.3246e+07	0.557898	0.701779	7.42272e-129	6.10501e-127	74.7328	41.3673	33.3655	PC.Pre	Purkinje cell precursors
Rnd2	nonTF	Rho family GTPase 2	14542130	0.875882	0.770446	4.74157e-206	8.26301e-204	90.1846	53.47	36.7147	PC.Pre	Purkinje cell precursors
Rundc3a	nonTF	RUN domain containing 3A	13459440	0.581311	0.713085	9.96618e-175	1.26198e-172	69.3878	28.6213	40.7665	PC.Pre	Purkinje cell precursors
Mxra7	nonTF	matrix-remodelling associated 7	1.38382e+07	0.597767	0.73315	0	0	56.4626	11.6448	44.8178	PC.Pre	Purkinje cell precursors
Tubb2a	nonTF	tubulin, beta 2A class IIA	1.46656e+07	0.928371	0.776987	1.39009e-223	2.65946e-221	90.7677	48.4763	42.2915	PC.Pre	Purkinje cell precursors
Tfap2a	Transcription_Factors	transcription factor AP-2, alpha	15364020	0.917189	0.81399	0	0	73.1778	11.7429	61.4349	PC.Pre	Purkinje cell precursors
Rtn1	nonTF	reticulon 1	1.5119e+07	1.39616	0.80101	1.45996e-237	3.29446e-235	99.8056	70.392	29.4137	PC.Pre	Purkinje cell precursors
Nrxn3	nonTF	neurexin III	1.49727e+07	0.791867	0.793259	0	0	65.9864	8.21567	57.7707	PC.Pre	Purkinje cell precursors
Klc1	nonTF	kinesin light chain 1	13487887	0.591152	0.714592	1.86158e-129	1.54555e-127	83.5763	55.1818	28.3945	PC.Pre	Purkinje cell precursors
Scrt1	Transcription_Factors	scratch family zinc finger 1	1.48776e+07	0.790002	0.788217	0	0	67.6385	12.4462	55.1923	PC.Pre	Purkinje cell precursors
Rbfox2	Transcription_Cofactors	RNA binding protein, fox-1 homolog (C. elegans) 2	14419173	0.785965	0.763932	1.12442e-212	1.97909e-210	84.2566	43.6352	40.6214	PC.Pre	Purkinje cell precursors
Gap43	nonTF	growth associated protein 43	15534546	1.46519	0.823025	0	0	94.5578	34.8471	59.7107	PC.Pre	Purkinje cell precursors
Tagln3	nonTF	transgelin 3	1.5896e+07	1.335	0.842174	7.2253e-307	2.7058e-304	99.2225	69.6996	29.5229	PC.Pre	Purkinje cell precursors
Rgmb	nonTF	repulsive guidance molecule family member B	1.4246e+07	0.71065	0.754757	3.61581e-289	1.27284e-286	68.4159	22.3409	46.075	PC.Pre	Purkinje cell precursors
Mapre2	nonTF	microtubule-associated protein, RP/EB family, member 2	13708862	0.610859	0.726299	6.6856e-162	7.44768e-160	76.7736	41.062	35.7116	PC.Pre	Purkinje cell precursors
Celf4	nonTF	CUGBP, Elav-like family member 4	14717697	0.872765	0.779748	3.10793e-306	1.13964e-303	80.758	26.9313	53.8268	PC.Pre	Purkinje cell precursors
Ppp2r2b	nonTF	protein phosphatase 2, regulatory subunit B, beta	14192653	0.775007	0.751931	0	0	56.171	6.88001	49.291	PC.Pre	Purkinje cell precursors
Dpysl3	nonTF	dihydropyrimidinase-like 3	1.51649e+07	0.97191	0.803441	8.655e-261	2.41804e-258	92.2255	52.1725	40.053	PC.Pre	Purkinje cell precursors
Gng3	nonTF	guanine nucleotide binding protein (G protein), gamma 3	1.51345e+07	1.11992	0.801831	2.03118e-285	6.87515e-283	91.2536	40.5495	50.7041	PC.Pre	Purkinje cell precursors
Ina	nonTF	internexin neuronal intermediate filament protein, alpha	1.58868e+07	1.59825	0.841689	0	0	95.6268	32.9881	62.6388	PC.Pre	Purkinje cell precursors
Klf7	Transcription_Factors	Kruppel-like factor 7 (ubiquitous)	19958016	0.592454	0.711193	9.17389e-263	2.78396e-260	64.0457	26.2152	37.8304	CN.early1	Early cerebellar nuclei 1
Map2	nonTF	microtubule-associated protein 2	2.03923e+07	0.642517	0.72667	4.71095e-247	1.21937e-244	72.7964	37.9657	34.8307	CN.early1	Early cerebellar nuclei 1
Tmem163	nonTF	transmembrane protein 163	2.34143e+07	1.08211	0.834355	0	0	79.201	15.7741	63.4269	CN.early1	Early cerebellar nuclei 1
Lhx9	Transcription_Factors	LIM homeobox protein 9	2.68981e+07	2.20776	0.958498	0	0	98.3513	15.7516	82.5997	CN.early1	Early cerebellar nuclei 1
Grem2	nonTF	gremlin 2, DAN family BMP antagonist	2.0598e+07	0.681324	0.733997	0	0	48.8903	2.69739	46.1929	CN.early1	Early cerebellar nuclei 1
Barhl1	Transcription_Factors	BarH-like 1 (Drosophila)	2.16376e+07	0.949559	0.771044	0	0	60.558	7.74937	52.8087	CN.early1	Early cerebellar nuclei 1
Lhx2	Transcription_Factors	LIM homeobox protein 2	26272968	1.8769	0.936223	0	0	90.2346	7.93481	82.2998	CN.early1	Early cerebellar nuclei 1
Trp53i11	nonTF	transformation related protein 53 inducible protein 11	2.45868e+07	1.53382	0.876138	0	0	95.3075	62.8042	32.5034	CN.early1	Early cerebellar nuclei 1
Scg5	nonTF	secretogranin V	20718989	0.728386	0.73831	4.16747e-224	8.52926e-222	91.6931	65.6701	26.023	CN.early1	Early cerebellar nuclei 1
Meis2	Transcription_Factors	Meis homeobox 2	25788002	1.80242	0.918942	0	0	96.2587	25.6252	70.6335	CN.early1	Early cerebellar nuclei 1
Nkain4	nonTF	Na+/K+ transporting ATPase interacting 4	2.00513e+07	0.644857	0.714516	2.96877e-207	5.12287e-205	75.2695	44.0348	31.2347	CN.early1	Early cerebellar nuclei 1
Gdi1	nonTF	guanosine diphosphate (GDP) dissociation inhibitor 1	20135140	0.671365	0.717505	6.10211e-198	9.67597e-196	83.3862	53.1891	30.1971	CN.early1	Early cerebellar nuclei 1
Stmn2	nonTF	stathmin-like 2	21027308	1.64105	0.749297	1.85077e-258	5.2541e-256	98.4147	52.4642	45.9505	CN.early1	Early cerebellar nuclei 1
Mir124-2hg	nonTF	Mir124-2 host gene (non-protein coding)	20146387	0.64548	0.717906	7.03822e-193	1.06793e-190	84.5276	58.8536	25.674	CN.early1	Early cerebellar nuclei 1
Mab21l1	nonTF	mab-21-like 1 (C. elegans)	20358401	0.675313	0.725461	0	0	58.402	15.7797	42.6223	CN.early1	Early cerebellar nuclei 1
Mllt11	nonTF	myeloid/lymphoid or mixed-lineage leukemia; translocated to, 11	1.98903e+07	0.818087	0.708779	2.81247e-182	3.86736e-180	90.5517	52.8013	37.7503	CN.early1	Early cerebellar nuclei 1
Nhlh2	Transcription_Factors	nescient helix loop helix 2	2.0975e+07	1.02266	0.747432	8.25351e-267	2.59411e-264	93.532	45.9792	47.5528	CN.early1	Early cerebellar nuclei 1
Igfbpl1	nonTF	insulin-like growth factor binding protein-like 1	2.56385e+07	2.45076	0.913613	0	0	99.9366	54.4647	45.4719	CN.early1	Early cerebellar nuclei 1
Tmeff1	nonTF	transmembrane protein with EGF-like and two follistatin-like domains 1	21026293	0.745192	0.749261	2.21426e-273	7.35343e-271	80.1522	45.9623	34.1898	CN.early1	Early cerebellar nuclei 1
Elavl2	nonTF	ELAV (embryonic lethal, abnormal vision, Drosophila)-like 2 (Hu antigen B)	20222192	0.657208	0.720607	3.48556e-213	6.32467e-211	77.2353	47.0357	30.1996	CN.early1	Early cerebellar nuclei 1
Elavl4	nonTF	ELAV (embryonic lethal, abnormal vision, Drosophila)-like 4 (Hu antigen D)	21799735	0.995083	0.776822	0	0	90.4883	44.5181	45.9701	CN.early1	Early cerebellar nuclei 1
Pou3f1	Transcription_Factors	POU domain, class 3, transcription factor 1	20377102	0.704374	0.726127	0	0	57.2606	15.7741	41.4865	CN.early1	Early cerebellar nuclei 1
Crmp1	nonTF	collapsin response mediator protein 1	1.96455e+07	0.642153	0.700056	1.79969e-165	2.08397e-163	84.6544	55.5774	29.077	CN.early1	Early cerebellar nuclei 1
Barhl2	Transcription_Factors	BarH-like 2 (Drosophila)	19937033	0.600402	0.710446	0	0	43.9442	2.08486	41.8593	CN.early1	Early cerebellar nuclei 1
Evx1os	nonTF	even skipped homeotic gene 1, opposite strand	2.10541e+07	0.877329	0.750253	0	0	53.2657	4.42821	48.8375	CN.early1	Early cerebellar nuclei 1
Evx1	Transcription_Factors	even-skipped homeobox 1	2.16279e+07	0.8752	0.7707	0	0	57.1972	4.13599	53.0612	CN.early1	Early cerebellar nuclei 1
Atoh1	Transcription_Factors	atonal bHLH transcription factor 1	22711431	1.46284	0.80931	0	0	75.0793	19.6403	55.4389	CN.early1	Early cerebellar nuclei 1
Podxl2	nonTF	podocalyxin-like 2	20120438	0.676271	0.716981	6.335e-218	1.2253e-215	75.0159	41.2363	33.7796	CN.early1	Early cerebellar nuclei 1
Dll3	nonTF	delta-like 3 (Drosophila)	20618327	0.770358	0.734723	0	0	66.0748	21.5847	44.4901	CN.early1	Early cerebellar nuclei 1
Lmo1	Transcription_Cofactors	LIM domain only 1	20402467	0.867592	0.727031	0	0	59.6068	17.8196	41.7872	CN.early1	Early cerebellar nuclei 1
Phlda1	nonTF	pleckstrin homology like domain, family A, member 1	23232751	1.3404	0.827887	0	0	80.2156	26.0242	54.1914	CN.early1	Early cerebellar nuclei 1
Gm2694	nonTF	predicted gene 2694	2.33086e+07	1.19282	0.83059	0	0	83.4496	29.4521	53.9975	CN.early1	Early cerebellar nuclei 1
Ptprg	nonTF	protein tyrosine phosphatase, receptor type, G	19666452	0.607132	0.700804	4.75957e-285	1.67546e-282	55.5485	19.8089	35.7396	CN.early1	Early cerebellar nuclei 1
Ebf2	Transcription_Factors	early B cell factor 2	19708631	0.596024	0.702307	7.42972e-244	1.89522e-241	64.1091	25.7151	38.394	CN.early1	Early cerebellar nuclei 1
Elavl3	nonTF	ELAV (embryonic lethal, abnormal vision, Drosophila)-like 3 (Hu antigen C)	20588590	0.797386	0.733664	3.59728e-226	7.72144e-224	88.9664	54.2062	34.7602	CN.early1	Early cerebellar nuclei 1
Ebf1	Transcription_Factors	early B cell factor 1	2.14196e+07	1.06543	0.763278	0	0	90.9956	41.1408	49.8548	CN.early1	Early cerebellar nuclei 1
Hist3h2ba	nonTF	histone cluster 3, H2ba	2.14629e+07	1.06104	0.764818	3.23007e-277	1.09332e-274	94.0393	64.2933	29.746	CN.early1	Early cerebellar nuclei 1
Vat1	nonTF	vesicle amine transport 1	1.97557e+07	0.589278	0.703985	9.78752e-195	1.51114e-192	71.655	40.6125	31.0425	CN.early1	Early cerebellar nuclei 1
Sstr2	nonTF	somatostatin receptor 2	1.99341e+07	0.628241	0.71034	0	0	49.7781	8.40686	41.3712	CN.early1	Early cerebellar nuclei 1
Nrn1	nonTF	neuritin 1	23580124	1.25883	0.840265	0	0	77.9328	13.4532	64.4796	CN.early1	Early cerebellar nuclei 1
Rtn1	nonTF	reticulon 1	2.04674e+07	1.05637	0.729346	2.48933e-205	4.21295e-203	96.5124	69.778	26.7343	CN.early1	Early cerebellar nuclei 1
Tagln3	nonTF	transgelin 3	2.16819e+07	1.0798	0.772622	9.74861e-290	3.50174e-287	96.5758	69.025	27.5508	CN.early1	Early cerebellar nuclei 1
Cd47	nonTF	CD47 antigen (Rh-related antigen, integrin-associated signal transducer)	20610212	0.7374	0.734434	0	0	62.2701	22.9615	39.3086	CN.early1	Early cerebellar nuclei 1
App	nonTF	amyloid beta (A4) precursor protein	20231793	0.623672	0.720949	8.44384e-232	1.90539e-229	71.2746	39.2076	32.0669	CN.early1	Early cerebellar nuclei 1
Tfap2b	Transcription_Factors	transcription factor AP-2 beta	10605745	1.09398	0.748836	3.21651e-178	2.83069e-175	77.661	29.0151	48.6459	GABA.Pro	GABAergic neuron progentors
Hes6	Transcription_Factors	hairy and enhancer of split 6	12734056	1.84007	0.899109	0	0	99.0802	65.3699	33.7102	GABA.Pro	GABAergic neuron progentors
Btg2	nonTF	B cell translocation gene 2, anti-proliferative	11078176	0.996088	0.782193	9.23036e-234	1.35386e-230	72.5361	28.1554	44.3807	GABA.Pro	GABAergic neuron progentors
Ptf1a	Transcription_Factors	pancreas specific transcription factor, 1a	11603795	1.3682	0.819305	0	0	68.9882	8.41975	60.5684	GABA.Pro	GABAergic neuron progentors
Id1	Transcription_Factors	inhibitor of DNA binding 1	1.01182e+07	1.00545	0.714409	1.7223e-104	6.18657e-102	78.318	46.3059	32.0121	GABA.Pro	GABAergic neuron progentors
Neurog2	Transcription_Factors	neurogenin 2	1.15232e+07	1.45362	0.813612	0	0	72.5361	14.9643	57.5719	GABA.Pro	GABAergic neuron progentors
Plk3	nonTF	polo like kinase 3	11373702	1.12112	0.803059	1.33317e-284	2.13319e-281	76.3469	25.5709	50.776	GABA.Pro	GABAergic neuron progentors
Kirrel2	nonTF	kin of IRRE like 2 (Drosophila)	12386336	1.56396	0.874558	0	0	81.3403	13.2502	68.0901	GABA.Pro	GABAergic neuron progentors
Msx3	Transcription_Factors	msh homeobox 3	1.1365e+07	1.19329	0.802443	2.58944e-198	2.84855e-195	93.8239	50.2284	43.5956	GABA.Pro	GABAergic neuron progentors
Fabp7	nonTF	fatty acid binding protein 7, brain	1.13699e+07	1.4698	0.80279	2.53877e-182	2.35183e-179	98.4231	67.7556	30.6675	GABA.Pro	GABAergic neuron progentors
Ddit4	nonTF	DNA-damage-inducible transcript 4	10347624	0.815236	0.730611	5.17061e-145	3.00199e-142	65.703	32.47	33.233	GABA.Pro	GABAergic neuron progentors
Ascl1	Transcription_Factors	achaete-scute family bHLH transcription factor 1	1.20159e+07	1.29599	0.848405	0	0	76.0841	12.5786	63.5055	GABA.Pro	GABAergic neuron progentors
Pgpep1	nonTF	pyroglutamyl-peptidase I	10327906	0.707052	0.729219	8.36832e-146	5.07899e-143	65.703	31.5029	34.2001	GABA.Pro	GABAergic neuron progentors
Spsb4	nonTF	splA/ryanodine receptor domain and SOCS box containing 4	10081077	0.655521	0.711791	5.99615e-104	2.02958e-101	72.0105	44.5758	27.4347	GABA.Pro	GABAergic neuron progentors
Gadd45g	nonTF	growth arrest and DNA-damage-inducible 45 gamma	1.24189e+07	2.2431	0.876854	0	0	94.7438	47.4128	47.3309	GABA.Pro	GABAergic neuron progentors
Mfng	nonTF	MFNG O-fucosylpeptide 3-beta-N-acetylglucosaminyltransferase	9970698	0.622332	0.703998	2.50413e-109	1.00171e-106	66.4915	34.9202	31.5713	GABA.Pro	GABAergic neuron progentors
Olig2	Transcription_Factors	oligodendrocyte transcription factor 2	1.04228e+07	0.82468	0.735917	0	0	51.9054	5.86212	46.0433	GABA.Pro	GABAergic neuron progentors
Dll1	nonTF	delta-like 1 (Drosophila)	12099276	1.28089	0.854289	0	0	82.9172	20.1709	62.7463	GABA.Pro	GABAergic neuron progentors
Tcf4	Transcription_Factors	transcription factor 4	1.00352e+07	0.636711	0.708551	2.8537e-101	8.81193e-99	72.4047	44.1459	28.2588	GABA.Pro	GABAergic neuron progentors
Tfap2b	Transcription_Factors	transcription factor AP-2 beta	12168192	1.21083	0.782561	2.01901e-251	4.67587e-249	84.9821	28.4789	56.5032	PC	Purkinje cells
Idh1	nonTF	isocitrate dehydrogenase 1 (NADP+), soluble	1.20009e+07	0.772032	0.7718	3.28332e-164	3.75258e-162	89.8689	63.0173	26.8516	PC	Purkinje cells
Pid1	nonTF	phosphotyrosine interaction domain containing 1	13834609	1.41952	0.889732	0	0	91.4184	21.4428	69.9755	PC	Purkinje cells
Dner	nonTF	delta/notch-like EGF repeat containing	12963166	1.02048	0.833688	0	0	78.1883	15.7179	62.4704	PC	Purkinje cells
Atp1b1	nonTF	ATPase, Na+/K+ transporting, beta 1 polypeptide	12826164	1.00673	0.824877	0	0	82.1216	25.4141	56.7074	PC	Purkinje cells
Gad2	nonTF	glutamic acid decarboxylase 2	13908621	1.27671	0.894492	0	0	84.1478	6.99833	77.1495	PC	Purkinje cells
Npdc1	nonTF	neural proliferation, differentiation and control 1	1.12203e+07	0.611556	0.721604	2.03357e-130	1.68834e-128	75.2086	40.1068	35.1017	PC	Purkinje cells
Pbx3	Transcription_Factors	pre B cell leukemia homeobox 3	11831711	0.718191	0.760922	2.89899e-203	4.85953e-201	74.1359	31.8675	42.2684	PC	Purkinje cells
Mpped2	nonTF	metallophosphoesterase domain containing 2	1.27807e+07	1.07322	0.821954	0	0	78.0691	25.8728	52.1964	PC	Purkinje cells
Scg5	nonTF	secretogranin V	1.14676e+07	0.723369	0.737507	2.94949e-124	2.28696e-122	92.6103	66.6649	25.9454	PC	Purkinje cells
Map1lc3a	nonTF	microtubule-associated protein 1 light chain 3 alpha	1.21097e+07	0.777966	0.7788	6.74203e-187	9.97198e-185	84.9821	49.2095	35.7726	PC	Purkinje cells
Slc32a1	nonTF	solute carrier family 32 (GABA vesicular transporter), member 1	11999766	0.70912	0.771729	0	0	58.5221	4.24108	54.281	PC	Purkinje cells
Stmn3	nonTF	stathmin-like 3	1.44029e+07	1.89132	0.92628	0	0	100	58.582	41.418	PC	Purkinje cells
Pcsk1n	nonTF	proprotein convertase subtilisin/kexin type 1 inhibitor	1.31284e+07	1.2466	0.844314	5.9158e-305	2.08248e-302	92.3719	41.2723	51.0995	PC	Purkinje cells
Cxx1a	no		11851644	0.769057	0.762203	5.19184e-166	6.01195e-164	86.2932	48.794	37.4992	PC	Purkinje cells
Nsdhl	nonTF	NAD(P) dependent steroid dehydrogenase-like	1.09797e+07	0.570954	0.706129	2.21253e-121	1.66422e-119	67.1037	35.256	31.8477	PC	Purkinje cells
Gdi1	nonTF	guanosine diphosphate (GDP) dissociation inhibitor 1	1.17685e+07	0.792218	0.756854	2.04076e-153	2.10055e-151	89.2729	54.1251	35.1479	PC	Purkinje cells
Stmn2	nonTF	stathmin-like 2	14042710	2.44181	0.903115	0	0	100	54.2222	45.7778	PC	Purkinje cells
Mir124-2hg	nonTF	Mir124-2 host gene (non-protein coding)	1.18396e+07	0.77115	0.761429	3.04138e-154	3.16754e-152	89.7497	59.6396	30.1101	PC	Purkinje cells
Fdps	nonTF	farnesyl diphosphate synthetase	13639145	1.23482	0.877161	1.67885e-306	6.15613e-304	97.497	70.9653	26.5317	PC	Purkinje cells
Mllt11	nonTF	myeloid/lymphoid or mixed-lineage leukemia; translocated to, 11	13414979	1.497	0.862745	1.83848e-303	6.34492e-301	99.0465	53.92	45.1264	PC	Purkinje cells
Gstm7	nonTF	glutathione S-transferase, mu 7	12543091	0.920559	0.806672	0	0	79.0226	24.8206	54.2021	PC	Purkinje cells
Runx1t1	nonTF	runt-related transcription factor 1; translocated to, 1 (cyclin D-related)	1.21443e+07	0.846563	0.781024	0	0	72.1097	19.6838	52.4258	PC	Purkinje cells
Cnr1	nonTF	cannabinoid receptor 1 (brain)	1.22234e+07	0.822273	0.78611	0	0	62.6937	7.13862	55.5551	PC	Purkinje cells
Igfbpl1	nonTF	insulin-like growth factor binding protein-like 1	1.2133e+07	1.66824	0.780297	1.40494e-179	1.93191e-177	99.1657	56.3104	42.8553	PC	Purkinje cells
Crmp1	nonTF	collapsin response mediator protein 1	1.20241e+07	0.885897	0.773294	4.94697e-171	6.08892e-169	91.7759	56.4129	35.363	PC	Purkinje cells
Nsg1	nonTF	neuron specific gene family member 1	13367394	1.18101	0.859684	2.16277e-282	6.56328e-280	97.9738	66.3303	31.6434	PC	Purkinje cells
Uchl1	nonTF	ubiquitin carboxy-terminal hydrolase L1	11832143	0.768922	0.760949	6.93058e-158	7.52994e-156	88.5578	54.5729	33.9849	PC	Purkinje cells
Epha5	nonTF	Eph receptor A5	12667563	0.977226	0.814677	0	0	75.0894	16.9212	58.1682	PC	Purkinje cells
Rufy3	nonTF	RUN and FYVE domain containing 3	1.11914e+07	0.63343	0.719742	1.0789e-130	9.1297e-129	77.8308	38.4827	39.348	PC	Purkinje cells
Lhx5	Transcription_Factors	LIM homeobox protein 5	1.11802e+07	0.592207	0.71902	5.73032e-229	1.18658e-226	63.6472	15.6262	48.021	PC	Purkinje cells
Auts2	nonTF	autism susceptibility candidate 2	1.10502e+07	0.580086	0.710663	2.07046e-123	1.57758e-121	70.441	36.9017	33.5393	PC	Purkinje cells
Actl6b	Transcription_Cofactors	actin-like 6B	12687450	0.924575	0.815956	0	0	78.4267	18.3834	60.0433	PC	Purkinje cells
Uncx	Transcription_Factors	UNC homeobox	12104807	1.03634	0.778485	1.1295e-236	2.42443e-234	84.8629	30.1085	54.7545	PC	Purkinje cells
Foxp2	Transcription_Factors	forkhead box P2	1.31515e+07	1.11065	0.845799	0	0	75.0894	10.8401	64.2493	PC	Purkinje cells
Podxl2	nonTF	podocalyxin-like 2	1.33686e+07	1.18881	0.859759	0	0	93.683	41.7364	51.9466	PC	Purkinje cells
Zfp428	nonTF	zinc finger protein 428	13299113	1.0282	0.855293	2.74193e-284	8.46678e-282	93.8021	58.582	35.2202	PC	Purkinje cells
Ttc9b	nonTF	tetratricopeptide repeat domain 9B	11649075	0.674561	0.749176	2.69163e-276	7.89589e-274	64.7199	17.2233	47.4966	PC	Purkinje cells
Aplp1	nonTF	amyloid beta (A4) precursor-like protein 1	1.27681e+07	1.04279	0.821144	4.37325e-247	9.74348e-245	92.4911	48.9775	43.5136	PC	Purkinje cells
Ndn	nonTF	necdin	1.41147e+07	1.53757	0.907743	0	0	99.0465	64.0263	35.0202	PC	Purkinje cells
Fam57b	nonTF	family with sequence similarity 57, member B	1.19813e+07	0.739691	0.770542	2.02136e-287	6.46872e-285	70.5602	20.4716	50.0886	PC	Purkinje cells
Gpm6a	nonTF	glycoprotein m6a	11645480	0.758781	0.748945	2.48583e-220	4.65459e-218	67.5805	24.103	43.4775	PC	Purkinje cells
Cpe	nonTF	carboxypeptidase E	11537866	0.699785	0.742024	5.74618e-142	5.46695e-140	81.4064	48.8156	32.5908	PC	Purkinje cells
Rab3a	nonTF	RAB3A, member RAS oncogene family	1.33023e+07	1.14507	0.855501	0	0	89.3921	28.0581	61.3341	PC	Purkinje cells
Trappc2l	nonTF	trafficking protein particle complex 2-like	11088097	0.565805	0.713098	6.12429e-112	4.02215e-110	76.8772	47.4613	29.4159	PC	Purkinje cells
Gng2	nonTF	guanine nucleotide binding protein (G protein), gamma 2	11017323	0.575861	0.708547	1.72411e-116	1.209e-114	74.9702	39.578	35.3922	PC	Purkinje cells
Fdft1	nonTF	farnesyl diphosphate farnesyl transferase 1	13151006	1.11025	0.845768	4.59732e-285	1.44495e-282	91.6567	49.4793	42.1774	PC	Purkinje cells
Nefm	nonTF	neurofilament, medium polypeptide	1.12145e+07	0.698917	0.721227	7.12965e-174	8.96349e-172	66.8653	24.2594	42.6059	PC	Purkinje cells
Nefl	nonTF	neurofilament, light polypeptide	1.11313e+07	0.707556	0.715878	9.11318e-154	9.43536e-152	69.9642	27.2271	42.7371	PC	Purkinje cells
Fez1	nonTF	fasciculation and elongation protein zeta 1 (zygin I)	1.17842e+07	0.735199	0.757868	2.34187e-150	2.35539e-148	88.677	59.3536	29.3234	PC	Purkinje cells
Robo3	nonTF	roundabout guidance receptor 3	1.14366e+07	0.725423	0.73551	0	0	58.4029	11.8222	46.5807	PC	Purkinje cells
Ncam1	nonTF	neural cell adhesion molecule 1	11810018	0.76819	0.759526	9.17347e-188	1.39192e-185	80.6913	35.8711	44.8202	PC	Purkinje cells
Vstm2a	nonTF	V-set and transmembrane domain containing 2A	11022680	0.547049	0.708891	0	0	42.5507	0.982032	41.5686	PC	Purkinje cells
Bcl11a	Transcription_Factors	B cell CLL/lymphoma 11A (zinc finger protein)	13367487	1.10808	0.85969	0	0	88.9154	35.7039	53.2115	PC	Purkinje cells
Nsg2	nonTF	neuron specific gene family member 2	12924795	1.02635	0.83122	0	0	83.0751	24.4375	58.6376	PC	Purkinje cells
Ebf1	Transcription_Factors	early B cell factor 1	14279817	1.89195	0.918364	0	0	98.4505	42.7885	55.662	PC	Purkinje cells
Hist3h2ba	nonTF	histone cluster 3, H2ba	13673346	1.56697	0.879361	0	0	99.2849	65.2404	34.0445	PC	Purkinje cells
Hist3h2a	nonTF	histone cluster 3, H2a	1.29475e+07	1.16929	0.83268	3.02378e-266	8.31587e-264	93.8021	48.3246	45.4775	PC	Purkinje cells
Snap47	nonTF	synaptosomal-associated protein, 47	11510227	0.633393	0.740246	2.60386e-174	3.29716e-172	70.3218	31.5006	38.8212	PC	Purkinje cells
Vamp2	nonTF	vesicle-associated membrane protein 2	1.20563e+07	0.766695	0.775365	7.61315e-213	1.35353e-210	79.4994	35.3693	44.1301	PC	Purkinje cells
Cdk5r1	nonTF	cyclin-dependent kinase 5, regulatory subunit 1 (p35)	1.13909e+07	0.636149	0.73257	3.49828e-181	4.92585e-179	70.0834	26.4717	43.6117	PC	Purkinje cells
Lhx1	Transcription_Factors	LIM homeobox protein 1	11788685	0.747686	0.758154	0	0	67.3421	14.3474	52.9947	PC	Purkinje cells
Lhx1os	nonTF	LIM homeobox 1, opposite strand	1.45473e+07	1.92355	0.935568	0	0	97.7354	16.8133	80.9221	PC	Purkinje cells
Thra	Transcription_Factors	thyroid hormone receptor alpha	11760467	0.720009	0.75634	2.99529e-179	4.05539e-177	78.3075	37.5546	40.7529	PC	Purkinje cells
Rundc3a	nonTF	RUN domain containing 3A	1.16295e+07	0.699598	0.747919	1.30433e-194	2.04978e-192	74.0167	28.8297	45.187	PC	Purkinje cells
Mapt	nonTF	microtubule-associated protein tau	12701940	1.01182	0.816888	0	0	79.261	17.6172	61.6438	PC	Purkinje cells
Elmo1	nonTF	engulfment and cell motility 1	1.16552e+07	0.681352	0.749567	0	0	60.6675	12.5344	48.1331	PC	Purkinje cells
Tubb2a	nonTF	tubulin, beta 2A class IIA	1.37381e+07	1.43156	0.883527	0	0	97.3778	48.6106	48.7672	PC	Purkinje cells
Tfap2a	Transcription_Factors	transcription factor AP-2, alpha	11887856	0.741959	0.764532	0	0	65.435	12.7233	52.7118	PC	Purkinje cells
Hmgcs1	nonTF	3-hydroxy-3-methylglutaryl-Coenzyme A synthase 1	12182775	0.923546	0.783499	5.30431e-177	7.07282e-175	90.3456	65.3105	25.0351	PC	Purkinje cells
Rtn1	nonTF	reticulon 1	1.32221e+07	1.60182	0.850343	7.3376e-265	1.98691e-262	99.6424	70.7009	28.9415	PC	Purkinje cells
Nrxn3	nonTF	neurexin III	12134857	0.757466	0.780417	0	0	64.2431	8.88685	55.3563	PC	Purkinje cells
Evl	nonTF	Ena-vasodilator stimulated phosphoprotein	1.1936e+07	0.774197	0.767627	1.31336e-183	1.92637e-181	82.36	42.4594	39.9006	PC	Purkinje cells
Meg3	nonTF	maternally expressed 3	1.18096e+07	1.07831	0.759501	2.81682e-179	3.84333e-177	81.764	39.2651	42.4989	PC	Purkinje cells
Klc1	nonTF	kinesin light chain 1	1.11808e+07	0.61061	0.719063	2.0421e-111	1.31179e-109	84.1478	55.447	28.7008	PC	Purkinje cells
Ly6h	nonTF	lymphocyte antigen 6 complex, locus H	1.09071e+07	0.605637	0.701456	4.13807e-109	2.57365e-107	71.3945	39.5349	31.8596	PC	Purkinje cells
Tonsl	Transcription_Cofactors	tonsoku-like, DNA repair protein	1.11137e+07	0.559518	0.714748	3.113e-109	1.94989e-107	81.1681	52.4794	28.6887	PC	Purkinje cells
Rbfox2	Transcription_Cofactors	RNA binding protein, fox-1 homolog (C. elegans) 2	11151328	0.629999	0.717165	1.63724e-119	1.20573e-117	79.857	44.2508	35.6062	PC	Purkinje cells
Gap43	nonTF	growth associated protein 43	1.46366e+07	2.50712	0.941312	0	0	99.6424	35.2291	64.4134	PC	Purkinje cells
Tagln3	nonTF	transgelin 3	1.25618e+07	1.20825	0.807873	2.29201e-205	3.87901e-203	98.5697	70.0318	28.5379	PC	Purkinje cells
Hcfc1r1	nonTF	host cell factor C1 regulator 1 (XPO1-dependent)	10941406	0.531745	0.703664	1.29575e-122	9.78816e-121	66.6269	33.1625	33.4645	PC	Purkinje cells
Atat1	nonTF	alpha tubulin acetyltransferase 1	1.11449e+07	0.592994	0.71675	6.69067e-111	4.28227e-109	81.764	52.9164	28.8476	PC	Purkinje cells
Tubb4a	nonTF	tubulin, beta 4A class IVA	1.16024e+07	0.706599	0.746177	4.73159e-202	7.85667e-200	72.8248	26.4987	46.3261	PC	Purkinje cells
Celf4	nonTF	CUGBP, Elav-like family member 4	1.22631e+07	0.919319	0.788666	6.95797e-269	1.94392e-266	81.8832	27.4321	54.451	PC	Purkinje cells
Ppp2r2b	nonTF	protein phosphatase 2, regulatory subunit B, beta	12069182	0.827907	0.776194	0	0	61.3826	7.14941	54.2332	PC	Purkinje cells
Dpysl3	nonTF	dihydropyrimidinase-like 3	12171400	0.899771	0.782768	3.67134e-187	5.52301e-185	89.6305	52.7006	36.9299	PC	Purkinje cells
Cnih2	nonTF	cornichon family AMPA receptor auxiliary protein 2	13893608	1.46436	0.893526	0	0	97.2586	41.1158	56.1428	PC	Purkinje cells
Gng3	nonTF	guanine nucleotide binding protein (G protein), gamma 3	13782125	1.53474	0.886357	0	0	97.0203	40.8083	56.212	PC	Purkinje cells
Ina	nonTF	internexin neuronal intermediate filament protein, alpha	13836034	1.92118	0.889824	0	0	98.4505	33.5024	64.9481	PC	Purkinje cells
Resp18	nonTF	regulated endocrine-specific protein 18	12582283	0.795307	0.759246	0	0	55.6299	5.12043	50.5094	CN.early2	Early cerebellar nuclei 2
Lhx9	Transcription_Factors	LIM homeobox protein 9	14369148	1.69862	0.86707	0	0	87.1795	19.3342	67.8453	CN.early2	Early cerebellar nuclei 2
C1ql3	nonTF	C1q-like 3	11829218	0.61867	0.713804	0	0	44.1472	1.63464	42.5125	CN.early2	Early cerebellar nuclei 2
Syt13	nonTF	synaptotagmin XIII	12476543	0.787741	0.752865	0	0	55.4069	7.07442	48.3325	CN.early2	Early cerebellar nuclei 2
Scg5	nonTF	secretogranin V	1.32713e+07	0.938034	0.800826	5.21349e-211	8.82333e-209	94.7603	66.479	28.2813	CN.early2	Early cerebellar nuclei 2
Meis2	Transcription_Factors	Meis homeobox 2	1.55652e+07	2.02419	0.939244	0	0	98.1048	28.1353	69.9695	CN.early2	Early cerebellar nuclei 2
Stmn3	nonTF	stathmin-like 3	14510010	1.62965	0.87557	0	0	99.3311	58.4844	40.8467	CN.early2	Early cerebellar nuclei 2
Pcsk1n	nonTF	proprotein convertase subtilisin/kexin type 1 inhibitor	13880411	1.30677	0.837578	0	0	87.9599	41.3261	46.6337	CN.early2	Early cerebellar nuclei 2
Cxx1a	no		1.31058e+07	0.902714	0.790838	4.85665e-217	8.72264e-215	84.9498	48.7415	36.2083	CN.early2	Early cerebellar nuclei 2
Gdi1	nonTF	guanosine diphosphate (GDP) dissociation inhibitor 1	1.29445e+07	0.878687	0.781104	2.84528e-195	4.28033e-193	90.6355	53.9486	36.6869	CN.early2	Early cerebellar nuclei 2
Stmn2	nonTF	stathmin-like 2	1.41716e+07	2.24018	0.855147	0	0	100	54.0785	45.9215	CN.early2	Early cerebellar nuclei 2
Celf3	nonTF	CUGBP, Elav-like family member 3	1.18802e+07	0.627261	0.71688	4.63033e-153	4.60443e-151	69.7882	30.9012	38.887	CN.early2	Early cerebellar nuclei 2
Mllt11	nonTF	myeloid/lymphoid or mixed-lineage leukemia; translocated to, 11	14363356	1.51673	0.86672	0	0	98.6622	53.797	44.8652	CN.early2	Early cerebellar nuclei 2
Runx1t1	nonTF	runt-related transcription factor 1; translocated to, 1 (cyclin D-related)	1.36375e+07	1.04238	0.822919	0	0	76.7001	19.2963	57.4038	CN.early2	Early cerebellar nuclei 2
Igfbpl1	nonTF	insulin-like growth factor binding protein-like 1	1.38601e+07	1.96145	0.836354	1.79184e-274	4.92783e-272	97.6589	56.249	41.4099	CN.early2	Early cerebellar nuclei 2
Tmeff1	nonTF	transmembrane protein with EGF-like and two follistatin-like domains 1	11724948	0.605356	0.707512	4.23685e-113	2.72163e-111	77.369	47.3559	30.0131	CN.early2	Early cerebellar nuclei 2
Crmp1	nonTF	collapsin response mediator protein 1	1.34216e+07	1.03188	0.80989	1.34581e-233	2.81995e-231	93.0881	56.2382	36.8499	CN.early2	Early cerebellar nuclei 2
Nsg1	nonTF	neuron specific gene family member 1	1.39331e+07	1.11898	0.840758	3.19217e-270	8.26256e-268	95.9866	66.3275	29.6592	CN.early2	Early cerebellar nuclei 2
Uchl1	nonTF	ubiquitin carboxy-terminal hydrolase L1	1.20671e+07	0.686056	0.72816	5.16628e-129	3.95355e-127	81.1594	54.8254	26.334	CN.early2	Early cerebellar nuclei 2
Rufy3	nonTF	RUN and FYVE domain containing 3	1.25943e+07	0.793373	0.75997	5.86737e-194	8.60597e-192	80.0446	38.2517	41.7929	CN.early2	Early cerebellar nuclei 2
Auts2	nonTF	autism susceptibility candidate 2	11680453	0.598671	0.704827	2.50432e-124	1.81393e-122	67.0011	36.9635	30.0377	CN.early2	Early cerebellar nuclei 2
Actl6b	Transcription_Cofactors	actin-like 6B	1.33175e+07	0.916882	0.803611	0	0	74.9164	18.3654	56.551	CN.early2	Early cerebellar nuclei 2
Nap1l5	nonTF	nucleosome assembly protein 1-like 5	12668493	0.782675	0.764448	2.59531e-278	7.48853e-276	68.6734	22.0677	46.6057	CN.early2	Early cerebellar nuclei 2
Aplp1	nonTF	amyloid beta (A4) precursor-like protein 1	14290692	1.22837	0.862336	0	0	93.4225	48.7957	44.6268	CN.early2	Early cerebellar nuclei 2
Chst8	nonTF	carbohydrate (N-acetylgalactosamine 4-0) sulfotransferase 8	12682117	0.761453	0.76527	0	0	57.0792	5.40189	51.6773	CN.early2	Early cerebellar nuclei 2
Snrpn	nonTF	small nuclear ribonucleoprotein N	1.38212e+07	1.05335	0.834005	1.31661e-280	3.92772e-278	88.6288	50.8904	37.7384	CN.early2	Early cerebellar nuclei 2
Ndn	nonTF	necdin	1.43722e+07	1.36752	0.867254	0	0	96.8785	64.0217	32.8568	CN.early2	Early cerebellar nuclei 2
Fam57b	nonTF	family with sequence similarity 57, member B	11830310	0.57492	0.71387	3.84464e-192	5.41357e-190	60.5351	20.8011	39.734	CN.early2	Early cerebellar nuclei 2
Phyhipl	nonTF	phytanoyl-CoA hydroxylase interacting protein-like	1.1847e+07	0.612186	0.71488	1.9323e-173	2.25234e-171	60.7581	24.7307	36.0274	CN.early2	Early cerebellar nuclei 2
Gpm6a	nonTF	glycoprotein m6a	1.42377e+07	1.16811	0.859141	0	0	83.612	23.1881	60.4239	CN.early2	Early cerebellar nuclei 2
Cpe	nonTF	carboxypeptidase E	1.35319e+07	0.988329	0.81655	3.93894e-257	9.24391e-255	87.291	48.4276	38.8634	CN.early2	Early cerebellar nuclei 2
Ssbp4	nonTF	single stranded DNA binding protein 4	1.18223e+07	0.573949	0.713385	1.86911e-127	1.40591e-125	70.2341	41.2016	29.0325	CN.early2	Early cerebellar nuclei 2
Rab3a	nonTF	RAB3A, member RAS oncogene family	1.31078e+07	0.91478	0.790958	3.97777e-285	1.29653e-282	79.5987	28.341	51.2577	CN.early2	Early cerebellar nuclei 2
Zfhx3	Transcription_Factors	zinc finger homeobox 3	1.26784e+07	0.852659	0.765047	0	0	63.4337	17.0392	46.3944	CN.early2	Early cerebellar nuclei 2
Gng2	nonTF	guanine nucleotide binding protein (G protein), gamma 2	1.23341e+07	0.702337	0.744269	2.11747e-169	2.42011e-167	77.0346	39.3667	37.6678	CN.early2	Early cerebellar nuclei 2
Fxyd6	nonTF	FXYD domain-containing ion transport regulator 6	1.23372e+07	0.738795	0.744456	3.91836e-157	4.05688e-155	75.3623	46.7551	28.6072	CN.early2	Early cerebellar nuclei 2
Ncam1	nonTF	neural cell adhesion molecule 1	1.39995e+07	1.16304	0.844762	0	0	86.6221	35.4425	51.1796	CN.early2	Early cerebellar nuclei 2
Nsg2	nonTF	neuron specific gene family member 2	1.22387e+07	0.722457	0.738511	5.56077e-210	9.2335e-208	68.2274	24.9743	43.2531	CN.early2	Early cerebellar nuclei 2
Hist3h2ba	nonTF	histone cluster 3, H2ba	1.47331e+07	1.63279	0.889034	0	0	98.7737	65.1583	33.6154	CN.early2	Early cerebellar nuclei 2
Hist3h2a	nonTF	histone cluster 3, H2a	1.3694e+07	1.1778	0.826328	5.66904e-273	1.51183e-270	91.5273	48.2923	43.235	CN.early2	Early cerebellar nuclei 2
Cdk5r1	nonTF	cyclin-dependent kinase 5, regulatory subunit 1 (p35)	1.21853e+07	0.670354	0.735291	1.85831e-197	2.86913e-195	68.1159	26.4303	41.6856	CN.early2	Early cerebellar nuclei 2
Thra	Transcription_Factors	thyroid hormone receptor alpha	12559705	0.77165	0.757884	3.46201e-193	4.99466e-191	75.4738	37.5643	37.9095	CN.early2	Early cerebellar nuclei 2
Rundc3a	nonTF	RUN domain containing 3A	1.23365e+07	0.715422	0.744416	1.61658e-201	2.56337e-199	71.0145	28.8336	42.1809	CN.early2	Early cerebellar nuclei 2
Mapt	nonTF	microtubule-associated protein tau	14068698	1.25036	0.84894	0	0	81.4939	17.3153	64.1786	CN.early2	Early cerebellar nuclei 2
Tubb2a	nonTF	tubulin, beta 2A class IIA	1.35735e+07	1.20948	0.819059	4.07559e-260	9.82665e-258	89.1862	48.8552	40.331	CN.early2	Early cerebellar nuclei 2
Nrn1	nonTF	neuritin 1	1.36752e+07	1.14795	0.825196	0	0	78.5953	15.7943	62.801	CN.early2	Early cerebellar nuclei 2
Plk2	nonTF	polo like kinase 2	1.2039e+07	0.666911	0.726462	0	0	52.5084	9.56428	42.9441	CN.early2	Early cerebellar nuclei 2
Rtn1	nonTF	reticulon 1	1.53356e+07	1.94464	0.925388	0	0	99.777	70.6035	29.1735	CN.early2	Early cerebellar nuclei 2
Evl	nonTF	Ena-vasodilator stimulated phosphoprotein	1.25984e+07	0.786496	0.760217	5.51909e-185	7.03923e-183	78.5953	42.5169	36.0784	CN.early2	Early cerebellar nuclei 2
Meg3	nonTF	maternally expressed 3	1.26081e+07	1.15411	0.760803	7.81009e-193	1.11761e-190	79.3757	39.2476	40.1281	CN.early2	Early cerebellar nuclei 2
Klc1	nonTF	kinesin light chain 1	1.25595e+07	0.759145	0.757871	1.36299e-163	1.53782e-161	84.7269	55.3288	29.398	CN.early2	Early cerebellar nuclei 2
Ly6h	nonTF	lymphocyte antigen 6 complex, locus H	1.26491e+07	0.860724	0.76328	5.81535e-197	8.90052e-195	77.7035	39.1286	38.5749	CN.early2	Early cerebellar nuclei 2
Rbfox2	Transcription_Cofactors	RNA binding protein, fox-1 homolog (C. elegans) 2	11949749	0.656899	0.721077	8.4814e-132	6.60536e-130	77.369	44.2598	33.1092	CN.early2	Early cerebellar nuclei 2
Nell2	nonTF	NEL-like 2	1.22552e+07	0.697336	0.739509	4.21817e-277	1.19749e-274	59.8662	16.8498	43.0164	CN.early2	Early cerebellar nuclei 2
Gap43	nonTF	growth associated protein 43	14269978	1.86148	0.861086	0	0	94.5373	35.2747	59.2627	CN.early2	Early cerebellar nuclei 2
Tagln3	nonTF	transgelin 3	1.29149e+07	1.10836	0.779318	2.06153e-180	2.5734e-178	97.7703	69.9811	27.7893	CN.early2	Early cerebellar nuclei 2
Atat1	nonTF	alpha tubulin acetyltransferase 1	1.21043e+07	0.648099	0.730403	3.75717e-133	2.97882e-131	80.4905	52.8877	27.6028	CN.early2	Early cerebellar nuclei 2
Tubb4a	nonTF	tubulin, beta 4A class IVA	12640801	0.802046	0.762777	6.53018e-245	1.43672e-242	73.0212	26.3437	46.6775	CN.early2	Early cerebellar nuclei 2
Celf4	nonTF	CUGBP, Elav-like family member 4	13421210	1.11837	0.809869	0	0	80.7135	27.318	53.3955	CN.early2	Early cerebellar nuclei 2
Syt4	nonTF	synaptotagmin IV	1.29029e+07	1.02795	0.778596	0	0	58.8629	5.27199	53.5909	CN.early2	Early cerebellar nuclei 2
Dpysl3	nonTF	dihydropyrimidinase-like 3	1.29218e+07	0.903558	0.779735	3.9649e-195	5.91409e-193	87.6254	52.682	34.9434	CN.early2	Early cerebellar nuclei 2
Cnih2	nonTF	cornichon family AMPA receptor auxiliary protein 2	1.54011e+07	1.71953	0.929342	0	0	97.6589	40.9202	56.7387	CN.early2	Early cerebellar nuclei 2
Gng3	nonTF	guanine nucleotide binding protein (G protein), gamma 3	13472410	1.17099	0.812959	1.55341e-269	3.96255e-267	92.3077	40.8606	51.4471	CN.early2	Early cerebellar nuclei 2
Ina	nonTF	internexin neuronal intermediate filament protein, alpha	1.47325e+07	1.91808	0.888995	0	0	97.8818	33.3261	64.5557	CN.early2	Early cerebellar nuclei 2
Pea15a	nonTF	phosphoprotein enriched in astrocytes 15A	20215156	0.665202	0.722026	1.24688e-198	3.85023e-196	91.3541	59.5146	31.8395	NPC1	Neural progenitor cells
Tubb4b	nonTF	tubulin, beta 4B class IVB	2.05134e+07	0.680338	0.732677	3.16777e-217	1.42767e-214	87.8576	60.6326	27.225	NPC1	Neural progenitor cells
Cdca7	nonTF	cell division cycle associated 7	19656552	0.48369	0.702074	2.43857e-237	1.34129e-234	63.8907	26.8105	37.0802	NPC1	Neural progenitor cells
Ccdc34	nonTF	coiled-coil domain containing 34	1.98035e+07	0.572983	0.707322	1.84921e-172	4.01826e-170	88.6205	61.2057	27.4148	NPC1	Neural progenitor cells
Knstrn	nonTF	kinetochore-localized astrin/SPAG5 binding	2.12833e+07	0.638097	0.760175	0	0	69.1672	21.0012	48.166	NPC1	Neural progenitor cells
Tpx2	nonTF	TPX2, microtubule-associated	20576743	0.574902	0.734941	0	0	68.15	22.7541	45.3959	NPC1	Neural progenitor cells
Ube2c	nonTF	ubiquitin-conjugating enzyme E2C	20725301	0.82221	0.740247	1.29282e-295	1.13774e-292	80.7374	32.3501	48.3873	NPC1	Neural progenitor cells
Ccna2	Transcription_Cofactors	cyclin A2	1.99932e+07	0.549558	0.7141	1.7641e-255	1.15e-252	69.5486	28.4005	41.1482	NPC1	Neural progenitor cells
Cks1b	nonTF	CDC28 protein kinase 1b	20808775	0.775632	0.743228	6.26364e-241	3.67488e-238	91.672	56.7054	34.9665	NPC1	Neural progenitor cells
Phgdh	nonTF	3-phosphoglycerate dehydrogenase	20105707	0.636885	0.718117	1.74733e-218	8.09335e-216	82.5175	41.1147	41.4028	NPC1	Neural progenitor cells
Anp32b	nonTF	acidic (leucine-rich) nuclear phosphoprotein 32 family, member B	21170813	0.904065	0.756159	1.08423e-257	7.33982e-255	97.9657	65.5486	32.417	NPC1	Neural progenitor cells
Cdc20	nonTF	cell division cycle 20	23575955	1.1784	0.842064	0	0	88.0483	27.6645	60.3838	NPC1	Neural progenitor cells
Cdca8	nonTF	cell division cycle associated 8	22688221	0.975227	0.810356	0	0	89.8284	35.1818	54.6466	NPC1	Neural progenitor cells
Id3	Transcription_Factors	inhibitor of DNA binding 3	2.03181e+07	1.11979	0.725704	2.38931e-210	9.55778e-208	93.0706	54.1435	38.9271	NPC1	Neural progenitor cells
Cenpa	nonTF	centromere protein A	24722332	1.42029	0.883009	0	0	96.5035	35.3784	61.1251	NPC1	Neural progenitor cells
Tacc3	nonTF	transforming, acidic coiled-coil containing protein 3	2.03636e+07	0.569368	0.727329	6.18471e-305	6.04762e-302	68.5315	25.5913	42.9401	NPC1	Neural progenitor cells
Lyar	nonTF	Ly1 antibody reactive clone	20081338	0.578563	0.717246	3.20819e-201	1.02668e-198	83.6618	49.8567	33.8051	NPC1	Neural progenitor cells
Mcm7	nonTF	minichromosome maintenance complex component 7	1.99307e+07	0.581834	0.711867	2.85044e-190	7.71856e-188	82.6446	50.8905	31.7541	NPC1	Neural progenitor cells
Akr1b3	nonTF	aldo-keto reductase family 1, member B3 (aldose reductase)	21739403	0.921877	0.776468	0	0	92.117	50.1601	41.9569	NPC1	Neural progenitor cells
Cdca3	nonTF	cell division cycle associated 3	20536596	0.601114	0.733507	0	0	70.5022	26.7936	43.7086	NPC1	Neural progenitor cells
Dctpp1	nonTF	dCTP pyrophosphatase 1	19686154	0.602848	0.703131	6.57013e-164	1.25697e-161	89.8919	64.071	25.8209	NPC1	Neural progenitor cells
Fabp7	nonTF	fatty acid binding protein 7, brain	2.12447e+07	1.24502	0.758798	2.30912e-262	1.62571e-259	97.6478	66.4251	31.2227	NPC1	Neural progenitor cells
Tmpo	nonTF	thymopoietin	20325066	0.63709	0.725952	9.19383e-203	3.05322e-200	91.1634	63.2901	27.8733	NPC1	Neural progenitor cells
Ddx39	nonTF	DEAD (Asp-Glu-Ala-Asp) box polypeptide 39	20616656	0.633794	0.736366	6.38946e-222	3.12391e-219	90.6548	63.026	27.6288	NPC1	Neural progenitor cells
2810417H13Rik	no		1.97441e+07	0.802447	0.7052	6.01233e-186	1.55622e-183	90.4641	44.789	45.675	NPC1	Neural progenitor cells
Ccnb2	nonTF	cyclin B2	2.35834e+07	1.03181	0.842331	0	0	88.8112	29.187	59.6242	NPC1	Neural progenitor cells
Pttg1	Transcription_Cofactors	pituitary tumor-transforming gene 1	2.44436e+07	1.37663	0.873055	0	0	98.0292	47.8959	50.1333	NPC1	Neural progenitor cells
Birc5	nonTF	baculoviral IAP repeat-containing 5	22123694	0.969964	0.790193	0	0	90.4641	36.4627	54.0014	NPC1	Neural progenitor cells
Dek	Transcription_Cofactors	DEK oncogene (DNA binding)	2.02592e+07	0.720128	0.723599	1.98464e-202	6.46883e-200	92.8798	58.2168	34.6631	NPC1	Neural progenitor cells
Cks2	nonTF	CDC28 protein kinase regulatory subunit 2	20997558	0.85896	0.749971	1.06771e-292	8.9489e-290	83.5346	38.946	44.5886	NPC1	Neural progenitor cells
Ccnb1	nonTF	cyclin B1	21412720	0.855068	0.764799	0	0	83.4075	32.4625	50.945	NPC1	Neural progenitor cells
Rrm2	nonTF	ribonucleotide reductase M2	21727348	1.13653	0.776037	0	0	92.0534	47.7948	44.2586	NPC1	Neural progenitor cells
Eef1d	nonTF	eukaryotic translation elongation factor 1 delta (guanine nucleotide exchange protein)	2.02225e+07	0.670959	0.722287	1.28845e-196	3.84374e-194	91.9263	62.762	29.1643	NPC1	Neural progenitor cells
Racgap1	nonTF	Rac GTPase-activating protein 1	1.98237e+07	0.538235	0.708045	2.65722e-206	9.7437e-204	76.0966	38.3617	37.7349	NPC1	Neural progenitor cells
Nde1	nonTF	nudE neurodevelopment protein 1	21206318	0.663067	0.757427	0	0	76.0966	30.8388	45.2578	NPC1	Neural progenitor cells
Lmnb1	nonTF	lamin B1	20048004	0.577126	0.716056	9.06256e-185	2.31174e-182	91.3541	64.6048	26.7493	NPC1	Neural progenitor cells
Hes6	Transcription_Factors	hairy and enhancer of split 6	1.06183e+07	1.59284	0.858528	2.26846e-224	3.99272e-221	97.882	65.5924	32.2896	NPC.M1	Neuron progenitor cells in M-phase of the cell-cycle 1
Cenpf	Transcription_Cofactors	centromere protein F	8978073	0.71498	0.725913	8.63982e-140	4.75217e-137	65.053	26.0595	38.9934	NPC.M1	Neuron progenitor cells in M-phase of the cell-cycle 1
Spc25	nonTF	SPC25, NDC80 kinetochore complex component, homolog (S. cerevisiae)	9.48216e+06	1.01283	0.766671	3.33679e-166	2.44712e-163	73.9788	33.3173	40.6615	NPC.M1	Neuron progenitor cells in M-phase of the cell-cycle 1
Knstrn	nonTF	kinetochore-localized astrin/SPAG5 binding	9151931	0.639071	0.73997	2.14075e-168	1.63823e-165	65.5068	23.4782	42.0286	NPC.M1	Neuron progenitor cells in M-phase of the cell-cycle 1
Nusap1	nonTF	nucleolar and spindle associated protein 1	8.97503e+06	0.813369	0.725667	2.14698e-138	1.14512e-135	63.9939	26.423	37.571	NPC.M1	Neuron progenitor cells in M-phase of the cell-cycle 1
Tpx2	nonTF	TPX2, microtubule-associated	9.51629e+06	0.762301	0.76943	6.39234e-203	8.03654e-200	71.2557	24.857	46.3986	NPC.M1	Neuron progenitor cells in M-phase of the cell-cycle 1
Ube2c	nonTF	ubiquitin-conjugating enzyme E2C	10226255	1.51621	0.826834	4.519e-242	8.83765e-239	86.3843	34.5091	51.8752	NPC.M1	Neuron progenitor cells in M-phase of the cell-cycle 1
Ccna2	Transcription_Cofactors	cyclin A2	8989052	0.671823	0.726801	1.10753e-127	5.1299e-125	68.0787	30.458	37.6206	NPC.M1	Neuron progenitor cells in M-phase of the cell-cycle 1
Cks1b	nonTF	CDC28 protein kinase 1b	9731713	0.924388	0.786848	7.9605e-149	4.67043e-146	91.528	58.4148	33.1132	NPC.M1	Neuron progenitor cells in M-phase of the cell-cycle 1
Neurog2	Transcription_Factors	neurogenin 2	8.7796e+06	0.823496	0.709866	1.55267e-171	1.43835e-168	56.2784	15.8463	40.4321	NPC.M1	Neuron progenitor cells in M-phase of the cell-cycle 1
Smc2	nonTF	structural maintenance of chromosomes 2	9010348	0.684203	0.728523	8.48983e-117	3.4751e-114	71.407	36.4919	34.9151	NPC.M1	Neuron progenitor cells in M-phase of the cell-cycle 1
Cdc20	nonTF	cell division cycle 20	9.91329e+06	1.12363	0.801529	1.83995e-220	2.94409e-217	80.3328	30.8802	49.4526	NPC.M1	Neuron progenitor cells in M-phase of the cell-cycle 1
Cdca8	nonTF	cell division cycle associated 8	1.00914e+07	1.06458	0.815931	3.10145e-215	4.54905e-212	86.3843	37.967	48.4173	NPC.M1	Neuron progenitor cells in M-phase of the cell-cycle 1
Cenpa	nonTF	centromere protein A	10820717	1.4634	0.874898	3.12951e-299	2.75412e-295	93.7973	38.4533	55.344	NPC.M1	Neuron progenitor cells in M-phase of the cell-cycle 1
Tacc3	nonTF	transforming, acidic coiled-coil containing protein 3	9.11692e+06	0.678455	0.73714	1.14471e-147	6.49934e-145	67.4735	27.7217	39.7519	NPC.M1	Neuron progenitor cells in M-phase of the cell-cycle 1
Cdca3	nonTF	cell division cycle associated 3	9.28278e+06	0.72471	0.75055	5.30329e-160	3.59012e-157	70.9531	28.9081	42.045	NPC.M1	Neuron progenitor cells in M-phase of the cell-cycle 1
Lockd	nonTF	lncRNA downstream of Cdkn1b	8.93974e+06	0.576966	0.722814	1.46098e-184	1.42859e-181	57.7912	16.8243	40.9669	NPC.M1	Neuron progenitor cells in M-phase of the cell-cycle 1
Msx3	Transcription_Factors	msh homeobox 3	8.94899e+06	0.872116	0.723562	1.1439e-95	3.59533e-93	82.9047	50.8471	32.0576	NPC.M1	Neuron progenitor cells in M-phase of the cell-cycle 1
Ascl1	Transcription_Factors	achaete-scute family bHLH transcription factor 1	8802219	0.667702	0.711695	1.04211e-194	1.14638e-191	53.8578	13.7032	40.1546	NPC.M1	Neuron progenitor cells in M-phase of the cell-cycle 1
Tmpo	nonTF	thymopoietin	9008776	0.651227	0.728396	1.30121e-92	3.88178e-90	90.0151	64.6892	25.3259	NPC.M1	Neuron progenitor cells in M-phase of the cell-cycle 1
Pbk	nonTF	PDZ binding kinase	9.52086e+06	0.890453	0.7698	3.90436e-169	3.12367e-166	77.6097	33.5204	44.0893	NPC.M1	Neuron progenitor cells in M-phase of the cell-cycle 1
2810417H13Rik	no		8935866	0.908766	0.722501	1.55645e-97	5.07317e-95	88.351	47.0899	41.261	NPC.M1	Neuron progenitor cells in M-phase of the cell-cycle 1
Ccnb2	nonTF	cyclin B2	1.04422e+07	1.13351	0.844295	5.34684e-279	3.13699e-275	86.9894	32.1576	54.8319	NPC.M1	Neuron progenitor cells in M-phase of the cell-cycle 1
Pttg1	Transcription_Cofactors	pituitary tumor-transforming gene 1	1.06762e+07	1.38672	0.863215	3.5996e-249	1.05594e-245	96.3691	50.3982	45.971	NPC.M1	Neuron progenitor cells in M-phase of the cell-cycle 1
Fam64a	no		8.85325e+06	0.606869	0.715821	9.53143e-129	4.53413e-126	63.2375	25.8083	37.4292	NPC.M1	Neuron progenitor cells in M-phase of the cell-cycle 1
Birc5	nonTF	baculoviral IAP repeat-containing 5	9.52697e+06	0.956991	0.770294	1.65794e-155	1.08079e-152	82.9047	39.3619	43.5428	NPC.M1	Neuron progenitor cells in M-phase of the cell-cycle 1
Cks2	nonTF	CDC28 protein kinase regulatory subunit 2	9.73034e+06	1.10539	0.786737	5.17171e-171	4.55136e-168	82.9047	41.1416	41.7631	NPC.M1	Neuron progenitor cells in M-phase of the cell-cycle 1
Gadd45g	nonTF	growth arrest and DNA-damage-inducible 45 gamma	1.0584e+07	2.02487	0.855761	1.64908e-244	3.62819e-241	95.0076	47.6565	47.3511	NPC.M1	Neuron progenitor cells in M-phase of the cell-cycle 1
Ccnb1	nonTF	cyclin B1	9858522	1.19575	0.797101	2.29757e-199	2.69597e-196	80.7867	35.0382	45.7485	NPC.M1	Neuron progenitor cells in M-phase of the cell-cycle 1
Rrm2	nonTF	ribonucleotide reductase M2	9454330	1.12901	0.76442	1.26626e-133	6.36785e-131	91.528	49.9706	41.5574	NPC.M1	Neuron progenitor cells in M-phase of the cell-cycle 1
Racgap1	nonTF	Rac GTPase-activating protein 1	8903835	0.62232	0.719911	7.64044e-103	2.98843e-100	73.2224	40.3025	32.9199	NPC.M1	Neuron progenitor cells in M-phase of the cell-cycle 1
Nde1	nonTF	nudE neurodevelopment protein 1	9131657	0.67126	0.738331	1.31263e-133	6.41765e-131	71.1044	33.2211	37.8833	NPC.M1	Neuron progenitor cells in M-phase of the cell-cycle 1
Dll1	nonTF	delta-like 1 (Drosophila)	10174678	1.04884	0.822663	0	0	80.6354	20.5868	60.0486	NPC.M1	Neuron progenitor cells in M-phase of the cell-cycle 1
Mcm3	nonTF	minichromosome maintenance complex component 3	3.38386e+07	0.752776	0.798437	0	0	76.3325	22.4997	53.8328	NPC.S	NPC_S phase
Dtymk	nonTF	deoxythymidylate kinase	31509693	0.63967	0.743486	0	0	87.9475	54.7396	33.2079	NPC.S	NPC_S phase
Mcm6	nonTF	minichromosome maintenance complex component 6	3.66079e+07	1.07424	0.863781	0	0	90.6523	34.7016	55.9507	NPC.S	NPC_S phase
Nrarp	nonTF	Notch-regulated ankyrin repeat protein	3.02729e+07	0.619047	0.714304	0	0	78.1623	37.4006	40.7617	NPC.S	NPC_S phase
Hat1	nonTF	histone aminotransferase 1	3.38753e+07	0.789589	0.799304	0	0	81.6627	32.6077	49.055	NPC.S	NPC_S phase
Cdca7	nonTF	cell division cycle associated 7	3.06603e+07	0.530844	0.723445	0	0	66.2291	24.392	41.8371	NPC.S	NPC_S phase
Rad51	nonTF	RAD51 recombinase	3.08696e+07	0.528863	0.728383	0	0	61.2967	18.7033	42.5935	NPC.S	NPC_S phase
Dut	nonTF	deoxyuridine triphosphatase	3.73269e+07	1.22302	0.880746	0	0	96.7383	52.1889	44.5494	NPC.S	NPC_S phase
Pcna	nonTF	proliferating cell nuclear antigen	39495883	1.51086	0.931924	0	0	98.0111	44.3944	53.6168	NPC.S	NPC_S phase
Bex1	nonTF	brain expressed X-linked 1	29947945	0.577339	0.706636	1.11435e-265	1.18154e-263	83.8107	53.8201	29.9905	NPC.S	NPC_S phase
Prdx4	nonTF	peroxiredoxin 4	31403228	0.654231	0.740974	0	0	87.3508	51.8923	35.4586	NPC.S	NPC_S phase
Rbbp7	Transcription_Cofactors	retinoblastoma binding protein 7, chromatin remodeling factor	30372801	0.567278	0.716661	8.85614e-290	1.05322e-287	85.5609	55.0421	30.5187	NPC.S	NPC_S phase
Phgdh	nonTF	3-phosphoglycerate dehydrogenase	3.20502e+07	0.754309	0.756239	0	0	84.9642	38.4387	46.5255	NPC.S	NPC_S phase
Gar1	nonTF	GAR1 ribonucleoprotein	3.01709e+07	0.543703	0.711896	9.95308e-296	1.25132e-293	80.708	45.0469	35.6612	NPC.S	NPC_S phase
Ccne2	nonTF	cyclin E2	3.14262e+07	0.539138	0.741515	0	0	54.3755	7.40301	46.9725	NPC.S	NPC_S phase
Anp32b	nonTF	acidic (leucine-rich) nuclear phosphoprotein 32 family, member B	34443453	1.07264	0.81271	0	0	98.1305	63.7146	34.4159	NPC.S	NPC_S phase
Usp1	nonTF	ubiquitin specific peptidase 1	3.04774e+07	0.511865	0.719129	0	0	66.7064	25.786	40.9205	NPC.S	NPC_S phase
Nasp	nonTF	nuclear autoantigenic sperm protein (histone-binding)	3.25786e+07	0.729031	0.768708	0	0	92.6014	63.9993	28.6021	NPC.S	NPC_S phase
Rpa2	nonTF	replication protein A2	3.53154e+07	0.904762	0.833282	0	0	83.3731	26.8715	56.5016	NPC.S	NPC_S phase
Id3	Transcription_Factors	inhibitor of DNA binding 3	31375436	1.20815	0.740318	0	0	91.2888	52.2363	39.0525	NPC.S	NPC_S phase
Hes5	Transcription_Factors	hairy and enhancer of split 5 (Drosophila)	31926889	1.04721	0.75333	0	0	85.9189	40.9301	44.9887	NPC.S	NPC_S phase
Tyms	nonTF	thymidylate synthase	34561602	0.897518	0.815497	0	0	85.6802	34.6245	51.0557	NPC.S	NPC_S phase
Slbp	nonTF	stem-loop binding protein	3.68802e+07	1.11608	0.870206	0	0	96.4598	56.881	39.5788	NPC.S	NPC_S phase
Lyar	nonTF	Ly1 antibody reactive clone	3.00184e+07	0.559876	0.708298	3.48644e-279	4.01077e-277	81.2649	48.3272	32.9377	NPC.S	NPC_S phase
Paics	nonTF	phosphoribosylaminoimidazole carboxylase, phosphoribosylaminoribosylaminoimidazole, succinocarboxamide synthetase	3.34379e+07	0.784351	0.788983	0	0	93.2776	62.7714	30.5063	NPC.S	NPC_S phase
Ung	nonTF	uracil DNA glycosylase	32248447	0.655614	0.760917	0	0	60.4216	10.3393	50.0823	NPC.S	NPC_S phase
Rfc2	nonTF	replication factor C (activator 1) 2	3.08071e+07	0.56624	0.726908	0	0	79.992	43.8427	36.1494	NPC.S	NPC_S phase
Mcm7	nonTF	minichromosome maintenance complex component 7	33872768	0.831032	0.799244	0	0	89.3397	48.1196	41.2201	NPC.S	NPC_S phase
Rfc3	nonTF	replication factor C (activator 1) 3	3.22837e+07	0.670584	0.761749	0	0	79.0374	36.8549	42.1825	NPC.S	NPC_S phase
Akr1b3	nonTF	aldo-keto reductase family 1, member B3 (aldose reductase)	3.26777e+07	0.893899	0.771047	0	0	91.2888	47.9416	43.3472	NPC.S	NPC_S phase
Mcm2	nonTF	minichromosome maintenance complex component 2	3.2424e+07	0.679819	0.765059	0	0	81.5434	37.2049	44.3385	NPC.S	NPC_S phase
Ccnd2	nonTF	cyclin D2	3.13547e+07	1.02722	0.73983	0	0	93.0788	59.0877	33.9911	NPC.S	NPC_S phase
Lig1	nonTF	ligase I, DNA, ATP-dependent	32563453	0.66606	0.76835	0	0	71.4797	23.0573	48.4224	NPC.S	NPC_S phase
Ccne1	Transcription_Cofactors	cyclin E1	31140820	0.526862	0.734782	0	0	54.9324	10.0427	44.8897	NPC.S	NPC_S phase
Rrm1	nonTF	ribonucleotide reductase M1	31176744	0.609341	0.73563	0	0	81.1058	40.6751	40.4308	NPC.S	NPC_S phase
Dctpp1	nonTF	dCTP pyrophosphatase 1	3.49024e+07	0.957256	0.823538	0	0	95.187	61.8401	33.3469	NPC.S	NPC_S phase
Msx3	Transcription_Factors	msh homeobox 3	2.98085e+07	0.747925	0.703347	1.63734e-267	1.7466e-265	83.6516	47.212	36.4395	NPC.S	NPC_S phase
Fbxo5	nonTF	F-box protein 5	30436639	0.525381	0.718167	0	0	60.0636	18.1398	41.9239	NPC.S	NPC_S phase
Fabp7	nonTF	fatty acid binding protein 7, brain	3.13e+07	1.13016	0.738539	0	0	97.4543	64.7111	32.7431	NPC.S	NPC_S phase
Tmpo	nonTF	thymopoietin	30168810	0.598053	0.711847	4.18749e-269	4.49415e-267	90.2546	61.8697	28.3848	NPC.S	NPC_S phase
Prim1	nonTF	DNA primase, p49 subunit	3.25511e+07	0.647434	0.768059	0	0	71.4002	22.8734	48.5267	NPC.S	NPC_S phase
Pa2g4	Transcription_Cofactors	proliferation-associated 2G4	30258086	0.571654	0.713954	1.07978e-271	1.18783e-269	90.4932	65.2806	25.2127	NPC.S	NPC_S phase
Gsr	nonTF	glutathione reductase	30049323	0.478912	0.709028	0	0	61.615	23.1166	38.4983	NPC.S	NPC_S phase
Mcm5	nonTF	minichromosome maintenance complex component 5	3.32608e+07	0.705768	0.784804	0	0	74.1846	23.2946	50.89	NPC.S	NPC_S phase
Asf1b	nonTF	anti-silencing function 1B histone chaperone	3.03264e+07	0.533165	0.715567	0	0	62.1321	21.7108	40.4213	NPC.S	NPC_S phase
Orc6	nonTF	origin recognition complex, subunit 6	30448095	0.530402	0.718437	0	0	74.9006	38.7828	36.1178	NPC.S	NPC_S phase
Gins2	nonTF	GINS complex subunit 2 (Psf2 homolog)	33628810	0.738692	0.793488	0	0	76.1337	23.8107	52.323	NPC.S	NPC_S phase
Dnajc9	nonTF	DnaJ heat shock protein family (Hsp40) member C9	34336254	0.909823	0.81018	0	0	92.9196	51.2516	41.668	NPC.S	NPC_S phase
Tipin	nonTF	timeless interacting protein	34796212	0.902688	0.821033	0	0	89.3397	41.1911	48.1486	NPC.S	NPC_S phase
2810417H13Rik	no		36312116	1.45286	0.856802	0	0	96.3007	41.3691	54.9316	NPC.S	NPC_S phase
Rpa1	nonTF	replication protein A1	30159000	0.473967	0.711616	0	0	59.7454	20.56	39.1855	NPC.S	NPC_S phase
Tk1	nonTF	thymidine kinase 1	3.30241e+07	0.679092	0.779219	0	0	69.0533	16.9949	52.0584	NPC.S	NPC_S phase
Gmnn	Transcription_Cofactors	geminin	3.50885e+07	0.940682	0.82793	0	0	86.1973	30.6976	55.4997	NPC.S	NPC_S phase
Dek	Transcription_Cofactors	DEK oncogene (DNA binding)	3.53111e+07	1.08129	0.833182	0	0	96.0223	55.8133	40.209	NPC.S	NPC_S phase
Dhfr	nonTF	dihydrofolate reductase	3.35996e+07	0.735787	0.792798	0	0	73.389	21.1235	52.2655	NPC.S	NPC_S phase
Rrm2	nonTF	ribonucleotide reductase M2	3.80474e+07	1.69107	0.897746	0	0	98.5282	44.3588	54.1695	NPC.S	NPC_S phase
Id2	Transcription_Factors	inhibitor of DNA binding 2	30445493	0.869443	0.718376	1.09266e-294	1.35436e-292	89.5784	54.1998	35.3786	NPC.S	NPC_S phase
Siva1	nonTF	SIVA1, apoptosis-inducing factor	36224080	1.09458	0.854724	0	0	94.2721	50.4034	43.8687	NPC.S	NPC_S phase
Skp2	nonTF	S-phase kinase-associated protein 2 (p45)	2.97012e+07	0.445406	0.700815	0	0	58.8703	21.3311	37.5392	NPC.S	NPC_S phase
Eef1d	nonTF	eukaryotic translation elongation factor 1 delta (guanine nucleotide exchange protein)	31373085	0.725553	0.740263	0	0	91.6866	61.1698	30.5168	NPC.S	NPC_S phase
Cenpm	nonTF	centromere protein M	3.10037e+07	0.561	0.731546	0	0	70.6444	26.913	43.7314	NPC.S	NPC_S phase
Nmral1	nonTF	NmrA-like family domain containing 1	3.02846e+07	0.553456	0.714579	0	0	77.9634	43.1961	34.7673	NPC.S	NPC_S phase
Mcm4	nonTF	minichromosome maintenance complex component 4	32447441	0.651301	0.765613	0	0	71.3604	23.6268	47.7336	NPC.S	NPC_S phase
Rfc4	nonTF	replication factor C (activator 1) 4	3.2687e+07	0.718292	0.771265	0	0	83.4129	40.0522	43.3607	NPC.S	NPC_S phase
Umps	nonTF	uridine monophosphate synthetase	3.0287e+07	0.48291	0.714637	0	0	63.9618	24.0717	39.8902	NPC.S	NPC_S phase
Chaf1b	Transcription_Cofactors	chromatin assembly factor 1, subunit B (p60)	32905017	0.652509	0.776409	0	0	66.4678	14.6696	51.7982	NPC.S	NPC_S phase
Hn1l	no		30762468	0.561851	0.725855	0	0	75.6165	37.1456	38.471	NPC.S	NPC_S phase
Metrn	nonTF	meteorin, glial cell differentiation regulator	2.97184e+07	0.480378	0.701221	0	0	63.4447	25.436	38.0087	NPC.S	NPC_S phase
Lsm2	nonTF	LSM2 homolog, U6 small nuclear RNA and mRNA degradation associated	31748606	0.681599	0.749123	0	0	89.6579	58.358	31.2999	NPC.S	NPC_S phase
Uhrf1	nonTF	ubiquitin-like, containing PHD and RING finger domains, 1	3.20332e+07	0.624509	0.755838	0	0	69.5306	23.9352	45.5954	NPC.S	NPC_S phase
Fen1	nonTF	flap structure specific endonuclease 1	3.24129e+07	0.665658	0.764797	0	0	74.4232	28.135	46.2882	NPC.S	NPC_S phase
Hells	nonTF	helicase, lymphoid specific	34570358	0.847575	0.815704	0	0	80.5489	24.9318	55.6171	NPC.S	NPC_S phase
Nuf2	nonTF	NUF2, NDC80 kinetochore complex component	29296121	0.434579	0.723111	0	0	56.6876	12.4507	44.2369	NPC.M	NPC_G2/M phase
Pea15a	nonTF	phosphoprotein enriched in astrocytes 15A	2.99835e+07	0.713695	0.740078	0	0	92.956	57.7677	35.1883	NPC.M	NPC_G2/M phase
Cenpf	Transcription_Cofactors	centromere protein F	34636573	1.04506	0.854929	0	0	83.8574	19.4619	64.3955	NPC.M	NPC_G2/M phase
Nrarp	nonTF	Notch-regulated ankyrin repeat protein	30842458	0.744979	0.761279	0	0	86.4151	36.5515	49.8636	NPC.M	NPC_G2/M phase
Tubb4b	nonTF	tubulin, beta 4B class IVB	33452231	0.983143	0.825696	0	0	95.0943	58.3152	36.7792	NPC.M	NPC_G2/M phase
Spc25	nonTF	SPC25, NDC80 kinetochore complex component, homolog (S. cerevisiae)	37087279	1.39683	0.915419	0	0	95.7652	26.1317	69.6335	NPC.M	NPC_G2/M phase
Ccdc34	nonTF	coiled-coil domain containing 34	30868208	0.723745	0.761915	0	0	93.2075	59.2512	33.9564	NPC.M	NPC_G2/M phase
Knstrn	nonTF	kinetochore-localized astrin/SPAG5 binding	2.884e+07	0.460413	0.711852	0	0	62.3061	19.6621	42.644	NPC.M	NPC_G2/M phase
Nusap1	nonTF	nucleolar and spindle associated protein 1	37167975	1.32361	0.917411	0	0	93.4591	18.4729	74.9862	NPC.M	NPC_G2/M phase
Dut	nonTF	deoxyuridine triphosphatase	3.00548e+07	0.757078	0.741837	0	0	92.0755	53.1818	38.8936	NPC.M	NPC_G2/M phase
Ckap2l	nonTF	cytoskeleton associated protein 2-like	30881712	0.535373	0.762248	0	0	62.0545	10.1666	51.8879	NPC.M	NPC_G2/M phase
Id1	Transcription_Factors	inhibitor of DNA binding 1	28413151	0.805357	0.701317	2.01255e-260	1.68681e-258	81.8029	42.7562	39.0467	NPC.M	NPC_G2/M phase
Tpx2	nonTF	TPX2, microtubule-associated	32996137	0.767411	0.814438	0	0	79.6646	18.9674	60.6971	NPC.M	NPC_G2/M phase
Ube2c	nonTF	ubiquitin-conjugating enzyme E2C	37793274	1.94038	0.932845	0	0	97.4004	27.6977	69.7028	NPC.M	NPC_G2/M phase
Aurka	nonTF	aurora kinase A	3.44425e+07	0.886431	0.850139	0	0	79.9581	13.2395	66.7185	NPC.M	NPC_G2/M phase
Ccna2	Transcription_Cofactors	cyclin A2	33860513	0.899472	0.835773	0	0	85.7862	24.1538	61.6324	NPC.M	NPC_G2/M phase
Smc4	nonTF	structural maintenance of chromosomes 4	36039195	1.2539	0.889549	0	0	93.8784	35.3152	58.5632	NPC.M	NPC_G2/M phase
Trim59	nonTF	tripartite motif-containing 59	2.99205e+07	0.548013	0.738522	0	0	74.8428	29.6697	45.173	NPC.M	NPC_G2/M phase
Sfrp2	nonTF	secreted frizzled-related protein 2	2.90497e+07	0.572594	0.717028	0	0	66.0377	23.5474	42.4903	NPC.M	NPC_G2/M phase
Pmf1	Transcription_Cofactors	polyamine-modulated factor 1	2.94601e+07	0.496018	0.727158	0	0	71.153	26.3908	44.7623	NPC.M	NPC_G2/M phase
Cks1b	nonTF	CDC28 protein kinase 1b	34147375	1.08241	0.842854	0	0	97.4843	54.2179	43.2663	NPC.M	NPC_G2/M phase
Phgdh	nonTF	3-phosphoglycerate dehydrogenase	3.02346e+07	0.708897	0.746275	0	0	86.8763	38.5236	48.3527	NPC.M	NPC_G2/M phase
Psrc1	nonTF	proline/serine-rich coiled-coil 1	2.89921e+07	0.440196	0.715607	0	0	54.5073	11.3145	43.1928	NPC.M	NPC_G2/M phase
Gpsm2	nonTF	G-protein signalling modulator 2 (AGS3-like, C. elegans)	2.84959e+07	0.391946	0.70336	0	0	57.5681	16.2595	41.3086	NPC.M	NPC_G2/M phase
Gar1	nonTF	GAR1 ribonucleoprotein	2.84314e+07	0.5063	0.701767	1.31704e-256	1.08324e-254	83.9832	44.8578	39.1254	NPC.M	NPC_G2/M phase
Cenpe	nonTF	centromere protein E	30767264	0.546327	0.759423	0	0	62.5577	11.2145	51.3432	NPC.M	NPC_G2/M phase
Melk	nonTF	maternal embryonic leucine zipper kinase	29341780	0.443495	0.724238	0	0	57.2327	12.8804	44.3523	NPC.M	NPC_G2/M phase
Anp32b	nonTF	acidic (leucine-rich) nuclear phosphoprotein 32 family, member B	3.23712e+07	1.03511	0.799013	0	0	98.3648	63.943	34.4218	NPC.M	NPC_G2/M phase
Smc2	nonTF	structural maintenance of chromosomes 2	3.26787e+07	0.809325	0.806602	0	0	85.9119	30.9119	55.0001	NPC.M	NPC_G2/M phase
Usp1	nonTF	ubiquitin specific peptidase 1	2.8553e+07	0.436884	0.704769	0	0	67.2956	26.014	41.2816	NPC.M	NPC_G2/M phase
Cdc20	nonTF	cell division cycle 20	33322958	1.06255	0.822505	0	0	85.1572	25.184	59.9733	NPC.M	NPC_G2/M phase
Cdca8	nonTF	cell division cycle associated 8	35621633	1.21074	0.879243	0	0	95.4717	31.7772	63.6945	NPC.M	NPC_G2/M phase
Id3	Transcription_Factors	inhibitor of DNA binding 3	3.20397e+07	1.49263	0.790831	0	0	95.2201	51.9809	43.2392	NPC.M	NPC_G2/M phase
Hes5	Transcription_Factors	hairy and enhancer of split 5 (Drosophila)	2.97966e+07	0.911393	0.735464	0	0	87.0021	41.1197	45.8824	NPC.M	NPC_G2/M phase
Tyms	nonTF	thymidylate synthase	30526103	0.66652	0.753471	0	0	83.2285	35.3564	47.8721	NPC.M	NPC_G2/M phase
Cenpa	nonTF	centromere protein A	3.25282e+07	1.04515	0.802888	0	0	89.434	33.4491	55.9849	NPC.M	NPC_G2/M phase
Tacc3	nonTF	transforming, acidic coiled-coil containing protein 3	3.29901e+07	0.781821	0.81429	0	0	81.8449	21.6695	60.1754	NPC.M	NPC_G2/M phase
Ncapg	nonTF	non-SMC condensin I complex, subunit G	29152339	0.42275	0.719562	0	0	54.8847	11.3322	43.5525	NPC.M	NPC_G2/M phase
Paics	nonTF	phosphoribosylaminoimidazole carboxylase, phosphoribosylaminoribosylaminoimidazole, succinocarboxamide synthetase	28381172	0.548206	0.700528	7.7358e-230	5.46819e-228	92.0335	63.1777	28.8558	NPC.M	NPC_G2/M phase
Akr1b3	nonTF	aldo-keto reductase family 1, member B3 (aldose reductase)	3.13676e+07	0.900712	0.774241	0	0	92.5367	48.0956	44.4411	NPC.M	NPC_G2/M phase
Ezh2	Chromatin_Remodeling_Factors	enhancer of zeste 2 polycomb repressive complex 2 subunit	2.86071e+07	0.539985	0.706104	2.56262e-244	1.91935e-242	90.5241	61.2704	29.2537	NPC.M	NPC_G2/M phase
Lsm5	nonTF	LSM5 homolog, U6 small nuclear RNA and mRNA degradation associated	28709491	0.558133	0.708631	1.36078e-246	1.0459e-244	93.7526	65.8975	27.8552	NPC.M	NPC_G2/M phase
Mad2l1	nonTF	MAD2 mitotic arrest deficient-like 1	3.12634e+07	0.624975	0.77167	0	0	76.0168	23.465	52.5518	NPC.M	NPC_G2/M phase
H1fx	nonTF	H1 histone family, member X	3.05039e+07	0.758362	0.752922	0	0	94.8008	68.2875	26.5133	NPC.M	NPC_G2/M phase
Cdca3	nonTF	cell division cycle associated 3	3.31075e+07	0.824326	0.817187	0	0	82.3061	23.047	59.259	NPC.M	NPC_G2/M phase
Ccnd2	nonTF	cyclin D2	2.88555e+07	0.904939	0.712236	2.2702e-260	1.89374e-258	90.7757	59.6692	31.1065	NPC.M	NPC_G2/M phase
Prc1	nonTF	protein regulator of cytokinesis 1	35745705	1.00848	0.882305	0	0	85.9119	14.0343	71.8777	NPC.M	NPC_G2/M phase
Rrm1	nonTF	ribonucleotide reductase M1	2.99468e+07	0.605917	0.739172	0	0	83.522	40.6428	42.8792	NPC.M	NPC_G2/M phase
Arl6ip1	nonTF	ADP-ribosylation factor-like 6 interacting protein 1	3.38656e+07	1.07982	0.835899	0	0	96.3522	67.4457	28.9065	NPC.M	NPC_G2/M phase
Plk1	nonTF	polo like kinase 1	34340063	0.871892	0.84761	0	0	79.1195	12.5684	66.5511	NPC.M	NPC_G2/M phase
Kif22	nonTF	kinesin family member 22	3.35569e+07	0.781576	0.828278	0	0	80.1677	17.325	62.8427	NPC.M	NPC_G2/M phase
Dctpp1	nonTF	dCTP pyrophosphatase 1	29662840	0.686396	0.732163	5.99816e-308	6.24696e-306	94.2138	62.2299	31.9839	NPC.M	NPC_G2/M phase
Bub3	nonTF	BUB3 mitotic checkpoint protein	3.4878e+07	0.999502	0.860889	0	0	97.0231	62.6008	34.4222	NPC.M	NPC_G2/M phase
Fbxo5	nonTF	F-box protein 5	31443804	0.644853	0.776122	0	0	70.9853	16.9247	54.0606	NPC.M	NPC_G2/M phase
Fabp7	nonTF	fatty acid binding protein 7, brain	3.01516e+07	1.1634	0.744227	0	0	97.8197	64.9085	32.9112	NPC.M	NPC_G2/M phase
Cdk1	nonTF	cyclin-dependent kinase 1	3.67817e+07	1.32606	0.907877	0	0	93.1656	22.423	70.7426	NPC.M	NPC_G2/M phase
Fzr1	nonTF	fizzy/cell division cycle 20 related 1 (Drosophila)	28864645	0.465424	0.712461	0	0	69.3082	27.786	41.5222	NPC.M	NPC_G2/M phase
Tmpo	nonTF	thymopoietin	3.18544e+07	0.809996	0.786256	0	0	95.5136	61.3469	34.1667	NPC.M	NPC_G2/M phase
Pa2g4	Transcription_Cofactors	proliferation-associated 2G4	29931259	0.630333	0.738788	0	0	92.8721	65.138	27.7341	NPC.M	NPC_G2/M phase
Shcbp1	nonTF	Shc SH2-domain binding protein 1	2.93695e+07	0.45589	0.724922	0	0	60.4612	15.9122	44.549	NPC.M	NPC_G2/M phase
Ddx39	nonTF	DEAD (Asp-Glu-Ala-Asp) box polypeptide 39	29236897	0.595436	0.721649	8.39103e-282	7.42163e-280	92.327	61.4705	30.8565	NPC.M	NPC_G2/M phase
Asf1b	nonTF	anti-silencing function 1B histone chaperone	3.13556e+07	0.630684	0.773945	0	0	74.4235	20.292	54.1315	NPC.M	NPC_G2/M phase
Dnajc9	nonTF	DnaJ heat shock protein family (Hsp40) member C9	31565938	0.807013	0.779137	0	0	93.2075	51.5276	41.6799	NPC.M	NPC_G2/M phase
Pbk	nonTF	PDZ binding kinase	3.49384e+07	1.0923	0.862379	0	0	91.3627	27.1149	64.2478	NPC.M	NPC_G2/M phase
Spc24	nonTF	SPC24, NDC80 kinetochore complex component, homolog (S. cerevisiae)	3.1958e+07	0.717167	0.788814	0	0	81.761	26.7852	54.9758	NPC.M	NPC_G2/M phase
H2afx	nonTF	H2A histone family, member X	36381887	1.35599	0.898008	0	0	96.9811	49.4496	47.5316	NPC.M	NPC_G2/M phase
Kif23	nonTF	kinesin family member 23	29103065	0.405776	0.718346	0	0	52.914	9.30123	43.6128	NPC.M	NPC_G2/M phase
2810417H13Rik	no		3.37215e+07	1.33722	0.832342	0	0	98.1971	41.52	56.6771	NPC.M	NPC_G2/M phase
Ccnb2	nonTF	cyclin B2	30752731	0.691904	0.759064	0	0	79.6646	27.6211	52.0434	NPC.M	NPC_G2/M phase
Nudcd2	nonTF	NudC domain containing 2	29583249	0.607397	0.730198	0	0	89.8952	56.3843	33.5109	NPC.M	NPC_G2/M phase
Pttg1	Transcription_Cofactors	pituitary tumor-transforming gene 1	3.26864e+07	1.09004	0.806792	0	0	94.5073	45.994	48.5133	NPC.M	NPC_G2/M phase
Aurkb	nonTF	aurora kinase B	34721562	0.873647	0.857026	0	0	81.174	13.2042	67.9698	NPC.M	NPC_G2/M phase
Fam64a	no		32956260	0.795283	0.813454	0	0	79.2034	19.7681	59.4353	NPC.M	NPC_G2/M phase
Top2a	nonTF	topoisomerase (DNA) II alpha	3.6508e+07	1.25205	0.901121	0	0	92.1174	22.0522	70.0652	NPC.M	NPC_G2/M phase
Kpna2	nonTF	karyopherin (importin) alpha 2	3.81383e+07	1.69199	0.94136	0	0	97.6939	35.9746	61.7194	NPC.M	NPC_G2/M phase
Birc5	nonTF	baculoviral IAP repeat-containing 5	36123435	1.35488	0.891629	0	0	96.9392	32.9723	63.9669	NPC.M	NPC_G2/M phase
Gmnn	Transcription_Cofactors	geminin	3.09078e+07	0.695963	0.762891	0	0	83.8994	31.4417	52.4577	NPC.M	NPC_G2/M phase
Dek	Transcription_Cofactors	DEK oncogene (DNA binding)	3.29246e+07	1.01146	0.812672	0	0	96.6876	56.0252	40.6624	NPC.M	NPC_G2/M phase
Cks2	nonTF	CDC28 protein kinase regulatory subunit 2	37207530	1.57326	0.918387	0	0	97.4423	34.862	62.5804	NPC.M	NPC_G2/M phase
Ccnb1	nonTF	cyclin B1	3.70447e+07	1.5348	0.914368	0	0	96.3103	28.2157	68.0946	NPC.M	NPC_G2/M phase
Rrm2	nonTF	ribonucleotide reductase M2	3.10821e+07	1.06335	0.767195	0	0	96.8134	45.0109	51.8025	NPC.M	NPC_G2/M phase
Id2	Transcription_Factors	inhibitor of DNA binding 2	30918870	1.05307	0.763165	0	0	94.3816	53.7941	40.5875	NPC.M	NPC_G2/M phase
Mis18bp1	nonTF	MIS18 binding protein 1	3.09897e+07	0.551134	0.764914	0	0	62.1384	9.98999	52.1484	NPC.M	NPC_G2/M phase
Zfp36l1	nonTF	zinc finger protein 36, C3H type-like 1	3.00361e+07	0.634681	0.741375	0	0	81.9706	35.9039	46.0667	NPC.M	NPC_G2/M phase
Siva1	nonTF	SIVA1, apoptosis-inducing factor	2.91094e+07	0.654293	0.718502	1.32913e-286	1.21844e-284	90.4822	51.2686	39.2136	NPC.M	NPC_G2/M phase
Eef1d	nonTF	eukaryotic translation elongation factor 1 delta (guanine nucleotide exchange protein)	3.09983e+07	0.800885	0.765126	0	0	95.8071	60.823	34.9841	NPC.M	NPC_G2/M phase
Cenpm	nonTF	centromere protein M	30162435	0.559468	0.744494	0	0	75.7652	26.5262	49.239	NPC.M	NPC_G2/M phase
Tuba1c	nonTF	tubulin, alpha 1C	29765230	0.611062	0.73469	0	0	61.2579	16.5715	44.6864	NPC.M	NPC_G2/M phase
Racgap1	nonTF	Rac GTPase-activating protein 1	31014046	0.688818	0.765514	0	0	83.7317	35.486	48.2457	NPC.M	NPC_G2/M phase
Nde1	nonTF	nudE neurodevelopment protein 1	2.99355e+07	0.573249	0.738893	0	0	74.8428	28.8515	45.9913	NPC.M	NPC_G2/M phase
Rfc4	nonTF	replication factor C (activator 1) 4	29280912	0.553086	0.722736	0	0	83.3962	40.3838	43.0124	NPC.M	NPC_G2/M phase
Mis18a	nonTF	MIS18 kinetochore protein A	2.93124e+07	0.447093	0.723513	0	0	64.9895	20.2508	44.7387	NPC.M	NPC_G2/M phase
Lsm2	nonTF	LSM2 homolog, U6 small nuclear RNA and mRNA degradation associated	3.13549e+07	0.7452	0.773927	0	0	94.2558	57.9502	36.3056	NPC.M	NPC_G2/M phase
Sgol1	no		29063566	0.415301	0.717371	0	0	53.4172	10.2137	43.2035	NPC.M	NPC_G2/M phase
Ndc80	nonTF	NDC80 kinetochore complex component	2.84854e+07	0.37567	0.703101	0	0	48.5115	8.14152	40.37	NPC.M	NPC_G2/M phase
Kif20a	nonTF	kinesin family member 20A	29568585	0.446094	0.729836	0	0	57.1069	11.2792	45.8277	NPC.M	NPC_G2/M phase
Lmnb1	nonTF	lamin B1	28806589	0.563911	0.711028	2.86292e-254	2.32213e-252	93.1656	63.0718	30.0939	NPC.M	NPC_G2/M phase
Ska1	nonTF	spindle and kinetochore associated complex subunit 1	29523642	0.439203	0.728727	0	0	56.8973	11.5912	45.3061	NPC.M	NPC_G2/M phase
Incenp	nonTF	inner centromere protein	30920537	0.530372	0.763206	0	0	62.8092	11.032	51.7773	NPC.M	NPC_G2/M phase
Hes6	Transcription_Factors	hairy and enhancer of split 6	1.71668e+07	1.99102	0.928256	0	0	100	64.868	35.132	Glu.Pro	Glutamaturgic neuron progentors
Btg2	nonTF	B cell translocation gene 2, anti-proliferative	1.30384e+07	0.657509	0.705026	9.00138e-162	5.46322e-159	62.0655	28.135	33.9305	Glu.Pro	Glutamaturgic neuron progentors
Barhl1	Transcription_Factors	BarH-like 1 (Drosophila)	1.56411e+07	1.15938	0.845758	0	0	76.5641	8.51075	68.0533	Glu.Pro	Glutamaturgic neuron progentors
Fam110a	nonTF	family with sequence similarity 110, member A	15106142	1.06936	0.816833	1.17961e-300	1.59711e-297	87.1897	43.1037	44.0859	Glu.Pro	Glutamaturgic neuron progentors
E2f1	Transcription_Factors	E2F transcription factor 1	13817112	0.774458	0.747131	5.6343e-208	4.5077e-205	71.6981	34.1138	37.5843	Glu.Pro	Glutamaturgic neuron progentors
Plk3	nonTF	polo like kinase 3	1.36566e+07	0.765083	0.738451	1.78779e-230	1.49843e-227	68.4211	25.3253	43.0957	Glu.Pro	Glutamaturgic neuron progentors
Mycl	Transcription_Factors	v-myc avian myelocytomatosis viral oncogene lung carcinoma derived	1.3597e+07	0.709555	0.735228	2.04301e-165	1.38304e-162	73.3863	44.6284	28.7579	Glu.Pro	Glutamaturgic neuron progentors
Atoh1	Transcription_Factors	atonal bHLH transcription factor 1	1.7733e+07	2.38795	0.958873	0	0	98.5104	20.0762	78.4342	Glu.Pro	Glutamaturgic neuron progentors
Rassf4	nonTF	Ras association (RalGDS/AF-6) domain family member 4	13626237	0.716286	0.73681	3.60415e-261	4.22911e-258	62.1648	20.5881	41.5768	Glu.Pro	Glutamaturgic neuron progentors
Dll3	nonTF	delta-like 3 (Drosophila)	14802773	1.12036	0.800429	0	0	75.7696	22.434	53.3356	Glu.Pro	Glutamaturgic neuron progentors
Phlda1	nonTF	pleckstrin homology like domain, family A, member 1	1.51579e+07	1.24749	0.81963	0	0	81.6286	27.6286	54	Glu.Pro	Glutamaturgic neuron progentors
Nkd1	nonTF	naked cuticle 1 homolog (Drosophila)	17694763	1.98697	0.956807	0	0	98.1132	41.5791	56.5341	Glu.Pro	Glutamaturgic neuron progentors
Selm	no		1.45625e+07	1.15812	0.787439	0	0	70.4071	24.8516	45.5555	Glu.Pro	Glutamaturgic neuron progentors
Vat1	nonTF	vesicle amine transport 1	13104159	0.626589	0.70858	8.19881e-135	3.79756e-132	72.4926	41.5301	30.9625	Glu.Pro	Glutamaturgic neuron progentors
Rnd2	nonTF	Rho family GTPase 2	14606177	0.993816	0.789798	1.50181e-231	1.32167e-228	88.0834	53.6292	34.4542	Glu.Pro	Glutamaturgic neuron progentors
Sstr2	nonTF	somatostatin receptor 2	1.35058e+07	0.696757	0.730299	0	0	54.5184	9.43098	45.0874	Glu.Pro	Glutamaturgic neuron progentors
Gadd45g	nonTF	growth arrest and DNA-damage-inducible 45 gamma	16831960	2.52512	0.910153	0	0	97.1202	46.6485	50.4716	Glu.Pro	Glutamaturgic neuron progentors
Rab15	nonTF	RAB15, member RAS oncogene family	1.4175e+07	0.769407	0.766486	0	0	57.4975	6.00054	51.497	Glu.Pro	Glutamaturgic neuron progentors
Ly6h	nonTF	lymphocyte antigen 6 complex, locus H	1.30209e+07	0.77183	0.704077	9.83906e-133	4.44044e-130	67.3287	39.4664	27.8623	Glu.Pro	Glutamaturgic neuron progentors
Mfng	nonTF	MFNG O-fucosylpeptide 3-beta-N-acetylglucosaminyltransferase	1.41275e+07	0.776466	0.763916	1.58e-236	1.54498e-233	76.9613	33.9232	43.038	Glu.Pro	Glutamaturgic neuron progentors
Dll1	nonTF	delta-like 1 (Drosophila)	13468119	0.854003	0.72826	1.0254e-243	1.06165e-240	60.576	20.5554	40.0206	Glu.Pro	Glutamaturgic neuron progentors
Khdrbs2	nonTF	KH domain containing, RNA binding, signal transduction associated 2	3.33904e+06	0.569708	0.701239	5.58053e-83	1.61021e-80	49.3976	11.6091	37.7885	CN.gaba	GABAergic cerebellar nuclei expressing Sox14
Dner	nonTF	delta/notch-like EGF repeat containing	3597463	0.768254	0.755511	1.3175e-93	4.83111e-91	66.2651	17.8006	48.4645	CN.gaba	GABAergic cerebellar nuclei expressing Sox14
Gad2	nonTF	glutamic acid decarboxylase 2	3.78707e+06	0.89346	0.795332	2.27932e-202	8.02367e-199	68.2731	9.58532	58.6878	CN.gaba	GABAergic cerebellar nuclei expressing Sox14
Npdc1	nonTF	neural proliferation, differentiation and control 1	3.39669e+06	0.611287	0.713347	2.49719e-38	1.84677e-36	73.0924	41.2174	31.875	CN.gaba	GABAergic cerebellar nuclei expressing Sox14
Olfm1	nonTF	olfactomedin 1	3.84258e+06	1.03674	0.806988	1.14958e-93	4.30504e-91	77.9116	29.5456	48.3661	CN.gaba	GABAergic cerebellar nuclei expressing Sox14
Kif5c	nonTF	kinesin family member 5C	3451593	0.657642	0.724877	5.98177e-44	5.81685e-42	71.0843	38.4459	32.6385	CN.gaba	GABAergic cerebellar nuclei expressing Sox14
C1qtnf4	nonTF	C1q and tumor necrosis factor related protein 4	3.47714e+06	0.633219	0.730242	3.04478e-160	5.35912e-157	51.4056	7.17984	44.2258	CN.gaba	GABAergic cerebellar nuclei expressing Sox14
Scg5	nonTF	secretogranin V	3.61161e+06	0.792189	0.758483	2.97793e-46	3.17664e-44	92.7711	67.4633	25.3078	CN.gaba	GABAergic cerebellar nuclei expressing Sox14
Map1lc3a	nonTF	microtubule-associated protein 1 light chain 3 alpha	3.6441e+06	0.766045	0.765305	3.32372e-53	4.20869e-51	81.9277	50.353	31.5747	CN.gaba	GABAergic cerebellar nuclei expressing Sox14
Slc32a1	nonTF	solute carrier family 32 (GABA vesicular transporter), member 1	3.46373e+06	0.629639	0.727425	2.46744e-181	7.23822e-178	51.004	6.0137	44.9903	CN.gaba	GABAergic cerebellar nuclei expressing Sox14
Stmn3	nonTF	stathmin-like 3	4333561	1.82847	0.910101	4.77324e-117	3.50057e-114	99.5984	59.8651	39.7333	CN.gaba	GABAergic cerebellar nuclei expressing Sox14
Samd10	nonTF	sterile alpha motif domain containing 10	3.39569e+06	0.542087	0.713137	1.43544e-66	2.87104e-64	57.4297	17.6071	39.8226	CN.gaba	GABAergic cerebellar nuclei expressing Sox14
Pcsk1n	nonTF	proprotein convertase subtilisin/kexin type 1 inhibitor	4034992	1.3423	0.847398	1.83197e-96	7.16546e-94	90.7631	42.8698	47.8932	CN.gaba	GABAergic cerebellar nuclei expressing Sox14
Cxx1a	no		3712680	0.856209	0.779708	4.24012e-59	6.32461e-57	85.9438	49.9556	35.9882	CN.gaba	GABAergic cerebellar nuclei expressing Sox14
Gdi1	nonTF	guanosine diphosphate (GDP) dissociation inhibitor 1	3481002	0.721963	0.731053	2.09564e-39	1.66151e-37	81.9277	55.3051	26.6226	CN.gaba	GABAergic cerebellar nuclei expressing Sox14
2700069I18Rik	nonTF	RIKEN cDNA 2700069I18 gene	3.33596e+06	0.53257	0.700593	9.20317e-138	9.52853e-135	45.3815	6.28562	39.0959	CN.gaba	GABAergic cerebellar nuclei expressing Sox14
Stmn2	nonTF	stathmin-like 2	4.05875e+06	2.19329	0.852387	5.97476e-89	1.98418e-86	100	55.6346	44.3654	CN.gaba	GABAergic cerebellar nuclei expressing Sox14
Mir124-2hg	nonTF	Mir124-2 host gene (non-protein coding)	3.44869e+06	0.664774	0.724266	3.52627e-36	2.36893e-34	87.1486	60.6024	26.5462	CN.gaba	GABAergic cerebellar nuclei expressing Sox14
Mllt11	nonTF	myeloid/lymphoid or mixed-lineage leukemia; translocated to, 11	4.24708e+06	1.65836	0.89194	8.32395e-110	4.57843e-107	98.7952	55.3156	43.4796	CN.gaba	GABAergic cerebellar nuclei expressing Sox14
Ccl27a	nonTF	chemokine (C-C motif) ligand 27A	3364573	0.555371	0.706602	1.38157e-47	1.51982e-45	60.6426	25.8432	34.7993	CN.gaba	GABAergic cerebellar nuclei expressing Sox14
Fabp3	nonTF	fatty acid binding protein 3, muscle and heart	3.444e+06	0.571249	0.723283	8.38333e-171	1.84444e-167	49.7992	6.20196	43.5972	CN.gaba	GABAergic cerebellar nuclei expressing Sox14
Crmp1	nonTF	collapsin response mediator protein 1	3789157	0.986759	0.795769	1.40632e-62	2.45076e-60	91.9679	57.5014	34.4664	CN.gaba	GABAergic cerebellar nuclei expressing Sox14
Nsg1	nonTF	neuron specific gene family member 1	4.11597e+06	1.23714	0.864405	3.83347e-90	1.323e-87	97.1888	67.3168	29.8719	CN.gaba	GABAergic cerebellar nuclei expressing Sox14
Uchl1	nonTF	ubiquitin carboxy-terminal hydrolase L1	3.94706e+06	1.12358	0.828932	7.99523e-78	2.13218e-75	89.5582	55.6084	33.9498	CN.gaba	GABAergic cerebellar nuclei expressing Sox14
Rufy3	nonTF	RUN and FYVE domain containing 3	3.59148e+06	0.743707	0.754256	1.07783e-54	1.44816e-52	82.7309	39.6329	43.098	CN.gaba	GABAergic cerebellar nuclei expressing Sox14
Gm27199	nonTF	predicted gene 27199	3.74097e+06	0.865258	0.78565	8.51187e-226	4.99391e-222	63.4538	7.78121	55.6726	CN.gaba	GABAergic cerebellar nuclei expressing Sox14
Lhx5	Transcription_Factors	LIM homeobox protein 5	3.67135e+06	0.863133	0.771029	1.90571e-108	9.58356e-106	73.0924	16.9848	56.1076	CN.gaba	GABAergic cerebellar nuclei expressing Sox14
Actl6b	Transcription_Cofactors	actin-like 6B	3683694	0.813715	0.773621	8.72974e-97	3.57331e-94	71.4859	20.3263	51.1596	CN.gaba	GABAergic cerebellar nuclei expressing Sox14
Mtus2	nonTF	microtubule associated tumor suppressor candidate 2	3.40439e+06	0.664304	0.714963	0	0	44.9799	2.79245	42.1875	CN.gaba	GABAergic cerebellar nuclei expressing Sox14
Podxl2	nonTF	podocalyxin-like 2	3791617	0.971638	0.796286	2.76001e-70	6.22808e-68	87.1486	43.4241	43.7244	CN.gaba	GABAergic cerebellar nuclei expressing Sox14
Ttc9b	nonTF	tetratricopeptide repeat domain 9B	3488349	0.673132	0.732596	3.51397e-75	9.09549e-73	61.4458	18.7314	42.7144	CN.gaba	GABAergic cerebellar nuclei expressing Sox14
Aplp1	nonTF	amyloid beta (A4) precursor-like protein 1	3.8309e+06	1.00968	0.804536	1.82205e-69	4.05947e-67	90.3614	50.3477	40.0137	CN.gaba	GABAergic cerebellar nuclei expressing Sox14
Snrpn	nonTF	small nuclear ribonucleoprotein N	3.82438e+06	0.921288	0.803166	6.27434e-68	1.34676e-65	88.755	52.1675	36.5875	CN.gaba	GABAergic cerebellar nuclei expressing Sox14
Ndn	nonTF	necdin	4.40463e+06	1.73629	0.925026	7.86847e-123	6.02143e-120	98.7952	65.1101	33.6851	CN.gaba	GABAergic cerebellar nuclei expressing Sox14
Fam57b	nonTF	family with sequence similarity 57, member B	3.75998e+06	0.840178	0.789642	3.33061e-102	1.54269e-99	73.8956	21.9735	51.922	CN.gaba	GABAergic cerebellar nuclei expressing Sox14
Gpm6a	nonTF	glycoprotein m6a	3.43342e+06	0.651601	0.721061	1.16416e-54	1.5523e-52	64.257	25.4876	38.7694	CN.gaba	GABAergic cerebellar nuclei expressing Sox14
Cpe	nonTF	carboxypeptidase E	3.86653e+06	1.01696	0.812018	3.31747e-73	8.10984e-71	86.3454	49.7568	36.5885	CN.gaba	GABAergic cerebellar nuclei expressing Sox14
Rab3a	nonTF	RAB3A, member RAS oncogene family	4.00681e+06	1.15643	0.84148	4.38931e-114	3.09025e-111	86.3454	29.9901	56.3553	CN.gaba	GABAergic cerebellar nuclei expressing Sox14
Zfhx3	Transcription_Factors	zinc finger homeobox 3	3.7254e+06	0.884428	0.78238	2.56685e-110	1.50597e-107	68.6747	18.5431	50.1316	CN.gaba	GABAergic cerebellar nuclei expressing Sox14
Gng2	nonTF	guanine nucleotide binding protein (G protein), gamma 2	3.52148e+06	0.702289	0.739555	3.5473e-48	3.92679e-46	77.9116	40.6317	37.2799	CN.gaba	GABAergic cerebellar nuclei expressing Sox14
Stmn4	nonTF	stathmin-like 4	3.92437e+06	1.08884	0.824166	1.47783e-109	7.88223e-107	82.7309	27.2865	55.4444	CN.gaba	GABAergic cerebellar nuclei expressing Sox14
Ncam1	nonTF	neural cell adhesion molecule 1	3.65586e+06	0.856879	0.767775	1.63192e-62	2.81602e-60	79.5181	37.2693	42.2488	CN.gaba	GABAergic cerebellar nuclei expressing Sox14
Sox14	Transcription_Factors	SRY (sex determining region Y)-box 14	3740118	1.22141	0.785471	0	0	57.4297	0.512472	56.9172	CN.gaba	GABAergic cerebellar nuclei expressing Sox14
Nsg2	nonTF	neuron specific gene family member 2	3.82895e+06	0.978011	0.804127	3.64588e-99	1.60428e-96	79.1165	26.2982	52.8183	CN.gaba	GABAergic cerebellar nuclei expressing Sox14
Hist3h2ba	nonTF	histone cluster 3, H2ba	3842699	1.23995	0.807014	9.78203e-65	1.75687e-62	98.3936	66.3024	32.0912	CN.gaba	GABAergic cerebellar nuclei expressing Sox14
Hist3h2a	nonTF	histone cluster 3, H2a	3564807	0.844902	0.748653	3.96659e-47	4.3364e-45	85.9438	49.83	36.1137	CN.gaba	GABAergic cerebellar nuclei expressing Sox14
Snap47	nonTF	synaptosomal-associated protein, 47	3.59531e+06	0.744	0.75506	2.005e-61	3.23762e-59	71.4859	32.6832	38.8028	CN.gaba	GABAergic cerebellar nuclei expressing Sox14
Vamp2	nonTF	vesicle-associated membrane protein 2	3353293	0.548685	0.704233	2.13209e-37	1.51931e-35	69.8795	36.8561	33.0234	CN.gaba	GABAergic cerebellar nuclei expressing Sox14
Lhx1	Transcription_Factors	LIM homeobox protein 1	3.65986e+06	0.823505	0.768616	5.3363e-112	3.35444e-109	69.8795	15.9494	53.9301	CN.gaba	GABAergic cerebellar nuclei expressing Sox14
Lhx1os	nonTF	LIM homeobox 1, opposite strand	4286348	1.78531	0.900186	6.53861e-210	2.87715e-206	93.5743	19.3641	74.2102	CN.gaba	GABAergic cerebellar nuclei expressing Sox14
Thra	Transcription_Factors	thyroid hormone receptor alpha	3460692	0.660769	0.726788	2.16807e-44	2.16711e-42	72.6908	38.8851	33.8057	CN.gaba	GABAergic cerebellar nuclei expressing Sox14
Mapt	nonTF	microtubule-associated protein tau	4111532	1.32046	0.863472	9.88711e-174	2.48604e-170	85.5422	19.4373	66.1048	CN.gaba	GABAergic cerebellar nuclei expressing Sox14
Rac3	nonTF	RAS-related C3 botulinum substrate 3	3472056	0.665659	0.729174	8.87218e-66	1.69738e-63	61.4458	21.6232	39.8226	CN.gaba	GABAergic cerebellar nuclei expressing Sox14
Tubb2a	nonTF	tubulin, beta 2A class IIA	4242611	1.55652	0.891	2.10333e-113	1.37114e-110	95.9839	50.1333	45.8506	CN.gaba	GABAergic cerebellar nuclei expressing Sox14
Rtn1	nonTF	reticulon 1	4.32333e+06	1.87573	0.907952	3.61131e-111	2.19182e-108	100	71.5892	28.4108	CN.gaba	GABAergic cerebellar nuclei expressing Sox14
Nrxn3	nonTF	neurexin III	3548867	0.688638	0.745306	6.34671e-130	5.58542e-127	58.6345	10.6678	47.9668	CN.gaba	GABAergic cerebellar nuclei expressing Sox14
Evl	nonTF	Ena-vasodilator stimulated phosphoprotein	3713088	0.852834	0.779794	9.71441e-63	1.70983e-60	81.1245	43.7065	37.418	CN.gaba	GABAergic cerebellar nuclei expressing Sox14
Dlk1	nonTF	delta-like 1 homolog (Drosophila)	3508441	1.07714	0.736816	6.59387e-155	8.92759e-152	53.012	7.97469	45.0374	CN.gaba	GABAergic cerebellar nuclei expressing Sox14
Meg3	nonTF	maternally expressed 3	4356222	2.22304	0.91486	9.36901e-141	1.17788e-137	94.7791	40.4068	54.3723	CN.gaba	GABAergic cerebellar nuclei expressing Sox14
Klc1	nonTF	kinesin light chain 1	3540512	0.712744	0.743551	2.57228e-43	2.40823e-41	82.7309	56.351	26.3799	CN.gaba	GABAergic cerebellar nuclei expressing Sox14
Ly6h	nonTF	lymphocyte antigen 6 complex, locus H	3919694	1.0605	0.823184	2.12387e-86	6.44523e-84	87.1486	40.3127	46.8359	CN.gaba	GABAergic cerebellar nuclei expressing Sox14
Rbfox2	Transcription_Cofactors	RNA binding protein, fox-1 homolog (C. elegans) 2	3380920	0.617246	0.710035	1.57645e-35	1.02393e-33	78.3133	45.3695	32.9438	CN.gaba	GABAergic cerebellar nuclei expressing Sox14
2900011O08Rik	nonTF	RIKEN cDNA 2900011O08 gene	3.33985e+06	0.506369	0.701409	1.44482e-65	2.70535e-63	53.8153	15.5938	38.2215	CN.gaba	GABAergic cerebellar nuclei expressing Sox14
Gap43	nonTF	growth associated protein 43	4306562	2.27303	0.904431	1.0099e-139	1.18501e-136	97.1888	37.2483	59.9404	CN.gaba	GABAergic cerebellar nuclei expressing Sox14
Cd200	nonTF	CD200 antigen	3.5198e+06	0.683694	0.739201	2.08033e-126	1.74362e-123	55.8233	10.4168	45.4065	CN.gaba	GABAergic cerebellar nuclei expressing Sox14
Hcfc1r1	nonTF	host cell factor C1 regulator 1 (XPO1-dependent)	3.35301e+06	0.564035	0.704174	5.28998e-39	4.08373e-37	65.0602	34.2153	30.8449	CN.gaba	GABAergic cerebellar nuclei expressing Sox14
Atat1	nonTF	alpha tubulin acetyltransferase 1	3412632	0.605284	0.716695	3.37524e-35	2.16816e-33	79.5181	53.8357	25.6824	CN.gaba	GABAergic cerebellar nuclei expressing Sox14
Tubb4a	nonTF	tubulin, beta 4A class IVA	3.64594e+06	0.809695	0.765692	2.47078e-73	6.1251e-71	75.1004	27.8983	47.2021	CN.gaba	GABAergic cerebellar nuclei expressing Sox14
Celf4	nonTF	CUGBP, Elav-like family member 4	3.87041e+06	1.08927	0.812834	5.31733e-98	2.28269e-95	83.9357	29.0854	54.8503	CN.gaba	GABAergic cerebellar nuclei expressing Sox14
Dpysl3	nonTF	dihydropyrimidinase-like 3	3.7586e+06	0.923378	0.789352	2.52291e-61	4.03688e-59	90.7631	53.8252	36.9378	CN.gaba	GABAergic cerebellar nuclei expressing Sox14
Cnih2	nonTF	cornichon family AMPA receptor auxiliary protein 2	4.15069e+06	1.41198	0.871696	4.53448e-110	2.57456e-107	94.7791	42.8803	51.8988	CN.gaba	GABAergic cerebellar nuclei expressing Sox14
Gng3	nonTF	guanine nucleotide binding protein (G protein), gamma 3	4.04343e+06	1.36487	0.84917	1.0541e-97	4.41742e-95	95.5823	42.5613	53.021	CN.gaba	GABAergic cerebellar nuclei expressing Sox14
Ina	nonTF	internexin neuronal intermediate filament protein, alpha	4279423	1.99282	0.898731	1.64806e-139	1.81297e-136	98.3936	35.507	62.8866	CN.gaba	GABAergic cerebellar nuclei expressing Sox14
Col3a1	nonTF	collagen, type III, alpha 1	6.25704e+06	1.68456	0.924272	0	0	85.1124	1.16218	83.9502	Pericytes	Pericytes
Col5a2	nonTF	collagen, type V, alpha 2	4839989	0.375224	0.714949	1.38932e-305	2.39739e-303	47.191	4.065	43.126	Pericytes	Pericytes
Itm2c	nonTF	integral membrane protein 2C	4811113	0.462488	0.710684	4.91257e-61	1.47302e-59	73.0337	31.2	41.8337	Pericytes	Pericytes
Prrx1	Transcription_Factors	paired related homeobox 1	5329047	0.644015	0.787191	0	0	57.8652	0.599495	57.2657	Pericytes	Pericytes
Rsu1	nonTF	Ras suppressor protein 1	4880102	0.468156	0.720875	4.2519e-73	1.55588e-71	70.7865	27.1193	43.6672	Pericytes	Pericytes
Prrx2	Transcription_Factors	paired related homeobox 2	5363638	0.658333	0.792301	0	0	60.3933	2.79239	57.6009	Pericytes	Pericytes
Tnfaip6	nonTF	tumor necrosis factor alpha induced protein 6	4.83759e+06	0.384259	0.714595	0	0	46.9101	3.98612	42.924	Pericytes	Pericytes
Rbms1	nonTF	RNA binding motif, single stranded interacting protein 1	5.33035e+06	0.588126	0.787384	1.05232e-216	1.18731e-214	68.5393	12.379	56.1603	Pericytes	Pericytes
Frzb	nonTF	frizzled-related protein	4754492	0.383503	0.70232	0	0	41.8539	1.43037	40.4236	Pericytes	Pericytes
Rcn1	nonTF	reticulocalbin 1	5.02631e+06	0.58723	0.742472	1.84782e-70	6.49171e-69	83.9888	39.0671	44.9217	Pericytes	Pericytes
Rrbp1	nonTF	ribosome binding protein 1	4.91223e+06	0.420168	0.725621	1.68353e-107	8.87183e-106	62.0787	16.7438	45.3349	Pericytes	Pericytes
Myl9	nonTF	myosin, light polypeptide 9, regulatory	5.56294e+06	0.813642	0.821742	0	0	67.1348	3.54964	63.5852	Pericytes	Pericytes
Gpc3	nonTF	glypican 3	5.30777e+06	0.742702	0.784049	6.26033e-157	5.1013e-155	72.191	18.3372	53.8538	Pericytes	Pericytes
Bgn	nonTF	biglycan	5159160	0.677991	0.762096	0	0	53.0899	0.778292	52.3116	Pericytes	Pericytes
Flna	Transcription_Cofactors	filamin, alpha	5.05119e+06	0.467301	0.746147	1.90204e-151	1.46832e-149	62.0787	13.3677	48.711	Pericytes	Pericytes
Itm2a	nonTF	integral membrane protein 2A	5009364	0.473922	0.739969	4.70456e-236	5.95719e-234	55.3371	7.23601	48.1011	Pericytes	Pericytes
Maged2	nonTF	melanoma antigen, family D, 2	5.1597e+06	0.746619	0.762176	1.01915e-74	3.84113e-73	87.9213	47.5494	40.3719	Pericytes	Pericytes
Sat1	nonTF	spermidine/spermine N1-acetyl transferase 1	5.03683e+06	0.580046	0.744026	5.65717e-135	3.81501e-133	61.7978	15.1977	46.6	Pericytes	Pericytes
Prdx4	nonTF	peroxiredoxin 4	4893205	0.602616	0.72281	2.89484e-51	7.34181e-50	91.8539	55.8319	36.022	Pericytes	Pericytes
Anxa5	nonTF	annexin A5	5720944	0.883382	0.845081	0	0	75	7.87758	67.1224	Pericytes	Pericytes
Serp1	nonTF	stress-associated endoplasmic reticulum protein 1	4.77756e+06	0.517468	0.705727	1.77409e-43	3.99306e-42	87.0787	57.9407	29.138	Pericytes	Pericytes
Ptx3	nonTF	pentraxin related gene	4.90661e+06	0.509698	0.72479	2.35994e-224	2.78774e-222	51.6854	6.62074	45.0647	Pericytes	Pericytes
Cks1b	nonTF	CDC28 protein kinase 1b	5.54124e+06	1.01606	0.818535	4.27789e-101	2.10322e-99	96.0674	58.861	37.2065	Pericytes	Pericytes
S100a11	nonTF	S100 calcium binding protein A11	5.66322e+06	0.898177	0.836554	2.65055e-265	3.85557e-263	77.809	14.1249	63.684	Pericytes	Pericytes
S100a10	nonTF	S100 calcium binding protein A10 (calpactin)	5.0252e+06	0.56722	0.742309	3.64593e-238	4.68409e-236	55.3371	7.33067	48.0064	Pericytes	Pericytes
Rhoc	nonTF	ras homolog family member C	5603319	0.830813	0.827706	3.54255e-202	3.8253e-200	79.4944	18.9525	60.5419	Pericytes	Pericytes
Cyr61	nonTF	cysteine rich protein 61	5.44274e+06	1.0332	0.803986	3.60856e-164	3.11345e-162	75.8427	20.6721	55.1706	Pericytes	Pericytes
Wls	nonTF	wntless homolog (Drosophila)	4984627	0.530097	0.736315	1.06453e-82	4.3372e-81	74.4382	27.4085	47.0297	Pericytes	Pericytes
Il11ra1	nonTF	interleukin 11 receptor, alpha chain 1	4.91602e+06	0.409075	0.72618	1.93344e-171	1.7817e-169	55.0562	9.3395	45.7167	Pericytes	Pericytes
Gm13305	nonTF	predicted gene 13305	4880465	0.399647	0.720928	1.66991e-155	1.336e-153	54.7753	9.96529	44.81	Pericytes	Pericytes
Tpm2	nonTF	tropomyosin 2, beta	4802193	0.376658	0.709366	3.67095e-133	2.44744e-131	53.6517	10.6226	43.0291	Pericytes	Pericytes
Glipr2	nonTF	GLI pathogenesis-related 2	5.34555e+06	0.675637	0.789629	1.21955e-185	1.20591e-183	71.3483	15.4133	55.935	Pericytes	Pericytes
Lpar1	nonTF	lysophosphatidic acid receptor 1	5218840	0.573166	0.770912	0	0	55.8989	2.15082	53.7481	Pericytes	Pericytes
Jun	Transcription_Factors	jun proto-oncogene	5163041	0.912499	0.76267	7.86834e-72	2.82634e-70	87.0787	53.0658	34.0128	Pericytes	Pericytes
Gpx7	nonTF	glutathione peroxidase 7	5456785	0.648533	0.806061	1.22488e-295	1.99621e-293	69.9438	9.71813	60.2257	Pericytes	Pericytes
Eva1b	nonTF	eva-1 homolog B (C. elegans)	5852598	1.02419	0.864529	0	0	75	3.08687	71.9131	Pericytes	Pericytes
Sh3bgrl3	nonTF	SH3 domain binding glutamic acid-rich protein-like 3	4.97164e+06	0.600579	0.734396	6.86342e-54	1.84151e-52	92.9775	66.6176	26.3599	Pericytes	Pericytes
Mfap2	nonTF	microfibrillar-associated protein 2	5218084	0.736976	0.7708	1.61999e-82	6.5851e-81	88.2022	43.8368	44.3655	Pericytes	Pericytes
Sri	nonTF	sorcin	5200705	0.661416	0.768233	3.37628e-87	1.4601e-85	84.8315	37.8734	46.9581	Pericytes	Pericytes
Emilin1	nonTF	elastin microfibril interfacer 1	4.98427e+06	0.411556	0.736262	0	0	50.2809	2.90808	47.3728	Pericytes	Pericytes
Msx1	Transcription_Factors	msh homeobox 1	5700564	1.3927	0.842071	3.8133e-225	4.56584e-223	79.2135	18.374	60.8395	Pericytes	Pericytes
Wdr1	nonTF	WD repeat domain 1	4.9139e+06	0.492764	0.725867	6.6494e-71	2.35012e-69	73.8764	30.4428	43.4336	Pericytes	Pericytes
Anxa3	nonTF	annexin A3	5068919	0.550354	0.748766	0	0	53.9326	4.11233	49.8203	Pericytes	Pericytes
Mlec	nonTF	malectin	5042416	0.474076	0.744851	1.33721e-112	7.35506e-111	67.9775	19.4415	48.536	Pericytes	Pericytes
Col26a1	nonTF	collagen, type XXVI, alpha 1	5.22735e+06	0.521686	0.772169	0	0	55.8989	1.54081	54.3581	Pericytes	Pericytes
Trip6	Transcription_Cofactors	thyroid hormone receptor interactor 6	4.85088e+06	0.363991	0.716558	4.93899e-147	3.71501e-145	53.6517	10.1967	43.455	Pericytes	Pericytes
Pcolce	nonTF	procollagen C-endopeptidase enhancer protein	5.66753e+06	0.743612	0.837191	0	0	67.9775	0.699411	67.2781	Pericytes	Pericytes
Kdelr2	nonTF	KDEL (Lys-Asp-Glu-Leu) endoplasmic reticulum protein retention receptor 2	4776352	0.376613	0.705549	6.14702e-83	2.51613e-81	60.3933	18.6106	41.7826	Pericytes	Pericytes
Arpc1b	nonTF	actin related protein 2/3 complex, subunit 1B	5.00647e+06	0.490747	0.739541	2.50499e-171	2.29637e-169	58.427	10.7173	47.7097	Pericytes	Pericytes
Gng11	nonTF	guanine nucleotide binding protein (G protein), gamma 11	5207783	0.66512	0.769279	0	0	58.427	5.01157	53.4154	Pericytes	Pericytes
Col1a2	nonTF	collagen, type I, alpha 2	5.80186e+06	1.03425	0.857035	0	0	72.7528	2.17711	70.5757	Pericytes	Pericytes
Mest	nonTF	mesoderm specific transcript	6368473	2.03441	0.940732	4.39602e-204	4.80586e-202	98.3146	49.3111	49.0035	Pericytes	Pericytes
Cald1	nonTF	caldesmon 1	5.35821e+06	0.817874	0.7915	5.71817e-99	2.74238e-97	86.7978	40.5869	46.2109	Pericytes	Pericytes
Zyx	nonTF	zyxin	4.87705e+06	0.40502	0.720423	1.79937e-103	9.10079e-102	61.236	16.5913	44.6447	Pericytes	Pericytes
Fkbp9	nonTF	FK506 binding protein 9	4968557	0.422242	0.733941	1.02131e-164	8.89907e-163	57.0225	10.6437	46.3788	Pericytes	Pericytes
Gng12	nonTF	guanine nucleotide binding protein (G protein), gamma 12	5.51086e+06	0.753955	0.814048	7.5618e-229	9.24273e-227	72.4719	14.4247	58.0472	Pericytes	Pericytes
Apoe	nonTF	apolipoprotein E	5663382	0.969962	0.836578	4.83552e-282	7.40087e-280	75.8427	13.0679	62.7748	Pericytes	Pericytes
Pvrl2	no		4.88261e+06	0.435375	0.721246	1.40862e-110	7.67589e-109	59.8315	15.366	44.4655	Pericytes	Pericytes
Rcn3	nonTF	reticulocalbin 3, EF-hand calcium binding domain	5.34235e+06	0.618031	0.789156	3.99386e-166	3.53246e-164	73.8764	17.7692	56.1072	Pericytes	Pericytes
Emp3	nonTF	epithelial membrane protein 3	4833720	0.471229	0.714023	0	0	43.8202	1.05175	42.7685	Pericytes	Pericytes
Serpinh1	nonTF	serine (or cysteine) peptidase inhibitor, clade H, member 1	6557285	2.16975	0.968623	5.60715e-223	6.53586e-221	98.8764	53.7442	45.1322	Pericytes	Pericytes
Hbb-bh1	nonTF	hemoglobin Z, beta-like embryonic chain	5302667	0.776015	0.783295	1.35556e-122	8.11535e-121	82.8652	25.6994	57.1658	Pericytes	Pericytes
Hbb-y	nonTF	hemoglobin Y, beta-like embryonic chain	5.33719e+06	0.889027	0.788394	4.46685e-82	1.81155e-80	94.9438	61.8374	33.1064	Pericytes	Pericytes
Bcl7c	nonTF	B cell CLL/lymphoma 7C	5177018	0.546374	0.764734	4.36339e-125	2.69474e-123	71.9101	20.7247	51.1855	Pericytes	Pericytes
Oat	nonTF	ornithine aminotransferase	4.82065e+06	0.468021	0.712093	4.57042e-60	1.35428e-58	73.5955	32.7461	40.8494	Pericytes	Pericytes
Ifitm2	nonTF	interferon induced transmembrane protein 2	5115052	0.726267	0.755581	1.8675e-69	6.40737e-68	89.8876	50.3208	39.5669	Pericytes	Pericytes
H19	nonTF	H19, imprinted maternally expressed transcript	5.46709e+06	0.813085	0.807582	0	0	67.9775	7.58835	60.3892	Pericytes	Pericytes
Igf2	nonTF	insulin-like growth factor 2	4827840	0.40243	0.713155	0	0	44.382	1.71435	42.6677	Pericytes	Pericytes
[truncated: 1,506 more rows]
