# Supplementary material for: Integrated single-cell transcriptomic and epigenetic study of cell state transition and lineage commitment in embryonic mouse cerebellum
Source: Sci Adv. 2022 Apr 1;8(13):eabl9156. doi: 10.1126/sciadv.abl9156 (PMC10938588; doi:10.1126/sciadv.abl9156)
Supplement: Supplementary file 2 — Data S1 to S8 [file sciadv.abl9156_data_s1_to_s8.zip › sciadv.abl9156_data_s2.csv]

	Lineage 0 corr	Lineage 0 pval	Lineage 0 qval	Lineage 0 ci low	Lineage 0 ci high	Lineage 1 corr	Lineage 1 pval	Lineage 1 qval	Lineage 1 ci low	Lineage 1 ci high	Lineage 2 corr	Lineage 2 pval	Lineage 2 qval	Lineage 2 ci low	Lineage 2 ci high	Lineage 3 corr	Lineage 3 pval	Lineage 3 qval	Lineage 3 ci low	Lineage 3 ci high	Lineage 4 corr	Lineage 4 pval	Lineage 4 qval	Lineage 4 ci low	Lineage 4 ci high	Lineage 5 corr	Lineage 5 pval	Lineage 5 qval	Lineage 5 ci low	Lineage 5 ci high	Lineage 6 corr	Lineage 6 pval	Lineage 6 qval	Lineage 6 ci low	Lineage 6 ci high
Lhx1os	-0.114779638	6.40E-54		-0.129177121	-0.100333773	0.366724268	0		0.354007359	0.379305595	-0.261916076	3.28E-283		-0.275475807	-0.248252141	-0.215985509	2.40E-190		-0.229874089	-0.202008975	-0.125152354	7.24E-64		-0.139511354	-0.110740733	-0.339550052	0		-0.352415448	-0.326556338	0.692816719	0		0.685139549	0.700339986
Tfap2b	0.3351534	0		0.322116959	0.348062759	-0.017148111	0.021455972		-0.031754319	-0.00253458	-0.25757165	1.57E-273		-0.271165097	-0.243875479	-0.249587596	3.07E-256		-0.263241584	-0.235833637	-0.156786764	9.41E-100		-0.171009095	-0.142499108	-0.399034702	0		-0.411250636	-0.386675458	0.692526283	0		0.684843206	0.700055402
Lhx5	-0.096713423	1.07E-38		-0.111170462	-0.08221546	0.286510787	0		0.273039872	0.299869365	-0.2178806	8.98E-194		-0.231756819	-0.203915731	-0.198096314	1.23E-159		-0.212096458	-0.184014874	-0.116129112	3.65E-55		-0.130521765	-0.101687523	-0.316335426	0		-0.32942666	-0.30312259	0.640206641	0		0.631500851	0.648751036
Lhx1	-0.097756352	1.67E-39		-0.112210211	-0.083261136	0.366981824	0		0.354267643	0.379560357	-0.216095278	1.53E-190		-0.229983145	-0.202119416	-0.194189785	2.54E-153		-0.208213058	-0.180086691	-0.113422848	1.10E-52		-0.127825133	-0.098972738	-0.304995824	0		-0.318191727	-0.29168176	0.58999217	0		0.580382201	0.599437836
Tfap2a	0.11318248	1.82E-52		0.098731623	0.12758561	-0.021924402	0.003275447		-0.036526864	-0.007312579	-0.208437219	5.01E-177		-0.222374004	-0.194415269	-0.18150035	9.24E-134		-0.195595703	-0.167330024	-0.102287195	4.12E-43		-0.116726872	-0.087804283	-0.285164868	0		-0.298534905	-0.271682926	0.58755238	0		0.577900407	0.597040009
Gad2	-0.072442108	2.21E-22		-0.086964206	-0.057889228	0.202442333	7.97E-167		0.188385511	0.216416226	-0.217780113	1.37E-193		-0.231656989	-0.203814623	-0.155651441	2.56E-98		-0.169879179	-0.141358826	-0.086187947	4.80E-31		-0.100675306	-0.071664047	-0.229736638	5.43E-216		-0.243533163	-0.21584716	0.523372605	0		0.512679749	0.53390313
Nrxn3	-0.077693759	1.63E-25		-0.092203235	-0.063151298	0.191360086	7.80E-149		0.177241588	0.205399837	-0.202179188	2.19E-166		-0.216154686	-0.18812086	-0.142282931	2.99E-82		-0.15657153	-0.127934786	-0.088123239	2.19E-32		-0.102605265	-0.073603864	-0.235123907	1.56E-226		-0.248882876	-0.221270056	0.515204234	0		0.504387745	0.52585906
Skor1	-0.068410378	3.98E-20		-0.082941622	-0.05385005	-0.011621829	0.119088944		-0.026231539	0.002992845	-0.154865919	2.48E-97		-0.169097377	-0.140569897	-0.131057553	6.30E-70		-0.145393247	-0.116666839	-0.072605895	1.77E-22		-0.087127611	-0.058053328	-0.196346605	8.62E-157		-0.210357163	-0.182255411	0.502308605	0		0.491300992	0.513155786
Ppp2r2b	0.000608389	0.934974566		-0.014005901	0.01522242	-0.037773908	4.02E-07		-0.05235917	-0.023172535	-0.186463733	3.07E-141		-0.200531448	-0.172319139	-0.128006131	9.27E-67		-0.142353995	-0.113604486	-0.066120911	6.68E-19		-0.080657137	-0.051556564	-0.202488998	6.65E-167		-0.216462606	-0.188432443	0.497140579	0		0.486057766	0.508063513
Pid1	0.056252953	4.29E-14		0.041673046	0.070808907	0.100875643	5.71E-42		0.086388833	0.115319803	-0.074784342	9.41E-24		-0.08930091	-0.060236009	-0.139675043	2.71E-79		-0.15397491	-0.125316678	-0.128522802	2.73E-67		-0.142868624	-0.114122989	-0.330584062	0		-0.34353852	-0.317503824	0.496433732	0		0.485340696	0.507366968
Gm27199	-0.076924124	4.83E-25		-0.091435499	-0.062380085	0.170648949	3.60E-118		0.15642489	0.184802238	-0.173614457	2.50E-122		-0.187752252	-0.159404738	-0.141832069	9.79E-82		-0.15612263	-0.127482143	-0.077521658	2.08E-25		-0.09203156	-0.062978842	-0.20950688	7.00E-179		-0.223436933	-0.195491263	0.470070487	0		0.458606807	0.481377738
Foxp2	-0.061154263	2.19E-16		-0.075700774	-0.046581729	-0.034768281	3.09E-06		-0.049357368	-0.020164361	-0.16051213	1.54E-104		-0.174716454	-0.146241009	-0.087209806	9.49E-32		-0.101694363	-0.072688282	-0.047591928	1.69E-10		-0.062162858	-0.033000714	-0.181218596	2.42E-133		-0.195315496	-0.16704683	0.448311628	0		0.436557657	0.459912584
Cdkn1c	0.126832634	1.46E-65		0.112426858	0.141185106	0.174595448	1.01E-123		0.16039053	0.188728062	0.008871557	0.234146081		-0.005743353	0.023482678	-0.001397693	0.851318035		-0.016011532	0.013216742	-0.087071609	1.18E-31		-0.101556546	-0.072549762	-0.513941831	0		-0.524615697	-0.503106412	0.416203093	0		0.404046525	0.428212672
Tppp3	0.147562146	2.05E-88		0.133235302	0.161827332	-0.002638329	0.723479493		-0.017251829	0.011976299	-0.186118344	1.03E-140		-0.200188005	-0.171971936	-0.033249474	8.18E-06		-0.047840394	-0.018644368	-0.107132814	3.74E-47		-0.121556664	-0.092663728	-0.27189328	3.53E-306		-0.285373516	-0.25830549	0.41380903	0		0.401623673	0.425847891
Slc32a1	-0.079006055	2.48E-26		-0.09351225	-0.064466323	0.230251006	5.50E-217		0.216364893	0.244043982	-0.175344806	8.65E-125		-0.189473442	-0.161143573	-0.128462687	3.15E-67		-0.142808747	-0.11406266	-0.067689164	9.78E-20		-0.082221994	-0.053127553	-0.186209261	7.51E-141		-0.20027841	-0.17206333	0.408281393	0		0.396030218	0.420387238
Neurog2	0.040354554	6.14E-08		0.025755578	0.054936321	0.112015299	2.03E-51		0.097560842	0.12642251	-0.093605486	2.40E-36		-0.108071813	-0.079099526	-0.152515372	2.06E-94		-0.166757853	-0.138209259	-0.106950308	5.36E-47		-0.121374767	-0.092480689	-0.214008378	8.34E-187		-0.227909744	-0.200019785	0.395568873	0		0.383169777	0.407825437
Uncx	0.188345113	3.93E-144		0.174210462	0.202402165	0.190193206	5.27E-147		0.176068425	0.204239684	0.029900093	6.05E-05		0.015292609	0.044494816	-0.022284893	0.00279894		-0.036887046	-0.007673227	-0.17615361	5.99E-126		-0.190277936	-0.161956375	-0.472436125	0		-0.483710626	-0.461004856	0.380313298	0		0.367743034	0.392744604
Klhl35	0.148070923	5.08E-89		0.133746175	0.162333809	0.186509114	2.61E-141		0.172364758	0.200576573	-0.029213153	8.90E-05		-0.043808615	-0.014605222	-0.05886114	2.73E-15		-0.073412155	-0.044285068	-0.141869211	8.88E-82		-0.156159611	-0.127519431	-0.379319705	0		-0.39176216	-0.366738533	0.365761798	0		0.35303471	0.378353549
Ebf1	0.104425431	7.16E-45		0.089948535	0.118858209	0.065597563	1.26E-18		0.051032319	0.080134907	0.105145442	1.80E-45		0.090670602	0.119575866	0.178420529	3.14E-129		0.1642346	0.192532672	-0.205691128	2.60E-172		-0.21964504	-0.191653072	-0.556309266	0		-0.566319259	-0.546135177	0.365156399	0		0.352422923	0.377754694
Robo3	0.125096355	8.23E-64		0.11068454	0.139455571	0.21435424	2.02E-187		0.200367748	0.228253377	-0.085546622	1.31E-30		-0.100035724	-0.071021247	-0.173930275	8.94E-123		-0.188066405	-0.159722099	-0.102246904	4.44E-43		-0.116686711	-0.08776388	-0.2646802	1.80E-289		-0.278218195	-0.251037066	0.363982078	0		0.351236241	0.376593034
Dmbx1	-0.0529623	1.17E-12		-0.067524202	-0.038377839	-0.001858351	0.803195761		-0.016472069	0.012756161	-0.114754554	6.75E-54		-0.129152126	-0.10030861	-0.093334154	3.82E-36		-0.107801278	-0.078827509	-0.04295804	8.19E-09		-0.057536084	-0.02836168	-0.142715148	9.54E-83		-0.157001861	-0.128368717	0.359124203	0		0.34632767	0.371787118
Nhlh2	0.204329313	5.32E-170		0.190283353	0.218291638	0.208409779	5.59E-177		0.194387666	0.222346735	0.057135444	1.71E-14		0.042556813	0.07168975	0.106074405	2.97E-46		0.09160224	0.12050177	-0.2183258	1.39E-194		-0.232199099	-0.204363687	-0.562823295	0		-0.572726673	-0.552755651	0.354861159	0		0.342020713	0.367569111
Scrt1	0.026531051	0.0003726		0.011921507	0.041129269	0.102224275	4.64E-43		0.087741188	0.116664153	-0.064590462	4.17E-18		-0.079129934	-0.050023516	0.021297642	0.004282858		0.006685557	0.035900633	-0.111493714	5.93E-51		-0.125902735	-0.09703766	-0.302646425	0		-0.31586355	-0.289311865	0.339644546	0		0.326651756	0.35250899
Tuba1a	0.162213351	9.17E-107		0.147949917	0.176409318	0.059946543	8.36E-16		0.045372126	0.074495445	0.093693705	2.07E-36		0.079187968	0.108159772	0.308384995	0		0.295100787	0.321550003	-0.396697452	0		-0.408940823	-0.384311293	-0.554347886	0		-0.564389743	-0.544141995	0.338387396	0		0.325382328	0.351264472
Mpped2	0.003045943	0.682924457		-0.011568738	0.017659322	-0.01301035	0.081012013		-0.027619264	0.001604121	-0.155170611	1.03E-97		-0.169400629	-0.140875908	-0.002185485	0.76945813		-0.016799114	0.012429077	-0.05737019	1.34E-14		-0.071924053	-0.042791901	-0.183077762	4.10E-136		-0.197164408	-0.168915534	0.337362748	0		0.324347706	0.350250084
Chgb	0.035587164	1.80E-06		0.020983911	0.050175234	0.066810201	2.89E-19		0.052247048	0.081344943	-0.079549925	1.13E-26		-0.094054747	-0.065011339	0.02235542	0.002713473		0.007743784	0.036957511	-0.101814823	9.97E-43		-0.116256006	-0.0873306	-0.280597625	0		-0.294006159	-0.267078669	0.331917968	0		0.318850452	0.344859324
Fabp5	0.011877296	0.111188672		-0.002737344	0.026486864	-0.032423959	1.36E-05		-0.047015846	-0.017818236	-0.006630477	0.373901326		-0.021242584	0.007984463	-0.108972383	9.75E-49		-0.123390045	-0.094508727	-0.260457919	6.12E-280		-0.274029028	-0.246783103	-0.089720321	1.63E-33		-0.104197863	-0.075204763	0.327892828	0		0.314787084	0.340873568
Atp1b1	-0.039269073	1.37E-07		-0.053852334	-0.024669065	0.057008783	1.96E-14		0.042429967	0.071563326	-0.144752216	4.19E-85		-0.159029964	-0.130413932	0.15215123	5.79E-94		0.137843569	0.166395405	-0.105163305	1.73E-45		-0.11959367	-0.090688516	-0.276204653	0		-0.289649648	-0.262650677	0.321726952	0		0.308563581	0.334767119
Tagln3	0.15055698	5.14E-92		0.136242584	0.164808523	0.120937496	1.02E-59		0.106511579	0.13531251	0.08730891	8.10E-32		0.072787618	0.101793193	0.283869836	0		0.270377336	0.29725085	-0.257038731	2.35E-272		-0.270636277	-0.243338645	-0.596240808	0		-0.60557823	-0.586739231	0.312423387	0		0.299175198	0.325551149
H3f3a	0.059111709	2.08E-15		0.044536016	0.07366224	-0.022298791	0.002781906		-0.036900931	-0.007687131	-0.003915163	0.599552976		-0.018528269	0.010699614	0.152239088	4.51E-94		0.1379318	0.166482855	-0.153009649	5.06E-95		-0.167249826	-0.138705645	-0.359933126	0		-0.372587436	-0.347144985	0.302938506	0		0.289606484	0.316153001
Gad1	-0.06037091	5.24E-16		-0.074918977	-0.04579715	0.196493768	4.98E-157		0.182403391	0.210503454	-0.135174995	2.52E-74		-0.14949384	-0.120799465	-0.097130911	5.09E-39		-0.111586681	-0.082634043	-0.052320566	2.17E-12		-0.066883591	-0.037735253	-0.141157594	5.74E-81		-0.15545108	-0.126805015	0.302677429	0		0.289343138	0.315894275
Igsf8	-0.028397814	0.000139362		-0.042994137	-0.013789371	0.070906222	1.65E-21		0.056350449	0.08543186	0.150702613	3.42E-92		0.136388829	0.164953486	-0.115752258	8.15E-55		-0.130146265	-0.10130947	-0.126652566	2.23E-65		-0.141005741	-0.11224616	-0.262487931	1.69E-284		-0.276043183	-0.248828281	0.300500463	0		0.287147324	0.313736834
Nrgn	-0.007746716	0.298855998		-0.02235835	0.006868227	0.02170855	0.003595018		0.007096636	0.036311196	-0.092099824	3.11E-35		-0.10657055	-0.077590092	-0.0936871	2.09E-36		-0.108153187	-0.079181347	-0.047061679	2.69E-10		-0.061633455	-0.032469845	-0.1305561	2.11E-69		-0.144893813	-0.116163571	0.296383929	0		0.282995531	0.309656846
Bcl11a	0.021772909	0.003496886		0.007161022	0.036375501	-0.033329311	7.78E-06		-0.047920136	-0.018724266	-0.033869662	5.52E-06		-0.048459841	-0.019265032	0.001379541	0.853226974		-0.013234892	0.015993384	-0.145254118	1.09E-85		-0.159529639	-0.13091786	-0.187442636	9.67E-143		-0.201504815	-0.173303203	0.292743541	0		0.279324382	0.30604837
Vstm2a	-0.041330707	2.93E-08		-0.055911102	-0.026732689	-0.040193137	6.93E-08		-0.054775128	-0.025594005	-0.104931363	2.71E-45		-0.119362488	-0.09045591	-0.068605771	3.12E-20		-0.083136582	-0.054045792	-0.039543273	1.12E-07		-0.05412616	-0.024943522	-0.094281573	7.51E-37		-0.108745904	-0.079777329	0.290304997	0		0.276865451	0.303630988
Elavl3	0.122080337	7.91E-61		0.107658244	0.13645106	0.133839541	6.97E-73		0.119459031	0.148163905	0.1507412	3.07E-92		0.136427578	0.164991895	0.213668289	3.36E-186		0.199677634	0.227571843	-0.255859963	9.07E-270		-0.269466545	-0.242151245	-0.553007682	0		-0.563071249	-0.542780127	0.287753828	0		0.274293143	0.301101776
Dner	0.042619515	1.07E-08		0.028022803	0.057198054	0.086704791	2.12E-31		0.072182089	0.101190736	-0.011983038	0.108042211		-0.026592546	0.002631589	0.016161974	0.030190564		0.001548175	0.030768873	-0.110415357	5.33E-50		-0.124828097	-0.095956029	-0.287392517	0		-0.300743559	-0.273928853	0.285579821	0		0.272101273	0.298946331
Prdm13	-0.028410083	0.000138437		-0.043006392	-0.013801647	0.016919729	0.02325451		0.002306133	0.031526099	-0.050086802	1.79E-11		-0.064653643	-0.035498621	-0.08765261	4.67E-32		-0.102135943	-0.073132125	-0.059953156	8.30E-16		-0.074502045	-0.04537875	-0.134420545	1.65E-73		-0.148742514	-0.120042196	0.284947035	0		0.271463314	0.298318922
Gap43	0.274125993	0		0.260555645	0.287588046	-0.004498231	0.546351159		-0.01911114	0.0101166	-0.140732658	1.74E-80		-0.155027979	-0.126378413	0.193034128	1.76E-151		0.178924715	0.207064159	-0.144620455	5.96E-85		-0.158898787	-0.13028164	-0.405674464	0		-0.417811595	-0.393392563	0.282539715	0		0.269036423	0.295931953
Ier5	-0.082570641	1.28E-28		-0.097067675	-0.068038578	-0.029894457	6.07E-05		-0.044489186	-0.01528697	-0.051713435	3.89E-12		-0.066277512	-0.037127329	-0.182160992	9.61E-135		-0.196252707	-0.167994048	-0.045156364	1.36E-09		-0.059731112	-0.030562367	-0.012796303	0.086137394		-0.027405344	0.001818203	0.281119457	0		0.267604699	0.294523623
Tubb3	0.180130193	9.81E-132		0.16595289	0.194233049	0.124845097	1.47E-63		0.110432416	0.139205282	0.188267871	5.17E-144		0.17413281	0.202325363	0.344128385	0		0.331179772	0.356947409	-0.319439841	0		-0.332501773	-0.306255382	-0.672259311	0		-0.680190935	-0.664170292	0.280555429	0		0.267036134	0.293964316
Fam43a	-0.037542734	4.73E-07		-0.0521283	-0.022941156	0.029884877	6.10E-05		0.015277384	0.044479617	-0.077042832	4.09E-25		-0.091553916	-0.062499035	-0.05595199	5.86E-14		-0.070508502	-0.041371654	-0.046847999	3.23E-10		-0.061420114	-0.032255918	-0.141125944	6.23E-81		-0.155419566	-0.12677324	0.279504642	0		0.26597692	0.2929223
Cited2	0.07738734	2.51E-25		0.062844248	0.091897573	0.038607523	2.22E-07		0.024006903	0.053191677	0.068577552	3.23E-20		0.054017523	0.083108426	-0.048999528	4.82E-11		-0.063568173	-0.034410003	0.018616172	0.012531973		0.004003095	0.033221299	-0.355931307	0		-0.368628003	-0.343101834	0.278299327	0		0.264761978	0.291727006
Cnr1	-0.029616316	7.10E-05		-0.044211346	-0.015008646	-0.069087277	1.70E-20		-0.083617019	-0.054528166	-0.143161115	2.93E-83		-0.157445875	-0.128816456	0.14069122	1.94E-80		0.126336814	0.15498672	-0.0760466	1.65E-24		-0.090560121	-0.061500784	-0.193398954	4.63E-152		-0.207426855	-0.179291531	0.27699858	0		0.263450891	0.290437026
Olig2	-0.034742055	3.15E-06		-0.049331174	-0.020138115	0.014501423	0.051794053		-0.000112766	0.02910942	0.067355846	1.48E-19		0.052793647	0.081889403	-0.103099712	8.93E-44		-0.117536783	-0.08861907	-0.074541662	1.31E-23		-0.089058811	-0.059992851	-0.187072014	3.59E-142		-0.201136292	-0.172930623	0.275491322	0		0.261931714	0.288942185
Scrt2	-0.013730042	0.065566591		-0.028338521	0.000884301	0.094439029	5.72E-37		0.079935186	0.108902893	0.004159874	0.576939436		-0.010454927	0.018772899	-0.014876062	0.046032733		-0.029483817	-0.000261953	-0.089741517	1.57E-33		-0.104218999	-0.07522601	-0.244901767	2.18E-246		-0.258590428	-0.231114769	0.273619325	2.94906160342396e-310		0.260045006	0.287085517
Cdo1	-0.05669613	2.71E-14		-0.071251259	-0.042116861	-0.019019173	0.010745653		-0.033623993	-0.004406232	-0.072367133	2.44E-22		-0.086889406	-0.057814111	-0.02766547	0.000206435		-0.042262549	-0.013056584	-0.0775249	2.07E-25		-0.092034794	-0.062982091	-0.112097483	1.71E-51		-0.126504408	-0.097643278	0.271698601	1.01E-305		0.258109296	0.285180415
Mxra7	0.113236384	1.62E-52		0.098785694	0.127639325	0.151984376	9.28E-94		0.137676006	0.166229326	-0.142232331	3.41E-82		-0.156521151	-0.127883986	-0.107917798	7.96E-48		-0.122339019	-0.093451017	-0.059814181	9.67E-16		-0.074363343	-0.045239561	-0.172617526	6.38E-121		-0.186760558	-0.158402957	0.270431819	9.49E-303		0.256832691	0.283923879
1700025G04Rik	-0.083522773	3.01E-29		-0.098017298	-0.068992822	0.051651046	4.13E-12		0.037064858	0.06621523	0.043305753	6.21E-09		0.028709758	0.057883286	-0.08425435	9.79E-30		-0.098746928	-0.069726039	-0.074280659	1.87E-23		-0.088798429	-0.059731334	-0.165576701	3.08E-111		-0.179755899	-0.151328715	0.269259609	5.15E-300		0.255651432	0.282761108
Rasgef1b	-0.058775223	3.00E-15		-0.073326404	-0.044199022	-0.025567828	0.00060468		-0.040166985	-0.010957757	0.066471261	4.37E-19		0.051907519	0.081006735	-0.037344302	5.43E-07		-0.051930127	-0.022742548	-0.065016397	2.52E-18		-0.079554972	-0.050450167	-0.206722625	4.48E-174		-0.220670129	-0.192690593	0.269117534	1.10E-299		0.255508264	0.282620175
Stmn1	0.137483432	7.48E-77		0.123116634	0.151792615	0.055970971	5.74E-14		0.041390661	0.070527447	0.212129815	1.78E-183		0.198129872	0.226043224	0.366797566	0		0.354081433	0.379378098	-0.383832787	0		-0.396224373	-0.371301398	-0.609259069	0		-0.618367407	-0.599987076	0.268262887	1.06E-297		0.254647049	0.281772381
Olig1	-0.028798352	0.000111978		-0.043394254	-0.014190158	0.019459792	0.009054912		0.004847005	0.03406427	0.00334099	0.654121936		-0.011273726	0.017954279	-0.087017507	1.29E-31		-0.101502593	-0.072495533	-0.063107033	2.37E-17		-0.077649586	-0.048537631	-0.155425734	4.93E-98		-0.169654543	-0.141132139	0.266736052	3.54E-294		0.253108535	0.280257738
Lgals7	0.263474032	9.94E-287		0.249821794	0.27702154	-0.042324307	1.35E-08		-0.056903276	-0.027727291	-0.10472907	4.00E-45		-0.119160857	-0.090253039	-0.072611236	1.76E-22		-0.08713294	-0.058058679	-0.071719489	5.72E-22		-0.086243261	-0.057165239	-0.223722118	1.49E-204		-0.23755958	-0.209793876	0.266192591	6.28E-293		0.252560934	0.2797186
Prdx2	0.106255965	2.08E-46		0.091784326	0.120682729	0.060482485	4.63E-16		0.045908899	0.075030331	0.007842306	0.292932792		-0.006772635	0.022453898	0.057066911	1.84E-14		0.04248818	0.071621346	-0.239991655	2.67E-236		-0.253715968	-0.226170733	-0.270889589	8.05E-304		-0.284377952	-0.257294006	0.264306354	1.28E-288		0.250660393	0.277847302
Dusp26	0.157771255	5.26E-101		0.143487928	0.171988866	0.076113913	1.50E-24		0.061568232	0.09062727	-0.078119444	8.86E-26		-0.092627861	-0.063577862	-0.063890953	9.51E-18		-0.078431886	-0.049322841	-0.086305506	3.99E-31		-0.100792544	-0.071781878	-0.228774351	3.88E-214		-0.242577496	-0.214878599	0.264252546	1.70E-288		0.250606179	0.277793919
Ntrk1	0.002083769	0.779904811		-0.012530778	0.016697426	0.068989216	1.92E-20		0.054429927	0.083519176	-0.096344312	2.05E-38		-0.110802468	-0.081845384	-0.079330954	1.55E-26		-0.09383633	-0.064791905	-0.043607006	4.87E-09		-0.058184092	-0.029011329	-0.128562509	2.48E-67		-0.142908174	-0.114162836	0.258906699	1.75E-276		0.245220375	0.272489843
Prmt8	0.046501081	4.36E-10		0.0319086	0.061073743	0.147483971	2.54E-88		0.133156806	0.161749509	0.004516098	0.544758535		-0.010098734	0.019129001	-0.017070512	0.022052998		-0.031676775	-0.00245696	-0.12724203	5.60E-66		-0.141592899	-0.11283769	-0.263893858	1.11E-287		-0.27743806	-0.250244784	0.257393299	3.89E-273		0.243695817	0.270988119
Tmsb4x	0.000364911	0.960970173		-0.014249331	0.014978996	0.044262323	2.86E-09		0.029667348	0.058838429	0.094646498	4.00E-37		0.080143185	0.109109745	-0.031014746	3.17E-05		-0.04560824	-0.016408018	-0.361804229	0		-0.374438563	-0.349035577	-0.124451149	3.63E-63		-0.138812848	-0.110037113	0.254025714	9.02E-266		0.240303646	0.267646277
Stmn2	0.190005146	1.04E-146		0.175879356	0.204052704	0.067981522	6.81E-20		0.053420429	0.082513711	0.041000916	3.77E-08		0.02640257	0.055581777	0.34813825	0		0.33522965	0.360916165	-0.226159874	3.79E-209		-0.239980869	-0.212247214	-0.571287543	0		-0.581050581	-0.561360112	0.253130673	7.83E-264		0.239402126	0.266758022
Marcksl1	0.070545338	2.64E-21		0.055988895	0.085071798	0.055270834	1.17E-13		0.040689535	0.069828597	-0.01927591	0.009729281		-0.033880531	-0.004663058	0.049956504	2.01E-11		0.03536816	0.064523563	-0.263669152	3.59E-287		-0.277215123	-0.250018383	-0.189821497	2.00E-146		-0.20387011	-0.175694723	0.243385274	3.01E-243		0.229587723	0.257085021
Tubb2b	0.122805851	1.54E-61		0.108386206	0.13717383	0.039897441	8.64E-08		0.025298026	0.054479841	0.099079921	1.53E-40		0.084588236	0.113529699	0.313818518	0		0.300582885	0.326933304	-0.40495344	0		-0.417099189	-0.392663076	-0.433538268	0		-0.445330906	-0.421595246	0.243000298	1.87E-242		0.229200079	0.256702849
Basp1	0.131892155	8.30E-71		0.117504479	0.146224474	0.077349085	2.65E-25		0.062805915	0.091859414	0.095016617	2.10E-37		0.080514252	0.109478761	0.246082817	7.51E-249		0.232304085	0.259762799	-0.216700697	1.23E-191		-0.230584625	-0.202728553	-0.493311092	0		-0.504289667	-0.482173071	0.239880647	4.48E-236		0.226058966	0.253605758
Actb	0.10075685	7.11E-42		0.086269715	0.115201384	0.068252121	4.86E-20		0.05369151	0.082783714	0.071040406	1.39E-21		0.056484883	0.085565737	0.163161328	5.15E-108		0.148902214	0.177352602	-0.225055918	4.64E-207		-0.238884391	-0.21113618	-0.381585369	0		-0.39400236	-0.369029113	0.236826709	6.36E-230		0.222984298	0.250573633
Zfp428	0.074144384	2.25E-23		0.059594793	0.088662479	-0.030098104	5.40E-05		-0.044692611	-0.015490752	-0.125843012	1.46E-64		-0.140199338	-0.111433783	0.015572072	0.036757011		0.000958125	0.03017937	-0.095502358	9.01E-38		-0.109963049	-0.081001245	-0.132577134	1.56E-71		-0.146906667	-0.118191966	0.236279363	7.87E-229		0.222433266	0.250030168
Gm26688	0.036677108	8.62E-07		0.022074774	0.051263796	0.002466316	0.740837445		-0.012148288	0.017079866	-0.076532122	8.37E-25		-0.091044458	-0.061987286	-0.070413335	3.13E-21		-0.084940095	-0.055856648	-0.043041381	7.67E-09		-0.057619303	-0.028445108	-0.120161117	5.71E-59		-0.134539025	-0.105732624	0.235793382	7.31E-228		0.221944019	0.249547626
Nsg2	0.143168658	2.87E-83		0.128824029	0.157453385	0.03684794	7.66E-07		0.022245753	0.051434408	-0.028315678	0.000145708		-0.042912086	-0.013707184	0.160499567	1.60E-104		0.14622839	0.174703953	-0.125580802	2.69E-64		-0.139938144	-0.111170663	-0.368739033	0		-0.381298452	-0.356043519	0.235682623	1.21E-227		0.221832516	0.249437649
Gm17750	-0.030895159	3.41E-05		-0.045488786	-0.016288348	0.016362267	0.028203183		0.00174852	0.030969028	-0.076774943	5.96E-25		-0.091286685	-0.0622306	-0.095833399	5.04E-38		-0.110293097	-0.081333143	-0.063067928	2.48E-17		-0.077610561	-0.048498462	-0.054274842	3.20E-13		-0.068834409	-0.039692159	0.233402053	3.92E-223		0.219536722	0.247173117
Malat1	0.152981143	5.49E-95		0.138677016	0.167221453	0.086700435	2.13E-31		0.072177723	0.101186392	0.079448096	1.31E-26		0.064909295	0.093953176	0.257555165	1.71E-273		0.243858873	0.271148739	-0.199603777	4.13E-162		-0.213594878	-0.185530813	-0.509250609	0		-0.519994831	-0.498345265	0.233335105	5.31E-223		0.21946933	0.247106638
Pbx3	0.047751718	1.47E-10		0.033160693	0.062322391	-0.026080186	0.000468301		-0.040678847	-0.011470392	-0.031757404	2.04E-05		-0.046350058	-0.017151199	0.071797331	5.16E-22		0.057243228	0.086320924	-0.099777998	4.30E-41		-0.114225603	-0.085288197	-0.226309836	1.97E-209		-0.240129813	-0.212398141	0.232199665	8.92E-221		0.218326369	0.245979124
Rpl18a	-0.091832899	4.87E-35		-0.106304398	-0.077322505	0.00547374	0.462912085		-0.009141157	0.020086299	-0.027840201	0.000188119		-0.042437101	-0.013231419	-0.083157679	5.25E-29		-0.097653168	-0.068626914	-0.025133068	0.000748508		-0.03973264	-0.010522768	-0.07920428	1.86E-26		-0.093709976	-0.064664964	0.231717366	7.80E-220		0.217840887	0.245500181
Ebf3	-0.006170698	0.407937619		-0.020782989	0.00844423	0.025197962	0.000725191		0.010587695	0.039797472	0.142959018	5.00E-83		0.128613555	0.157244664	0.03748422	4.93E-07		0.02288259	0.052069862	-0.118745767	1.28E-57		-0.133128905	-0.104312623	-0.306136997	0		-0.319322534	-0.292832948	0.230210849	6.58E-217		0.216324472	0.244004102
Gstm7	0.094676318	3.80E-37		0.080173081	0.109139477	0.037280978	5.68E-07		0.022679169	0.051866885	-0.055857771	6.45E-14		-0.070414457	-0.041277301	0.151021814	1.40E-92		0.136709373	0.165271216	-0.105415717	1.07E-45		-0.119845253	-0.090941652	-0.318408265	0		-0.331479964	-0.305214344	0.229910819	2.50E-216		0.21602248	0.243706143
Dpysl3	0.167675303	4.44E-114		0.153437125	0.181843872	0.102970534	1.14E-43		0.08848953	0.11740802	-0.057885217	7.77E-15		-0.072438104	-0.043307687	0.176230379	4.64E-126		0.162033524	0.190354295	-0.201398987	4.39E-165		-0.215379232	-0.187336204	-0.354152274	0		-0.366867665	-0.341304578	0.229021538	1.30E-214		0.215127395	0.242822985
Fdft1	0.092458136	1.70E-35		0.077949296	0.106927821	0.011412167	0.125895822		-0.003202533	0.026021992	-0.089417026	2.68E-33		-0.103895426	-0.074900737	0.041669202	2.25E-08		0.027071522	0.056249114	-0.127434858	3.56E-66		-0.14178497	-0.113031196	-0.18196144	1.91E-134		-0.196054256	-0.167793474	0.227502426	1.06E-211		0.213598423	0.24131428
1-Mar	-0.031149242	2.93E-05		-0.045742584	-0.016542607	0.02693643	0.000302478		0.012327117	0.041534246	0.003329704	0.65521462		-0.01128501	0.017942997	-0.00737807	0.322443076		-0.021989865	0.007236876	-0.032976519	9.69E-06		-0.04756776	-0.018371207	-0.195710056	9.20E-156		-0.20972438	-0.181615335	0.226315534	1.92E-209		0.212403876	0.240135473
Pcdh9	-0.007371962	0.322843837		-0.021983759	0.007242984	0.015516219	0.037437492		0.000902258	0.030123554	-0.103344325	5.62E-44		-0.117780608	-0.088864371	-0.020266447	0.006563962		-0.034870284	-0.005653956	-0.031625913	2.21E-05		-0.046218717	-0.017019613	-0.114886596	5.11E-54		-0.129283698	-0.100441068	0.224448024	6.48E-206		0.210524404	0.238280601
Rnd3	0.047270376	2.24E-10		0.032678785	0.06184182	0.151769589	1.70E-93		0.137460309	0.166015535	0.127315685	4.71E-66		0.112911604	0.141666264	-0.004374087	0.55748029		-0.018987039	0.010240733	-0.20810374	1.89E-176		-0.222042616	-0.194079822	-0.287172639	0		-0.300525562	-0.273707164	0.220002436	1.19E-197		0.206050755	0.233864691
Stmn3	0.150408153	7.79E-92		0.136093132	0.16466038	0.031859687	1.92E-05		0.017253554	0.046452224	0.028802709	0.00011171		0.014194518	0.043398607	0.313320968	0		0.30008085	0.326440388	-0.235425268	3.94E-227		-0.249182112	-0.221573436	-0.458490155	0		-0.469955408	-0.446870222	0.218429008	9.01E-195		0.204467535	0.23230163
Rbfox2	0.122638224	2.25E-61		0.108218013	0.137006839	0.068535947	3.40E-20		0.053975843	0.083066913	0.070595854	2.47E-21		0.056039505	0.085122199	0.218657126	3.46E-195		0.204697069	0.23252825	-0.161401386	1.07E-105		-0.175601352	-0.147134273	-0.450082679	0		-0.461660237	-0.438351809	0.215763956	6.02E-190		0.201786064	0.229653974
Rragd	0.106128762	2.67E-46		0.091656754	0.120555947	-0.022046481	0.003106379		-0.036648839	-0.007434711	-0.112216578	1.34E-51		-0.126623087	-0.097762738	-0.091681458	6.28E-35		-0.106153394	-0.077170689	-0.02866841	0.000120251		-0.043264449	-0.014060135	-0.093781171	1.78E-36		-0.108246981	-0.079275656	0.214962075	1.65E-188		0.200979284	0.228857287
Ina	0.174989185	2.79E-124		0.160786201	0.189119711	0.076750913	6.16E-25		0.062206522	0.091262714	-0.057192275	1.61E-14		-0.071746474	-0.042613727	0.312425851	0		0.299177684	0.32555359	-0.171192867	6.30E-119		-0.185343333	-0.156971419	-0.456560716	0		-0.46805192	-0.444915137	0.214336705	2.17E-187		0.200350106	0.228235955
Mir124-2hg	0.091676966	6.33E-35		0.077166187	0.106148915	0.095138891	1.70E-37		0.080636841	0.10960067	0.04486306	1.74E-09		0.030268739	0.059438255	0.195515162	1.90E-155		0.181419364	0.209530637	-0.19854782	2.24E-160		-0.212545262	-0.184468911	-0.38220008	0		-0.394610137	-0.369650611	0.211169338	8.72E-182		0.197163632	0.225088865
Tubb2a	0.191314653	9.20E-149		0.17719591	0.205354667	0.043607076	4.87E-09		0.029011399	0.058184162	-0.095891374	4.55E-38		-0.110350897	-0.081391268	0.179364491	1.31E-130		0.165183314	0.193471517	-0.128240392	5.33E-67		-0.142587331	-0.113839576	-0.337573653	0		-0.350458879	-0.324560661	0.210159998	5.09E-180		0.196148266	0.224085926
Actg1	0.074859656	8.48E-24		0.060311472	0.089376043	0.066975652	2.36E-19		0.052412788	0.081510036	0.07298124	1.08E-22		0.058429393	0.087502079	0.207427172	2.77E-175		0.193399272	0.221370281	-0.158896914	1.89E-102		-0.173109095	-0.144618574	-0.406597855	0		-0.418723926	-0.394326814	0.205807298	1.64E-172		0.191769919	0.21976049
Fstl5	0.066922966	2.52E-19		0.05236001	0.081457464	-0.017837087	0.016743779		-0.032442795	-0.003223762	-0.082364005	1.75E-28		-0.09686158	-0.067831487	-0.053253007	8.79E-13		-0.067814396	-0.038668935	-0.041506916	2.56E-08		-0.05608706	-0.026909073	-0.108004241	6.70E-48		-0.122425172	-0.093537715	0.204227688	7.90E-170		0.19018114	0.218190638
Sox11	0.107095807	4.03E-47		0.092626612	0.12151978	0.061903007	9.40E-17		0.04733166	0.076448013	0.211971978	3.38E-183		0.197971086	0.225886394	0.266266528	4.25E-293		0.252635434	0.27979195	-0.277952362	0		-0.291382918	-0.26441225	-0.506616402	0		-0.517399855	-0.495672082	0.203335191	2.53E-168		0.189283495	0.217303623
Kctd15	0.082538121	1.34E-28		0.068005986	0.097035241	-0.014508425	0.05168108		-0.029116418	0.000105763	-0.074324318	1.76E-23		-0.088841985	-0.05977508	0.007118466	0.339762823		-0.00749648	0.021730371	-0.068105069	5.83E-20		-0.082636986	-0.053544196	-0.15499241	1.72E-97		-0.16922327	-0.140696935	0.201438455	3.78E-165		0.187375897	0.21541846
Csdc2	0.200525365	1.24E-163		0.186457616	0.214510904	0.023789275	0.001418553		0.0091783	0.038390093	-0.12323682	5.80E-62		-0.137603162	-0.108818637	-0.019358278	0.009421859		-0.033962835	-0.004745455	-0.060120608	6.91E-16		-0.074669169	-0.04554646	-0.185006279	5.08E-139		-0.199082184	-0.170854054	0.201048722	1.68E-164		0.186983945	0.215031092
Shd	0.067176908	1.84E-19		0.052614396	0.081710855	0.03581572	1.55E-06		0.021212657	0.050403503	-0.005021251	0.500707012		-0.019633976	0.009593618	0.081373581	7.69E-28		0.066838901	0.095873733	-0.111365176	7.71E-51		-0.125774642	-0.09690873	-0.252578838	1.21E-262		-0.266210361	-0.238846309	0.200462276	1.58E-163		0.186394169	0.214448196
Atp1a3	-0.002733984	0.713887376		-0.017347456	0.011880657	0.049720874	2.50E-11		0.035132237	0.064288326	-0.086661974	2.27E-31		-0.101148036	-0.072139172	0.051801815	3.57E-12		0.037215823	0.066365739	-0.062572826	4.38E-17		-0.077116472	-0.048002556	-0.160209719	3.81E-104		-0.17441552	-0.14593724	0.200028662	8.22E-163		0.185958099	0.214017201
Igfbpl1	-0.011503436	0.122896337		-0.026113211	0.003111253	0.089902117	1.21E-33		0.075386998	0.104379144	0.199414154	8.48E-162		0.185340119	0.213406395	0.419901833	0		0.407790078	0.431865848	-0.198203159	8.23E-160		-0.212202664	-0.184122317	-0.599542895	0		-0.608822667	-0.590099071	0.199049708	3.37E-161		0.18497362	0.213044139
Ypel3	0.080517138	2.73E-27		0.065980611	0.095019495	0.071088139	1.31E-21		0.056532704	0.085613361	0.008976923	0.228636929		-0.005637983	0.023587994	0.145139341	1.48E-85		0.130802619	0.159415372	-0.089986677	1.05E-33		-0.104463465	-0.075471763	-0.344648054	0		-0.357461776	-0.331704599	0.198811662	8.29E-161		0.184734236	0.212807522
Pxylp1	0.084029764	1.38E-29		0.069500947	0.098522941	0.028887317	0.000106627		0.014279179	0.043483125	0.088964368	5.61E-33		0.074446994	0.103444042	-0.036594329	9.12E-07		-0.051181123	-0.021991925	-0.082415835	1.61E-28		-0.096913275	-0.067883431	-0.249032539	4.63E-255		-0.262690667	-0.235274632	0.198614275	1.75E-160		0.18453574	0.212611319
Idh1	0.103630282	3.27E-44		0.089151133	0.118065641	0.023396724	0.001700021		0.008785563	0.037997897	-0.048516113	7.45E-11		-0.063085549	-0.033926001	0.088499674	1.19E-32		0.073981192	0.10298065	-0.173794574	1.39E-122		-0.18793142	-0.159585735	-0.207120933	9.30E-175		-0.221065954	-0.193091236	0.198332736	5.05E-160		0.184252621	0.212331466
Dpysl4	0.120405011	3.33E-59		0.105977326	0.134782012	0.11462852	8.80E-54		0.100182179	0.12902654	0.073512369	5.28E-23		0.058961547	0.08803196	0.109227906	5.85E-49		0.094765011	0.1236447	-0.174914956	3.56E-124		-0.189045876	-0.160711607	-0.3593747	0		-0.372034952	-0.346580763	0.198204053	8.20E-160		0.184123216	0.212203553
Kirrel2	-0.050634678	1.07E-11		-0.065200597	-0.036047187	-0.009128277	0.220885652		-0.023739276	0.00548662	-0.060744135	3.46E-16		-0.075291462	-0.046170956	-0.130883247	9.60E-70		-0.145219643	-0.116491901	-0.07996915	6.11E-27		-0.094472907	-0.065431453	0.026912026	0.000306322		0.012302699	0.041509866	0.198039941	1.52E-159		0.183958185	0.212040422
Gng3	0.183161677	3.07E-136		0.168999883	0.197247859	0.132702391	1.15E-71		0.118317683	0.147031414	-0.022424163	0.002632468		-0.037026194	-0.007812557	0.258752474	3.84E-276		0.24506501	0.272336812	-0.170343807	9.54E-118		-0.184498675	-0.156118287	-0.451727959	0		-0.463283699	-0.440018633	0.197897262	2.60E-159		0.183814707	0.211898595
Celf3	0.108160843	4.91E-48		0.093694779	0.122581246	0.099327312	9.78E-41		0.084836294	0.113776321	0.06711234	1.99E-19		0.052549715	0.081646427	0.242342541	4.22E-241		0.228537773	0.256049872	-0.171082542	8.98E-119		-0.185233581	-0.156860564	-0.446920913	0		-0.45854018	-0.435148869	0.196991351	7.76E-158		0.182903741	0.210998082
Celf4	0.213314603	1.43E-185		0.199321806	0.227220428	0.020234229	0.006650219		0.005621726	0.034838093	-0.154783438	3.15E-97		-0.169015286	-0.140487059	0.308983683	0		0.295704784	0.322143199	-0.142236809	3.37E-82		-0.156525609	-0.127888481	-0.377423508	0		-0.389887161	-0.3648216	0.195510318	1.93E-155		0.181414493	0.209525822
Tcf12	0.051496623	4.78E-12		0.036910235	0.066061072	0.145646391	3.77E-86		0.131311723	0.159920166	0.015347935	0.039552916		0.000733934	0.029955382	-0.220578073	1.04E-198		-0.234436517	-0.206629992	-0.104395558	7.58E-45		-0.118828433	-0.089918578	-0.06439708	5.25E-18		-0.078936957	-0.04982981	0.195033261	1.13E-154		0.180934804	0.209051577
Calm2	0.077558196	1.97E-25		0.063015455	0.092068008	0.030110823	5.36E-05		0.015503479	0.044705316	0.186039546	1.36E-140		0.171892725	0.200109651	0.209676323	3.55E-179		0.195661713	0.223605307	-0.064764595	3.40E-18		-0.079303701	-0.05019794	-0.516237875	0		-0.526877077	-0.505436921	0.194633061	4.95E-154		0.180532402	0.208653732
Nhlh1	0.038264481	2.84E-07		0.023663549	0.052849094	0.254077866	6.95E-266		0.240356176	0.267698033	0.145220485	1.19E-85		0.130884092	0.159496156	-0.060414867	4.99E-16		-0.074962847	-0.045841175	-0.121152728	6.31E-60		-0.135526937	-0.106727529	-0.311764055	0		-0.32489793	-0.298509952	0.192825495	3.78E-151		0.178714945	0.206856742
Rgs3	0.168205123	8.40E-115		0.153969442	0.182370989	0.066271861	5.56E-19		0.051707775	0.080807763	0.011586302	0.120221624		-0.003028376	0.026196032	0.001018722	0.891334936		-0.013595646	0.015632655	-0.065585114	1.28E-18		-0.080122484	-0.051019849	-0.287980906	0		-0.301326907	-0.274522095	0.192641486	7.40E-151		0.178529935	0.206673804
Vamp2	0.105092169	1.99E-45		0.090617176	0.119522767	0.028450047	0.000135464		0.013841636	0.043046315	-0.040938106	3.95E-08		-0.055519056	-0.026339699	0.148412762	1.98E-89		0.134089427	0.162674099	-0.10108584	3.87E-42		-0.115529336	-0.086599607	-0.294033642	0		-0.307327206	-0.28062534	0.191471865	5.20E-149		0.177353972	0.205510969
Ptms	0.017985048	0.015859418		0.003371768	0.032590647	-0.042483022	1.19E-08		-0.05706176	-0.027886169	-0.036736364	8.28E-07		-0.051322976	-0.022134081	0.206833395	2.90E-174		0.192802012	0.220780209	-0.124476587	3.42E-63		-0.138838189	-0.110062639	-0.25149333	2.62E-260		-0.265133034	-0.237752993	0.19088645	4.33E-148		0.176765398	0.204928937
Cadm4	0.072723521	1.52E-22		0.058171179	0.087244963	0.065911699	8.61E-19		0.051346993	0.080448373	-0.008357325	0.262381306		-0.022968686	0.006257605	0.051931396	3.16E-12		0.037345573	0.066495096	-0.126756666	1.74E-65		-0.141109434	-0.112350624	-0.224459077	6.18E-206		-0.238291579	-0.210535527	0.190380298	2.69E-147		0.176256522	0.2044257
Mllt11	0.239995158	2.62E-236		0.22617426	0.253719446	0.105972239	3.62E-46		0.091499778	0.120399941	0.062335612	5.75E-17		0.04776496	0.076879742	0.338252111	0		0.325245724	0.351130543	-0.216495135	2.90E-191		-0.230380401	-0.202521727	-0.565781088	0		-0.575635657	-0.555762196	0.189659737	3.58E-146		0.175532097	0.203709278
Mgat5b	0.002395514	0.74802115		-0.012219079	0.017009085	0.024306497	0.001113136		0.009695775	0.038906842	-0.043895957	3.85E-09		-0.058472613	-0.029300588	-0.027291593	0.000251397		-0.041889051	-0.012682486	-0.051744436	3.77E-12		-0.066308459	-0.03715837	-0.116418582	1.97E-55		-0.130810192	-0.101977918	0.188639795	1.37E-144		0.174506711	0.202695167
Cdk5r1	0.097074669	5.63E-39		0.082577653	0.11153061	0.007851046	0.2923952		-0.006763896	0.022462634	0.037473617	4.96E-07		0.022871977	0.052059272	0.224982411	6.39E-207		0.211062203	0.238811381	-0.14810148	4.67E-89		-0.162364228	-0.133776858	-0.370793014	0		-0.383329979	-0.358119437	0.187929072	1.72E-143		0.173792214	0.201988491
Pcsk1n	0.052026959	2.88E-12		0.037441261	0.066590493	-0.06311349	2.35E-17		-0.077656029	-0.048544099	-0.116923659	6.65E-56		-0.131313444	-0.102484613	0.156633617	1.47E-99		0.14234529	0.17085668	-0.12846086	3.16E-67		-0.142806928	-0.114060827	-0.158606999	4.47E-102		-0.172820582	-0.144327371	0.187509596	7.63E-143		0.173370517	0.201571396
Tspan18	-0.016493865	0.026959681		-0.031100534	-0.001880153	-0.032018956	1.74E-05		-0.046611311	-0.017412938	-0.063838865	1.01E-17		-0.078379906	-0.049270667	-0.132128828	4.66E-71		-0.146460186	-0.117742017	-0.055023612	1.51E-13		-0.069581825	-0.040441967	0.017661684	0.017847998		0.003048305	0.032267521	0.18721733	2.15E-142		0.173076707	0.201280787
Klhl5	-0.039154866	1.49E-07		-0.053738281	-0.024554751	0.003993985	0.592225382		-0.010620801	0.018607064	-0.063973929	8.63E-18		-0.07851469	-0.049405955	-0.020188914	0.006773268		-0.034792814	-0.005576394	-0.033419116	7.35E-06		-0.048009834	-0.018814139	-0.082384914	1.69E-28		-0.096882434	-0.067852442	0.186179686	8.33E-141		0.1720336	0.200249002
Rtn1	0.135938023	3.72E-75		0.121565362	0.150253692	0.024847944	0.000859441		0.010237496	0.039447785	0.060010088	7.80E-16		0.045435769	0.074558865	0.339405464	0		0.326410335	0.352272314	-0.228728499	4.75E-214		-0.242531959	-0.214832449	-0.461260582	0		-0.472688384	-0.449677666	0.184876247	7.99E-139		0.170723344	0.19895288
Fdps	0.075217149	5.19E-24		0.060669674	0.089732678	-0.036431724	1.02E-06		-0.051018726	-0.021829181	-0.140334039	4.91E-80		-0.154631077	-0.125978237	-0.077871127	1.26E-25		-0.092380162	-0.063329031	-0.104118568	1.29E-44		-0.118552343	-0.0896408	0.009582589	0.198754881		-0.005032281	0.024193367	0.184014517	1.60E-137		0.169857134	0.198095959
Gbe1	-0.024771602	0.00089163		-0.039371515	-0.010161115	0.10905434	8.28E-49		0.094590928	0.123471724	-0.070240482	3.91E-21		-0.084767633	-0.055683476	-0.080398313	3.26E-27		-0.094900975	-0.065861532	-0.012861531	0.08454848		-0.027470533	0.001752964	-0.089840013	1.34E-33		-0.104317217	-0.075324744	0.183568634	7.51E-137		0.169408942	0.197652557
Rab3a	0.135975108	3.39E-75		0.121602586	0.150290621	0.040469622	5.63E-08		0.025870757	0.055051229	0.012973579	0.081874456		-0.001640898	0.027582515	0.248988727	5.74E-255		0.235230509	0.262647182	-0.148910826	5.01E-90		-0.1631699	-0.134589556	-0.400481972	0		-0.412680836	-0.388139474	0.181532575	8.28E-134		0.167362413	0.195627751
Tox3	0.069963719	5.57E-21		0.055406204	0.084491495	0.061266298	1.93E-16		0.04669394	0.075812584	-0.062272283	6.18E-17		-0.076816541	-0.047701528	-0.093742607	1.90E-36		-0.10820853	-0.079236994	-0.11129698	8.86E-51		-0.125706682	-0.096840327	-0.065872607	9.02E-19		-0.080409364	-0.051307834	0.181263145	2.08E-133		0.167091607	0.195359801
Thsd7a	0.087154755	1.04E-31		0.072633102	0.101639463	0.008301788	0.265565783		-0.006313143	0.022913174	-0.031420642	2.50E-05		-0.046013679	-0.016814197	0.041522701	2.52E-08		0.026924874	0.056102823	-0.079875611	7.01E-27		-0.094379606	-0.065337715	-0.198353922	4.66E-160		-0.212352525	-0.184273926	0.180075666	1.18E-131		0.165898087	0.19417882
Rbfox3	0.047475857	1.87E-10		0.032884508	0.062046973	0.109692296	2.30E-49		0.095230792	0.12410751	-0.03797646	3.48E-07		-0.052561454	-0.023375267	-0.03788046	3.73E-07		-0.052465581	-0.023279181	-0.06173571	1.14E-16		-0.076281054	-0.047164097	-0.159005258	1.37E-102		-0.173216914	-0.1447274	0.179618869	5.54E-131		0.165438978	0.193724512
Podxl2	0.032433758	1.35E-05		0.017828042	0.047025633	0.062682309	3.86E-17		0.048112217	0.077225732	0.174134133	4.59E-123		0.159926954	0.188269187	0.182479295	3.22E-135		0.168313986	0.196569253	-0.15883203	2.30E-102		-0.173044525	-0.144553401	-0.409360251	0		-0.421453091	-0.39712185	0.179360309	1.33E-130		0.165179111	0.193467357
Tmsb10	0.174548723	1.18E-123		0.160343575	0.188681584	-0.019721304	0.008167707		-0.034325577	-0.005108611	0.026572179	0.000364848		0.011962658	0.041170356	0.361615863	0		0.348845245	0.374252212	-0.13137165	2.94E-70		-0.145706076	-0.116982077	-0.502041208	0		-0.512892327	-0.491029684	0.177908184	1.75E-128		0.163719686	0.192023093
Hist3h2ba	0.140110797	8.76E-80		0.125754126	0.154408795	0.041088648	3.52E-08		0.02649039	0.055669386	0.071334595	9.47E-22		0.056779622	0.085859253	0.367496657	0		0.354787935	0.380069599	-0.181571136	7.25E-134		-0.195666099	-0.167401171	-0.517550649	0		-0.528169963	-0.50676947	0.176903262	4.98E-127		0.162709749	0.191023576
Traf4	0.069780586	7.04E-21		0.055222736	0.084308775	0.076724051	6.40E-25		0.062179605	0.091235918	0.070227925	3.97E-21		0.055670896	0.084755105	0.113249245	1.58E-52		0.098798595	0.12765214	-0.075721519	2.59E-24		-0.090235829	-0.06117505	-0.346186193	0		-0.358984177	-0.333258054	0.176416582	2.51E-126		0.162220651	0.190539502
Nefm	0.278001055	0		0.264461331	0.291431208	0.135940486	3.70E-75		0.121567834	0.150256144	0.006252582	0.401744352		-0.008362347	0.020864841	-0.035353557	2.11E-06		-0.049941919	-0.020750112	-0.079244319	1.76E-26		-0.093749914	-0.064705088	-0.322964575	0		-0.335992902	-0.309812681	0.17588781	1.44E-125		0.161689259	0.190013554
Sox4	0.100987978	4.64E-42		0.086501476	0.115431783	0.136608155	6.88E-76		0.122238027	0.150921019	0.224258155	1.47E-205		0.210333325	0.238092011	0.284549227	0		0.27106226	0.297924489	-0.249627658	2.52E-256		-0.263281347	-0.235873984	-0.544595338	0		-0.554794005	-0.534233029	0.175566353	4.17E-125		0.161366214	0.189693811
Srrm3	0.122852384	1.39E-61		0.108432897	0.137220187	0.037769831	4.03E-07		0.023168454	0.052355098	0.015036533	0.043735417		0.00042246	0.029644184	0.090090721	8.86E-34		0.075576059	0.104567214	-0.10474444	3.88E-45		-0.119176177	-0.090268453	-0.285591808	0		-0.298958216	-0.272113358	0.175473814	5.65E-125		0.161273218	0.189601764
Hsd11b2	-0.011182608	0.133692149		-0.025792559	0.003432118	-0.018416494	0.013510821		-0.033021772	-0.003803352	0.021013187	0.004826719		0.006400987	0.035616415	-0.060070175	7.30E-16		-0.074618834	-0.045495949	-0.050762699	9.53E-12		-0.0653284	-0.03617537	-0.100250166	1.81E-41		-0.114696293	-0.085761647	0.175051645	2.27E-124		0.160848968	0.189181839
Neurog1	0.022551176	0.002488588		0.007939627	0.037153097	0.275507555	0		0.261948074	0.288958284	-0.053467338	7.12E-13		-0.068028347	-0.038883555	-0.095670602	6.71E-38		-0.110130788	-0.081169923	-0.066987691	2.32E-19		-0.081522049	-0.052424848	-0.148476002	1.67E-89		-0.162737052	-0.134152929	0.174945644	3.22E-124		0.160742446	0.1890764
Ndn	0.157378204	1.67E-100		0.143093146	0.171597703	-0.017448659	0.019274443		-0.032054651	-0.002835216	-0.130298659	3.93E-69		-0.144637405	-0.1159052	0.240227263	8.86E-237		0.226407953	0.253949882	-0.082009985	2.97E-28		-0.096508484	-0.06747669	-0.304761547	0		-0.317959573	-0.291445431	0.174424792	1.77E-123		0.160219037	0.188558309
Crmp1	0.174562708	1.13E-123		0.160357629	0.188695494	0.050799233	9.21E-12		0.03621195	0.065364872	0.046123858	6.02E-10		0.031530947	0.06069711	0.27962879	0		0.266102062	0.293045414	-0.218866071	1.44E-195		-0.232735821	-0.204907311	-0.431380254	0		-0.443200368	-0.41941016	0.174237686	3.27E-123		0.160031014	0.188372192
Spa17	0.019096038	0.010431885		0.004483124	0.033700799	0.030747296	3.71E-05		0.016140384	0.045341088	-0.053194095	9.31E-13		-0.067755588	-0.038609944	-0.086642825	2.34E-31		-0.101128939	-0.072119978	-0.001919568	0.796852276		-0.01653327	0.012694953	-0.086736813	2.01E-31		-0.10122267	-0.072214185	0.174004563	7.01E-123		0.15979675	0.188140301
Phactr1	0.041794132	2.05E-08		0.027196577	0.056373865	-0.018227263	0.014500177		-0.032832683	-0.00361406	-0.057768484	8.79E-15		-0.072321593	-0.043190781	0.059535486	1.31E-15		0.044960439	0.074085193	-0.052754334	1.43E-12		-0.067316601	-0.038169595	-0.164499606	8.55E-110		-0.17868421	-0.150246637	0.173884783	1.04E-122		0.159676384	0.188021153
Fam46a	-0.031120629	2.98E-05		-0.045714004	-0.016513974	-0.002596446	0.727693162		-0.017209959	0.012018175	-0.088956905	5.68E-33		-0.103436599	-0.074439513	-0.045866137	7.50E-10		-0.06043979	-0.031272934	0.034097155	4.78E-06		0.019492702	0.048687059	-0.068807369	2.42E-20		-0.083337734	-0.054247753	0.173745898	1.63E-122		0.15953682	0.187883
Ppp1r14a	0.013862888	0.062999663		-0.00075143	0.028471285	0.21004725	8.01E-180		0.196034846	0.223973891	0.09524318	1.42E-37		0.080741399	0.109704648	0.057993617	6.92E-15		0.043416248	0.072546297	-0.119867276	1.09E-58		-0.134246275	-0.105437812	-0.317779554	0		-0.330857191	-0.304579883	0.173468882	4.02E-122		0.159258453	0.187607443
Slc1a6	-0.028443278	0.000135963		-0.043039553	-0.013834863	-0.02484116	0.000862257		-0.039441007	-0.010230708	-0.073165973	8.41E-23		-0.087686379	-0.058614482	-0.04516264	1.36E-09		-0.059737378	-0.03056865	-0.017622887	0.018100683		-0.032228753	-0.003009497	-0.045726725	8.44E-10		-0.060300594	-0.031133365	0.173158169	1.10E-121		0.158946227	0.187298364
Esam	-0.013877094	0.06273014		-0.028485483	0.000737221	0.018164674	0.014841188		0.003551451	0.032770141	-0.064615878	4.05E-18		-0.079155296	-0.050048974	-0.050067934	1.82E-11		-0.064634807	-0.035479729	-0.023301531	0.001775608		-0.037902789	-0.008690324	-0.070464545	2.93E-21		-0.084991188	-0.055907952	0.172510202	9.03E-121		0.158295113	0.186653796
Nsg1	0.120993312	9.00E-60		0.106567581	0.135368118	0.025282579	0.0006958		0.010672357	0.039882009	-0.000470183	0.949723775		-0.015084245	0.01414408	0.242255993	6.36E-241		0.228450627	0.255963952	-0.173302366	6.91E-122		-0.187441803	-0.159091125	-0.34827952	0		-0.361055978	-0.335372337	0.171915527	6.16E-120		0.157697561	0.18606223
Cbfa2t3	0.00885283	0.235135038		-0.005762081	0.02346396	0.011538445	0.121760704		-0.003076239	0.026148202	0.065324729	1.74E-18		0.050759021	0.079862652	-0.013337949	0.07364958		-0.027946667	0.001276466	-0.066910598	2.55E-19		-0.081445123	-0.05234762	-0.181356665	1.51E-133		-0.195452807	-0.167185604	0.171526344	2.16E-119		0.157306501	0.185675075
Hmgcs1	0.07814553	8.54E-26		0.063604003	0.092653882	-0.031619699	2.22E-05		-0.04621251	-0.017013396	-0.158602323	4.53E-102		-0.172815929	-0.144322675	-0.050506938	1.21E-11		-0.065073072	-0.035919285	-0.116445556	1.86E-55		-0.130837069	-0.102004978	0.017008894	0.022537312		0.002395324	0.031615201	0.171131043	7.68E-119		0.156909298	0.185281831
Scx	0.004431363	0.552332023		-0.010183462	0.019044295	0.047207542	2.37E-10		0.032615878	0.061779086	-0.069050817	1.78E-20		-0.08358064	-0.05449164	-0.050695292	1.02E-11		-0.065261108	-0.036107878	-0.026983202	0.000295235		-0.041580971	-0.012373916	-0.084612228	5.63E-30		-0.099103848	-0.070084725	0.169965143	3.19E-117		0.155737814	0.184121968
Crabp2	0.081131595	1.10E-27		0.066596391	0.095632372	0.045934857	7.07E-10		0.031341731	0.060508404	-0.158980073	1.48E-102		-0.173191852	-0.144702103	-0.276911828	0		-0.290350991	-0.263363451	0.206027988	6.91E-173		0.191991896	0.219979811	-0.004999029	0.502604358		-0.019611762	0.009615839	0.169110292	4.82E-116		0.154878895	0.183271519
Auts2	-0.060050553	7.46E-16		-0.074599251	-0.045476297	0.034103642	4.76E-06		0.019499194	0.048693538	0.049721575	2.50E-11		0.035132938	0.064289025	0.194064043	4.03E-153		0.17996026	0.208088054	-0.126406544	3.95E-65		-0.140760679	-0.111999278	-0.268446411	3.98E-298		-0.281954435	-0.254831982	0.168160717	9.66E-115		0.153924826	0.182326809
Aplp1	0.091697333	6.12E-35		0.077186603	0.106169223	0.01167024	0.117558977		-0.002944427	0.026279924	0.023843234	0.001383413		0.009232285	0.038444003	0.300366055	0		0.287011756	0.313603626	-0.165662069	2.37E-111		-0.179840838	-0.15141448	-0.38973909	0		-0.402063219	-0.377273767	0.168027189	1.47E-114		0.153790669	0.182193964
Rnf165	0.049161696	4.16E-11		0.034572369	0.063730074	0.051092887	7.00E-12		0.03650598	0.065658027	0.063441009	1.61E-17		0.048872155	0.077982874	0.045361247	1.15E-09		0.030767478	0.059935681	-0.144605157	6.21E-85		-0.158883556	-0.130266281	-0.221155666	8.90E-200		-0.235010277	-0.207211208	0.16798581	1.68E-114		0.153749094	0.182152795
Cotl1	0.034326377	4.12E-06		0.019722105	0.048916004	0.108830492	1.29E-48		0.094366413	0.123248635	0.035702373	1.67E-06		0.021099216	0.050290299	0.061317114	1.82E-16		0.046744837	0.075863299	-0.016658158	0.025473894		-0.031264712	-0.00204449	-0.295161192	0		-0.30844487	-0.281762418	0.167652672	4.77E-114		0.153414388	0.181821356
Nap1l5	0.21075372	4.67E-181		0.196745529	0.224675887	0.008461358	0.256487328		-0.006153569	0.02307267	-0.150904398	1.94E-92		-0.165154342	-0.136591464	0.155771127	1.81E-98		0.141479033	0.169998297	-0.101273425	2.73E-42		-0.115716327	-0.086787707	-0.24657045	7.16E-250		-0.260246836	-0.232795143	0.166722258	8.76E-113		0.15247961	0.18089567
Ttc9b	0.098941921	1.97E-40		0.084449866	0.113392127	0.011641626	0.118461434		-0.002973046	0.026251325	-0.022514824	0.002529014		-0.037116777	-0.007903259	0.187233899	2.02E-142		0.173093363	0.201297261	-0.11892854	8.59E-58		-0.133311006	-0.104495993	-0.293907972	0		-0.307202634	-0.280498609	0.166646982	1.11E-112		0.152403983	0.180820776
Mapre2	0.150378365	8.47E-92		0.136063219	0.164630729	0.062823089	3.28E-17		0.048253225	0.077366224	-0.058731353	3.14E-15		-0.073282619	-0.044155086	0.070559279	2.59E-21		0.056002862	0.085085707	0.055119565	1.37E-13		0.040538053	0.069677603	-0.315679651	0		-0.328777038	-0.302460856	0.165336575	6.48E-111		0.151087475	0.179516981
Tcf15	0.022430998	0.002624535		0.007819396	0.037033024	0.10523194	1.52E-45		0.090757348	0.11966208	-0.002094371	0.778814046		-0.016708025	0.012520178	-0.072315894	2.61E-22		-0.086838286	-0.057762774	-0.045585263	9.51E-10		-0.060159351	-0.030991744	-0.135190894	2.42E-74		-0.149509673	-0.120815424	0.163936332	4.82E-109		0.149680771	0.17812375
Gdpd1	0.102850497	1.43E-43		0.088369157	0.11728837	0.106061698	3.04E-46		0.091589497	0.120489105	0.079353095	1.50E-26		0.064814093	0.093858415	0.1178067	9.89E-57		0.103370501	0.132193275	-0.145340742	8.60E-86		-0.159615878	-0.131004835	-0.333777898	0		-0.346700896	-0.320728207	0.15904201	1.23E-102		0.144764316	0.173253489
Cdk14	-0.023251496	0.001816564		-0.037852799	-0.008640266	0.097721851	1.77E-39		0.083226543	0.112175815	-0.088658332	9.22E-33		-0.103138864	-0.074140227	-0.030450931	4.41E-05		-0.045045051	-0.015843816	-0.012528363	0.092918996		-0.02713756	0.002086184	-0.087516493	5.81E-32		-0.102000202	-0.072995687	0.158749383	2.93E-102		0.144470387	0.172962278
Nphs1	-0.020787986	0.005300788		-0.0353914	-0.006175697	0.009176645	0.218448776		-0.005438249	0.023787621	-0.029134314	9.30E-05		-0.043729861	-0.014526334	-0.063876689	9.67E-18		-0.078417651	-0.049308553	-0.038733392	2.03E-07		-0.053317376	-0.024132887	-0.055538736	8.94E-14		-0.070096008	-0.040957814	0.157848574	4.19E-101		0.143565589	0.172065813
Gm1673	0.095640758	7.07E-38		0.081140003	0.110101034	0.003276972	0.66032967		-0.011337737	0.017890281	-0.030601962	4.04E-05		-0.045195915	-0.015994949	0.199612006	4.00E-162		0.185539088	0.213603056	-0.131546319	1.93E-70		-0.145880039	-0.117157381	-0.276368812	0		-0.289812454	-0.262816134	0.157099617	3.77E-100		0.142813334	0.171320452
Tenm2	-0.036865877	7.57E-07		-0.051452322	-0.022263706	0.01002321	0.178883097		-0.004591628	0.024633767	-0.044394009	2.56E-09		-0.058969916	-0.029799177	0.05040412	1.33E-11		0.035816337	0.064970427	-0.027014667	0.000290454		-0.041612404	-0.012405399	-0.130587628	1.96E-69		-0.144925214	-0.116195213	0.156915683	6.46E-100		0.142628592	0.171137398
Tpt1	-0.086529686	2.80E-31		-0.101016111	-0.072006577	-0.03975196	9.62E-08		-0.05433456	-0.025152407	-0.023055536	0.001985466		-0.037657014	-0.008444216	-0.108614028	1.99E-48		-0.123032903	-0.094149306	0.018728887	0.012007609		0.004115848	0.033333929	0.003978782	0.593635554		-0.010636002	0.018591866	0.156481057	2.30E-99		0.142192062	0.170704848
Olfm1	0.097902914	1.28E-39		0.083408086	0.112356323	0.111122104	1.27E-50		0.096664918	0.12553241	-0.007675668	0.303309883		-0.022287334	0.006939276	0.042810638	9.21E-09		0.028214124	0.057388898	-0.085811072	8.69E-31		-0.100299456	-0.071286303	-0.237840746	5.90E-232		-0.251580457	-0.224005188	0.155613402	2.86E-98		0.141320622	0.169841321
Tubb5	0.073166845	8.40E-23		0.058615356	0.087687249	-0.013901312	0.062272886		-0.028509686	0.000712998	0.106654192	9.57E-47		0.09218371	0.121079636	0.306476419	0		0.293175356	0.319658866	-0.191045194	2.44E-148		-0.205086765	-0.176924997	-0.408408216	0		-0.420512533	-0.39615854	0.155148796	1.10E-97		0.140853998	0.169378917
Pou3f4	0.088535747	1.13E-32		0.074017351	0.103016622	0.039904882	8.59E-08		0.025305474	0.054487272	-0.046739824	3.55E-10		-0.06131211	-0.032147617	0.032541224	1.27E-05		0.017935588	0.047132975	-0.080543162	2.63E-27		-0.095045452	-0.066006691	-0.168359091	5.17E-115		-0.182524169	-0.154124136	0.154668612	4.38E-97		0.140371736	0.168901002
Gsk3b	0.091756246	5.54E-35		0.077245663	0.106227966	0.058356011	4.70E-15		0.043779182	0.072907999	-0.000477459	0.948946801		-0.01509152	0.014136805	0.095439259	1.01E-37		0.080937983	0.10990014	-0.109034116	8.62E-49		-0.123451569	-0.094570643	-0.245937493	1.51E-248		-0.259618545	-0.232157742	0.154280643	1.34E-96		0.139982093	0.168514861
Qsox1	-0.014062449	0.059300193		-0.028670722	0.00055183	0.176332575	3.31E-126		0.162136227	0.190455944	-0.036076411	1.30E-06		-0.050663866	-0.021473567	-0.071787166	5.23E-22		-0.086310782	-0.057233044	-0.00462733	0.534895809		-0.019240194	0.009987511	-0.129969849	8.66E-69		-0.144309913	-0.115575207	0.153400341	1.66E-95		0.139098008	0.167638691
Snn	0.023616627	0.001536587		0.00900557	0.038217602	0.04266447	1.03E-08		0.028067805	0.057242944	-0.029634461	7.03E-05		-0.044229472	-0.015026804	-0.016423148	0.027621888		-0.031029866	-0.001809417	-0.084802941	4.19E-30		-0.099294049	-0.07027587	-0.102974431	1.13E-43		-0.117411905	-0.088493437	0.153342231	1.96E-95		0.139039649	0.167580853
Rgmb	0.049586937	2.83E-11		0.034998134	0.064154612	0.240161753	1.20E-236		0.226341995	0.253884843	0.032170027	1.59E-05		0.017564119	0.046762208	0.024011105	0.00127916		0.009400238	0.038611721	-0.107498087	1.82E-47		-0.121920716	-0.093030071	-0.263249304	3.21E-286		-0.276798579	-0.249595374	0.152555378	1.84E-94		0.138249435	0.166797673
Commd3	0.042984523	8.02E-09		0.02838819	0.057562529	-0.000889768	0.905020352		-0.015503732	0.013724576	-0.033972139	5.17E-06		-0.048562195	-0.019367589	0.020319377	0.00642443		0.005706906	0.034923172	-0.076188465	1.35E-24		-0.090701641	-0.061642935	-0.125412139	3.97E-64		-0.139770135	-0.111001416	0.152327719	3.51E-94		0.138020807	0.166571073
Bcl7a	0.048501636	7.55E-11		0.033911507	0.063071096	0.069796837	6.90E-21		0.055239016	0.084324989	0.11138186	7.45E-51		0.096925465	0.125791269	-0.054218288	3.39E-13		-0.068777957	-0.039635527	-0.120720776	1.65E-59		-0.1350966	-0.106294138	-0.181909479	2.28E-134		-0.19600258	-0.167741246	0.151781295	1.65E-93		0.137472064	0.166027186
Epha5	-0.080206083	4.32E-27		-0.094709235	-0.06566889	-0.020665571	0.005575766		-0.035269085	-0.006053234	0.234975665	3.07E-226		0.221120822	0.248735679	0.026865232	0.000313823		0.012255878	0.041463118	-0.099383456	8.83E-41		-0.113832291	-0.084892589	-0.237254473	8.85E-231		-0.250998358	-0.223414949	0.151778056	1.66E-93		0.137468812	0.166023962
Cd24a	0.124141027	7.39E-63		0.109725928	0.138503917	0.009466742	0.204237814		-0.005148135	0.024077577	0.067304199	1.57E-19		0.05274191	0.081837869	0.315393107	0		0.302171713	0.328493179	-0.257581737	1.49E-273		-0.271175107	-0.24388564	-0.386499887	0		-0.398861136	-0.373998203	0.151297657	6.43E-93		0.136986381	0.165545786
Phf21b	0.06789351	7.59E-20		0.053332261	0.082425892	0.087749816	4.00E-32		0.073229559	0.102232879	0.069294591	1.31E-20		0.054735855	0.083823869	0.063767237	1.10E-17		0.04919892	0.078308426	-0.133305039	2.61E-72		-0.147631598	-0.118922552	-0.255085824	4.46E-268		-0.268698318	-0.241371459	0.151279796	6.76E-93		0.136968444	0.165528008
Spock3	0.084818438	4.09E-30		0.070291402	0.099309504	-0.011746077	0.115193339		-0.026355718	0.002868581	-0.079949189	6.29E-27		-0.094452997	-0.06541145	-0.052136815	2.59E-12		-0.06670016	-0.037551262	0.025426166	0.000648447		0.010816019	0.040025459	-0.105802345	5.04E-46		-0.120230608	-0.091329394	0.150849409	2.27E-92		0.136536243	0.165099606
Ddx5	0.021116314	0.004622713		0.006504156	0.035719457	0.043687995	4.56E-09		0.029092404	0.058264961	0.089457711	2.51E-33		0.07494152	0.103935996	0.078022909	1.02E-25		0.063481127	0.092531566	-0.15850507	6.04E-102		-0.172719145	-0.14422499	-0.222599181	1.87E-202		-0.23644417	-0.20866382	0.150676169	3.68E-92		0.136362274	0.164927164
Rufy3	0.134019681	4.46E-73		0.119639841	0.148343304	0.081890251	3.56E-28		0.067356695	0.096389062	0.035655077	1.72E-06		0.021051881	0.050243062	0.274193877	0		0.260624061	0.287655374	-0.153384213	1.74E-95		-0.167622639	-0.139081811	-0.419863019	0		-0.431827514	-0.407750791	0.150465019	6.65E-92		0.136150237	0.164716985
Gabarapl2	0.072741236	1.48E-22		0.058188929	0.087262637	0.048800855	5.77E-11		0.034211089	0.063369827	0.082447008	1.54E-28		0.067914673	0.096944366	0.141878541	8.66E-82		0.127528799	0.156168901	-0.130550969	2.14E-69		-0.144888702	-0.116158421	-0.313531878	0		-0.326649334	-0.30029366	0.150345856	9.27E-92		0.136030574	0.16459837
Lbh	0.056785061	2.47E-14		0.04220592	0.071340024	0.042542311	1.14E-08		0.02794552	0.057120963	-0.025100068	0.00076063		-0.039699671	-0.01048975	0.058521282	3.94E-15		0.043944699	0.073072952	-0.011957952	0.108782214		-0.026567475	0.002656678	-0.219246117	2.90E-196		-0.233113365	-0.20528972	0.150265486	1.16E-91		0.135949867	0.164518369
Rab33a	0.095436047	1.01E-37		0.080934762	0.109896937	0.005991457	0.421691239		-0.008623464	0.020603818	-0.047387991	2.02E-10		-0.061959248	-0.032796539	0.085946963	7.02E-31		0.071422507	0.100434978	-0.090152164	8.01E-34		-0.104628481	-0.075637651	-0.19052355	1.60E-147		-0.204568127	-0.176400544	0.150223658	1.30E-91		0.135907864	0.164476732
Psma7	0.04973598	2.47E-11		0.035147361	0.064303407	0.04362255	4.81E-09		0.029026889	0.058199613	-0.049670228	2.62E-11		-0.064237764	-0.035081527	-0.086456963	3.14E-31		-0.100943587	-0.071933686	-0.038950378	1.73E-07		-0.053534071	-0.024350073	-0.069251959	1.38E-20		-0.083781333	-0.054693146	0.150078108	1.96E-91		0.135761704	0.16433185
Meis3	0.151188237	8.75E-93		0.136876499	0.165436871	0.068066662	6.12E-20		0.053505721	0.082598664	-0.009343201	0.210205259		-0.023954096	0.005271684	0.10857051	2.18E-48		0.094105659	0.122989532	-0.120980121	9.27E-60		-0.135354975	-0.106554346	-0.277122843	0		-0.290560263	-0.263576139	0.149962541	2.70E-91		0.135645653	0.164216813
Klhl32	0.007759417	0.298064442		-0.006855526	0.022371045	0.053799553	5.13E-13		0.039216221	0.068359972	-0.07632251	1.12E-24		-0.090835359	-0.061777251	-0.016483557	0.027055346		-0.031090233	-0.001869842	-0.015527213	0.037302702		-0.030134541	-0.000913255	-0.0970004	6.42E-39		-0.111456567	-0.08250319	0.149908937	3.14E-91		0.135591826	0.164163455
Socs2	0.047847014	1.35E-10		0.033256102	0.062417534	-0.034106584	4.75E-06		-0.048696478	-0.019502139	-0.005772985	0.438817571		-0.02038543	0.008841927	0.014120846	0.058252366		-0.000493422	0.028729083	-0.041632088	2.32E-08		-0.056212053	-0.027034371	-0.145860033	2.11E-86		-0.160132856	-0.131526232	0.149603115	7.35E-91		0.135284725	0.163859031
Ftl1	0.169937789	3.48E-117		0.15571033	0.184094756	0.084666903	5.17E-30		0.070139524	0.099158377	0.049456617	3.18E-11		0.034867652	0.064024508	0.278048916	0		0.264509572	0.291478671	-0.135192501	2.41E-74		-0.149511273	-0.120817036	-0.46307753	0		-0.474480652	-0.451519016	0.149322729	1.60E-90		0.135003171	0.163579926
Grasp	0.010289609	0.167607894		-0.004325206	0.024900031	0.062893373	3.03E-17		0.048323623	0.077436364	-0.028857965	0.000108365		-0.043453805	-0.014249809	-0.064511408	4.58E-18		-0.079051046	-0.049944329	-0.040306648	6.37E-08		-0.054888482	-0.025707625	-0.08572621	9.92E-31		-0.100214824	-0.071201246	0.149305176	1.68E-90		0.134985545	0.163562453
Parp6	0.095831122	5.06E-38		0.08133086	0.110290826	0.049885326	2.15E-11		0.035296893	0.064452504	0.084675944	5.10E-30		0.070148585	0.099167393	0.189676239	3.37E-146		0.175548687	0.203725685	-0.139414311	5.31E-79		-0.153715293	-0.125054935	-0.359401211	0		-0.372061181	-0.346607549	0.147971374	6.68E-89		0.133646215	0.16223471
Gdi1	0.164693897	4.70E-110		0.150441824	0.178877529	0.094303453	7.23E-37		0.079799264	0.108767718	0.055885887	6.27E-14		0.041305456	0.07044252	0.285228268	0		0.271746845	0.298597766	-0.160414117	2.07E-104		-0.17461892	-0.146142556	-0.45910431	0		-0.470561279	-0.447492563	0.147199245	5.54E-88		0.132870911	0.161466066
Evl	0.105574069	7.84E-46		0.091100461	0.120003085	0.034036703	4.97E-06		0.019432204	0.048626681	-0.012601686	0.091021942		-0.02721084	0.002012851	0.200837698	3.76E-164		0.186771721	0.214821346	-0.108544861	2.29E-48		-0.12296397	-0.094079934	-0.310957757	0		-0.32409909	-0.297696439	0.147034867	8.68E-88		0.132705859	0.161302427
Elmo1	0.14171447	1.33E-81		0.127364081	0.156005542	-0.002228116	0.765092119		-0.016841733	0.012386453	-0.040829064	4.29E-08		-0.055410167	-0.026230549	0.110658202	3.26E-50		0.096199608	0.125070107	-0.078725289	3.72E-26		-0.093232191	-0.064184969	-0.240463473	2.93E-237		-0.254184391	-0.22664578	0.146829541	1.52E-87		0.132499692	0.161098023
Pou4f1	0.189884895	1.60E-146		0.175758461	0.203933144	-0.00481242	0.518686263		-0.019425219	0.009802435	-0.051854743	3.40E-12		-0.066418576	-0.037268821	-0.060104203	7.03E-16		-0.074652796	-0.04553003	-0.056194288	4.56E-14		-0.070750351	-0.041614297	-0.135668022	7.34E-75		-0.149984817	-0.121294344	0.146206828	8.26E-87		0.131874437	0.160478101
Nsdhl	0.019821994	0.007847407		0.005209338	0.034426187	-0.020717235	0.005458183		-0.035320706	-0.006104917	-0.102687914	1.94E-43		-0.117126308	-0.088206119	-0.05433284	3.02E-13		-0.068892304	-0.039750238	-0.044433158	2.48E-09		-0.059009006	-0.029838368	-0.005385578	0.470148823		-0.01999817	0.009229314	0.146163506	9.29E-87		0.131830939	0.160434973
Gabarap	0.085494283	1.43E-30		0.070968788	0.099983526	0.05901819	2.30E-15		0.044442356	0.073568902	0.061871239	9.75E-17		0.047299842	0.076416309	0.144509689	8.03E-85		0.130170428	0.158788511	-0.100550626	1.04E-41		-0.114995809	-0.086062926	-0.323478466	0		-0.336501864	-0.310331351	0.146121424	1.04E-86		0.131788685	0.160393079
Cadm1	0.004750951	0.524041247		-0.0098639	0.019363772	0.056413863	3.64E-14		0.041834187	0.070969518	0.051188046	6.40E-12		0.036601261	0.065753024	0.022632866	0.00239989		0.008021354	0.037234716	-0.026151981	0.000451665		-0.040750573	-0.011542227	-0.211553259	1.85E-182		-0.225470344	-0.197549853	0.146084552	1.15E-86		0.131751664	0.160356372
Cfl1	0.084618038	5.58E-30		0.070090548	0.099109643	0.037899639	3.68E-07		0.023298377	0.052484734	0.086312047	3.95E-31		0.071788434	0.100799066	0.21409152	5.93E-187		0.200103432	0.22799235	-0.200749587	5.27E-164		-0.214733769	-0.18668311	-0.333841451	0		-0.346763821	-0.320792372	0.145396445	7.40E-86		0.131060764	0.159671333
Bcas1	0.054191761	3.48E-13		0.039608965	0.068751478	0.028320051	0.000145363		0.013711561	0.042916455	0.024318752	0.001106699		0.009708037	0.038919086	-0.068694113	2.79E-20		-0.083224729	-0.054134294	-0.046386959	4.81E-10		-0.060959799	-0.031794347	-0.125377579	4.30E-64		-0.139735708	-0.110966736	0.14537338	7.87E-86		0.131037605	0.159648371
Bzw2	-0.007355141	0.323949221		-0.021966945	0.007259805	-0.022119978	0.00300847		-0.036722273	-0.00750824	-0.106051493	3.10E-46		-0.120478934	-0.091579262	0.021893695	0.003319272		0.007281859	0.036496183	-0.084693161	4.97E-30		-0.099184564	-0.070165841	-0.024455508	0.001037166		-0.039055715	-0.00984486	0.144904727	2.78E-85		0.130567058	0.159181799
Acat2	0.024874417	0.000848533		0.010263983	0.039474233	-0.043052806	7.60E-09		-0.057630711	-0.028456544	-0.186306368	5.33E-141		-0.20037497	-0.172160947	-0.114205391	2.14E-53		-0.128604913	-0.099757723	-0.077080052	3.88E-25		-0.091591044	-0.062536331	0.129136174	6.35E-68		0.114738545	0.143479563	0.143544166	1.06E-83		0.129201036	0.157827245
Clstn1	-0.005683378	0.44595594		-0.020295858	0.00893153	-0.003692195	0.620499895		-0.018305373	0.01092256	-0.073189867	8.14E-23		-0.087710217	-0.058638422	-0.030927025	3.34E-05		-0.045520617	-0.016320236	-0.008510023	0.253762021		-0.023121313	0.006104902	-0.053320958	8.22E-13		-0.067882227	-0.038736978	0.142718887	9.45E-83		0.12837247	0.157005583
Pde4b	0.025378714	0.000663754		0.010768542	0.039978052	-0.03289299	1.02E-05		-0.047484329	-0.018287615	-0.084150839	1.15E-29		-0.098643693	-0.069622295	-0.040155798	7.13E-08		-0.054737841	-0.02555663	0.006164282	0.408425214		-0.008450644	0.020776576	-0.050653259	1.06E-11		-0.065219146	-0.036065791	0.141904357	8.09E-82		0.127554716	0.156194604
Sgip1	0.060630678	3.93E-16		0.046057322	0.075178231	0.004197837	0.573467628		-0.010416967	0.018810849	-0.06294392	2.86E-17		-0.077486807	-0.048374252	0.078100683	9.11E-26		0.063559062	0.092609147	-0.057682647	9.63E-15		-0.072235919	-0.043104818	-0.160844449	5.69E-105		-0.175047148	-0.146574824	0.141623105	1.69E-81		0.127272355	0.155914574
Actl6b	0.128209318	5.73E-67		0.113808392	0.14255638	0.000298208	0.96810028		-0.01431602	0.014912309	-0.042811353	9.21E-09		-0.057389613	-0.028214841	0.299382064	0		0.286019295	0.312628412	-0.126304393	5.01E-65		-0.140658925	-0.11189677	-0.349890172	0		-0.36264998	-0.336999202	0.140787888	1.51E-80		0.12643386	0.155082971
Gng2	0.077480553	2.20E-25		0.062937652	0.091990556	0.066665826	3.45E-19		0.052102422	0.081200881	0.067447194	1.32E-19		0.052885157	0.081980553	0.210874356	2.87E-181		0.196866886	0.224795757	-0.143074832	3.68E-83		-0.157359971	-0.12872983	-0.350658723	0		-0.363410561	-0.337775517	0.140639266	2.22E-80		0.126284656	0.15493499
Tacc2	0.056824515	2.37E-14		0.042245432	0.071379404	0.003720135	0.617857665		-0.010894623	0.018333304	-0.040938302	3.95E-08		-0.055519252	-0.026339895	-0.049025157	4.71E-11		-0.06359376	-0.034435663	-0.002084311	0.779849077		-0.016697968	0.012530237	-0.102706106	1.88E-43		-0.117144442	-0.088224362	0.140519863	3.03E-80		0.126164787	0.154816102
Tpgs2	0.044451508	2.45E-09		0.029856738	0.059027328	0.018503443	0.01307657		0.00389033	0.033108656	-0.068350553	4.29E-20		-0.082881929	-0.053790118	0.018582921	0.012690481		0.003969834	0.033188074	-0.048063979	1.11E-10		-0.06263415	-0.033473326	-0.110499914	4.49E-50		-0.124912363	-0.096040842	0.140384586	4.30E-80		0.126028981	0.154681406
Chmp2b	-0.046127166	6.01E-10		-0.060700413	-0.031534258	-0.050860276	8.70E-12		-0.065425811	-0.036273071	-0.083069344	6.00E-29		-0.097565067	-0.068538383	-0.103599248	3.46E-44		-0.118034707	-0.089120011	0.025752198	0.00055183		0.011142226	0.040351178	0.038170776	3.03E-07		0.023569759	0.052755513	0.140058657	1.00E-79		0.125701783	0.154356878
Ubc	0.050862161	8.69E-12		0.036274959	0.065427694	0.021855723	0.003374204		0.007243871	0.036458244	0.02177128	0.00349934		0.007159392	0.036373873	0.07573373	2.55E-24		0.061187285	0.09024801	-0.067427705	1.35E-19		-0.081961106	-0.052865633	-0.215991872	2.34E-190		-0.229880411	-0.202015376	0.139755551	2.20E-79		0.125397498	0.154055072
Akap12	-0.011813799	0.113112613		-0.026423402	0.002800851	0.021941306	0.003251547		0.007329491	0.036543754	-0.070559569	2.59E-21		-0.085085996	-0.056003152	-0.039420842	1.23E-07		-0.054003896	-0.024820976	0.023026613	0.002011583		0.008415279	0.037628116	-0.069106464	1.66E-20		-0.083636162	-0.054547388	0.139693563	2.58E-79		0.12533527	0.153993351
Coro2b	-0.005240335	0.48220617		-0.01985298	0.009374548	0.070073434	4.84E-21		0.055516121	0.084600963	0.059007309	2.33E-15		0.044431459	0.073558043	0.028002646	0.000172471		0.013393961	0.042599378	-0.079409294	1.38E-26		-0.093914472	-0.06487041	-0.186815832	8.86E-142		-0.20088156	-0.172673092	0.139276491	7.58E-79		0.124916582	0.153578062
Xpr1	0.102160957	5.22E-43		0.087677694	0.116601038	-0.027377028	0.000240379		-0.0419744	-0.012767971	-0.058216083	5.46E-15		-0.072768339	-0.043639045	-0.01349395	0.070341024		-0.028102573	0.001120437	-0.036657394	8.74E-07		-0.051244107	-0.022055044	-0.111664273	4.18E-51		-0.126072703	-0.097208741	0.139188368	9.51E-79		0.124828118	0.153490316
Nptx1	-0.017031855	0.022355773		-0.031638146	-0.002418291	0.025374922	0.000664991		0.010764748	0.039974263	-0.050192598	1.62E-11		-0.064759261	-0.035604549	-0.047786868	1.42E-10		-0.062357486	-0.033195886	-0.025180411	0.000731429		-0.039779938	-0.010570136	-0.049919578	2.08E-11		-0.064486698	-0.035331187	0.138916333	1.92E-78		0.124555032	0.15321944
Sobp	0.045259806	1.25E-09		0.030665924	0.059834395	0.054680189	2.13E-13		0.040098066	0.069239025	-0.023075716	0.00196743		-0.037677176	-0.008464405	0.010687302	0.151780918		-0.003927477	0.025297517	-0.024918798	0.000830533		-0.039518572	-0.010308386	-0.163529486	1.67E-108		-0.177718931	-0.149272058	0.138913524	1.93E-78		0.124552212	0.153216643
Bhlhe23	0.170466552	6.45E-118		0.15624162	0.184620785	0.026400323	0.000398276		0.011790706	0.04099867	-0.057464651	1.21E-14		-0.072018335	-0.042886501	-0.058964683	2.44E-15		-0.073515498	-0.044388768	-0.046970289	2.91E-10		-0.06154221	-0.032378349	-0.131649241	1.50E-70		-0.145982544	-0.117260678	0.13878089	2.71E-78		0.124419067	0.153084574
Pfdn4	0.004871225	0.513589965		-0.009743635	0.019484003	0.050770065	9.47E-12		0.036182745	0.065335754	-0.004904736	0.510697446		-0.019517502	0.009710126	-0.007176963	0.335808973		-0.021788844	0.007437982	-0.035580986	1.81E-06		-0.050169065	-0.020977729	-0.132429394	2.24E-71		-0.146759529	-0.118043684	0.138730495	3.09E-78		0.124368478	0.153034394
Gamt	0.003776517	0.612540742		-0.010838247	0.018389667	0.023941301	0.001321597		0.0093304	0.038541982	0.014916786	0.045440305		0.000302686	0.029524515	-0.013109153	0.078731125		-0.027718008	0.001505301	-0.031148802	2.93E-05		-0.045742145	-0.016542167	-0.132740521	1.04E-71		-0.147069388	-0.118355953	0.13841524	6.93E-78		0.124052009	0.152720479
Eid1	0.064211229	6.53E-18		0.049643649	0.078751495	-0.019870788	0.007696277		-0.034474942	-0.005258149	-0.039750874	9.63E-08		-0.054333476	-0.02515132	0.064602249	4.12E-18		0.050035322	0.079141696	-0.070119718	4.56E-21		-0.084647142	-0.05556249	-0.149650755	6.44E-91		-0.163906453	-0.135332564	0.138267593	1.01E-77		0.123903795	0.152573458
Pax3	-0.048314459	8.92E-11		-0.062884223	-0.033724105	0.017640056	0.017988476		0.003026671	0.032245909	-0.092133367	2.94E-35		-0.106603995	-0.077623718	-0.205312388	1.15E-171		-0.219268645	-0.191272129	-0.072324519	2.58E-22		-0.086846891	-0.057771416	0.151169182	9.23E-93		0.136857363	0.165417904	0.138261117	1.03E-77		0.123897295	0.152567011
Rundc3a	0.12621884	6.12E-65		0.111810919	0.140573706	0.065297984	1.80E-18		0.050732231	0.079835964	0.030655725	3.92E-05		0.016048749	0.045249618	0.268431151	4.32E-298		0.254816605	0.281939298	-0.155599617	2.98E-98		-0.169827602	-0.141306777	-0.387041508	0		-0.399396571	-0.374545882	0.138081005	1.63E-77		0.123716491	0.152387661
Tmem255a	-0.050638326	1.07E-11		-0.065204238	-0.036050839	-0.03647281	9.91E-07		-0.05105976	-0.021870302	-0.098384992	5.39E-40		-0.112836919	-0.083891447	-0.020311603	0.006444756		-0.034915404	-0.005699129	0.190671609	9.40E-148		0.176549399	0.204715334	-0.103776953	2.47E-44		-0.118211837	-0.089298219	0.138048242	1.77E-77		0.123683603	0.152355037
Sbk1	0.07951201	1.19E-26		0.064973344	0.094016928	0.050201111	1.61E-11		0.035613073	0.06476776	0.050278008	1.50E-11		0.035690067	0.064844528	0.150067301	2.02E-91		0.135750852	0.164321093	-0.129634805	1.93E-68		-0.143976207	-0.11523896	-0.288638698	0		-0.301979051	-0.275185323	0.137569109	6.02E-77		0.123202637	0.151877931
Glrx2	0.024909113	0.00083443		0.010298697	0.039508896	0.004112842	0.581254358		-0.010501955	0.018725882	-0.043928611	3.75E-09		-0.058505217	-0.029333276	-0.032425529	1.36E-05		-0.047017414	-0.017819808	-0.031229013	2.80E-05		-0.045822266	-0.016622433	-0.077244536	3.07E-25		-0.091755122	-0.062701151	0.137473136	7.68E-77		0.123106297	0.151782362
Rai2	0.018642124	0.012409476		0.004029056	0.033247232	0.043383843	5.83E-09		0.028787929	0.05796126	-0.043817214	4.11E-09		-0.058393986	-0.02922176	-0.016730809	0.024839794		-0.031337312	-0.002117161	-0.029150839	9.22E-05		-0.043746368	-0.014542869	-0.103220825	7.10E-44		-0.117657506	-0.088740523	0.137431316	8.54E-77		0.123064318	0.151740719
Cox6c	-0.0337624	5.91E-06		-0.048352708	-0.019157687	0.007575482	0.309665015		-0.007039463	0.022187191	-0.051511887	4.71E-12		-0.06607631	-0.036925519	-0.078639407	4.21E-26		-0.093146524	-0.064098907	-0.01742495	0.019439202		-0.032030959	-0.0028115	-0.010325168	0.166144186		-0.024935571	0.004289644	0.137307641	1.17E-76		0.122940171	0.151617565
Cmip	0.058094781	6.21E-15		0.043517562	0.072647268	0.021812395	0.003437893		0.007200525	0.036414953	-0.007100775	0.340964411		-0.021712687	0.00751417	0.045868707	7.48E-10		0.031275506	0.060442356	-0.069436023	1.09E-20		-0.083964986	-0.054877545	-0.171784195	9.41E-120		-0.185931582	-0.157565595	0.137173819	1.64E-76		0.12280584	0.151484307
Dok4	0.042796979	9.31E-09		0.028200451	0.05737526	0.018463799	0.013273011		0.003850672	0.033069041	-0.051498551	4.77E-12		-0.066062997	-0.036912166	0.031340469	2.62E-05		0.016733968	0.045933596	-0.037453403	5.03E-07		-0.052039085	-0.022851745	-0.134221352	2.71E-73		-0.148544143	-0.119842261	0.137035267	2.33E-76		0.122666761	0.151346338
Ypel5	0.022263916	0.002824832		0.00765224	0.036866087	0.027617201	0.000211782		0.013008286	0.042214329	0.015091009	0.042977884		0.000476948	0.029698624	0.056840572	2.33E-14		0.042261512	0.071395431	-0.053779982	5.23E-13		-0.068340436	-0.039196623	-0.186422662	3.54E-141		-0.200490609	-0.172277852	0.136727636	5.09E-76		0.122357961	0.15104
Hdac11	0.06499393	2.59E-18		0.050427663	0.079532553	0.11572779	8.59E-55		0.101284924	0.130121885	-0.095503129	8.99E-38		-0.109963819	-0.081002018	-0.030869207	3.46E-05		-0.045462863	-0.016262378	-0.04012877	7.27E-08		-0.05471085	-0.025529576	-0.103222876	7.07E-44		-0.11765955	-0.08874258	0.13622197	1.82E-75		0.12185038	0.150536452
Sh2d3c	0.055738261	7.29E-14		0.041157621	0.070295166	0.001459101	0.84486684		-0.013155345	0.016072924	-0.068998046	1.90E-20		-0.083527986	-0.054438773	0.143481763	1.25E-83		0.129138384	0.157765117	-0.044981122	1.58E-09		-0.059556137	-0.030386931	-0.205044616	3.26E-171		-0.219002529	-0.191002801	0.136035058	2.92E-75		0.121662762	0.150350321
Hist3h2a	0.133925194	5.64E-73		0.119545002	0.148249205	0.056434431	3.56E-14		0.041854785	0.070990048	0.029075098	9.61E-05		0.01446708	0.043670708	0.318429676	0		0.305235952	0.331501173	-0.127582468	2.52E-66		-0.141932	-0.113179327	-0.438439774	0		-0.450169509	-0.426558754	0.135844678	4.71E-75		0.121471665	0.150160736
Hmgcr	0.031983888	1.78E-05		0.017377845	0.046576283	-0.003149288	0.672780632		-0.017762636	0.011465406	-0.072018035	3.86E-22		-0.086541117	-0.057464349	-0.0352848	2.20E-06		-0.049873248	-0.020681299	-0.062304982	5.95E-17		-0.076849174	-0.04773428	-0.03752115	4.80E-07		-0.052106743	-0.022919552	0.135842961	4.73E-75		0.121469941	0.150159026
Ptf1a	-0.035122793	2.45E-06		-0.049711442	-0.020519159	-0.013033377	0.080475698		-0.027642277	0.00158109	-0.057369128	1.34E-14		-0.071922994	-0.042790839	-0.108204994	4.50E-48		-0.12262525	-0.093739061	-0.066541533	4.01E-19		-0.081076856	-0.051977913	0.054325362	3.04E-13		0.039742749	0.068884838	0.135124127	2.86E-74		0.120748407	0.149443184
Ascl1	0.045195451	1.32E-09		0.030601498	0.059770139	0.029279143	8.58E-05		0.014671255	0.043874535	-0.05201477	2.92E-12		-0.066578325	-0.037429056	-0.075937844	1.92E-24		-0.090451629	-0.061391809	-0.076011125	1.73E-24		-0.090524732	-0.061465237	-0.033035259	9.35E-06		-0.047626432	-0.018429992	0.134968784	4.22E-74		0.120592482	0.149288485
Ptpn5	0.076546565	8.20E-25		0.062001758	0.091058866	0.054074664	3.91E-13		0.039491707	0.06863459	-0.06521231	1.99E-18		-0.079750471	-0.050646411	0.1618617	2.66E-106		0.147596671	0.176059402	-0.087090751	1.15E-31		-0.101575635	-0.072568948	-0.232581222	1.60E-221		-0.246358022	-0.218710449	0.134952246	4.40E-74		0.120575882	0.149272015
2300009A05Rik	-0.04763063	1.63E-10		-0.062201498	-0.033039463	0.006608885	0.375459271		-0.008006054	0.021221001	-0.075069373	6.36E-24		-0.089585257	-0.060521604	-0.034051332	4.92E-06		-0.048641292	-0.019446844	-0.028068971	0.000166441		-0.042665635	-0.013460327	-0.011641914	0.118452298		-0.026251614	0.002972757	0.134727081	7.71E-74		0.120349876	0.149047783
Tbc1d30	0.036387338	1.05E-06		0.021784757	0.050974396	0.000760683	0.918747934		-0.013853636	0.015374678	-0.035988645	1.38E-06		-0.05057621	-0.021385727	-0.033243483	8.21E-06		-0.047834409	-0.018638372	-0.031388207	2.55E-05		-0.04598128	-0.016781739	-0.082845359	8.43E-29		-0.097341672	-0.068313903	0.132716429	1.11E-71		0.118331773	0.147045394
Smoc1	0.047859543	1.34E-10		0.033268646	0.062430043	0.023607423	0.001543127		0.008996361	0.038208406	-0.060286934	5.75E-16		-0.074835166	-0.045713044	-0.098000428	1.08E-39		-0.112453538	-0.083505859	-0.070542472	2.65E-21		-0.085068938	-0.055986023	-0.009124399	0.221081914		-0.023735399	0.005490499	0.132394486	2.44E-71		0.118008647	0.146724763
Cyp51	0.026746588	0.000333618		0.012137167	0.041344593	-0.019194557	0.010041657		-0.033799242	-0.004581677	-0.123515733	3.08E-62		-0.137881012	-0.109098499	-0.037920061	3.62E-07		-0.05250513	-0.023318818	-0.067356879	1.48E-19		-0.081890435	-0.052794683	0.018212598	0.014579453		0.00359939	0.032818029	0.132203922	3.88E-71		0.117817385	0.146534974
Ebf2	0.154703761	3.96E-97		0.140407037	0.168935985	0.111720155	3.72E-51		0.097264793	0.126128391	0.275679195	0		0.262121068	0.289128513	0.041368864	2.84E-08		0.026770883	0.055949204	-0.152659252	1.37E-94		-0.166901063	-0.138353752	-0.419236288	0		-0.43120853	-0.407116438	0.131781315	1.09E-70		0.117393234	0.146114084
Rnd2	-0.000417888	0.955309392		-0.015031962	0.014196364	0.038143772	3.09E-07		0.02354273	0.052728544	0.261775865	6.78E-283		0.248110881	0.275336693	0.039448373	1.20E-07		0.024848533	0.054031389	-0.211074274	1.28E-181		-0.224994405	-0.197067999	-0.258133222	9.03E-275		-0.271722341	-0.244441186	0.131648203	1.50E-70		0.117259637	0.145981511
Tes	0.051861871	3.38E-12		0.037275958	0.066425692	0.004000258	0.591644015		-0.010614528	0.018613335	-0.013321302	0.074010018		-0.02793003	0.001293115	0.029629055	7.05E-05		0.015021394	0.044224072	-0.02358234	0.001561079		-0.038183347	-0.008971267	-0.16164121	5.17E-106		-0.175839998	-0.147375182	0.131126987	5.32E-70		0.116736525	0.145462402
Tmeff2	0.027247084	0.000257323		0.012637951	0.041844588	-0.030480476	4.34E-05		-0.045074563	-0.015873381	-0.065214126	1.99E-18		-0.079752284	-0.050648231	0.113382339	1.20E-52		0.098932103	0.127784767	-0.050826793	8.98E-12		-0.065392386	-0.036239546	-0.146854942	1.42E-87		-0.16112331	-0.132525197	0.131062035	6.23E-70		0.116671337	0.145397711
Nxph4	0.063944626	8.93E-18		0.049376603	0.078485447	-0.028260452	0.000150126		-0.042856917	-0.013651924	0.140648597	2.17E-80		0.126294024	0.15494428	0.024978199	0.000806996		0.010367818	0.039577917	-0.083280219	4.35E-29		-0.097775385	-0.068749727	-0.233058507	1.85E-222		-0.246831973	-0.219190895	0.13054696	2.16E-69		0.116154398	0.144884709
Map1lc3a	0.126668608	2.14E-65		0.112262257	0.14102172	0.012839229	0.085089061		-0.00177527	0.027448244	-0.078239131	7.47E-26		-0.09274725	-0.063697798	0.102346408	3.69E-43		0.08786366	0.116785896	-0.042520364	1.16E-08		-0.057099048	-0.02792355	-0.206387651	1.68E-173		-0.220337239	-0.192353659	0.130016127	7.75E-69		0.115621651	0.144356005
Fgf3	-0.022345939	0.002724821		-0.036948039	-0.007734299	-0.01799215	0.01581802		-0.032597744	-0.003378873	-0.056911088	2.17E-14		-0.071465815	-0.042332131	-0.044841346	1.77E-09		-0.059416575	-0.030247002	-0.014791059	0.047290267		-0.029398869	-0.000176931	-0.022892587	0.002136763		-0.037494209	-0.008281192	0.129730229	1.54E-68		0.115334726	0.14407125
C130071C03Rik	-0.061696352	1.19E-16		-0.076241775	-0.047124676	-0.006598685	0.376196658		-0.021210805	0.008016254	-0.030284886	4.85E-05		-0.044879188	-0.015677659	-0.092385292	1.92E-35		-0.106855189	-0.07787627	-0.083784362	2.02E-29		-0.098278192	-0.069254995	0.049126712	4.30E-11		0.034537342	0.063695148	0.129441861	3.06E-68		0.115045325	0.143784032
6330403K07Rik	0.084352027	8.42E-30		0.069823936	0.098844344	-0.011359212	0.127662086		-0.025969067	0.003255494	0.022237501	0.002857746		0.007625813	0.036839694	0.205241031	1.51E-171		0.191200357	0.219197729	-0.178274787	5.11E-129		-0.192387718	-0.164088127	-0.255465152	6.62E-269		-0.269074751	-0.241753552	0.12942343	3.20E-68		0.115026828	0.143765675
Dynlrb1	0.084877549	3.73E-30		0.070350647	0.099368456	0.035935692	1.43E-06		0.02133273	0.050523324	0.020911655	0.005035489		0.006299415	0.035514967	0.121227579	5.34E-60		0.106802629	0.135601507	-0.119572066	2.09E-58		-0.133952158	-0.10514163	-0.238785616	7.37E-234		-0.252518579	-0.22495647	0.129385814	3.50E-68		0.114989078	0.143728209
Kcnn1	0.024775589	0.000889922		0.010165104	0.039375498	0.031362777	2.58E-05		0.016756292	0.045955879	0.02493916	0.000822394		0.010328759	0.039538915	0.067649293	1.03E-19		0.053087612	0.08218221	-0.076970177	4.53E-25		-0.091481439	-0.062426232	-0.185374531	1.40E-139		-0.199448372	-0.171224228	0.129004227	8.70E-68		0.114606127	0.14334814
Foxp1	0.002003328	0.788194811		-0.012611207	0.016617007	0.025050485	0.000779187		0.010440142	0.039650135	-0.025020129	0.000790755		-0.039619808	-0.01040977	-0.040777458	4.46E-08		-0.055358633	-0.026178893	-0.00791279	0.288616104		-0.022524351	0.006702151	-0.083880979	1.74E-29		-0.098374553	-0.069351829	0.128938278	1.02E-67		0.114539943	0.143282453
Slc30a3	-0.022210872	0.00289128		-0.036813089	-0.007599173	0.156770983	9.86E-100		0.142483258	0.17099339	-0.071710653	5.79E-22		-0.086234446	-0.057156387	-0.049616658	2.75E-11		-0.064184283	-0.035027891	-0.02280533	0.00222206		-0.037407028	-0.008193895	-0.074681592	1.08E-23		-0.089198406	-0.060133056	0.128706187	1.77E-67		0.114307025	0.143051283
Npff	-0.017885935	0.016447142		-0.032491608	-0.003272625	0.00117151	0.875162292		-0.013442886	0.015785405	-0.041433007	2.70E-08		-0.056013256	-0.02683509	-0.03457762	3.50E-06		-0.049166941	-0.019973548	-0.019507999	0.008885167		-0.03411244	-0.004895229	-0.048821543	5.66E-11		-0.06339048	-0.034231801	0.128262298	5.06E-67		0.11386156	0.14260915
Kctd1	0.177704325	3.45E-128		0.163514808	0.191820333	-0.028186577	0.000156233		-0.042783119	-0.013578005	-0.097778655	1.60E-39		-0.112232445	-0.083283497	-0.062917179	2.95E-17		-0.077460122	-0.048347468	-0.019473553	0.009006166		-0.03407802	-0.00486077	-0.084125225	1.19E-29		-0.098618147	-0.069596623	0.127672998	2.03E-66		0.113270176	0.142022174
Atpif1	0.101748857	1.13E-42		0.087264452	0.116190251	-0.030389071	4.57E-05		-0.044983259	-0.015781914	-0.039854398	8.92E-08		-0.054436857	-0.025254942	0.173987967	7.40E-123		0.159780073	0.188123792	-0.108132608	5.20E-48		-0.122553106	-0.09366646	-0.222248808	8.37E-202		-0.236096138	-0.208311233	0.12755156	2.71E-66		0.113148309	0.141901213
Lmo4	-0.007198988	0.334328021		-0.021810859	0.007415958	-0.01558996	0.036541312		-0.030197246	-0.000976017	-0.026258995	0.000427888		-0.040857482	-0.0116493	-0.05279276	1.38E-12		-0.06735496	-0.038208073	-0.002245674	0.763296003		-0.016859287	0.012368897	-0.053200916	9.25E-13		-0.067762398	-0.038616775	0.127522667	2.90E-66		0.113119315	0.141872434
Scg5	0.128154692	6.52E-67		0.113753572	0.142501969	0.090358907	5.69E-34		0.075844896	0.104834636	0.109946847	1.38E-49		0.095486106	0.124361191	0.296177385	0		0.282787232	0.309452123	-0.183312882	1.82E-136		-0.197398224	-0.169151868	-0.45358961	0		-0.465120569	-0.441904758	0.127494245	3.10E-66		0.113090793	0.141844124
Sema6a	0.001676453	0.822119335		-0.01293803	0.016290219	0.047495726	1.84E-10		0.0329044	0.062066811	0.026714261	0.000339211		0.012104821	0.041312298	-0.032293372	1.48E-05		-0.046885411	-0.017687554	-0.042879631	8.72E-09		-0.057457791	-0.028283189	-0.117318143	2.84E-56		-0.131706497	-0.102880366	0.126938858	1.14E-65		0.112533454	0.141290915
Fam110a	0.009780594	0.189633902		-0.004834262	0.024391273	0.1063653	1.68E-46		0.091893979	0.120791703	0.354506064	0		0.341661984	0.367217744	0.05755427	1.10E-14		0.042976252	0.072107785	-0.165378924	5.68E-111		-0.179559117	-0.151130021	-0.393266245	0		-0.405549613	-0.38084087	0.126592715	2.56E-65		0.112186099	0.140946124
Arhgap21	0.040734948	4.61E-08		0.026136341	0.055316183	0.001778026	0.811538689		-0.012836473	0.016391766	-0.03441145	3.90E-06		-0.049000973	-0.019807245	-0.046310742	5.14E-10		-0.060883702	-0.031718043	-0.031212453	2.83E-05		-0.045805725	-0.016605862	-0.070617682	2.40E-21		-0.085143978	-0.056061373	0.126528285	2.97E-65		0.112121444	0.140881945
Plgrkt	0.004704136	0.528138529		-0.009910711	0.019316973	0.03389455	5.44E-06		0.019289939	0.048484699	0.012053373	0.105988617		-0.002561244	0.026662842	0.08296471	7.04E-29		0.068433518	0.097460709	-0.066804146	2.91E-19		-0.081338902	-0.052240983	-0.180144475	9.35E-132		-0.194247254	-0.165967245	0.126258175	5.58E-65		0.111850391	0.140612887
Hnrnph3	-0.023248207	0.001819286		-0.037849514	-0.008636976	0.037771479	4.03E-07		0.023170103	0.052356744	-0.015858287	0.033432965		-0.030465392	-0.00124441	0.025384205	0.000661965		0.010774036	0.039983538	-0.071968198	4.12E-22		-0.086491396	-0.057414418	-0.097020641	6.19E-39		-0.111476746	-0.082523483	0.126010652	9.92E-65		0.111602006	0.140366327
Coro1a	0.083571682	2.79E-29		0.06904184	0.098066077	-0.016964759	0.022889874		-0.031571097	-0.002351176	-0.003453554	0.643264875		-0.018066808	0.011161175	0.066875325	2.67E-19		0.052312286	0.081409926	-0.07852857	4.93E-26		-0.093035964	-0.063987838	-0.173739498	1.67E-122		-0.187876633	-0.159530389	0.125865033	1.39E-64		0.111455881	0.140221274
Mfap4	-0.038687714	2.09E-07		-0.05327176	-0.024087167	0.207543859	1.74E-175		0.193516645	0.221486239	0.29106009	0		0.277626838	0.304379547	4.85E-05	0.994813		-0.014565699	0.014662632	-0.118681809	1.47E-57		-0.133065181	-0.104248455	-0.338742556	0		-0.351616067	-0.325740951	0.125715019	1.97E-64		0.111305346	0.140071842
Afap1	0.027191068	0.000264967		0.012581902	0.041788627	0.069540295	9.57E-21		0.054982006	0.084069023	0.098578997	3.80E-40		0.08408597	0.113030325	0.037871436	3.75E-07		0.02327015	0.052456569	-0.083282985	4.34E-29		-0.097778144	-0.068752499	-0.225727637	2.50E-208		-0.239551564	-0.211812202	0.124860816	1.42E-63		0.110448189	0.13922094
Lrrfip1	0.012764589	0.086918598		-0.001849922	0.027373648	0.024002297	0.001284445		0.009391425	0.038602921	-0.099017547	1.72E-40		-0.113467518	-0.084525695	-0.056071849	5.18E-14		-0.070628139	-0.041491684	-0.004193735	0.573842338		-0.018806748	0.01042107	-0.020793401	0.005288914		-0.03539681	-0.006181114	0.12457393	2.74E-63		0.110160317	0.138935158
Chchd2	0.004669148	0.53121126		-0.009945696	0.019281998	-0.002453201	0.742166373		-0.017066755	0.0121614	0.043079216	7.44E-09		0.028482982	0.057657083	-0.032127937	1.63E-05		-0.046720166	-0.017521998	-0.058482013	4.11E-15		-0.073033759	-0.043905371	-0.099878139	3.58E-41		-0.114325431	-0.08538861	0.124209739	6.31E-63		0.109794876	0.138572365
H3f3b	0.135536691	1.02E-74		0.121162519	0.149854032	0.123851392	1.43E-62		0.109435303	0.13821539	0.13496871	4.22E-74		0.120592407	0.149288411	0.355815207	0		0.342984541	0.368513126	-0.134501567	1.35E-73		-0.148823202	-0.12012352	-0.558836905	0		-0.568805672	-0.548703969	0.123895518	1.29E-62		0.109479579	0.138259347
Gm16183	-0.019931502	0.007511871		-0.034535608	-0.005318886	0.023960814	0.001309605		0.009349923	0.038561477	0.013833127	0.063567377		-0.000781196	0.028441543	-0.014880952	0.045961249		-0.029488705	-0.000266845	-0.02520317	0.000723349		-0.039802675	-0.010592906	-0.105780428	5.26E-46		-0.120208764	-0.091307414	0.123844041	1.46E-62		0.109427927	0.138208067
Mien1	0.069761937	7.21E-21		0.055204052	0.084290167	0.016843503	0.023883256		0.002229886	0.031449927	0.04500088	1.55E-09		0.030406711	0.059575865	0.111840078	2.91E-51		0.097385083	0.126247898	-0.102264836	4.30E-43		-0.116704585	-0.087781862	-0.236073845	2.02E-228		-0.249826105	-0.222226365	0.123639285	2.32E-62		0.109222472	0.138004093
Ecel1	-0.022192686	0.002914389		-0.036794918	-0.007580979	0.009892532	0.18461597		-0.004722316	0.024503155	-0.017923193	0.016223998		-0.032528839	-0.003309895	-0.029380093	8.11E-05		-0.043975377	-0.01477227	-0.019858322	0.007734639		-0.034462486	-0.005245678	-0.066423692	4.63E-19		-0.080959268	-0.051859868	0.123490042	3.26E-62		0.10907272	0.137855419
Dact1	-0.007245491	0.331214996		-0.021857342	0.007369455	0.043339294	6.04E-09		0.028743334	0.057916777	-0.025619548	0.000589397		-0.040218656	-0.011009505	-0.033064511	9.18E-06		-0.047655649	-0.018459265	-0.032332717	1.44E-05		-0.04692471	-0.017726927	-0.073377585	6.33E-23		-0.087897494	-0.058826502	0.123307462	4.94E-62		0.108889519	0.137673534
Ubb	0.152772049	9.95E-95		0.13846703	0.167013335	0.090723957	3.11E-34		0.076210836	0.105198644	0.088599841	1.01E-32		0.074081597	0.103080537	0.23056194	1.38E-217		0.216677864	0.244352766	-0.093810693	1.69E-36		-0.108276415	-0.079305252	-0.443207831	0		-0.454875716	-0.431387813	0.12328588	5.19E-62		0.108867864	0.137652035
Adgrg1	0.039686184	1.01E-07		0.025086569	0.054268875	0.019850144	0.007759898		0.005237497	0.034454314	0.095910848	4.40E-38		0.081410793	0.110370312	0.073264718	7.37E-23		0.058713417	0.087784892	-0.122975794	1.05E-61		-0.137343128	-0.108556725	-0.215961882	2.65E-190		-0.229850615	-0.201985202	0.123200066	6.30E-62		0.108781758	0.137566547
Smim18	0.063643862	1.27E-17		0.049075342	0.078185307	0.067631707	1.05E-19		0.053069995	0.082164662	-0.011983841	0.108018579		-0.026593349	0.002630785	0.090427891	5.08E-34		0.075914048	0.104903424	-0.077493455	2.16E-25		-0.092003426	-0.062950581	-0.206854861	2.66E-174		-0.220801541	-0.192823604	0.122877905	1.31E-61		0.108458505	0.137245611
Fam19a4	-0.019498809	0.008917307		-0.034103256	-0.004886036	0.025938912	0.000502719		0.011329041	0.040537711	-0.024846181	0.000860172		-0.039446024	-0.010235732	-0.039586887	1.09E-07		-0.054169714	-0.024987177	-0.031208755	2.83E-05		-0.045802031	-0.016602161	-0.054805701	1.88E-13		-0.06936431	-0.040223752	0.12281791	1.50E-61		0.108398306	0.137185843
Wbp1	0.088661791	9.17E-33		0.074143695	0.103142314	0.049384635	3.40E-11		0.034795582	0.063952645	-0.006537787	0.380617684		-0.021149932	0.00807715	0.12809031	7.60E-67		0.113688962	0.142437841	-0.100524801	1.09E-41		-0.114970065	-0.086037031	-0.235058946	2.10E-226		-0.248818373	-0.221204661	0.122710526	1.91E-61		0.108290559	0.137078866
Ntsr2	-0.014421432	0.053099349		-0.029029479	0.000192774	0.013664511	0.066864223		-0.000949844	0.02827303	-0.021044872	0.004763189		-0.035648074	-0.006432684	-0.037499667	4.87E-07		-0.052085288	-0.02289805	-0.023486025	0.001631814		-0.038087118	-0.008874906	-0.061027235	2.52E-16		-0.075573999	-0.046454501	0.122684502	2.03E-61		0.108264447	0.137052941
Ppp1r18	0.02985627	6.20E-05		0.015248758	0.04445104	0.015079568	0.043136047		0.000465505	0.029687191	-0.001365239	0.854731594		-0.015979085	0.013249191	0.033743007	5.99E-06		0.019138279	0.048333338	-0.046788965	3.40E-10		-0.061361173	-0.032196815	-0.1446615	5.34E-85		-0.15893965	-0.130322851	0.122165747	6.52E-61		0.107743943	0.136536148
Cartpt	0.209389809	1.12E-178		0.195373498	0.223320601	0.033630033	6.43E-06		0.019025217	0.048220499	-0.077679739	1.66E-25		-0.092189249	-0.063137248	-0.045106798	1.42E-09		-0.059681621	-0.030512746	-0.048820221	5.67E-11		-0.06338916	-0.034230477	-0.135363092	1.58E-74		-0.149681155	-0.120988267	0.122019194	9.07E-61		0.107596896	0.136390147
Pafah1b3	0.074901783	8.01E-24		0.060353682	0.089418069	-0.016606856	0.025930043		-0.031213447	-0.001993175	-0.002212579	0.766682454		-0.016826201	0.012401987	0.201438886	3.77E-165		0.18737633	0.215418888	-0.120721619	1.65E-59		-0.13509744	-0.106294984	-0.249720073	1.61E-256		-0.263373072	-0.235967058	0.121941843	1.08E-60		0.107519286	0.136313088
Thra	0.006363194	0.393468522		-0.008251739	0.020975409	-0.02958357	7.23E-05		-0.044178635	-0.014975879	-0.003716263	0.618223535		-0.018329433	0.010898495	0.168086463	1.22E-114		0.153850222	0.182252934	-0.120903799	1.10E-59		-0.135278939	-0.10647777	-0.177746758	2.99E-128		-0.191862538	-0.163557453	0.121823258	1.41E-60		0.107400302	0.13619495
Gpr22	0.048822874	5.66E-11		0.034233134	0.063391809	-0.012946365	0.082517528		-0.027555317	0.001668117	-0.004734522	0.525477249		-0.019347349	0.009880327	0.036390954	1.05E-06		0.021788376	0.050978008	-0.052055882	2.80E-12		-0.066619366	-0.037470222	-0.140257197	5.99E-80		-0.154554565	-0.125901096	0.121558484	2.55E-60		0.107134641	0.135931171
Runx1t1	0.073939733	2.97E-23		0.059389742	0.088458314	-0.033674986	6.25E-06		-0.048265399	-0.019070206	-0.079132958	2.06E-26		-0.093638834	-0.064593492	0.377530219	0		0.364929475	0.389992682	-0.119700036	1.58E-58		-0.134079654	-0.105270021	-0.323869393	0		-0.336889036	-0.310725918	0.121153496	6.30E-60		0.106728299	0.135527702
Frmd4a	0.021221736	0.004422269		0.00660962	0.035824791	-0.029662054	6.92E-05		-0.044257035	-0.015054415	0.009561654	0.199737673		-0.005053218	0.024172442	-0.0111231	0.135772946		-0.025733082	0.003491633	-0.044805345	1.83E-09		-0.059380628	-0.030210961	-0.093810432	1.69E-36		-0.108276155	-0.07930499	0.120754153	1.53E-59		0.106327626	0.135129852
Msantd2	0.014451404	0.052607085		-0.000162796	0.029059432	0.057598325	1.05E-14		0.043020372	0.072151757	-0.012518197	0.093184518		-0.027127399	0.002096353	-0.047831902	1.37E-10		-0.062402447	-0.033240973	-0.039275271	1.37E-07		-0.053858523	-0.024675268	-0.083195315	4.96E-29		-0.097690705	-0.068664634	0.120481123	2.81E-59		0.10605369	0.13485784
BC031181	0.111974356	2.21E-51		0.097519773	0.126381709	0.078778353	3.44E-26		0.064238143	0.093285121	0.07748878	2.18E-25		0.062945897	0.091998763	0.12459297	2.62E-63		0.110179422	0.138954125	-0.084195431	1.07E-29		-0.098688166	-0.069666987	-0.325223263	0		-0.338229867	-0.312092431	0.119903305	1.01E-58		0.10547396	0.13428217
Cntn2	-0.044884089	1.71E-09		-0.059459253	-0.030289792	0.068941996	2.04E-20		0.054382623	0.083472061	0.196536355	4.25E-157		0.182446214	0.210545788	0.046573692	4.10E-10		0.031981294	0.061146239	-0.097325882	3.60E-39		-0.111781058	-0.082829528	-0.250658013	1.61E-258		-0.264303991	-0.236911692	0.119564072	2.13E-58		0.105133609	0.133944193
Neurod1	0.047856933	1.34E-10		0.033266034	0.062427438	0.268356459	6.43E-298		0.25474134	0.281865204	0.068048372	6.26E-20		0.053487398	0.082580414	-0.06450511	4.62E-18		-0.079044761	-0.049938021	-0.08101058	1.32E-27		-0.095511669	-0.066475114	-0.211083897	1.23E-181		-0.225003967	-0.19707768	0.118710039	1.39E-57		0.104276778	0.133093308
Tcf4	-0.029286737	8.54E-05		-0.043882121	-0.014678854	0.118701963	1.41E-57		0.104268676	0.133085262	0.1188361	1.05E-57		0.104403251	0.133218906	-0.21172118	9.35E-183		-0.225637195	-0.197718782	-0.089596732	2.00E-33		-0.104074624	-0.075080876	-0.022769902	0.002257573		-0.037371631	-0.008158451	0.118625227	1.67E-57		0.104191689	0.133008807
Gcg	0.004307036	0.563536735		-0.010307778	0.018920011	-0.010795607	0.147674366		-0.025405765	0.003819161	-0.04332987	6.09E-09		-0.057907366	-0.028733899	-0.024428776	0.001050431		-0.039029008	-0.009818116	-0.019275601	0.009730451		-0.033880223	-0.004662749	-0.053460971	7.17E-13		-0.068021992	-0.03887718	0.118286132	3.49E-57		0.10385149	0.132670956
Fam20c	0.039985662	8.09E-08		0.025386331	0.05456794	0.02111708	0.004621227		0.006504922	0.035720222	0.028654263	0.000121185		0.014045979	0.043250317	0.103357253	5.48E-44		0.088877335	0.117793494	-0.078349174	6.38E-26		-0.092857017	-0.063808069	-0.209290931	1.66E-178		-0.223222346	-0.195274033	0.118188022	4.32E-57		0.103753061	0.132573205
Kcnip3	0.009087972	0.222931139		-0.005526927	0.02369899	0.009143779	0.220102548		-0.005471118	0.02375477	0.013808761	0.064035329		-0.000805567	0.028417192	-0.013474336	0.070750177		-0.028082972	0.001140054	-0.03704943	6.67E-07		-0.051635638	-0.022447419	-0.105365669	1.17E-45		-0.11979537	-0.090891461	0.117968243	6.97E-57		0.103532569	0.132354229
Insig1	-0.012844122	0.084970207		-0.027453135	0.001770376	-0.010326379	0.16609452		-0.024936781	0.004288434	-0.093797071	1.73E-36		-0.108262833	-0.079291595	-0.087502211	5.95E-32		-0.10198596	-0.072981372	-0.048761319	5.98E-11		-0.063330355	-0.034171504	0.059279633	1.73E-15		0.044704196	0.073829838	0.117287309	3.04E-56		0.102849434	0.131675775
Trim62	0.042656085	1.04E-08		0.028059411	0.057234572	0.00556659	0.455358113		-0.009048312	0.020179114	0.013690346	0.066350128		-0.000924004	0.02829885	0.021554863	0.003839563		0.006942885	0.036157639	-0.044242378	2.90E-09		-0.058818513	-0.029647381	-0.145667994	3.55E-86		-0.159941673	-0.131333413	0.116868262	7.49E-56		0.102429039	0.131258248
Kctd13	0.068670545	2.87E-20		0.054110683	0.083201213	0.029940649	5.91E-05		0.015333193	0.044535328	0.007544349	0.311657643		-0.007070596	0.022156072	0.117402566	2.37E-56		0.102965062	0.131790613	-0.081839309	3.84E-28		-0.096338253	-0.067305642	-0.221607278	1.30E-200		-0.235458885	-0.207665659	0.11680802	8.53E-56		0.102368603	0.131198224
Cdk2ap1	-0.04013591	7.23E-08		-0.05471798	-0.025536723	0.038103278	3.18E-07		0.0235022	0.052688105	0.059559832	1.28E-15		0.044984822	0.074109491	-0.107722242	1.17E-47		-0.12214412	-0.093254885	-0.110769842	2.60E-50		-0.125181363	-0.096311586	-0.008857427	0.234891977		-0.023468555	0.005757484	0.116763565	9.38E-56		0.102324006	0.131153929
Cyth2	0.114864294	5.35E-54		0.100418696	0.129261476	0.050262433	1.52E-11		0.035674471	0.064828978	0.081429415	7.08E-28		0.066894856	0.095929422	0.219864522	2.13E-197		0.20591198	0.233727689	-0.114837762	5.66E-54		-0.129235038	-0.10039208	-0.373822989	0		-0.38632661	-0.361182001	0.116704367	1.07E-55		0.102264618	0.131094946
Cacnb3	0.033783587	5.84E-06		0.019178891	0.04837387	-0.018658466	0.012332888		-0.033263561	-0.004045403	-0.059371811	1.57E-15		-0.073921837	-0.044796514	0.124112536	7.88E-63		0.109697339	0.138475534	-0.059252764	1.79E-15		-0.073803022	-0.044677286	-0.149088955	3.06E-90		-0.163347218	-0.134768425	0.116190158	3.20E-55		0.101748764	0.130582591
Atat1	0.071709443	5.80E-22		0.057155174	0.086233238	0.023838142	0.001386694		0.009227191	0.038438917	0.075236429	5.06E-24		0.060688992	0.089751911	0.208940804	6.73E-178		0.194921832	0.222874424	-0.12562588	2.42E-64		-0.139983049	-0.111215898	-0.318085381	0		-0.331160131	-0.304888505	0.115185575	2.71E-54		0.100740991	0.129581611
1700109G15Rik	-0.020434286	0.006130662		-0.035037988	-0.005821859	0.032408831	1.38E-05		0.017803097	0.047000736	-0.037234108	5.87E-07		-0.051820076	-0.022632258	-0.035006735	2.65E-06		-0.049595528	-0.020403008	-0.019212415	0.009972333		-0.033817086	-0.004599541	-0.048775928	5.90E-11		-0.06334494	-0.034186131	0.113768351	5.35E-53		0.099319317	0.128169419
Cox5a	-0.02865658	0.000121032		-0.043252632	-0.014048298	-0.010192191	0.171667528		-0.024802662	0.004422634	-0.07590745	2.00E-24		-0.090421309	-0.061361354	-0.032055592	1.71E-05		-0.046647904	-0.017449601	-0.067172533	1.85E-19		-0.08170649	-0.052610013	0.024680954	0.000931302		0.010070421	0.039280952	0.113680825	6.43E-53		0.099231517	0.128082201
Ptchd1	-0.020316997	0.006430646		-0.034920794	-0.005704526	-0.016271265	0.02909172		-0.030878088	-0.001657493	-0.046531399	4.25E-10		-0.061104013	-0.031938953	-0.002160891	0.771980342		-0.016774527	0.012453668	-0.01664983	0.025547464		-0.03125639	-0.00203616	-0.048864054	5.45E-11		-0.063432922	-0.034274364	0.113378221	1.21E-52		0.098927972	0.127780663
Ppp3ca	0.038423853	2.53E-07		0.023823065	0.053008253	0.013068625	0.079660322		-0.001545836	0.027677504	-0.071254977	1.05E-21		-0.085779817	-0.056699855	0.087205674	9.55E-32		0.07268414	0.101690241	-0.016429088	0.027565736		-0.031035802	-0.001815358	-0.146188826	8.67E-87		-0.16046018	-0.131856362	0.112943079	2.99E-52		0.09849148	0.127347049
Bola2	0.045459375	1.06E-09		0.030865715	0.060033657	-0.02871219	0.000117401		-0.043308184	-0.014103943	-0.113595595	7.68E-53		-0.127997272	-0.099146023	-0.203312716	2.76E-168		-0.217281285	-0.189260891	0.021936824	0.003257868		0.007325007	0.036539276	0.107085256	4.11E-47		0.092616031	0.121509264	0.112286138	1.16E-51		0.097832512	0.126692405
Ucp2	-0.042282929	1.40E-08		-0.056861958	-0.027685872	-0.004201034	0.573175765		-0.018814044	0.010413771	0.001823385	0.806824808		-0.012791122	0.016437112	-0.077345839	2.66E-25		-0.091856176	-0.062802662	-0.01829209	0.014154274		-0.032897462	-0.003678908	-0.015610681	0.03629281		-0.030217952	-0.000996742	0.112132947	1.59E-51		0.097678851	0.126539748
Sdc3	0.034651706	3.34E-06		0.020047692	0.049240935	0.03570921	1.66E-06		0.021106059	0.050297128	-0.040042692	7.75E-08		-0.054624891	-0.025443415	0.003002903	0.687166157		-0.011611773	0.017616295	-0.045545947	9.83E-10		-0.060120096	-0.030952384	-0.093881922	1.50E-36		-0.108347434	-0.079376661	0.11202621	1.99E-51		0.097571786	0.126433382
Slc8a2	0.009027973	0.226001135		-0.005586929	0.02363902	0.017486748	0.019012309		0.002873317	0.032092712	-0.022150311	0.002968889		-0.03675258	-0.007538586	0.021862823	0.00336387		0.007250974	0.036465338	-0.033122939	8.85E-06		-0.047714008	-0.018517738	-0.106122361	2.70E-46		-0.120549567	-0.091650335	0.111850362	2.85E-51		0.097395399	0.126258146
1700086L19Rik	0.046701443	3.67E-10		0.032109192	0.061273789	0.001900898	0.798785501		-0.01271362	0.016514605	-0.071478628	7.84E-22		-0.086002955	-0.056923925	-0.081234487	9.46E-28		-0.095734998	-0.066699505	0.022552297	0.002487351		0.007940749	0.037154217	-0.0328456	1.05E-05		-0.047436995	-0.01824019	0.111656742	4.24E-51		0.097201187	0.126065198
Hopx	-0.039345581	1.30E-07		-0.053928738	-0.024745645	-0.022154469	0.0029635		-0.036756734	-0.007542746	-0.056147483	4.79E-14		-0.070703633	-0.041567426	-0.05069843	1.01E-11		-0.06526424	-0.03611102	0.004817699	0.518227684		-0.009797157	0.019430496	0.000182292	0.980496672		-0.014431912	0.014796419	0.111576391	5.00E-51		0.097120589	0.125985125
Zbtb16	0.022282613	0.002801744		0.007670946	0.036884768	0.078442501	5.58E-26		0.063901591	0.092950112	-0.029262474	8.66E-05		-0.043857884	-0.014654576	-0.06453538	4.46E-18		-0.079074967	-0.049968341	-0.029770193	6.51E-05		-0.044365056	-0.015162624	-0.066638625	3.56E-19		-0.081173738	-0.052075173	0.111261678	9.52E-51		0.096804917	0.125671502
Ddah2	0.052788597	1.38E-12		0.038203905	0.067350804	0.042382011	1.29E-08		0.027785055	0.056960896	0.119560217	2.15E-58		0.105129742	0.133940352	0.193086839	1.45E-151		0.178977713	0.207116563	-0.145766158	2.73E-86		-0.160039399	-0.131431975	-0.320342297	0		-0.333395659	-0.30716614	0.111009263	1.59E-50		0.096551734	0.125419959
1110008P14Rik	0.106303545	1.90E-46		0.091832044	0.120730152	-0.007380804	0.322263783		-0.021992598	0.007234142	-0.026902843	0.000307781		-0.041500692	-0.012293511	0.045589343	9.48E-10		0.030995829	0.060163425	-0.036763463	8.12E-07		-0.051350039	-0.022161204	-0.163800968	7.29E-109		-0.177989061	-0.149544785	0.110929367	1.88E-50		0.096471595	0.125340338
Islr2	0.081412189	7.26E-28		0.066877593	0.095912241	-0.004900592	0.511054642		-0.01951336	0.009714269	-0.035759295	1.61E-06		-0.05034715	-0.021156186	-0.007647667	0.305077305		-0.022259345	0.006967277	-0.035318675	2.15E-06		-0.049907081	-0.020715202	-0.102797192	1.58E-43		-0.117235236	-0.088315703	0.110738095	2.77E-50		0.096279743	0.125149725
Cacng2	0.033568284	6.69E-06		0.018963421	0.048158824	0.01755739	0.018534378		0.00294398	0.032163303	-0.044313518	2.74E-09		-0.058889547	-0.029718599	0.050119315	1.73E-11		0.035531175	0.064686102	-0.042945887	8.27E-09		-0.05752395	-0.028349514	-0.119682866	1.64E-58		-0.134062548	-0.105252795	0.110579396	3.82E-50		0.096120563	0.124991572
Mycbp2	0.028676303	0.000119732		0.014068033	0.043272334	0.009616717	0.197160337		-0.004998151	0.024227478	-0.014134624	0.058007385		-0.028742853	0.00047964	0.017929425	0.016186934		0.003316129	0.032535066	0.011246917	0.131471339		-0.003367802	0.025856833	-0.138723658	3.14E-78		-0.153027586	-0.124361615	0.11040317	5.47E-50		0.095943805	0.124815951
6-Sep	0.075979131	1.81E-24		0.06143318	0.090492816	-0.001066492	0.886273301		-0.015680413	0.013547885	-0.073958114	2.90E-23		-0.08847665	-0.059408159	-0.004202541	0.573038127		-0.018815551	0.010412264	-0.052850555	1.30E-12		-0.067412653	-0.038265945	-0.066137177	6.55E-19		-0.080673369	-0.051572859	0.110162822	8.89E-50		0.095702732	0.124576427
Cdkn2d	0.081584974	5.61E-28		0.067050753	0.096084579	0.020028561	0.007225292		0.005415981	0.03463259	0.034670552	3.30E-06		0.020066554	0.049259759	0.121694198	1.88E-60		0.107270809	0.136066375	-0.054843998	1.81E-13		-0.069402538	-0.040262103	-0.255663751	2.44E-269		-0.269271833	-0.2419536	0.109995081	1.25E-49		0.095534486	0.124409261
Hdac2	0.019619294	0.008504088		0.005006564	0.034223647	0.016964168	0.022894627		0.002350585	0.031570507	0.057195482	1.61E-14		0.042616938	0.071749674	0.115088595	3.33E-54		0.100643705	0.129484977	-0.140048955	1.03E-79		-0.154347218	-0.125692043	-0.185650538	5.33E-140		-0.19972283	-0.171501679	0.109848257	1.68E-49		0.09538722	0.124262938
Cblb	0.07891865	2.81E-26		0.064378734	0.093425065	0.098110101	8.84E-40		0.083615823	0.112562874	0.025493957	0.000627147		0.010883846	0.040093185	-0.024206078	0.001167199		-0.038806515	-0.009595307	-0.05057216	1.14E-11		-0.065138184	-0.03598459	-0.166528542	1.60E-112		-0.180702936	-0.152284989	0.109666068	2.42E-49		0.095204485	0.124081371
Rgs16	-0.001335606	0.857850674		-0.015949461	0.013278818	0.068081547	6.01E-20		0.053520632	0.082613516	0.060752928	3.43E-16		0.046179763	0.075300238	-0.059040292	2.25E-15		-0.073590961	-0.044464491	-0.04701213	2.81E-10		-0.061583985	-0.032420239	-0.108794279	1.39E-48		-0.123212544	-0.094330092	0.109626521	2.62E-49		0.095164819	0.124041959
Gm12166	0.001667626	0.823040383		-0.012946855	0.016281394	0.001325821	0.858881206		-0.013288602	0.015939677	-0.005552346	0.456512397		-0.020164876	0.009062555	0.043746758	4.35E-09		0.02915123	0.058323636	-0.045054116	1.48E-09		-0.05962902	-0.030460006	-0.116272342	2.69E-55		-0.130664479	-0.10183121	0.10961689	2.68E-49		0.095155159	0.124032361
Mpc2	0.018540701	0.012894307		0.003927599	0.033145885	-0.000849095	0.909342895		-0.015463069	0.013765242	-0.06109446	2.34E-16		-0.07564109	-0.046521831	-0.00130412	0.861167324		-0.015917982	0.013310299	-0.007280266	0.328899366		-0.021892102	0.00733468	-0.068382341	4.13E-20		-0.082913647	-0.053821963	0.109480678	3.52E-49		0.095018539	0.123896613
Klc1	0.152217367	4.80E-94		0.137909986	0.166461235	0.04220653	1.48E-08		0.027609395	0.05678567	-4.60E-05	0.995076486		-0.01466017	0.014568161	0.237759915	8.57E-232		0.22392381	0.251500203	-0.143612832	8.81E-84		-0.157895609	-0.129269975	-0.323531035	0		-0.336553928	-0.310384409	0.109198691	6.20E-49		0.094735709	0.123615585
Mcts1	0.020177447	0.006804728		0.005564923	0.034781357	0.036101846	1.28E-06		0.021499023	0.050689268	0.018888604	0.011297909		0.004275618	0.033493524	0.040778711	4.46E-08		0.026180148	0.055359885	-0.047973891	1.21E-10		-0.062544207	-0.03338313	-0.154318933	1.20E-96		-0.16855297	-0.140020547	0.108739638	1.55E-48		0.094275289	0.123158088
Grina	0.13759367	5.65E-77		0.123227292	0.151902388	0.072918938	1.17E-22		0.058366971	0.087439923	0.020011524	0.007274874		0.005398937	0.034615566	0.173660897	2.15E-122		0.159451404	0.187798447	-0.088758742	7.84E-33		-0.103238993	-0.074240877	-0.320148741	0		-0.333203943	-0.306970802	0.108512054	2.44E-48		0.094047029	0.122931273
Glra1	0.022654457	0.002376936		0.008042954	0.037256287	0.022444812	0.002608571		0.007833215	0.037046825	-0.031134067	2.96E-05		-0.045727427	-0.016527422	-0.044338661	2.68E-09		-0.058914652	-0.029743769	-0.026551471	0.000368732		-0.041149669	-0.011941939	-0.057310873	1.43E-14		-0.071864848	-0.042732498	0.108415694	2.96E-48		0.093950384	0.122835238
Myt1	0.055226633	1.23E-13		0.040645272	0.069784476	0.030671025	3.88E-05		0.01606406	0.045264901	0.028510186	0.000131102		0.013901812	0.043106391	0.064153401	6.99E-18		0.049585724	0.078693787	-0.071958356	4.18E-22		-0.086481576	-0.057404557	-0.184655624	1.72E-138		-0.19873349	-0.170501572	0.108396089	3.08E-48		0.093930721	0.1228157
Acbd6	-0.03316289	8.63E-06		-0.047753912	-0.018557718	-0.001518912	0.838593403		-0.01613272	0.013095544	-0.065167592	2.10E-18		-0.079705848	-0.050601618	-0.09235505	2.02E-35		-0.106825034	-0.077845952	0.022817656	0.002209824		0.008206227	0.037419344	0.021378759	0.00413829		0.006766708	0.035981683	0.108325042	3.55E-48		0.093859464	0.122744893
Crlf2	-0.003778845	0.612321587		-0.018391995	0.010835919	-0.016593698	0.02604817		-0.031200298	-0.001980013	-0.027609178	0.000212683		-0.042206313	-0.013000257	-0.007208863	0.333665387		-0.02182073	0.007406083	-0.034397816	3.94E-06		-0.048987356	-0.019793601	-0.053210748	9.16E-13		-0.067772212	-0.03862662	0.107688316	1.25E-47		0.093220859	0.122110308
Ubald2	0.07448121	1.42E-23		0.05993228	0.088998502	0.037357975	5.38E-07		0.022756234	0.051943782	0.126252398	5.66E-65		0.111844594	0.140607133	0.148949102	4.51E-90		0.13462799	0.163208001	-0.090803176	2.72E-34		-0.105277637	-0.076290249	-0.325744598	0		-0.338746167	-0.312618649	0.107040977	4.49E-47		0.092571623	0.121465133
Akirin2	0.049113535	4.35E-11		0.034524149	0.063681993	0.014140935	0.057895479		-0.000473329	0.028749159	0.064448327	4.94E-18		0.049881143	0.078988097	0.120041712	7.43E-59		0.105612824	0.134420063	-0.065922561	8.49E-19		-0.080459212	-0.051357874	-0.246531113	8.66E-250		-0.26020779	-0.23275553	0.106962885	5.23E-47		0.092493303	0.121387301
Ppib	-0.048344974	8.68E-11		-0.062914689	-0.033754657	0.03531302	2.16E-06		0.020709542	0.049901433	0.018003088	0.015754448		0.003389815	0.032608675	-0.104795263	3.52E-45		-0.119226833	-0.090319421	0.013514863	0.069906904		-0.00109952	0.028123474	-0.030160725	5.21E-05		-0.044755163	-0.015553415	0.106921359	5.67E-47		0.092451655	0.121345913
Scmh1	0.022667882	0.002362764		0.008056385	0.037269701	0.118584545	1.82E-57		0.104150875	0.132968275	-0.057598833	1.05E-14		-0.072152264	-0.043020881	-0.019351621	0.009446379		-0.033956183	-0.004738795	-0.015690039	0.035354329		-0.030297258	-0.00107612	-0.100884309	5.62E-42		-0.115328442	-0.086397523	0.10671344	8.53E-47		0.09224313	0.121138686
Soga3	0.072358453	2.46E-22		0.057805414	0.086880746	0.039028626	1.64E-07		0.024428394	0.053612213	0.072562987	1.88E-22		0.058010339	0.087084804	0.113955888	3.62E-53		0.099507439	0.128356293	-0.108093727	5.61E-48		-0.122514357	-0.093627465	-0.248451427	7.87E-254		-0.26211388	-0.234689397	0.106324031	1.83E-46		0.091852589	0.12075057
Arl8a	0.068032036	6.39E-20		0.053471033	0.082564113	0.022143786	0.002977363		0.007532058	0.03674606	-0.003965565	0.594862695		-0.018578654	0.010649218	0.103040747	9.98E-44		0.08855994	0.117478008	-0.080647132	2.26E-27		-0.095149156	-0.066110884	-0.188574035	1.74E-144		-0.202629782	-0.174440601	0.10631679	1.85E-46		0.091845328	0.120743353
Mapt	0.177295379	1.35E-127		0.163103819	0.191413587	-0.020328405	0.0064009		-0.034932193	-0.005715938	-0.074924438	7.76E-24		-0.08944067	-0.060376382	0.293489193	0		0.280076303	0.306787517	-0.112271821	1.20E-51		-0.126678139	-0.097818152	-0.314521076	0		-0.327629305	-0.301291787	0.106261188	2.06E-46		0.091789564	0.120687935
Mtch1	0.048899468	5.28E-11		0.034309821	0.063468278	-0.035961895	1.40E-06		-0.050549494	-0.021358955	-0.07764268	1.75E-25		-0.092152282	-0.063100113	0.042753672	9.64E-09		0.028157099	0.057332016	-0.035123317	2.45E-06		-0.049711965	-0.020519684	-0.075770438	2.42E-24		-0.09028463	-0.061224068	0.105971798	3.62E-46		0.091499336	0.120399502
Rusc1	0.086145731	5.13E-31		0.071621734	0.100633205	0.007741847	0.299159843		-0.006873096	0.022353483	-0.017856411	0.016625871		-0.032462106	-0.003243092	0.10480674	3.45E-45		0.090330931	0.119238272	-0.069960409	5.60E-21		-0.084488192	-0.055402888	-0.189404999	8.92E-146		-0.203455999	-0.175275997	0.105932138	3.91E-46		0.091459562	0.120359974
Usmg5	0.024516589	0.001007434		0.009905973	0.039116739	0.020436171	0.006125943		0.005823745	0.035039872	-0.00272331	0.714955502		-0.017336786	0.011891329	-0.011920615	0.109891049		-0.026530158	0.00269402	-0.041302738	2.99E-08		-0.055883172	-0.026704691	-0.093688314	2.09E-36		-0.108154397	-0.079182563	0.105852216	4.57E-46		0.091379409	0.120280315
Gnas	-0.001845832	0.804494596		-0.016459553	0.012768678	-0.000751033	0.91977526		-0.015365029	0.013863285	-0.090179027	7.66E-34		-0.104655268	-0.075664579	-0.025192221	0.000727226		-0.039791737	-0.010581951	0.007153989	0.337358292		-0.007460957	0.021765879	-0.020437577	0.006122427		-0.035041277	-0.005825152	0.105692022	6.24E-46		0.091218753	0.120120649
Gadd45g	0.067384228	1.43E-19		0.05282208	0.081917724	0.147778216	1.14E-88		0.133452261	0.162042426	0.267016268	8.02E-295		0.253390889	0.280535721	-0.0212996	0.004279314		-0.03590259	-0.006687516	-0.157618487	8.23E-101		-0.171836832	-0.143334487	-0.30009561	0		-0.313335596	-0.28673898	0.105586176	7.66E-46		0.091112603	0.120015152
Tmem256	0.011939012	0.109343568		-0.00267562	0.026548546	0.023333828	0.001749623		0.008722637	0.037935058	-0.036700215	8.48E-07		-0.051286874	-0.022097902	-0.011464663	0.124163701		-0.026074459	0.003150031	-0.015700657	0.035230345		-0.030307869	-0.001086741	-0.076103419	1.52E-24		-0.090616802	-0.061557717	0.1054721	9.55E-46		0.090998198	0.119901451
Myl12b	0.035017641	2.63E-06		0.020413923	0.049606421	0.018640264	0.012418219		0.004027196	0.033245373	-0.050566756	1.14E-11		-0.065132789	-0.035979178	0.029027567	9.87E-05		0.014419518	0.043623227	-0.003922197	0.598897426		-0.0185353	0.010692581	-0.114724358	7.19E-54		-0.129122038	-0.10027832	0.105020573	2.28E-45		0.090545375	0.119451406
Dusp4	-0.013900183	0.062294141		-0.028508558	0.000714127	0.105747755	5.60E-46		0.091274647	0.120176198	0.011424879	0.125474663		-0.003189819	0.026034698	0.045667291	8.87E-10		0.031073864	0.060241252	-0.050064438	1.82E-11		-0.064631316	-0.035476229	-0.156916698	6.44E-100		-0.171138408	-0.142629612	0.104951009	2.61E-45		0.090475613	0.11938207
Ip6k3	-0.001016442	0.891576658		-0.015630375	0.013597925	0.042076409	1.64E-08		0.027479141	0.056655736	-0.043912552	3.80E-09		-0.058489183	-0.029317201	-0.035606192	1.78E-06		-0.050194239	-0.021002956	-0.018131438	0.01502513		-0.032736929	-0.003518205	-0.050205482	1.60E-11		-0.064772124	-0.035617449	0.104847846	3.18E-45		0.090372154	0.119279244
Sorbs2	0.00682627	0.359956873		-0.007788673	0.021438297	0.004188801	0.574293085		-0.010426002	0.018801816	-0.053567096	6.46E-13		-0.068127929	-0.038983448	-0.043967094	3.64E-09		-0.058543643	-0.029371801	-0.023609992	0.001541299		-0.038210974	-0.008998932	-0.022355305	0.00271361		-0.036957397	-0.007743669	0.104576376	5.36E-45		0.09009991	0.119008661
Atp6v0d1	0.05863847	3.47E-15		0.044062063	0.073189915	0.019259961	0.009789832		0.004647103	0.033864594	0.002118075	0.776376888		-0.012496477	0.016731723	0.12943764	3.09E-68		0.115041089	0.143779828	-0.040320715	6.30E-08		-0.054902529	-0.025721706	-0.226629264	4.88E-210		-0.24044707	-0.212719625	0.104533179	5.83E-45		0.090056589	0.118965605
Ywhae	0.014267119	0.055695104		-0.000347119	0.028875264	-0.018269625	0.01427331		-0.032875013	-0.003656436	-0.056993228	1.99E-14		-0.071547801	-0.04241439	0.032589293	1.23E-05		0.017983692	0.047180988	-0.089538046	2.20E-33		-0.104016105	-0.075022049	-0.040488083	5.55E-08		-0.055069664	-0.025889236	0.104493656	6.29E-45		0.090016954	0.118926211
Elavl4	0.21944297	1.26E-196		0.205487799	0.23330892	0.206874134	2.47E-174		0.192842989	0.220820694	0.183691582	4.91E-137		0.169532527	0.197774821	0.238829609	6.01E-234		0.225000763	0.252562258	-0.216227838	8.80E-191		-0.230114843	-0.202252789	-0.522548397	0		-0.533091551	-0.511842976	0.104434646	7.04E-45		0.089957777	0.118867393
Anks1b	0.025261624	0.000702974		0.01065139	0.039861073	-0.016188806	0.029917542		-0.030795685	-0.001575013	-0.05317325	9.50E-13		-0.06773478	-0.038589072	0.016910434	0.023330402		0.002296836	0.03151681	-0.027392221	0.000238467		-0.041989578	-0.012783173	-0.070403995	3.16E-21		-0.084930775	-0.05584729	0.104255828	9.91E-45		0.08977845	0.118689157
Znrf1	0.04903684	4.66E-11		0.03444736	0.063605424	0.019615172	0.008517939		0.00500244	0.034219528	0.0127552	0.087150977		-0.001859312	0.027364264	0.091936124	4.10E-35		0.077425985	0.106407324	-0.092205874	2.60E-35		-0.106676292	-0.077696406	-0.172157128	2.83E-120		-0.186302569	-0.15794033	0.104236047	1.03E-44		0.089758612	0.11866944
Arpc3	0.033121321	8.86E-06		0.018516118	0.047712392	0.021321054	0.00424067		0.006708978	0.035924026	0.025243494	0.000709236		0.010633251	0.039842961	0.063687822	1.21E-17		0.049119374	0.078229177	-0.079528731	1.16E-26		-0.094033607	-0.0649901	-0.157243944	2.47E-100		-0.171464087	-0.142958295	0.104098438	1.34E-44		0.089620613	0.118532279
Ctxn1	0.055988336	5.64E-14		0.041408052	0.070544781	-0.047822257	1.38E-10		-0.062392818	-0.033231317	0.020919235	0.005019626		0.006306998	0.035522541	0.190992645	2.95E-148		0.176872165	0.205034519	-0.124989428	1.05E-63		-0.139349056	-0.110577245	-0.215032959	1.23E-188		-0.228927713	-0.201050601	0.10401274	1.58E-44		0.089534673	0.118446859
Stx7	0.092567474	1.41E-35		0.078058906	0.107036841	0.011267692	0.130760044		-0.003347024	0.025877597	0.06522573	1.96E-18		0.050659854	0.079763863	0.184835681	9.21E-139		0.170682566	0.19891254	-0.092906555	7.93E-36		-0.107374932	-0.078398836	-0.304600967	0		-0.317800448	-0.291283447	0.103970394	1.71E-44		0.089492207	0.118404651
Dnm3	0.037710363	4.20E-07		0.023108933	0.052295708	-0.00573422	0.441897635		-0.02034668	0.00888069	-0.067531142	1.19E-19		-0.082064318	-0.052969253	0.046367676	4.89E-10		0.031775042	0.060940547	-0.016099637	0.030833155		-0.030706578	-0.001485821	-0.099304064	1.02E-40		-0.113753146	-0.084812983	0.103233431	6.93E-44		0.088753165	0.117670071
Dctn3	0.100204472	1.97E-41		0.08571583	0.114650743	0.03283781	1.06E-05		0.018232394	0.047429214	0.068783219	2.49E-20		0.05422356	0.083313637	0.166239691	3.94E-112		0.151994789	0.180415545	-0.093039672	6.32E-36		-0.10750766	-0.078532287	-0.304530759	0		-0.317730875	-0.291212625	0.102772606	1.65E-43		0.088291048	0.117210729
Lzts1	0.010867081	0.145011198		-0.00374768	0.0254772	0.002478314	0.739622305		-0.012136291	0.01709186	0.093476281	3.00E-36		0.078969994	0.107942988	0.028503173	0.000131604		0.013894796	0.043099386	-0.06350093	1.50E-17		-0.078042671	-0.048932174	-0.166298678	3.28E-112		-0.180474234	-0.152054052	0.102648575	2.09E-43		0.08816667	0.117087095
Msmo1	0.012073284	0.105412932		-0.00254133	0.026682741	-0.052998299	1.13E-12		-0.067560138	-0.038413886	-0.142453697	1.90E-82		-0.156741551	-0.128106228	-0.110885625	2.05E-50		-0.125296747	-0.096427721	-0.056659286	2.82E-14		-0.071214484	-0.042079964	0.135661346	7.46E-75		0.121287642	0.149978168	0.102252196	4.40E-43		0.087769186	0.116691985
Npdc1	0.089384346	2.83E-33		0.074867979	0.103862838	0.063462913	1.57E-17		0.048894095	0.078004732	0.080457806	2.98E-27		0.065921152	0.094960315	0.19240206	1.77E-150		0.178289207	0.20643577	-0.132020423	6.07E-71		-0.146352221	-0.117633215	-0.319067308	0		-0.332132771	-0.305879428	0.102188179	4.96E-43		0.087704992	0.116628173
Nnat	0.139949158	1.33E-79		0.125591858	0.15424785	0.023372422	0.001719031		0.008761249	0.037973617	0.141693859	1.41E-81		0.127343388	0.155985021	0.372219615	0		0.359561348	0.384740914	-0.322141741	0		-0.335177945	-0.308982212	-0.418376952	0		-0.430359799	-0.406246672	0.102170414	5.13E-43		0.087687178	0.116610465
Abat	-0.002085509	0.779725816		-0.016699165	0.012529039	0.071421465	8.45E-22		0.056866654	0.085945923	-0.029117719	9.39E-05		-0.043713283	-0.014509728	-0.029770774	6.51E-05		-0.044365637	-0.015163205	-0.019299707	0.009639557		-0.03390431	-0.004686864	-0.073653412	4.37E-23		-0.08817267	-0.059102864	0.10199221	7.16E-43		0.087508478	0.116432828
Ubl5	-0.021470827	0.003979581		-0.036073674	-0.006858814	0.018684835	0.012210185		0.004071781	0.03328991	-0.011870438	0.111395224		-0.02648001	0.002744204	-0.082086009	2.65E-28		-0.096584311	-0.067552881	0.000625602	0.933139147		-0.013988692	0.015239628	-0.022688821	0.002340815		-0.037290622	-0.008077333	0.101705373	1.22E-42		0.087220847	0.116146905
Numbl	0.053085813	1.04E-12		0.038501517	0.067647497	0.079056666	2.30E-26		0.06451704	0.093562734	0.105571303	7.88E-46		0.091097687	0.120000328	0.042782761	9.42E-09		0.028186218	0.057361062	-0.064601677	4.12E-18		-0.079141126	-0.050034749	-0.240291539	6.56E-237		-0.254013695	-0.226472669	0.101631265	1.40E-42		0.087146535	0.116073033
Rnf11	0.010756376	0.149151949		-0.003858396	0.025366554	0.023246907	0.001820364		0.008635675	0.037848214	0.028885797	0.000106716		0.014277659	0.043481607	0.025152919	0.000741302		0.010542629	0.039752472	-0.072183788	3.10E-22		-0.086706486	-0.057630417	-0.118861159	9.96E-58		-0.133243872	-0.104428391	0.101433753	2.03E-42		0.086948477	0.115876147
Pfn2	0.098404447	5.20E-40		0.083910954	0.112856314	0.032519566	1.29E-05		0.017913914	0.047111342	-0.019300991	0.009634739		-0.033905593	-0.004688147	0.176495191	1.93E-126		0.162299649	0.19061769	-0.094846317	2.83E-37		-0.109308969	-0.080343515	-0.244336183	3.25E-245		-0.258028987	-0.230545242	0.101370899	2.28E-42		0.08688545	0.115813493
Lemd1	-0.001550786	0.835254354		-0.016164585	0.013063675	0.054774224	1.94E-13		0.040192232	0.06933289	-0.002953779	0.692019393		-0.017567187	0.011660889	0.021701615	0.003605741		0.007089698	0.036304266	-0.046314107	5.12E-10		-0.060887061	-0.031721412	-0.111991416	2.13E-51		-0.12639871	-0.097536885	0.101255614	2.82E-42		0.086769848	0.115698573
Gfra1	0.03587966	1.48E-06		0.021276651	0.050467363	0.232693671	9.63E-222		0.218823643	0.246469686	-0.060838026	3.12E-16		-0.075385167	-0.046264995	0.016466232	0.027216789		0.001852513	0.031072921	-0.053562262	6.49E-13		-0.068123103	-0.038978607	-0.15533764	6.36E-98		-0.169566866	-0.141043661	0.10086736	5.80E-42		0.086380527	0.115311546
Hepacam2	-0.002293265	0.758434213		-0.016906864	0.012321313	0.013074355	0.07952842		-0.001540105	0.027683231	-0.017769927	0.017159278		-0.032375685	-0.003156581	-0.025998256	0.000487983		-0.040596997	-0.011388417	-0.023070513	0.001972066		-0.037671978	-0.0084592	-0.057677863	9.68E-15		-0.072231144	-0.043100027	0.100669555	8.35E-42		0.086182181	0.115114364
Pik3r4	-0.01313964	0.078037982		-0.027748477	0.001474809	-0.020818825	0.005233477		-0.035422213	-0.006206547	-0.022503496	0.002541735		-0.037105458	-0.007891925	-0.033224902	8.30E-06		-0.047815851	-0.018619778	-0.001507516	0.839787978		-0.016121326	0.013106939	-0.039075508	1.58E-07		-0.053659031	-0.024475319	0.099996452	2.88E-41		0.085507244	0.114443375
Eif1	0.03401258	5.04E-06		0.019408061	0.048602587	0.009532715	0.201102064		-0.005082159	0.024143517	0.023924996	0.001331695		0.009314087	0.038525691	-0.010344561	0.165349991		-0.024954954	0.00427025	-0.068538028	3.39E-20		-0.083068989	-0.053977928	-0.095345843	1.18E-37		-0.109807003	-0.080844326	0.099897867	3.45E-41		0.085408392	0.114345098
Ip6k2	0.078397293	5.96E-26		0.063856288	0.092905016	0.022496388	0.002549745		0.007884815	0.037098357	0.029324299	8.37E-05		0.01471644	0.043919643	0.178625497	1.58E-129		0.164440597	0.192736531	-0.098559591	3.93E-40		-0.11301098	-0.084066512	-0.262775428	3.79E-285		-0.276328425	-0.249117936	0.099819914	3.98E-41		0.085330227	0.114267388
Shisa2	0.0024639	0.741082169		-0.012150703	0.017077451	0.066915076	2.54E-19		0.052352105	0.081449591	0.015826141	0.033793013		0.001212255	0.030433267	-0.05545372	9.75E-14		-0.070011148	-0.040872678	-0.013112323	0.078658822		-0.027721176	0.00150213	-0.0883064	1.63E-32		-0.102787915	-0.073787459	0.099770787	4.35E-41		0.085280967	0.114218415
Ppdpf	-0.001019765	0.891224387		-0.015633698	0.013594603	-0.018748745	0.011917274		-0.033353771	-0.004135712	-0.018238669	0.014438783		-0.03284408	-0.00362547	-0.016566884	0.026290339		-0.031173502	-0.001953191	-0.113637524	7.04E-53		-0.128039053	-0.099188082	-0.0039718	0.594283668		-0.018584886	0.010642984	0.099609191	5.85E-41		0.085118934	0.114057323
Dbn1	0.058651764	3.42E-15		0.044075378	0.073203184	0.05476411	1.96E-13		0.040182103	0.069322794	0.117061081	4.95E-56		0.102622477	0.131450368	0.228297293	3.19E-213		0.214398441	0.24210371	-0.147802851	1.06E-88		-0.162066949	-0.133476997	-0.342188969	0		-0.35502771	-0.329221175	0.099487272	7.30E-41		0.084996685	0.113935783
Nkain4	0.096776612	9.55E-39		0.082278815	0.111233459	0.130950709	8.16E-70		0.116559607	0.145286834	0.03960752	1.07E-07		0.02500783	0.054190319	0.127266424	5.29E-66		0.11286217	0.141617197	-0.073264869	7.36E-23		-0.087785043	-0.058713568	-0.297551921	0		-0.310814518	-0.284173477	0.099277574	1.07E-40		0.084786422	0.113726738
Nav1	0.023722288	0.00146332		0.009111281	0.038323168	0.073760231	3.78E-23		0.05920989	0.088279236	0.006344656	0.394848293		-0.008270277	0.020956878	0.036799015	7.93E-07		0.022196787	0.051385546	-0.054401687	2.82E-13		-0.068961026	-0.039819179	-0.146481231	3.92E-87		-0.160751277	-0.132149959	0.099041842	1.64E-40		0.084550055	0.113491738
Dmrtb1	-0.049726334	2.49E-11		-0.064293777	-0.035137703	-0.051892038	3.28E-12		-0.066455807	-0.037306164	-0.087310753	8.08E-32		-0.10179503	-0.072789464	0.159333039	5.19E-103		0.145056641	0.173543106	-0.052268519	2.29E-12		-0.066831635	-0.037683138	-0.08170656	4.68E-28		-0.096205849	-0.067172604	0.099011279	1.74E-40		0.084519411	0.11346127
Cacng4	0.01024503	0.169456573		-0.00436979	0.024855474	-0.03861271	2.21E-07		-0.053196857	-0.024012094	-0.053890177	4.69E-13		-0.068450434	-0.039306968	-0.129356645	3.75E-68		-0.143699156	-0.114959804	-0.044645468	2.08E-09		-0.059220994	-0.030050909	0.077254701	3.03E-25		0.062711337	0.091765262	0.098871533	2.24E-40		0.084379289	0.113321956
Tnik	-0.010682058	0.151981935		-0.025292275	0.003932721	-0.030893537	3.41E-05		-0.045487166	-0.016286725	-0.025526475	0.000617163		-0.040125672	-0.010916382	0.059920088	8.61E-16		0.045345631	0.074469042	-0.040375002	6.05E-08		-0.05495674	-0.025776045	-0.085918088	7.34E-31		-0.100406182	-0.071393566	0.098866371	2.26E-40		0.084374113	0.113316811
Tspan13	0.020454602	0.006079999		0.005842183	0.035058288	-0.03207357	1.69E-05		-0.046665862	-0.017467592	-0.143125885	3.21E-83		-0.1574108	-0.128781087	0.088192594	1.96E-32		0.073673383	0.102674426	-0.039245791	1.40E-07		-0.053829083	-0.024645761	-0.039352759	1.29E-07		-0.053935906	-0.024752829	0.098666025	3.24E-40		0.08417323	0.113117084
Csnk1e	0.098622493	3.51E-40		0.084129583	0.113073688	0.050516338	1.20E-11		0.035928697	0.065082456	0.059698268	1.10E-15		0.04512347	0.074247657	0.127219216	5.91E-66		0.112814796	0.141570174	-0.128425422	3.44E-67		-0.14277163	-0.114025263	-0.250805219	7.80E-259		-0.264450093	-0.237059952	0.098552698	3.98E-40		0.084059601	0.113004108
Marcks	0.042885464	8.68E-09		0.028289028	0.057463615	0.023706217	0.001474253		0.009095202	0.038307111	-0.026868463	0.0003133		-0.041466346	-0.012259111	0.005356332	0.472563272		-0.009258559	0.019968934	-0.155138855	1.13E-97		-0.169369023	-0.140844015	-0.034284108	4.24E-06		-0.048873786	-0.019679803	0.098304645	6.23E-40		0.083810885	0.112756819
Gabrg2	0.067035553	2.19E-19		0.052472794	0.081569808	0.035566375	1.83E-06		0.020963105	0.050154471	-0.080370537	3.39E-27		-0.09487327	-0.065833697	0.116410636	2.00E-55		0.101969946	0.130802275	-0.059749875	1.04E-15		-0.074299163	-0.045175156	-0.150150328	1.60E-91		-0.164403738	-0.135834226	0.097567648	2.34E-39		0.083071932	0.112022084
Calm1	0.117663994	1.35E-56		0.103227334	0.132051089	0.06596929	8.03E-19		0.051404683	0.080505841	0.061811306	1.04E-16		0.047239814	0.076356498	0.033316863	7.84E-06		0.018711808	0.047907702	-0.186798687	9.42E-142		-0.200864511	-0.172655856	-0.163969756	4.35E-109		-0.178157007	-0.149714348	0.097377031	3.28E-39		0.082880812	0.11183205
Apc2	0.075005558	6.95E-24		0.060457663	0.089521595	0.039475953	1.18E-07		0.024876139	0.054058932	0.024871618	0.00084968		0.010261182	0.039471437	0.098250747	6.86E-40		0.083756844	0.112703088	-0.085851604	8.15E-31		-0.100339879	-0.071326929	-0.205484386	5.84E-172		-0.219439579	-0.191445127	0.097308963	3.71E-39		0.082812565	0.11176419
Tonsl	0.106256136	2.08E-46		0.091784498	0.1206829	0.035592141	1.80E-06		0.020988893	0.050180206	-0.013229096	0.076032733		-0.027837879	0.001385338	0.124388161	4.19E-63		0.109973909	0.138750102	-0.067504509	1.23E-19		-0.082037742	-0.052942572	-0.223785089	1.14E-204		-0.237622128	-0.209857248	0.097218558	4.36E-39		0.082721921	0.111674061
Mpnd	0.021241039	0.00438643		0.006628932	0.035844078	0.002210678	0.766877119		-0.012403888	0.0168243	0.002000856	0.788449907		-0.012613678	0.016614536	0.095031481	2.05E-37		0.080529155	0.109493581	-0.073182491	8.22E-23		-0.087702858	-0.058631031	-0.146670282	2.34E-87		-0.160939479	-0.132339782	0.097146889	4.95E-39		0.082650063	0.11160261
Smdt1	0.071170433	1.17E-21		0.056615152	0.085695467	0.014853874	0.046358237		0.00023976	0.029461644	-0.027694458	0.000203284		-0.042291507	-0.013085589	0.071133519	1.23E-21		0.05657817	0.085658638	-0.043198965	6.76E-09		-0.057776655	-0.028602857	-0.155349202	6.15E-98		-0.169578374	-0.141055274	0.097085714	5.52E-39		0.082588727	0.111541621
Hsbp1	0.081533226	6.06E-28		0.066998892	0.096032964	0.043373035	5.88E-09		0.02877711	0.057950468	-0.029167868	9.13E-05		-0.043763379	-0.014559909	0.107560469	1.61E-47		0.093092636	0.121982889	-0.054664383	2.17E-13		-0.069223247	-0.040082238	-0.194304849	1.66E-153		-0.208327447	-0.180202387	0.096887305	7.85E-39		0.082389797	0.111343815
Scg3	0.093598168	2.43E-36		0.079092189	0.108064516	0.051384038	5.31E-12		0.036797505	0.06594868	0.03173235	2.07E-05		0.017126127	0.046325033	0.159128078	9.55E-103		0.144850767	0.17333914	-0.121899767	1.19E-60		-0.13627117	-0.107477068	-0.254456373	1.05E-266		-0.268073662	-0.24073743	0.096741716	1.02E-38		0.082243827	0.111198669
Gramd1a	0.071191386	1.14E-21		0.056636145	0.085716372	0.074747784	9.89E-24		0.060199379	0.089264439	0.031099885	3.02E-05		0.016493215	0.045693283	0.108730094	1.58E-48		0.094265717	0.123148577	-0.08995049	1.12E-33		-0.104427381	-0.075435488	-0.227691028	4.62E-212		-0.241501594	-0.213788246	0.096563911	1.39E-38		0.082065556	0.111021403
Nkain1	0.006934334	0.352402191		-0.007680609	0.021546317	0.018025276	0.015626189		0.003412009	0.032630846	0.027346735	0.000244232		0.01273766	0.041944138	0.013479348	0.070645433		-0.001135041	0.028087981	-0.046473269	4.47E-10		-0.061045974	-0.031880756	-0.11257468	6.41E-52		-0.12697994	-0.098121943	0.096240096	2.47E-38		0.081740897	0.110698568
Add2	0.050347163	1.40E-11		0.035759308	0.064913566	0.024398021	0.001065887		0.009787345	0.038998281	0.019584575	0.008621369		0.004971833	0.034188955	0.104919422	2.77E-45		0.090443935	0.119350586	-0.093660999	2.19E-36		-0.108127163	-0.07915518	-0.181054766	4.23E-133		-0.195152565	-0.166882165	0.095836143	5.02E-38		0.081335894	0.110295832
Ddr1	-0.013167792	0.077402335		-0.027776612	0.001446652	0.050646972	1.06E-11		0.036059497	0.06521287	0.051861946	3.37E-12		0.037276033	0.066425766	-0.013517583	0.069850596		-0.028126192	0.001096799	-0.022065229	0.003081133		-0.03666757	-0.007453467	-0.123637956	2.33E-62		-0.138002769	-0.109221138	0.095833678	5.04E-38		0.081333422	0.110293374
Map1lc3b	0.111979641	2.19E-51		0.097525074	0.126386975	0.093417276	3.32E-36		0.078910841	0.107884157	0.078582609	4.56E-26		0.064041991	0.093089868	0.197419359	1.56E-158		0.183334135	0.211423543	-0.151375439	5.17E-93		-0.165623208	-0.137064491	-0.330182748	0		-0.343141139	-0.317098693	0.095620058	7.33E-38		0.081119249	0.110080397
Map2k5	-0.021300258	0.004278124		-0.035903248	-0.006688175	0.002772331	0.710054561		-0.011842315	0.017385792	-0.006673332	0.370820907		-0.021285422	0.007941608	-0.020817528	0.005236291		-0.035420918	-0.006205251	-0.008551985	0.251428266		-0.023163256	0.006062938	-0.057425618	1.26E-14		-0.071979377	-0.042847412	0.095570616	7.99E-38		0.081069679	0.110031103
Kit	0.006590539	0.376786205		-0.0080244	0.021202662	0.037763201	4.05E-07		0.023161818	0.052348477	-0.040187117	6.96E-08		-0.054769116	-0.025587979	-0.058586286	3.67E-15		-0.073137831	-0.044009801	-0.008455459	0.256819033		-0.023066775	0.006159467	-0.033208208	8.39E-06		-0.047799177	-0.018603071	0.095407468	1.06E-37		0.08090611	0.109868444
Grb14	-0.026597834	0.000360089		-0.041195987	-0.011988328	-0.018019109	0.015661745		-0.032624683	-0.00340584	-0.038180561	3.01E-07		-0.052765285	-0.023579553	-0.014633192	0.04970244		-0.029241104	-1.90E-05	-0.004165867	0.576390693		-0.01877889	0.010448934	-0.029571658	7.28E-05		-0.044166737	-0.01496396	0.095256855	1.38E-37		0.080755108	0.109718282
Tnnt1	0.004935434	0.508055225		-0.00967943	0.019548189	0.009169855	0.218789728		-0.00544504	0.023780834	0.00484024	0.516272007		-0.009774617	0.019453029	-0.02088268	0.005096547		-0.035486016	-0.006270429	-0.017833971	0.016762857		-0.032439682	-0.003220645	-0.078255934	7.29E-26		-0.09276401	-0.063714635	0.09525112	1.40E-37		0.080749359	0.109712564
Samd10	0.070355837	3.37E-21		0.055799043	0.084882726	0.022984687	0.002049999		0.008373335	0.037586228	-0.007251877	0.330788941		-0.021863726	0.007363068	0.152137913	6.01E-94		0.137830195	0.16638215	-0.08138017	7.62E-28		-0.095880305	-0.066845504	-0.215076335	1.03E-188		-0.228970808	-0.201094241	0.095175547	1.59E-37		0.080673591	0.109637217
Frmpd3	-0.009333678	0.210670466		-0.023944577	0.005281208	0.009445995	0.205231267		-0.005168884	0.02405684	-0.037728384	4.15E-07		-0.052313705	-0.02312697	0.006485908	0.384409022		-0.008129028	0.021098074	-0.027835053	0.000188636		-0.042431958	-0.013226268	-0.054925535	1.67E-13		-0.069483927	-0.040343753	0.094962591	2.31E-37		0.080460088	0.109424897
Ap3s1	0.043480019	5.39E-09		0.028884207	0.058057294	0.002188586	0.76914029		-0.012425977	0.016802215	-0.023523215	0.001604159		-0.038124274	-0.008912113	0.03374911	5.97E-06		0.019144387	0.048339434	-0.048296676	9.06E-11		-0.06286647	-0.033706301	-0.103191741	7.50E-44		-0.117628515	-0.088711357	0.094889004	2.62E-37		0.080386312	0.109351529
Tmeff1	0.09659271	1.32E-38		0.082094431	0.111050115	0.073961012	2.88E-23		0.059411062	0.088479542	0.128376787	3.86E-67		0.113976454	0.142723186	0.266816673	2.31E-294		0.253189771	0.280337717	-0.178143541	7.94E-129		-0.192257181	-0.163956223	-0.389685889	0		-0.402010631	-0.377219966	0.094677906	3.78E-37		0.080174673	0.10914106
Arid5b	0.024595807	0.000970049		0.009985231	0.039195884	-0.012490511	0.093910687		-0.027099729	0.002124043	-0.034188672	4.50E-06		-0.048778466	-0.019584291	-0.028556922	0.000127804		-0.043153079	-0.013948578	-0.005330415	0.474708502		-0.019943027	0.009284474	-0.051630799	4.21E-12		-0.066195017	-0.037044585	0.094453011	5.59E-37		0.079949203	0.108916833
Speg	0.012584371	0.091467078		-0.002030168	0.027193536	0.017651927	0.017911252		0.003038546	0.032257771	-0.062100711	7.51E-17		-0.076645317	-0.047529681	-0.036833326	7.74E-07		-0.051419813	-0.022231128	0.003034884	0.684013384		-0.011579795	0.017648267	-0.034371138	4.00E-06		-0.048960711	-0.019766902	0.094358333	6.58E-37		0.079854284	0.108822436
Tsg101	0.064030459	8.07E-18		0.049462578	0.078571102	0.032249263	1.52E-05		0.017643413	0.046841353	0.090255584	6.75E-34		0.075741322	0.104731607	0.112501157	7.46E-52		0.098048194	0.126906674	-0.097426899	3.00E-39		-0.111881766	-0.082930812	-0.246291337	2.75E-249		-0.259969782	-0.232514069	0.094063573	1.09E-36		0.079558774	0.108528549
Dynll1	0.072896841	1.20E-22		0.058344831	0.087417878	0.018427407	0.013455627		0.003814269	0.033032677	0.013626874	0.067619007		-0.000987488	0.028235417	0.042338442	1.34E-08		0.027741441	0.05691739	0.012350074	0.097664325		-0.0022645	0.026959374	-0.191602697	3.24E-149		-0.205641044	-0.177485511	0.094015688	1.19E-36		0.079510767	0.108480805
Smarca4	0.035014962	2.63E-06		0.020411241	0.049603744	0.003607358	0.62855276		-0.011007388	0.018220563	0.02332248	0.001758713		0.008711283	0.03792372	0.035965185	1.40E-06		0.021362248	0.05055278	-0.066204038	6.04E-19		-0.080740087	-0.051639835	-0.124679679	2.15E-63		-0.139040501	-0.110266429	0.093797524	1.73E-36		0.07929205	0.108263286
Slc1a2	0.076072731	1.59E-24		0.061526968	0.090586188	0.015184467	0.041704093		0.000570428	0.029792021	0.056429431	3.58E-14		0.041849778	0.070985058	-0.002205222	0.767435905		-0.016818845	0.012409344	-0.074697883	1.06E-23		-0.089214657	-0.060149379	-0.142562944	1.43E-82		-0.156850322	-0.128215909	0.093631826	2.30E-36		0.079125933	0.108098076
Brinp1	0.046473187	4.47E-10		0.031880673	0.061045892	-0.01569902	0.035249445		-0.030306232	-0.001085103	-0.059301323	1.69E-15		-0.073851486	-0.044725918	0.048562845	7.14E-11		0.03397279	0.063132205	-0.022678739	0.00235136		-0.037280549	-0.008067247	-0.094970662	2.28E-37		-0.109432944	-0.08046818	0.093507733	2.84E-36		0.079001526	0.107974348
Siae	0.003654072	0.624113037		-0.010960679	0.018267262	0.040574145	5.20E-08		0.025975382	0.055155605	-0.039167294	1.48E-07		-0.053750693	-0.02456719	-0.051649625	4.13E-12		-0.066213812	-0.037063436	-0.001828289	0.806315508		-0.016442016	0.012786218	-0.040427939	5.81E-08		-0.055009604	-0.025829034	0.093447587	3.15E-36		0.078941228	0.107914378
Shf	-0.019848623	0.007764602		-0.034452795	-0.005235976	0.050929127	8.16E-12		0.03634201	0.065494546	0.041587666	2.40E-08		0.026989904	0.056167695	-0.031114361	2.99E-05		-0.045707743	-0.016507702	-0.040780917	4.45E-08		-0.055362088	-0.026182356	-0.08637879	3.55E-31		-0.100865628	-0.071855332	0.093433842	3.23E-36		0.078927448	0.107900674
Trp53i11	0.0679759	6.85E-20		0.053414798	0.082508101	0.053358605	7.93E-13		0.038774675	0.067919807	0.321909072	0		0.308747388	0.3349475	0.307676591	0		0.294386114	0.320848083	-0.244555079	1.14E-245		-0.258246281	-0.230765663	-0.503187635	0		-0.514021855	-0.492192892	0.093250748	4.41E-36		0.078743894	0.107718118
Atp6v0b	0.11873531	1.31E-57		0.104302132	0.133118486	0.076962252	4.58E-25		0.062418291	0.091473534	0.033529556	6.85E-06		0.018924663	0.048120142	0.187205347	2.24E-142		0.173064661	0.201268871	-0.057448829	1.23E-14		-0.072002544	-0.042870657	-0.332559267	0		-0.345494304	-0.319497886	0.092812886	9.30E-36		0.078304932	0.107281536
Fam57b	0.132468538	2.03E-71		0.118082971	0.146798514	0.001661064	0.823725175		-0.012953416	0.016274835	-0.025160908	0.000738421		-0.039760453	-0.010550622	0.234380946	4.62E-225		0.220522131	0.248145144	-0.120637376	1.99E-59		-0.13501351	-0.106210461	-0.270265675	2.32E-302		-0.283759075	-0.256665262	0.092661955	1.20E-35		0.078153624	0.107131047
Dclk2	0.015388128	0.039038658		0.000774137	0.029995548	0.024871991	0.000849527		0.010261556	0.039471809	0.008145309	0.274680964		-0.006469627	0.022756765	0.033202228	8.42E-06		0.018597086	0.047793203	-0.054077656	3.90E-13		-0.068637577	-0.039494703	-0.114008112	3.24E-53		-0.128408333	-0.099559827	0.092584649	1.37E-35		0.078076125	0.107053966
Wsb2	0.029741622	6.62E-05		0.015134035	0.044336517	0.012516917	0.093217979		-0.002097632	0.027126121	-0.022392575	0.002669411		-0.036994634	-0.007780956	0.04285715	8.88E-09		0.028260685	0.057435343	-0.023456002	0.001654459		-0.038057122	-0.008844869	-0.11811322	5.08E-57		-0.132498676	-0.103678015	0.092381425	1.93E-35		0.077872393	0.106851333
Gdap1l1	0.101343533	2.40E-42		0.086858009	0.115786214	0.077462273	2.26E-25		0.062919335	0.091972321	0.014258049	0.055850898		-0.00035619	0.0288662	0.196368462	7.94E-157		0.182277389	0.21037889	-0.109995024	1.25E-49		-0.124409204	-0.095534429	-0.287787543	0		-0.301135201	-0.274327135	0.092237007	2.47E-35		0.077727616	0.106707335
Nrxn2	0.08703773	1.25E-31		0.072515804	0.10152276	0.009938894	0.182566718		-0.004675951	0.024549493	-0.060104935	7.03E-16		-0.074653526	-0.045530763	0.12001421	7.90E-59		0.105585232	0.134392664	0.002146197	0.773488401		-0.01246836	0.016759837	-0.195964689	3.57E-156		-0.209977508	-0.181871377	0.092232195	2.49E-35		0.077722792	0.106702537
Nebl	0.032665804	1.17E-05		0.01806026	0.04725741	-0.005243881	0.481909798		-0.019856525	0.009371002	-0.046158792	5.85E-10		-0.06073199	-0.03156592	-0.06198581	8.56E-17		-0.076530649	-0.047414596	-0.004869522	0.513737138		-0.019482301	0.009745337	-0.022021611	0.003140163		-0.03662399	-0.00740983	0.092090448	3.16E-35		0.077580693	0.106561201
A330009N23Rik	0.001076439	0.885219863		-0.013537939	0.015690358	0.019479993	0.008983433		0.004867213	0.034084455	0.001229623	0.869024324		-0.013384784	0.015843503	-0.037730897	4.14E-07		-0.052316215	-0.023129485	-0.001807927	0.808430498		-0.016421659	0.012806577	-0.069488676	1.02E-20		-0.08401752	-0.054930293	0.091930096	4.14E-35		0.077419942	0.106401313
Serpini1	0.103889231	1.99E-44		0.089410814	0.118323751	0.062993558	2.70E-17		0.048423971	0.077536344	0.047547988	1.76E-10		0.032956724	0.062118989	0.070378128	3.27E-21		0.055821375	0.084904967	-0.083223546	4.75E-29		-0.097718862	-0.068692928	-0.222019107	2.24E-201		-0.23586797	-0.208080083	0.091519063	8.25E-35		0.077007894	0.105991468
Apbb1	0.069372127	1.18E-20		0.054813533	0.083901233	0.067059143	2.13E-19		0.052496425	0.081593346	-0.01127504	0.130509179		-0.025884941	0.003339675	0.141914138	7.89E-82		0.127564536	0.156204343	-0.062054493	7.92E-17		-0.076599193	-0.047483389	-0.228049585	9.52E-213		-0.241857699	-0.214149126	0.091489419	8.67E-35		0.076978176	0.105961909
Ntan1	0.031594488	2.25E-05		0.016988166	0.046187327	-0.011400823	0.126272561		-0.026010655	0.003213878	-0.007782385	0.296636489		-0.022394004	0.006832557	0.044493465	2.36E-09		0.029898741	0.059069222	-0.046696758	3.69E-10		-0.061269111	-0.032104501	-0.108337262	3.46E-48		-0.122757072	-0.09387172	0.091468745	8.97E-35		0.076957452	0.105941295
Slc25a5	-0.038813404	1.91E-07		-0.053397282	-0.024212973	0.067422157	1.36E-19		0.052860076	0.08195557	-0.172267169	1.98E-120		-0.186412035	-0.158050903	-0.413679558	0		-0.425719999	-0.401492649	-0.04821111	9.78E-11		-0.062781042	-0.033620633	0.381720819	0		0.369166057	0.394136283	0.091412553	9.86E-35		0.076901121	0.105885265
Sptbn2	0.076067521	1.60E-24		0.061521746	0.090580991	0.032223618	1.54E-05		0.017617749	0.046815737	-0.04139568	2.78E-08		-0.055975982	-0.026797726	0.031610578	2.23E-05		0.017004268	0.046203399	-0.049303562	3.66E-11		-0.063871706	-0.034714409	-0.11517558	2.77E-54		-0.129571651	-0.100730964	0.091280233	1.23E-34		0.076768475	0.105753325
Atp6v1e1	0.077382558	2.53E-25		0.062839457	0.091892804	0.059184725	1.92E-15		0.044609143	0.073735114	0.0644064	5.19E-18		0.049839146	0.078946258	0.129181082	5.71E-68		0.114783613	0.143524292	-0.057934563	7.37E-15		-0.072487356	-0.043357106	-0.276915184	0		-0.290354319	-0.263366834	0.091206559	1.39E-34		0.07669462	0.105679863
Dbndd1	0.07799449	1.06E-25		0.063452649	0.092503218	0.025115653	0.000754883		0.010505343	0.039715241	0.024366637	0.001081876		0.009755945	0.038966926	0.15711306	3.63E-100		0.142826836	0.17133383	-0.084120545	1.20E-29		-0.09861348	-0.069591932	-0.24206501	1.57E-240		-0.255774354	-0.228258326	0.091146038	1.54E-34		0.076633951	0.105619516
Atp5h	-0.070305476	3.59E-21		-0.084832479	-0.055748589	-0.020320166	0.00642237		-0.034923961	-0.005707696	-0.074860845	8.47E-24		-0.08937723	-0.060312664	-0.12413552	7.48E-63		-0.138498431	-0.109720402	0.04191702	1.86E-08		0.02731959	0.056496577	0.089541405	2.19E-33		0.075025415	0.104019453	0.090927379	2.22E-34		0.076414755	0.105401484
Chd3	0.04582903	7.74E-10		0.031235785	0.060402741	0.009233686	0.215599838		-0.005381205	0.023844634	0.000202579	0.978326758		-0.014411629	0.014816701	0.131773747	1.11E-70		0.117385639	0.146106546	-0.077863344	1.28E-25		-0.092372399	-0.063321233	-0.182266897	6.68E-135		-0.196358028	-0.168100497	0.09061997	3.69E-34		0.076106595	0.105094954
Rnf121	-0.011506459	0.12279796		-0.026116233	0.00310823	0.029911697	6.01E-05		0.015304222	0.044506408	0.017660035	0.017858675		0.003046656	0.032265873	-0.02037383	0.006283676		-0.034977581	-0.00576138	-0.010029419	0.178614032		-0.024639973	0.004585419	-0.086631388	2.38E-31		-0.101117534	-0.072108515	0.090533958	4.26E-34		0.076020374	0.105009189
AA387200	0.0012717	0.8645849		-0.013342713	0.015885571	0.036166872	1.22E-06		0.021564104	0.050754211	0.032541859	1.27E-05		0.017936223	0.047133609	0.015239098	0.040974406		0.000625072	0.029846617	-0.043247098	6.50E-09		-0.057824717	-0.028651041	-0.11793607	7.47E-57		-0.132322173	-0.103500291	0.090427567	5.08E-34		0.075913723	0.1049031
Diras2	0.003142482	0.673446788		-0.01147221	0.017755833	-0.006072842	0.415412974		-0.020685171	0.008542082	-0.041876125	1.92E-08		-0.05645574	-0.027278653	-0.033736275	6.01E-06		-0.048326614	-0.019131542	-0.017130608	0.021589391		-0.031736828	-0.002517073	-0.022054742	0.003095231		-0.036657093	-0.007442976	0.090339049	5.88E-34		0.07582499	0.104814835
Enox1	0.153275965	2.37E-95		0.138973099	0.167514897	-0.005436096	0.465994487		-0.020048668	0.009178799	-0.068345776	4.32E-20		-0.082877163	-0.053785332	0.023597454	0.001550239		0.008986387	0.038198446	-0.042580094	1.11E-08		-0.057158691	-0.027983342	-0.120239004	4.80E-59		-0.134616622	-0.105810769	0.090290769	6.37E-34		0.075776593	0.104766693
Ndufb10	0.046758766	3.49E-10		0.032166581	0.061331021	-0.008786262	0.238674216		-0.023397423	0.005828652	-0.060926186	2.82E-16		-0.075473151	-0.046353292	0.026126274	0.000457557		0.011516505	0.04072489	0.004169278	0.576078534		-0.010445524	0.018782299	-0.0898771	1.26E-33		-0.104354199	-0.075361921	0.090153252	7.99E-34		0.075638741	0.104629566
Epha3	-0.012592849	0.091248895		-0.027202009	0.002021688	-0.0181253	0.015059319		-0.032730795	-0.003512065	-0.022146506	0.002973827		-0.036748778	-0.007534779	-0.101133232	3.54E-42		-0.115576578	-0.086647129	-0.064922178	2.82E-18		-0.079460952	-0.050355789	0.055596332	8.43E-14		0.041015491	0.070153498	0.090126464	8.35E-34		0.075611888	0.104602855
Nacad	0.079960631	6.19E-27		0.065422916	0.09446441	0.032814719	1.07E-05		0.018209286	0.047406151	-0.003622078	0.627152333		-0.018235278	0.010992669	0.092584766	1.37E-35		0.078076241	0.107054082	-0.069511218	9.93E-21		-0.084040012	-0.054952876	-0.181423952	1.20E-133		-0.195519725	-0.167253235	0.08989476	1.22E-33		0.075379623	0.104371808
Elavl2	0.084720472	4.76E-30		0.070193214	0.099211801	0.098182091	7.76E-40		0.083688005	0.112634643	0.132732734	1.06E-71		0.118348138	0.147061633	0.206242273	2.98E-173		0.192207432	0.220192764	-0.169174354	3.93E-116		-0.183335252	-0.154943261	-0.348144531	0		-0.36092238	-0.335235993	0.08966276	1.79E-33		0.075147063	0.104140466
Trib2	0.052072009	2.76E-12		0.03748637	0.066635466	-0.001734323	0.816087021		-0.016348075	0.012880169	-0.024781558	0.00088737		-0.039381461	-0.010171076	0.123893706	1.30E-62		0.109477762	0.138257542	-0.048474692	7.73E-11		-0.063044195	-0.03388453	-0.171199262	6.17E-119		-0.185349695	-0.156977845	0.089645963	1.84E-33		0.075130226	0.104123716
Fam217b	0.025370105	0.000666567		0.010759929	0.039969451	0.011978456	0.108177054		-0.002636171	0.026587968	-0.052230954	2.37E-12		-0.066794135	-0.037645524	-0.023959698	0.001310288		-0.038560362	-0.009348806	-0.010422467	0.162188261		-0.025032819	0.004192337	-0.044753079	1.91E-09		-0.059328442	-0.030158638	0.089360605	2.94E-33		0.074844181	0.103839164
Tox	0.024166709	0.001189049		0.009555918	0.038767183	-0.021971701	0.003208972		-0.036574123	-0.007359899	-0.065792701	9.93E-19		-0.080329629	-0.051227791	0.048239425	9.53E-11		0.033648981	0.062809311	-0.07071019	2.13E-21		-0.085236275	-0.056154053	-0.045341893	1.17E-09		-0.059916356	-0.030748102	0.089298754	3.25E-33		0.074782181	0.103777487
Arhgap33	0.04329787	6.24E-09		0.028701866	0.057875415	-0.001377721	0.853418325		-0.015991565	0.013236711	-0.016631361	0.025711287		-0.031237934	-0.002017686	0.102074143	6.14E-43		0.087590638	0.1165145	-0.071112452	1.26E-21		-0.085637618	-0.056557063	-0.142663091	1.09E-82		-0.156950032	-0.128316453	0.088984221	5.43E-33		0.074466895	0.103463839
Reep3	-0.028291677	0.000147612		-0.04288811	-0.013683169	0.018254809	0.0143523		0.003641615	0.032860208	-0.010414975	0.162490305		-0.025025332	0.00419983	-0.058887106	2.65E-15		-0.073438072	-0.044311074	-0.03820476	2.96E-07		-0.052789452	-0.023603773	-0.004893237	0.511688978		-0.019506008	0.009721624	0.088814175	7.16E-33		0.074296442	0.10329427
Olig3	-0.078772839	3.47E-26		-0.093279621	-0.064232618	0.006299417	0.398227573		-0.008315514	0.020911657	-0.012335304	0.098065994		-0.026944612	0.002279273	-0.108943136	1.03E-48		-0.123360897	-0.094479392	-0.0091749	0.218536354		-0.023785877	0.005439994	0.054452796	2.68E-13		0.039870358	0.069012043	0.088746243	8.00E-33		0.074228348	0.103226529
Stat3	0.018158622	0.014874536		0.003545397	0.032764093	0.016616522	0.025843563		0.002002843	0.031223106	0.026219433	0.000436539		0.011609716	0.040817958	-0.00181889	0.807291617		-0.016432619	0.012795616	-0.021357722	0.004175352		-0.035960663	-0.006745662	-0.111087968	1.36E-50		-0.125498392	-0.096630679	0.088522409	1.15E-32		0.074003981	0.103003321
Gtf2a2	-0.029364304	8.18E-05		-0.043959605	-0.014756471	0.003844126	0.606191895		-0.010770645	0.018457254	-0.022315161	0.002761964		-0.036917287	-0.007703507	-0.064947599	2.73E-18		-0.07948632	-0.050381253	-0.024015489	0.001276537		-0.038616102	-0.009404625	0.008057651	0.279879456		-0.006557286	0.022669147	0.088457461	1.28E-32		0.073938878	0.102938554
Tle3	-0.00156177	0.834104428		-0.016175566	0.013052694	0.009221924	0.21618511		-0.005392968	0.023832878	-0.079028304	2.40E-26		-0.093534444	-0.064488618	-0.06208039	7.69E-17		-0.076625038	-0.047509328	-0.006440947	0.387713385		-0.021053131	0.008173988	0.020301092	0.006472328		0.005688614	0.034904902	0.088392199	1.42E-32		0.073873462	0.102873475
Bdh1	0.019710071	0.008204156		0.005097374	0.034314353	-0.011674487	0.117425509		-0.026284168	0.00294018	0.052357344	2.10E-12		0.03777208	0.066920305	0.056905376	2.18E-14		0.042326411	0.071460114	-0.074144164	2.25E-23		-0.088662259	-0.059594573	-0.137900695	2.58E-77		-0.152208115	-0.123535491	0.088267628	1.74E-32		0.073748595	0.102749251
Chmp5	0.073561342	4.95E-23		0.059010615	0.088080817	0.053501273	6.89E-13		0.038917536	0.068062223	0.09185968	4.66E-35		0.077349352	0.106331101	0.097382137	3.25E-39		0.082885931	0.111837141	-0.084759167	4.48E-30		-0.099250393	-0.070231997	-0.250607153	2.07E-258		-0.264253513	-0.236860469	0.088232691	1.84E-32		0.073713575	0.102714412
4931428F04Rik	0.028548112	0.00012842		0.013939762	0.043144277	-0.002893705	0.697971833		-0.01750713	0.011720956	0.012287669	0.099370345		-0.002326914	0.026897005	0.087442654	6.54E-32		0.072921675	0.101926568	-0.067087629	2.06E-19		-0.08162177	-0.05252496	-0.144632071	5.78E-85		-0.158910351	-0.130293303	0.088111773	2.23E-32		0.073592371	0.10259383
Tmem198	0.053333501	8.12E-13		0.038749538	0.067894748	0.041939955	1.83E-08		0.027342548	0.056519479	0.011152054	0.134757434		-0.003462676	0.025762021	0.075652399	2.85E-24		0.061105792	0.090166876	-0.066883053	2.64E-19		-0.081417637	-0.052320027	-0.166790292	7.09E-113		-0.18096336	-0.152547963	0.087764907	3.90E-32		0.073244686	0.102247928
Mapre3	0.08074132	1.96E-27		0.066205275	0.095243102	0.024200195	0.001170441		0.009589421	0.038800638	-0.01413137	0.058065169		-0.0287396	0.000482895	0.159341725	5.06E-103		0.145065365	0.17355175	-0.063815951	1.04E-17		-0.078357039	-0.049247715	-0.223822321	9.68E-205		-0.237659109	-0.209894716	0.087583596	5.22E-32		0.073062949	0.10206712
Nova2	0.033374985	7.56E-06		0.018769975	0.047965756	0.035982733	1.38E-06		0.02137981	0.050570305	0.049275153	3.76E-11		0.034685965	0.063843344	0.05845666	4.22E-15		0.043879981	0.073008455	-0.067273649	1.63E-19		-0.081807386	-0.052711307	-0.167008007	3.59E-113		-0.181179969	-0.152766696	0.087501119	5.96E-32		0.072980278	0.101984871
Map4k4	0.052837866	1.32E-12		0.038253239	0.067399986	0.055938658	5.94E-14		0.041358303	0.070495194	0.007453928	0.317492847		-0.007161018	0.02206569	0.036946191	7.16E-07		0.02234409	0.051532532	-0.068069619	6.10E-20		-0.082601614	-0.053508683	-0.138126202	1.45E-77		-0.152432667	-0.123761862	0.087430132	6.67E-32		0.072909124	0.10191408
Fmn2	0.0068513	0.358198039		-0.007763643	0.021463317	0.040613895	5.05E-08		0.026015171	0.0551953	0.011475942	0.123793967		-0.00313875	0.026085733	-0.004964093	0.505594954		-0.019576839	0.009650773	-0.036767754	8.10E-07		-0.051354325	-0.022165498	-0.091986214	3.76E-35		-0.106457269	-0.0774762	0.08741759	6.81E-32		0.072896552	0.101901573
Dhcr7	0.023043482	0.001996312		0.008432156	0.037644971	-0.007636537	0.305781694		-0.02224822	0.006978407	-0.092890269	8.15E-36		-0.107358694	-0.078382509	-0.071425546	8.41E-22		-0.085949994	-0.056870743	-0.042858374	8.87E-09		-0.057436564	-0.02826191	0.050769461	9.47E-12		0.036182141	0.065335151	0.087387525	7.14E-32		0.072866417	0.101871591
Arhgap15	-0.033148603	8.71E-06		-0.047739641	-0.01854342	-0.019248446	0.009833753		-0.033853089	-0.004635585	-0.054903506	1.70E-13		-0.069461938	-0.040321694	-0.061920471	9.22E-17		-0.076465442	-0.047349153	-0.028175469	0.000157172		-0.042772022	-0.013566889	0.044491784	2.37E-09		0.029897057	0.059067543	0.087385161	7.17E-32		0.072864047	0.101869233
Rpl28	-0.114064904	2.88E-53		-0.128464924	-0.099616796	-0.001388715	0.852262099		-0.016002556	0.013225719	-0.03458618	3.48E-06		-0.04917549	-0.019982114	-0.15431314	1.22E-96		-0.168547205	-0.14001473	0.113564734	8.19E-53		0.099115066	0.12796652	0.067017499	2.24E-19		0.052454708	0.081551793	0.087211733	9.46E-32		0.072690213	0.101696284
Slco3a1	0.039742691	9.69E-08		0.025143129	0.054325305	-0.003819496	0.608501344		-0.018432633	0.010795272	-0.045269789	1.24E-09		-0.059844363	-0.030675918	-0.037935876	3.58E-07		-0.052520924	-0.023334648	-0.010910695	0.143404273		-0.025520791	0.003704061	-0.038139278	3.10E-07		-0.052724057	-0.023538232	0.08711035	1.11E-31		0.072588593	0.10159518
Kifap3	0.062001133	8.41E-17		0.047429943	0.07654594	0.019555806	0.008719644		0.004943053	0.034160209	-0.040327159	6.27E-08		-0.054908964	-0.025728156	0.111721094	3.72E-51		0.097265735	0.126129327	-0.037333421	5.47E-07		-0.05191926	-0.022731658	-0.167845007	2.61E-114		-0.182012711	-0.153607628	0.087041881	1.24E-31		0.072519964	0.1015269
Alox5ap	1.19E-06	0.999873153		-0.01461298	0.014615351	-0.020030501	0.007219664		-0.034634528	-0.005417922	-0.021973957	0.003205832		-0.036576377	-0.007362156	-0.010636988	0.153717973		-0.025247229	0.003977796	-0.015058283	0.043431623		-0.02966592	-0.000444215	-0.045060366	1.48E-09		-0.059635261	-0.030466263	0.086915031	1.52E-31		0.072392818	0.101400399
Rbmx	-0.063267044	1.97E-17		-0.077809268	-0.048697905	-0.025305853	0.000687912		-0.039905261	-0.010695643	0.018279529	0.014220723		0.003666343	0.03288491	-0.066374574	4.91E-19		-0.080910256	-0.051810665	-0.039907581	8.57E-08		-0.054489967	-0.025308176	0.020565287	0.00581055		0.00595291	0.035168882	0.086800588	1.82E-31		0.072278108	0.10128627
Lhx8	0.056317812	4.02E-14		0.041737998	0.070873646	0.005841808	0.433379735		-0.008773106	0.020454228	-0.042361271	1.31E-08		-0.056940187	-0.027764294	-0.045987965	6.76E-10		-0.060561428	-0.031394899	0.008088612	0.27803578		-0.006526325	0.022700094	-0.05691048	2.17E-14		-0.071465208	-0.042331521	0.086705364	2.12E-31		0.072182663	0.101191307
Chil1	0.045097286	1.43E-09		0.030503223	0.059672124	-0.005503937	0.460447733		-0.020116484	0.009110962	-0.02768846	0.000203932		-0.042285515	-0.013079587	-0.000755461	0.919303813		-0.015369457	0.013858857	-0.026864862	0.000313883		-0.041462749	-0.012255508	-0.073863807	3.29E-23		-0.088382567	-0.059313668	0.086646895	2.32E-31		0.072124058	0.101132999
Bend5	0.071251594	1.05E-21		0.056696466	0.085776442	0.012431618	0.095470476		-0.002182945	0.02704087	0.009193154	0.217621481		-0.00542174	0.023804121	0.090425114	5.10E-34		0.075911264	0.104900655	-0.068589555	3.18E-20		-0.083120402	-0.054029547	-0.173083807	1.41E-121		-0.187224393	-0.158871503	0.086615151	2.44E-31		0.07209224	0.101101341
Vbp1	0.04515738	1.36E-09		0.030563385	0.059732126	0.028744649	0.00011533		0.014136421	0.043340608	0.053284089	8.53E-13		0.038700059	0.067845423	0.085532284	1.34E-30		0.071006876	0.100021425	-0.082211241	2.20E-28		-0.096709216	-0.067678388	-0.186194199	7.91E-141		-0.200263433	-0.172048189	0.086493257	2.96E-31		0.071970064	0.100979782
Calm3	0.053555367	6.53E-13		0.038971703	0.06811622	-0.014202058	0.056820759		-0.028810244	0.000412193	0.03549734	1.91E-06		0.020894013	0.050085523	0.178689568	1.27E-129		0.164504991	0.192800255	-0.061973223	8.68E-17		-0.076518087	-0.047401989	-0.244118343	9.19E-245		-0.257812739	-0.230325885	0.086422316	3.32E-31		0.071898958	0.100909034
Ndufaf3	0.051023022	7.47E-12		0.036436025	0.065588281	0.030448675	4.42E-05		0.015841558	0.045042797	-0.031504756	2.38E-05		-0.046097698	-0.016898371	0.049558651	2.90E-11		0.034969812	0.064126372	-0.004561305	0.540739216		-0.019174193	0.01005353	-0.140107586	8.84E-80		-0.154405597	-0.125750902	0.086338199	3.79E-31		0.071814646	0.100825147
Gdpd3	0.034711587	3.21E-06		0.020107621	0.049300743	-0.002982499	0.689180474		-0.017595897	0.011632174	-0.011071057	0.137613105		-0.025681067	0.003543682	-0.026429023	0.000392502		-0.041027342	-0.011819422	-0.028638424	0.00012224		-0.043234495	-0.014030131	-0.059511943	1.35E-15		-0.074061696	-0.04493686	0.086081875	5.67E-31		0.071557731	0.100569523
Sox14	-0.004230194	0.57051635		-0.018843195	0.010384613	0.022678945	0.002351144		0.008067454	0.037280755	-0.024108303	0.001222162		-0.038708831	-0.009497484	-0.021328875	0.004226661		-0.03593184	-0.006716803	-0.017794834	0.017004143		-0.032400574	-0.003181496	-0.047820368	1.38E-10		-0.062390931	-0.033229425	0.086000754	6.45E-31		0.071476423	0.100488623
Dstn	0.045497826	1.02E-09		0.030904209	0.060072049	0.00423144	0.570402832		-0.010383367	0.018844441	0.046143834	5.92E-10		0.031550945	0.060717055	0.078582415	4.57E-26		0.064041796	0.093089675	-0.096313236	2.17E-38		-0.110771486	-0.081814227	-0.157736115	5.83E-101		-0.171953896	-0.143452634	0.085973292	6.73E-31		0.071448897	0.100461235
Optc	0.00640288	0.390524652		-0.008212054	0.021015079	0.041656183	2.28E-08		0.02705849	0.056236114	0.003122448	0.675409428		-0.011492242	0.017735805	-0.057618804	1.03E-14		-0.072172197	-0.043040881	0.062848099	3.19E-17		0.048278276	0.077391183	-0.095261028	1.37E-37		-0.109722443	-0.080759293	0.085884821	7.74E-31		0.071360222	0.100373005
Ctbp2	-0.024807472	0.000876369		-0.039407351	-0.010197003	0.007657051	0.304484208		-0.006957893	0.022268725	-0.051557195	4.51E-12		-0.066121541	-0.036970886	0.049307381	3.65E-11		0.034718233	0.063875519	-0.0380735	3.25E-07		-0.052658366	-0.023472395	-0.054554152	2.42E-13		-0.069113216	-0.039971855	0.085876356	7.84E-31		0.071351737	0.100364563
Pcyt2	0.018550545	0.012846527		0.003937446	0.033155722	-0.003063188	0.681227709		-0.017676562	0.011551495	-0.071381417	8.91E-22		-0.085905967	-0.056826532	-0.024501977	0.001014474		-0.039102141	-0.009891353	-0.033413802	7.37E-06		-0.048004526	-0.018808821	-0.004647003	0.533160886		-0.01925986	0.00996784	0.085804315	8.78E-31		0.071279531	0.100292717
Rap1gap	0.057266036	1.49E-14		0.042687596	0.071820096	0.011551764	0.12133082		-0.003062918	0.026161513	-0.042586664	1.10E-08		-0.057165252	-0.027989919	-0.00811487	0.276478606		-0.02272634	0.006500067	-0.023584397	0.001559599		-0.038185402	-0.008973325	-0.071745804	5.53E-22		-0.086269515	-0.057191604	0.085612463	1.19E-30		0.071087238	0.100101386
Rpp25	-0.02571232	0.000562883		-0.040311338	-0.011102326	0.006704136	0.368616507		-0.007910804	0.021316213	-0.050360702	1.39E-11		-0.064927083	-0.035772865	0.004004245	0.591274622		-0.010610542	0.018617321	-0.011003932	0.140014857		-0.025613979	0.003610814	-0.032805651	1.08E-05		-0.047397093	-0.018200211	0.085604518	1.20E-30		0.071079275	0.100093462
Chn2	0.008906297	0.232319355		-0.005708611	0.023517402	0.020432498	0.006135138		0.00582007	0.035036201	-0.025253128	0.000705902		-0.039852586	-0.01064289	0.001132252	0.879313066		-0.013482137	0.015746157	-0.019413419	0.009220927		-0.034017933	-0.004800615	-0.069932159	5.80E-21		-0.084460006	-0.055374586	0.085553848	1.30E-30		0.071028489	0.10004293
Tnrc6c	0.054085046	3.87E-13		0.039502103	0.068644954	0.020390336	0.006241562		0.005777892	0.034994073	-0.017707932	0.01755083		-0.032313735	-0.003094567	0.116823761	8.24E-56		0.102384394	0.131213907	-0.060336114	5.44E-16		-0.07488425	-0.0457623	-0.170684699	3.21E-118		-0.184837802	-0.156460811	0.085433956	1.57E-30		0.070908322	0.099923362
Sars	0.022358595	0.002709681		0.007746961	0.036960684	0.038869155	1.84E-07		0.024268775	0.053452957	0.050960013	7.93E-12		0.036372936	0.065525379	0.037843873	3.83E-07		0.023242562	0.052429043	-0.097007262	6.34E-39		-0.111463408	-0.082510069	-0.129101441	6.90E-68		-0.143444968	-0.114703688	0.085211059	2.22E-30		0.070684916	0.099701068
Atcay	0.061054878	2.45E-16		0.046482187	0.075601587	0.047605871	1.67E-10		0.033014674	0.062176779	-0.01179423	0.113710795		-0.026403844	0.002820422	0.132742353	1.04E-71		0.118357792	0.147071212	-0.088442908	1.31E-32		-0.102924043	-0.073924291	-0.187554632	6.50E-143		-0.201616177	-0.173415791	0.085028674	2.95E-30		0.070502116	0.099519175
Aacs	0.030755822	3.69E-05		0.016148915	0.045349604	-0.004042412	0.587743854		-0.018655476	0.010572378	-0.035125272	2.45E-06		-0.049713918	-0.02052164	-0.040903269	4.06E-08		-0.055484268	-0.026304828	-0.045945263	7.01E-10		-0.060518793	-0.031352149	-0.017637273	0.018006628		-0.032243127	-0.003023886	0.085019993	2.99E-30		0.070493415	0.099510517
Hcfc1r1	0.049298545	3.68E-11		0.034709386	0.063866697	-0.013948005	0.061399066		-0.02855635	0.000666296	-0.020442591	0.006109905		-0.035046286	-0.005830167	0.088177607	2.01E-32		0.073658361	0.102659481	-0.03135039	2.60E-05		-0.045943506	-0.016743895	-0.144053946	2.72E-84		-0.15833478	-0.129712855	0.084948487	3.34E-30		0.070421746	0.099439203
Spsb4	0.1801157	1.03E-131		0.165938324	0.194218635	0.132893949	7.17E-72		0.118509946	0.14722219	0.055026211	1.50E-13		0.040444569	0.069584419	-0.052472563	1.88E-12		-0.067035323	-0.037887451	-0.113376479	1.21E-52		-0.127778927	-0.098926224	-0.180653396	1.66E-132		-0.194753394	-0.166478751	0.084852452	3.88E-30		0.070325494	0.099343427
Uchl1	0.140415091	3.98E-80		0.126059606	0.154711781	0.007848444	0.29255519		-0.006766498	0.022460033	0.039288429	1.35E-07		0.024688439	0.053871664	0.146121337	1.04E-86		0.131788598	0.160392992	-0.13587715	4.34E-75		-0.150193072	-0.121504259	-0.239492762	2.74E-235		-0.253220658	-0.225668433	0.084709288	4.84E-30		0.070182004	0.099200647
Cox7a2l	0.015865631	0.033351179		0.001251755	0.030472731	0.044159901	3.11E-09		0.029564816	0.058736161	0.071690098	5.95E-22		0.057135794	0.086213938	0.108705458	1.66E-48		0.094241007	0.123124024	-0.075658948	2.82E-24		-0.090173409	-0.061112354	-0.209186334	2.52E-178		-0.223118408	-0.195168816	0.084670221	5.15E-30		0.070142849	0.099161685
Sh3rf1	-0.029611601	7.12E-05		-0.044206636	-0.015003928	-0.011930124	0.109607802		-0.026539662	0.00268451	-0.034810245	3.01E-06		-0.04939928	-0.020206358	0.036494562	9.77E-07		0.021892072	0.051081484	-0.013938971	0.061567336		-0.028547321	0.000675332	-0.057478726	1.19E-14		-0.072032384	-0.042900597	0.084667467	5.17E-30		0.070140089	0.099158939
Gm11431	-0.016065901	0.03118579		-0.030672865	-0.001452076	0.023738171	0.001452589		0.009127172	0.038339036	-0.009645747	0.19581136		-0.024256493	0.004969119	-0.018563937	0.012781773		-0.033169104	-0.003950844	-0.019082637	0.010485998		-0.033687408	-0.004469718	-0.052292322	2.23E-12		-0.066855396	-0.037706973	0.084637853	5.41E-30		0.070110408	0.099129405
Dusp8	0.089692222	1.71E-33		0.075176597	0.104169845	0.028006594	0.000172106		0.013397912	0.042603322	-0.044009886	3.51E-09		-0.05858637	-0.029414639	0.056962191	2.05E-14		0.042383307	0.071516822	-0.047626804	1.64E-10		-0.062197678	-0.033035632	-0.133559761	1.39E-72		-0.147885274	-0.119178215	0.0846266	5.51E-30		0.070099129	0.099118181
Chga	0.076530578	8.39E-25		0.061985739	0.091042918	0.049198358	4.03E-11		0.034609076	0.063766676	0.027102454	0.000277496		0.012493237	0.041700103	0.077851582	1.30E-25		0.063309446	0.092360665	-0.071945014	4.25E-22		-0.086468265	-0.05739119	-0.190711209	8.15E-148		-0.204754706	-0.176589213	0.084623603	5.53E-30		0.070096126	0.099115193
Gtf2b	0.014925498	0.045314411		0.0003114	0.029533221	0.001767096	0.81267571		-0.012847402	0.016380838	0.006219326	0.404252806		-0.008395602	0.020831598	0.0014411	0.846756927		-0.013173343	0.016054927	-0.020394077	0.006232051		-0.034997812	-0.005781635	-0.087573165	5.31E-32		-0.102056718	-0.073052493	0.084514348	6.55E-30		0.069986624	0.099006231
Adra1b	0.000285298	0.969480574		-0.014328927	0.014899402	-0.005128797	0.491578461		-0.019741483	0.00948608	-0.021825788	0.003418091		-0.036428334	-0.007213923	-0.027249426	0.000257008		-0.041846927	-0.012640294	-0.007865134	0.291530036		-0.022476716	0.006749808	-0.03952332	1.14E-07		-0.054106234	-0.02492355	0.084265845	9.61E-30		0.069737559	0.098758392
Dll1	0.003999144	0.591747199		-0.010615642	0.018612222	0.044089325	3.29E-09		0.029494163	0.058665691	0.122933941	1.15E-61		0.10851473	0.137301434	-0.072718285	1.53E-22		-0.087239739	-0.058165933	-0.095730243	6.04E-38		-0.110190251	-0.08122972	-0.086302541	4.01E-31		-0.100789587	-0.071778906	0.084094873	1.25E-29		0.069566203	0.098587877
Mkrn1	0.070554805	2.61E-21		0.055998379	0.085081243	0.022206534	0.002896777		0.007594834	0.036808754	0.072504703	2.03E-22		0.057951943	0.087026656	0.111739987	3.58E-51		0.097284686	0.126148154	-0.103772955	2.49E-44		-0.118207852	-0.089294209	-0.219052304	6.56E-196		-0.232920827	-0.205094701	0.084046317	1.35E-29		0.069517538	0.09853945
Cdk5r2	0.030472652	4.36E-05		0.015865552	0.045066748	0.00860155	0.248691073		-0.006013371	0.023212798	-0.007967014	0.285324566		-0.02257855	0.006647926	0.024686078	0.000929017		0.010075547	0.03928607	-0.049642025	2.69E-11		-0.064209608	-0.03505329	-0.091151835	1.52E-34		-0.105625296	-0.076639761	0.08388172	1.74E-29		0.069352571	0.098375291
Sema6c	0.011582662	0.120338153		-0.003032017	0.026192394	0.007862801	0.291673187		-0.006752141	0.022474384	0.065089358	2.31E-18		0.050523252	0.07962778	0.099419963	8.26E-41		0.084929195	0.113868685	-0.067585127	1.11E-19		-0.082118185	-0.053023333	-0.183051348	4.49E-136		-0.19713814	-0.168888984	0.083756848	2.10E-29		0.069227419	0.098250751
Gipr	-0.001829416	0.806198535		-0.016443142	0.012785091	-0.007956359	0.285969332		-0.0225679	0.006658581	-0.00867766	0.244528597		-0.023288872	0.005937258	0.014146302	0.057800429		-0.00046796	0.028754523	-0.026288824	0.000421472		-0.040887282	-0.011679146	-0.069210329	1.45E-20		-0.083739795	-0.05465144	0.083732234	2.18E-29		0.06920275	0.098226202
Cplx2	0.012374172	0.097011857		-0.002240399	0.026983457	0.035216099	2.31E-06		0.020612542	0.049804632	0.007759213	0.298077141		-0.00685573	0.022370842	-0.02628868	0.000421503		-0.040887137	-0.011679001	-0.02673644	0.000335365		-0.041334455	-0.012127013	-0.074804383	9.15E-24		-0.089320903	-0.06025609	0.083489408	3.16E-29		0.068959382	0.097984021
Chd3os	0.088441475	1.31E-32		0.073922854	0.102922613	-0.044006105	3.52E-09		-0.058582596	-0.029410854	-0.103315567	5.93E-44		-0.117751942	-0.088835531	0.134328896	2.07E-73		0.119950205	0.148651244	-0.054094003	3.83E-13		-0.068653895	-0.039511073	-0.115867321	6.38E-55		-0.130260916	-0.101424899	0.083264772	4.46E-29		0.068734246	0.097759979
Gmip	0.041596071	2.39E-08		0.026998317	0.056176087	0.038634347	2.18E-07		0.024033751	0.053218465	0.011465377	0.124140259		-0.003149316	0.026075173	0.017560114	0.018516161		0.002946705	0.032166025	-0.037012176	6.84E-07		-0.051598432	-0.022410133	-0.124346931	4.61E-63		-0.138709031	-0.109932538	0.083121351	5.55E-29		0.068590506	0.097616937
Dpysl2	0.036294969	1.12E-06		0.021692309	0.050882145	-0.0028054	0.706755198		-0.017418851	0.01180925	0.015245163	0.040894066		0.000631138	0.029852678	0.034699938	3.24E-06		0.020095963	0.049289108	-0.061706967	1.17E-16		-0.076252369	-0.047135308	-0.107640819	1.38E-47		-0.12206297	-0.093173223	0.083080393	5.90E-29		0.068549457	0.097576087
Cltb	0.057830561	8.23E-15		0.043252951	0.072383552	5.18E-05	0.994456446		-0.014562367	0.014665964	-0.058241852	5.31E-15		-0.072794059	-0.043664852	0.026161775	0.000449438		0.011552026	0.040760357	-0.012924689	0.083032656		-0.027533654	0.001689796	-0.0858328	8.39E-31		-0.100321125	-0.071308081	0.083020468	6.46E-29		0.068489399	0.09751632
Ptprr	0.006029125	0.418778536		-0.008585797	0.020641472	0.000745105	0.920406374		-0.013869212	0.015359103	-0.032433723	1.35E-05		-0.047025599	-0.017828008	-0.013270594	0.075116878		-0.027879353	0.001343832	-0.018943983	0.011060673		-0.03354886	-0.004331016	-0.041300227	3.00E-08		-0.055880665	-0.026702178	0.082949936	7.20E-29		0.06841871	0.097445973
Dda1	0.077323798	2.75E-25		0.062780576	0.091834189	0.034793193	3.04E-06		0.020189293	0.049382249	0.042539241	1.14E-08		0.027942446	0.057117898	0.088445135	1.30E-32		0.073926523	0.102926263	-0.05454873	2.43E-13		-0.069107804	-0.039966425	-0.212322231	8.15E-184		-0.226234411	-0.198323445	0.082860862	8.24E-29		0.06832944	0.097357134
Tmem178b	0.035340631	2.12E-06		0.020737176	0.04992901	0.00361216	0.628095759		-0.011002586	0.018225364	-0.029042574	9.79E-05		-0.043638218	-0.014434535	-0.015902194	0.032946503		-0.03050927	-0.001288328	-0.035551774	1.85E-06		-0.050139889	-0.020948493	-0.050696711	1.01E-11		-0.065262524	-0.036109299	0.082716521	1.02E-28		0.06818478	0.097213172
Cox6b1	-0.001803032	0.808939144		-0.016416765	0.012811471	-0.008425505	0.258508133		-0.023036834	0.006189423	-0.02878119	0.000113039		-0.04337711	-0.014172986	-0.00560574	0.452193901		-0.020218249	0.009009164	-0.015012777	0.044069272		-0.029620444	-0.000398699	-0.043599579	4.90E-09		-0.058176676	-0.029003894	0.082697628	1.05E-28		0.068165845	0.097194329
Rapgef5	0.000782696	0.916405191		-0.013831628	0.015396685	-0.01124976	0.131373832		-0.025859674	0.003364959	-0.034136761	4.66E-06		-0.048726618	-0.01953234	0.041991662	1.75E-08		0.027394307	0.056571111	-0.025468152	0.000635177		-0.040067405	-0.010858028	-0.071837791	4.90E-22		-0.08636129	-0.057283764	0.082593405	1.23E-28		0.068061392	0.097090379
Rasl11b	-0.025589389	0.000598264		-0.040188526	-0.01097933	0.052215464	2.41E-12		0.037630013	0.066778672	0.014178108	0.05723988		-0.000436148	0.028786309	-0.065038541	2.45E-18		-0.07957707	-0.050472349	0.031314278	2.66E-05		0.016707758	0.045907435	-0.063688325	1.20E-17		-0.078229678	-0.049119878	0.08241531	1.62E-28		0.067882905	0.096912751
Pbx1	0.018969643	0.010952256		0.004356685	0.033574501	-0.010359562	0.164737607		-0.024969947	0.004255248	-0.025616072	0.000590413		-0.040215182	-0.011006026	0.185978939	1.69E-140		0.1718318	0.200049385	-0.079134283	2.06E-26		-0.093640156	-0.06459482	-0.173779669	1.46E-122		-0.187916593	-0.159570756	0.082384702	1.69E-28		0.067852229	0.096882223
Trappc4	0.085907106	7.47E-31		0.071382558	0.100395229	0.029178561	9.07E-05		0.014570608	0.04377406	0.058670958	3.35E-15		0.0440946	0.073222341	0.118661742	1.54E-57		0.104228323	0.133045188	-0.115588733	1.15E-54		-0.129983327	-0.101145426	-0.218100193	3.58E-194		-0.231974973	-0.204136683	0.082372125	1.72E-28		0.067839625	0.096869679
Clip3	0.021910722	0.003294906		0.007298893	0.036513196	0.028902244	0.000105753		0.014294116	0.043498037	0.013759637	0.064987398		-0.000854701	0.028368098	0.05596505	5.78E-14		0.041384732	0.070521537	-0.075380799	4.15E-24		-0.089895933	-0.06083365	-0.120093461	6.63E-59		-0.13447162	-0.105664744	0.082275697	1.99E-28		0.067742985	0.096773503
Atp6v1h	0.043713122	4.47E-09		0.029117558	0.05829005	0.03294338	9.90E-06		0.018338043	0.04753466	0.03136507	2.58E-05		0.016758586	0.045958169	0.074065582	2.50E-23		0.059515837	0.088583864	-0.061445939	1.58E-16		-0.075991865	-0.046873865	-0.168622601	2.25E-115		-0.182786331	-0.154388893	0.082227706	2.14E-28		0.067694888	0.096725637
Cox7a2	0.018438072	0.01340188		0.003824937	0.033043334	-0.008103213	0.277169147		-0.022714689	0.006511724	-0.015452861	0.038222355		-0.030060238	-0.000838885	0.00366794	0.622797696		-0.010946813	0.018281125	-0.032786048	1.09E-05		-0.047377514	-0.018180594	-0.062495282	4.79E-17		-0.077039087	-0.047924887	0.082114653	2.54E-28		0.067581587	0.096612879
Eif4e3	0.038463555	2.46E-07		0.023862803	0.053047902	0.021259911	0.004351649		0.006647811	0.035862934	0.022359109	0.002709069		0.007747475	0.036961197	0.015404485	0.038831005		0.000790498	0.030011895	-0.04997663	1.98E-11		-0.064543655	-0.035388311	-0.113945721	3.69E-53		-0.128346162	-0.099497241	0.082080909	2.67E-28		0.06754777	0.096579224
Rcan2	0.080987382	1.36E-27		0.066451866	0.095488531	0.070625544	2.38E-21		0.056069249	0.085151821	-0.067189679	1.81E-19		-0.081723598	-0.052627189	0.006183243	0.406985088		-0.008431685	0.020795529	-0.030104241	5.38E-05		-0.044698741	-0.015496893	-0.095722087	6.13E-38		-0.110182119	-0.081221542	0.082075535	2.69E-28		0.067542384	0.096573863
Gal3st3	0.02121605	0.004432875		0.006603932	0.03581911	0.040830297	4.29E-08		0.026231784	0.055411398	-0.039397517	1.25E-07		-0.053980603	-0.024797629	0.028314959	0.000145764		0.013706465	0.042911368	-0.03518159	2.36E-06		-0.049770166	-0.020578004	-0.084020171	1.40E-29		-0.098513373	-0.069491333	0.081487777	6.49E-28		0.066953344	0.095987633
Dlgap4	0.091458092	9.14E-35		0.076946772	0.105930672	0.023404543	0.001693945		0.008793386	0.03800571	0.038785416	1.95E-07		0.024184959	0.053369331	0.143941742	3.67E-84		0.129600202	0.158223071	-0.089154141	4.12E-33		-0.103633282	-0.074637222	-0.237010323	2.73E-230		-0.250755943	-0.223169151	0.08136114	7.84E-28		0.066826433	0.095861324
Fam189a1	-0.019692963	0.008259948		-0.034297258	-0.005080259	-0.016042533	0.031432066		-0.030649513	-0.001428703	-0.037773634	4.02E-07		-0.052358896	-0.02317226	-0.032106093	1.65E-05		-0.046698348	-0.017500139	0.001281516	0.863549896		-0.013332899	0.015895384	-0.009733447	0.191777223		-0.02434415	0.004881413	0.081056291	1.23E-27		0.066520924	0.095557262
Zfp57	0.047324294	2.14E-10		0.032732767	0.061895652	0.030077572	5.47E-05		0.015470206	0.044672101	-0.007817119	0.294485812		-0.022428722	0.006797823	0.042301003	1.38E-08		0.027703964	0.056880006	-0.032636673	1.20E-05		-0.047228313	-0.018031107	-0.129576657	2.22E-68		-0.143918291	-0.115180604	0.080985406	1.37E-27		0.066449886	0.09548656
Gm9979	0.014944735	0.045037451		0.000330642	0.029552446	0.001634353	0.826514327		-0.012980122	0.016248131	-0.02192494	0.003274684		-0.036527402	-0.007313118	-0.025587741	0.000598753		-0.040186879	-0.010977681	-0.016856586	0.023774304		-0.031463001	-0.002242973	-0.043893488	3.86E-09		-0.058470147	-0.029298117	0.08092878	1.49E-27		0.066393138	0.09543008
Lamp5	-0.011838676	0.112355739		-0.026448266	0.00277597	0.116634248	1.24E-55		0.102194273	0.131025079	-0.041415041	2.74E-08		-0.055995315	-0.026817106	-0.033068414	9.15E-06		-0.047659547	-0.018463171	-0.021107584	0.004639675		-0.035710734	-0.006495422	-0.053239621	8.91E-13		-0.067801034	-0.038655532	0.080913518	1.52E-27		0.066377843	0.095414857
Amn1	0.05503022	1.50E-13		0.040448584	0.069588421	0.055346746	1.09E-13		0.040765553	0.06990437	0.089507478	2.31E-33		0.074991407	0.103985623	0.113039434	2.44E-52		0.098588134	0.127443067	-0.093152168	5.22E-36		-0.107619826	-0.078645065	-0.239748997	8.29E-236		-0.253475054	-0.225926416	0.080900119	1.55E-27		0.066364416	0.095401493
En2	0.003770968	0.613063115		-0.010843795	0.01838412	-0.015386845	0.039054994		-0.029994265	-0.000772853	-0.016003663	0.031845429		-0.030610669	-0.001389822	-0.023119591	0.001928733		-0.037721012	-0.008508301	0.002858003	0.70151814		-0.011756653	0.017471439	-0.047034334	2.75E-10		-0.061606154	-0.032442468	0.080793014	1.82E-27		0.066257079	0.095294663
Actr10	0.038863339	1.84E-07		0.024262954	0.053447149	0.026535374	0.000371778		0.011925833	0.041133588	0.024950402	0.000817932		0.010340007	0.039550146	0.068149905	5.52E-20		0.053589112	0.082681723	-0.039826259	9.11E-08		-0.054408757	-0.025226776	-0.163682397	1.05E-108		-0.177871081	-0.14942567	0.080704066	2.08E-27		0.06616794	0.095205943
Ndufb11	-0.013982614	0.060757963		-0.028590937	0.000631681	-0.000955542	0.898036216		-0.01556949	0.013658814	-0.028487647	0.000132721		-0.043083876	-0.01387926	-0.044354484	2.65E-09		-0.058930451	-0.029759609	0.049126784	4.30E-11		0.034537415	0.06369522	-0.041039973	3.66E-08		-0.05562078	-0.026441667	0.080668373	2.19E-27		0.06613217	0.095170342
Neurod2	-0.058521031	3.94E-15		-0.073072702	-0.043944448	0.042810014	9.22E-09		0.028213499	0.057388275	0.33023862	0		0.317155096	0.343196464	-0.086256806	4.31E-31		-0.100743977	-0.071733065	-0.07825133	7.34E-26		-0.092759417	-0.063710021	-0.197543007	9.83E-159		-0.211546454	-0.183458473	0.08053163	2.68E-27		0.065995134	0.09503395
Dync1li1	0.103845421	2.17E-44		0.08936688	0.118280083	0.046981147	2.88E-10		0.03238922	0.061553051	0.045758156	8.22E-10		0.031164831	0.060331976	0.140956435	9.70E-81		0.126603067	0.15525079	-0.091272927	1.25E-34		-0.10574604	-0.076761151	-0.254575733	5.75E-267		-0.268192113	-0.240857657	0.080522338	2.71E-27		0.065985822	0.095024681
Fez1	0.039890504	8.68E-08		0.025291082	0.054472913	-0.011595156	0.119938559		-0.026204881	0.003019521	-0.170825126	2.05E-118		-0.184977501	-0.156601912	0.033944171	5.27E-06		0.019339599	0.04853426	-0.146816531	1.57E-87		-0.161085072	-0.132486629	0.078474727	5.33E-26		0.063933884	0.092982257	0.080474052	2.91E-27		0.065937433	0.094976519
Cadm3	0.071273212	1.03E-21		0.056718124	0.085798011	0.003130853	0.6745858		-0.011483838	0.017744207	0.002917746	0.695587488		-0.011696918	0.017531164	0.073033768	1.00E-22		0.058482022	0.087554484	-0.052251969	2.32E-12		-0.066815114	-0.037666567	-0.15348207	1.32E-95		-0.167720038	-0.139180087	0.080457988	2.98E-27		0.065921334	0.094960496
Arpc5	0.079578911	1.08E-26		0.065040386	0.094083659	0.036835623	7.73E-07		0.022233426	0.051422107	0.006231934	0.403300694		-0.008382995	0.020844202	0.166948254	4.33E-113		0.152706664	0.18112052	-0.038745864	2.01E-07		-0.053329832	-0.02414537	-0.255236795	2.09E-268		-0.268848137	-0.24152353	0.080296665	3.78E-27		0.065759666	0.094799586
Tstd3	0.004091823	0.583187568		-0.010522972	0.01870487	0.038582682	2.26E-07		0.023982039	0.053166869	-0.014595994	0.050285597		-0.02920393	1.82E-05	0.014907681	0.0455722		0.000293579	0.029515416	-0.024486554	0.001021954		-0.039086732	-0.009875922	-0.085407671	1.63E-30		-0.099897149	-0.070881978	0.080254924	4.02E-27		0.065717836	0.094757952
Pknox2	-0.0037421	0.615783948		-0.018355261	0.010872661	0.000173498	0.981437408		-0.014440704	0.014787626	-0.083837459	1.86E-29		-0.098331148	-0.069308211	-0.058402979	4.47E-15		-0.072954876	-0.043826219	0.070106849	4.64E-21		0.055549597	0.084634302	-0.006169456	0.408031944		-0.020781748	0.008445471	0.080250651	4.05E-27		0.065713554	0.09475369
Atp5l	0.00765927	0.304344106		-0.006955674	0.022270943	0.029482357	7.66E-05		0.0148746	0.044077531	0.024763121	0.000895274		0.01015263	0.039363042	0.004525779	0.543896581		-0.010089054	0.019138679	-0.060854206	3.06E-16		-0.075401315	-0.0462812	-0.085300683	1.93E-30		-0.09979045	-0.070774745	0.08010338	5.02E-27		0.065565969	0.094606795
Tubb4a	0.213497141	6.77E-186		0.199505449	0.227401794	0.093992879	1.24E-36		0.0794879	0.108458064	-0.034241246	4.35E-06		-0.048830976	-0.019636907	0.23833561	5.96E-233		0.224503407	0.252071791	-0.123978586	1.07E-62		-0.138342097	-0.109562931	-0.336474992	0		-0.349371194	-0.323451334	0.079963267	6.16E-27		0.065425558	0.094467039
Rab11a	0.077096478	3.79E-25		0.062552791	0.091607429	0.011598592	0.11982885		-0.003016085	0.026208315	0.012378754	0.096888184		-0.002235816	0.026988037	0.04410934	3.24E-09		0.0295142	0.058685676	-0.021032121	0.004788664		-0.035635333	-0.006419928	-0.160219452	3.70E-104		-0.174425205	-0.145947017	0.079837431	7.41E-27		0.065299454	0.094341523
Arg2	0.044445289	2.46E-09		0.029850512	0.059021119	-0.001156967	0.876699515		-0.015770866	0.013457426	0.011746793	0.115171182		-0.002867865	0.026356434	0.083776898	2.04E-29		0.069247514	0.098270748	-0.049301948	3.67E-11		-0.063870094	-0.034712793	-0.152216404	4.81E-94		-0.166460276	-0.137909019	0.079760094	8.29E-27		0.065221953	0.094264382
mt-Co3	0.057506237	1.16E-14		0.042928149	0.072059843	0.093019702	6.54E-36		0.078512266	0.107487748	0.046426063	4.65E-10		0.031833496	0.060998843	0.11575793	8.05E-55		0.10131516	0.130151917	-0.094743049	3.38E-37		-0.109206009	-0.080239983	-0.225070038	4.37E-207		-0.238898416	-0.211150391	0.079742261	8.51E-27		0.065204082	0.094246594
Lsm14b	-0.002864876	0.700834929		-0.01747831	0.011749781	0.001506435	0.839901287		-0.013108019	0.016120245	-0.002553335	0.732039128		-0.01716686	0.012061281	-0.013906308	0.062178904		-0.028514679	0.000708001	-0.035461691	1.96E-06		-0.050049918	-0.020858335	-0.046020004	6.58E-10		-0.060593418	-0.031426975	0.079562021	1.11E-26		0.065023461	0.094066812
Adra1a	-0.013832679	0.063575952		-0.028441095	0.000781644	0.047161424	2.46E-10		0.032569706	0.061733041	-0.055432702	9.96E-14		-0.069990168	-0.04085163	-0.063223821	2.07E-17		-0.077766134	-0.048654611	-0.043052536	7.60E-09		-0.057630441	-0.028456274	0.02319989	0.001859715		0.008588637	0.037801239	0.079556536	1.12E-26		0.065017964	0.094061341
Actr1a	0.060980852	2.66E-16		0.046408044	0.075527708	0.024881289	0.000845722		0.010270859	0.039481099	0.008776283	0.239207995		-0.005838631	0.023387449	0.07714618	3.53E-25		0.062602595	0.091657009	-0.078713246	3.78E-26		-0.093220178	-0.064172901	-0.149227614	2.08E-90		-0.163485245	-0.13490766	0.079472412	1.26E-26		0.064933662	0.09397743
Rab3c	0.166236006	3.98E-112		0.151991087	0.180411878	0.038434705	2.51E-07		0.023833927	0.05301909	-0.043736532	4.38E-09		-0.058313425	-0.029140992	0.021941224	0.003251662		0.007329409	0.036543672	-0.049805823	2.31E-11		-0.064373133	-0.035217291	-0.147930027	7.48E-89		-0.16219355	-0.133604698	0.079458176	1.29E-26		0.064919396	0.09396323
Lmo1	-0.001083962	0.884423362		-0.015697879	0.013530418	0.073865846	3.28E-23		0.059315711	0.088384602	0.21491543	2.00E-188		0.200932355	0.228810944	0.089663616	1.79E-33		0.075147921	0.104141319	-0.099678885	5.15E-41		-0.114126799	-0.085188816	-0.28430511	0		-0.29768244	-0.270816153	0.079454559	1.29E-26		0.064915771	0.093959622
Pmvk	0.085816132	8.62E-31		0.071291375	0.100304502	0.015921887	0.032730295		0.001308026	0.030528949	-0.039495106	1.16E-07		-0.054078058	-0.024895309	0.059906718	8.74E-16		0.045332241	0.074455699	-0.030266308	4.91E-05		-0.044860631	-0.015659068	-0.135989621	3.27E-75		-0.150305074	-0.121617155	0.079414069	1.37E-26		0.064875196	0.093919235
Rnf5	0.10629523	1.93E-46		0.091823705	0.120721864	0.054377366	2.89E-13		0.039794824	0.068936749	0.060267385	5.87E-16		0.045693464	0.074815656	0.155269382	7.74E-98		0.140975107	0.169498932	-0.079665265	9.52E-27		-0.094169794	-0.065126923	-0.285876663	0		-0.299240646	-0.272400546	0.07937428	1.45E-26		0.064835322	0.093879546
Zbtb20	0.003625645	0.626813126		-0.010989102	0.018238845	0.056054235	5.27E-14		0.041474044	0.070610557	0.083382851	3.72E-29		0.068852588	0.097877746	0.081985975	3.08E-28		0.067452628	0.096484537	-0.119212674	4.61E-58		-0.133594093	-0.104781058	-0.166576601	1.38E-112		-0.180750751	-0.152333272	0.079324227	1.56E-26		0.064785164	0.09382962
Cacna2d2	0.028160676	0.000158429		0.013552088	0.042757246	0.125844332	1.46E-64		0.111435107	0.140200653	-0.053867088	4.80E-13		-0.068427386	-0.039283847	-0.021071657	0.004710075		-0.035674837	-0.006459481	-0.025209828	0.000721001		-0.039809327	-0.010599567	-0.076315849	1.13E-24		-0.090828714	-0.061770575	0.07923949	1.77E-26		0.064700248	0.093745097
Cfl2	0.025858578	0.000523327		0.011248664	0.040457455	0.029676342	6.87E-05		0.015068711	0.044271307	0.053401902	7.60E-13		0.038818031	0.067963027	0.071353536	9.24E-22		0.056798598	0.08587815	-0.040531745	5.37E-08		-0.055113265	-0.025932941	-0.179017009	4.22E-130		-0.193125921	-0.16483408	0.079077973	2.23E-26		0.064538392	0.093583988
Phyhipl	0.021737116	0.003551158		0.007125214	0.036339737	-0.006691487	0.369520751		-0.021303569	0.007923454	-0.02580487	0.000537541		-0.040403799	-0.011194926	0.251530063	2.19E-260		0.23778999	0.265169491	-0.083364402	3.83E-29		-0.097859346	-0.068834098	-0.222490747	2.97E-202		-0.236336461	-0.208554701	0.078761658	3.53E-26		0.064221414	0.093268469
Ccl27a	0.054106368	3.79E-13		0.039523455	0.068666238	0.024827524	0.000867944		0.010217066	0.039427384	-0.010233251	0.169947593		-0.024843701	0.00438157	0.098192931	7.61E-40		0.083698874	0.11264545	-0.029131635	9.31E-05		-0.043727184	-0.014523652	-0.173003743	1.82E-121		-0.187144749	-0.15879105	0.078641038	4.20E-26		0.064100541	0.093148151
Ten1	0.01555313	0.036986598		0.000939178	0.03016044	-0.025548145	0.000610592		-0.040147321	-0.010938063	0.005807711	0.436068894		-0.008807202	0.020420144	0.038404445	2.57E-07		0.02380364	0.052988871	-0.036332242	1.09E-06		-0.050919371	-0.021729614	-0.091305625	1.18E-34		-0.105778644	-0.07679393	0.078566318	4.67E-26		0.064025666	0.093073619
Cbx4	0.02179518	0.003463501		0.007183302	0.036397752	0.041928519	1.84E-08		0.027331101	0.05650806	-0.074534606	1.32E-23		-0.08905177	-0.05998578	0.030218874	5.04E-05		0.015611603	0.044813249	-0.024124672	0.001212797		-0.038725184	-0.009513861	-0.06328137	1.93E-17		-0.077823564	-0.048712254	0.078476733	5.31E-26		0.063935894	0.092984258
Ap2m1	0.08520011	2.26E-30		0.070673942	0.099690148	0.022055907	0.003093663		0.007444141	0.036658256	-0.029783162	6.46E-05		-0.044378012	-0.015175602	0.123131147	7.37E-62		0.108712605	0.137497891	-0.043989198	3.57E-09		-0.058565714	-0.029393929	-0.186792615	9.62E-142		-0.200858474	-0.172649752	0.078361154	6.27E-26		0.063820074	0.092868967
Fam96b	0.048427788	8.06E-11		0.033837571	0.062997369	0.022387418	0.002675488		0.007775796	0.036989481	0.066587138	3.79E-19		0.052023597	0.081122362	0.057473209	1.20E-14		0.042895072	0.072026877	-0.059473937	1.40E-15		-0.074023764	-0.044898796	-0.176811678	6.75E-127		-0.190932482	-0.162617709	0.078105136	9.05E-26		0.063563524	0.092613588
Prr13	0.083986143	1.48E-29		0.069457228	0.098479436	0.058322162	4.87E-15		0.043745282	0.072874215	0.018020811	0.015651924		0.003407543	0.032626384	0.033718581	6.08E-06		0.019113834	0.048308942	-0.014696462	0.04872357		-0.029304334	-8.23E-05	-0.180774357	1.10E-132		-0.194873692	-0.166600327	0.078008736	1.04E-25		0.063466925	0.092517429
Mapk10	0.031767255	2.03E-05		0.017161057	0.046359898	0.006312434	0.397253405		-0.008302497	0.02092467	-0.077330599	2.72E-25		-0.091840973	-0.06278739	0.043487529	5.36E-09		0.028891725	0.058064792	-0.042117558	1.59E-08		-0.056696826	-0.027520331	-0.052826599	1.33E-12		-0.067388739	-0.038241957	0.077950699	1.13E-25		0.063408768	0.092459537
Rhbdl3	-0.000856302	0.908576767		-0.015470274	0.013758036	0.128383042	3.80E-67		0.113982732	0.142729417	0.020577962	0.005780391		0.00596559	0.035181547	-0.086755361	1.96E-31		-0.101241167	-0.072232776	-0.063905491	9.35E-18		-0.078446394	-0.049337403	-0.042263268	1.42E-08		-0.056842326	-0.02766619	0.077866006	1.27E-25		0.0633239	0.092375054
Dynll2	0.036125324	1.26E-06		0.021522522	0.050712717	-0.012569229	0.091857819		-0.027178402	0.002045313	-0.063349284	1.79E-17		-0.077891338	-0.048780279	0.035965796	1.40E-06		0.021362859	0.05055339	-0.018015902	0.015680265		-0.032621479	-0.003402632	-0.064472008	4.80E-18		-0.079011729	-0.049904863	0.077850662	1.30E-25		0.063308524	0.092359748
Vcan	-0.036956897	7.11E-07		-0.051543224	-0.022354805	-0.027533986	0.000221308		-0.042131199	-0.012925022	0.000208659	0.977676415		-0.01440555	0.01482278	0.01453203	0.051301773		-8.22E-05	0.029140007	-0.018719268	0.012051589		-0.033324317	-0.004106225	-0.045982304	6.80E-10		-0.060555776	-0.031389231	0.077676385	1.67E-25		0.063133887	0.092185903
Trim13	0.033199339	8.44E-06		0.018594195	0.047790318	0.02316248	0.001891582		0.008551209	0.037763862	0.076161003	1.41E-24		0.061615417	0.090674245	0.083300709	4.22E-29		0.068770262	0.097795821	-0.069538881	9.58E-21		-0.084067613	-0.05498059	-0.189976621	1.15E-146		-0.204024343	-0.175850678	0.077552584	1.99E-25		0.063009832	0.092062409
Epb41	0.002531482	0.734245386		-0.012083131	0.017145013	0.072576379	1.85E-22		0.058023756	0.087098164	0.046165189	5.82E-10		0.031572325	0.060738377	0.040950397	3.91E-08		0.026352002	0.05553133	-0.060120172	6.91E-16		-0.074668733	-0.045546023	-0.142135948	4.40E-82		-0.156425187	-0.127787222	0.077411167	2.43E-25		0.062868124	0.091921342
Atp6v1g1	0.115654987	1.00E-54		0.10121189	0.130049343	0.052004399	2.95E-12		0.037418672	0.066567973	0.111076688	1.39E-50		0.096619364	0.125487151	0.179783798	3.17E-131		0.165604741	0.193888543	-0.109910336	1.48E-49		-0.124324805	-0.095449486	-0.329103595	0		-0.342072538	-0.3160093	0.077399395	2.47E-25		0.062856328	0.091909599
Ankrd12	0.079734695	8.61E-27		0.0651965	0.094239048	0.047760143	1.46E-10		0.033169128	0.062330803	-0.006469604	0.385605289		-0.021081776	0.008145332	0.14209486	4.90E-82		0.127745972	0.156384278	-0.073066652	9.60E-23		-0.087587291	-0.058514969	-0.209848497	1.78E-179		-0.223776394	-0.19583491	0.077163385	3.45E-25		0.062619834	0.091674171
Ndufs4	0.01981527	0.00786844		0.005202611	0.034419469	0.009708622	0.192912918		-0.00490624	0.024319337	-0.006282716	0.399479525		-0.020894963	0.008332215	-0.00012032	0.9871263		-0.01473446	0.014493871	-0.045361521	1.15E-09		-0.059935954	-0.030767752	-0.062782957	3.44E-17		-0.077326174	-0.048213028	0.077073421	3.91E-25		0.062529687	0.091584429
Adamtsl1	0.005009449	0.501714198		-0.009605419	0.019622179	-0.004631221	0.534552472		-0.019244084	0.009983621	-0.000290677	0.968905433		-0.01490478	0.014323549	-0.038213001	2.94E-07		-0.052797682	-0.023612022	-0.00399898	0.591762385		-0.018612058	0.010615806	-0.044453475	2.44E-09		-0.059029292	-0.029858707	0.076953506	4.63E-25		0.062409527	0.09146481
Dcx	0.170207445	1.47E-117		0.155981273	0.184363018	0.105589767	7.61E-46		0.091116203	0.120018731	0.064567326	4.29E-18		0.050000341	0.079106847	0.22077085	4.57E-199		0.206823978	0.234628016	-0.14080998	1.42E-80		-0.155104967	-0.126456038	-0.363543349	0		-0.376159025	-0.350792905	0.076910159	4.92E-25		0.062366091	0.091421568
Ap2s1	0.010061172	0.177242778		-0.004553663	0.02467171	-0.040134364	7.24E-08		-0.054716437	-0.025535175	-0.041098686	3.50E-08		-0.055679409	-0.026500437	0.02544784	0.000641565		0.010837705	0.040047112	-0.003664816	0.623093862		-0.018278003	0.010949936	-0.052707005	1.50E-12		-0.067269355	-0.038122204	0.076622112	7.38E-25		0.062077459	0.091134229
Gast	0.056016822	5.48E-14		0.041436578	0.070573213	-0.014466615	0.052358715		-0.029074634	0.000147582	-0.059769095	1.02E-15		-0.074318345	-0.045194405	0.027972046	0.000175321		0.013363344	0.04256881	-0.02507681	0.000769283		-0.039676435	-0.01046648	-0.066379733	4.88E-19		-0.080915404	-0.051815833	0.076517741	8.54E-25		0.061972876	0.091030113
Acot9	0.086675305	2.22E-31		0.072152534	0.101161331	-0.020666003	0.005574774		-0.035269516	-0.006053665	-0.031428571	2.49E-05		-0.046021599	-0.016822132	0.094878233	2.67E-37		0.080375513	0.10934079	-0.026226781	0.00043492		-0.040825299	-0.011617068	-0.154173588	1.82E-96		-0.168408309	-0.139874576	0.076494895	8.82E-25		0.061949984	0.091007323
Fstl4	-0.005951998	0.424755122		-0.020564375	0.008662921	0.030158326	5.22E-05		0.015551015	0.044752768	-0.02807625	0.000165791		-0.042672906	-0.01346761	-0.015529126	0.037279298		-0.030136452	-0.000915168	-0.013718038	0.065802725		-0.028326524	0.000896307	-0.044149415	3.13E-09		-0.05872569	-0.029554318	0.076333062	1.11E-24		0.061787824	0.090845885
Sh3gl3	0.058209625	5.50E-15		0.043632577	0.072761893	-0.027217584	0.000261322		-0.041815117	-0.012608434	-0.035309397	2.17E-06		-0.049897815	-0.020705916	0.050836735	8.90E-12		0.0362495	0.065402311	-0.044865794	1.74E-09		-0.059440986	-0.030271477	-0.08780833	3.64E-32		-0.102291231	-0.073288211	0.076306711	1.15E-24		0.061761419	0.090819598
Mospd1	0.058052681	6.50E-15		0.043475399	0.072605249	0.045588291	9.49E-10		0.030994776	0.060162375	0.079425439	1.35E-26		0.06488659	0.093930576	0.045274557	1.23E-09		0.030680691	0.059849123	-0.068205989	5.14E-20		-0.082737684	-0.053645296	-0.185291472	1.87E-139		-0.199365779	-0.171140735	0.076293453	1.17E-24		0.061748134	0.090806372
Rhob	0.00173459	0.816059257		-0.012879902	0.016348341	0.020622136	0.005676384		0.006009781	0.035225685	0.049120609	4.32E-11		0.034531232	0.063689055	0.026883695	0.000310843		0.012274352	0.041481563	0.039230562	1.41E-07		0.024630517	0.053813875	-0.162438087	4.64E-107		-0.176632944	-0.148175675	0.076283386	1.19E-24		0.061738047	0.09079633
Pex5	0.029015379	9.93E-05		0.014407323	0.043611052	0.015509903	0.037515112		0.000895941	0.030117242	0.002686657	0.718627696		-0.011927977	0.017300143	0.005787121	0.437697441		-0.008827791	0.020399562	-0.026785291	0.000327036		-0.041383258	-0.012175892	-0.090590595	3.88E-34		-0.105065663	-0.076077148	0.076273621	1.20E-24		0.061728263	0.090786589
Paqr4	0.0603696	5.24E-16		0.045795838	0.074917669	0.009881951	0.185086044		-0.004732898	0.02449258	-0.069764103	7.19E-21		-0.084292329	-0.055206222	0.000327442	0.964974972		-0.014286792	0.014941536	-0.028287272	0.000147965		-0.04288371	-0.013678761	-0.047659368	1.59E-10		-0.06223019	-0.033068235	0.076111812	1.51E-24		0.061566127	0.090625174
Mir124a-1hg	0.038878225	1.82E-07		0.024277853	0.053462015	0.06533332	1.72E-18		0.050767627	0.079871225	0.03744781	5.05E-07		0.022846147	0.052033499	0.109654885	2.48E-49		0.095193268	0.124070227	-0.075403433	4.02E-24		-0.089918512	-0.060856329	-0.19808139	1.30E-159		-0.212081623	-0.183999866	0.075939461	1.91E-24		0.06139343	0.090453242
Nmnat2	0.069680939	8.00E-21		0.055122907	0.084209352	-0.016816221	0.02411184		-0.031422665	-0.002202597	-0.031250173	2.76E-05		-0.045843402	-0.016643609	0.051085222	7.05E-12		0.036498305	0.065650375	-0.019752116	0.008068474		-0.034356364	-0.005139434	-0.11451407	1.12E-53		-0.128912497	-0.10006737	0.07586845	2.11E-24		0.061322275	0.090382403
Polb	0.048295511	9.07E-11		0.033705134	0.062865306	0.032238859	1.53E-05		0.017633001	0.046830961	0.027114166	0.000275809		0.012504955	0.041711803	0.057809706	8.41E-15		0.043232064	0.072362736	-0.052864616	1.28E-12		-0.067426689	-0.038280024	-0.153180081	3.12E-95		-0.167419461	-0.138876805	0.07578372	2.37E-24		0.061237376	0.090297879
Serp2	0.105427056	1.04E-45		0.090953025	0.119856555	-0.004046027	0.587409934		-0.01865909	0.010568763	-0.052154124	2.55E-12		-0.066717438	-0.037568593	0.082800413	9.03E-29		0.068268857	0.097296844	-0.066268821	5.59E-19		-0.08080473	-0.05170473	-0.125105707	8.06E-64		-0.139464886	-0.110693925	0.075619628	2.98E-24		0.061072956	0.090134185
Trim46	0.051453901	4.97E-12		0.036867459	0.066018424	-0.006672147	0.370905864		-0.021284237	0.007942793	-0.011218694	0.132442436		-0.025828625	0.003396028	0.110090559	1.03E-49		0.095630252	0.124504412	-0.061107717	2.31E-16		-0.075654321	-0.046535109	-0.147311796	4.07E-88		-0.16157811	-0.132983923	0.075428046	3.88E-24		0.06088099	0.089943065
Tbc1d9	0.020059279	0.007136658		0.005446711	0.034663283	0.00472614	0.526210629		-0.009888708	0.01933897	-0.016747899	0.024692636		-0.03135439	-0.002134256	0.024440449	0.001044619		0.009829794	0.03904067	-0.03323939	8.23E-06		-0.047830321	-0.018634276	-0.07714698	3.53E-25		-0.091657807	-0.062603396	0.075344004	4.36E-24		0.060796781	0.089859226
Pou4f2	0.249596553	2.94E-256		0.235842657	0.263250474	-0.010800802	0.14747955		-0.025410957	0.003813965	-0.080048893	5.44E-27		-0.094552446	-0.065511366	-0.060210003	6.26E-16		-0.074758387	-0.045635994	-0.033306693	7.89E-06		-0.047897545	-0.018701631	-0.088507274	1.18E-32		-0.102988228	-0.07398881	0.075239691	5.04E-24		0.06069226	0.089755165
Skor2	-0.012498574	0.093698738		-0.027107788	0.002115978	-0.000956297	0.897956086		-0.015570245	0.013658059	-0.024667145	0.000937487		-0.039267155	-0.010056605	-0.01745681	0.01921808		-0.032062796	-0.00284337	-0.011490708	0.123311246		-0.026100491	0.003123982	-0.028704732	0.000117882		-0.043300733	-0.01409648	0.075190445	5.39E-24		0.060642916	0.089706037
Ndrg4	0.14340241	1.54E-83		0.129058713	0.157686112	0.024371394	0.001079438		0.009760705	0.03897168	-0.03369703	6.17E-06		-0.048287416	-0.019092266	0.129011718	8.54E-68		0.114613645	0.143355601	-0.075315298	4.54E-24		-0.089830589	-0.060768018	-0.20310174	6.24E-168		-0.217071602	-0.189048702	0.075122709	5.91E-24		0.060575046	0.089638464
Nxn	0.037659198	4.36E-07		0.023057722	0.05224461	0.009540687	0.20072551		-0.005074186	0.024151485	-0.024497757	0.001016515		-0.039097925	-0.009887131	-0.04707375	2.66E-10		-0.061645507	-0.03248193	0.067041227	2.18E-19		0.052478478	0.081575469	-0.079489553	1.23E-26		-0.093994528	-0.064950839	0.075094533	6.15E-24		0.060546814	0.089610357
Magee1	0.097301151	3.76E-39		0.082804732	0.111756402	0.015136989	0.04234715		0.000522939	0.029744574	-0.05150567	4.74E-12		-0.066070104	-0.036919294	0.095769243	5.64E-38		0.08126882	0.110229133	-0.05524519	1.21E-13		-0.069802999	-0.040663855	-0.144119014	2.28E-84		-0.158399562	-0.129778185	0.074955802	7.44E-24		0.060407809	0.089471959
Usf1	0.009585345	0.198625751		-0.005029525	0.024196121	-0.001156512	0.876747592		-0.015770411	0.013457881	0.022784342	0.002243036		0.008172898	0.037386059	0.006660048	0.371774101		-0.007954892	0.021272143	-0.056411028	3.65E-14		-0.070966688	-0.041831348	-0.07124708	1.06E-21		-0.085771939	-0.056691943	0.074871362	8.35E-24		0.060323201	0.089387721
Rtn2	0.043582557	4.97E-09		0.028986854	0.058159679	-0.005744349	0.441091627		-0.020356805	0.008870561	0.013725479	0.065656267		-0.000888865	0.028333961	0.061410743	1.64E-16		0.046838613	0.07595674	-0.076235032	1.27E-24		-0.090748094	-0.061689595	-0.114603477	9.28E-54		-0.129001586	-0.100157058	0.074686235	1.08E-23		0.060137709	0.089203038
Slc22a15	0.048710674	6.26E-11		0.034120798	0.063279793	0.032526223	1.28E-05		0.017920576	0.047117991	0.017131293	0.02158416		0.002517757	0.031737512	0.056077435	5.15E-14		0.041497277	0.070633714	-0.047369285	2.05E-10		-0.061940572	-0.032777811	-0.146384981	5.09E-87		-0.160655457	-0.132053316	0.074440467	1.50E-23		0.059891457	0.088957857
Clta	0.020501019	0.005965661		0.005888617	0.035104667	-0.00522837	0.483206923		-0.019841019	0.009386513	-0.024406069	0.001061822		-0.039006322	-0.009795397	0.026655065	0.00034968		0.012045592	0.041253161	0.007295852	0.327864951		-0.007319094	0.021907681	-0.089749501	1.55E-33		-0.104226961	-0.075234014	0.074418357	1.55E-23		0.059869303	0.0889358
Scand1	0.019829341	0.007824484		0.005216687	0.034433528	-0.001999744	0.788564653		-0.016613424	0.01261479	0.007054107	0.344147172		-0.007560838	0.021666039	0.033256889	8.14E-06		0.018651789	0.0478478	-0.017989602	0.015832859		-0.032595198	-0.003376324	-0.105694795	6.20E-46		-0.120123413	-0.091221534	0.074338582	1.73E-23		0.059789372	0.088856215
Lamtor4	0.021888884	0.003326187		0.007277046	0.036491376	0.010771139	0.148594618		-0.003843632	0.025381309	-0.030432624	4.46E-05		-0.045026764	-0.015825496	0.034509571	3.66E-06		0.019905444	0.049098975	0.001801278	0.809121423		-0.012813225	0.016415011	-0.095816793	5.19E-38		-0.11027654	-0.081316493	0.074272122	1.89E-23		0.059722781	0.088789913
Krt73	-0.027718932	0.00020066		-0.042315955	-0.013110077	-0.009798166	0.188839609		-0.024408837	0.004816689	0.040382913	6.01E-08		0.025783964	0.05496464	-0.010955897	0.141753278		-0.025565969	0.003658854	-0.023454627	0.001655503		-0.038055748	-0.008843492	-0.062172947	6.92E-17		-0.076717407	-0.047602033	0.074267626	1.90E-23		0.059718276	0.088785428
Arpc1a	0.087974733	2.78E-32		0.073455007	0.102457171	0.02772361	0.000200162		0.013114758	0.04232063	0.006918064	0.35353318		-0.00769688	0.021530053	0.150242572	1.24E-91		0.135926857	0.164495559	-0.02768864	0.000203913		-0.042285695	-0.013079767	-0.243450045	2.21E-243		-0.25714932	-0.229652943	0.074206748	2.07E-23		0.059657279	0.088724694
Cmpk1	0.063402966	1.68E-17		0.048834049	0.077944909	0.024918136	0.000830799		0.010307724	0.039517911	0.003615067	0.627819204		-0.01099968	0.018228269	0.05195729	3.08E-12		0.037371501	0.066520945	-0.048989316	4.87E-11		-0.063557978	-0.034399778	-0.137340754	1.08E-76		-0.151650539	-0.122973411	0.074151634	2.23E-23		0.059602057	0.088669711
Cend1	0.067542049	1.17E-19		0.052980178	0.0820752	0.003438709	0.6446925		-0.011176019	0.018051967	-0.007241381	0.331489369		-0.021853234	0.007373565	0.108815213	1.34E-48		0.094351088	0.123233407	-0.063732235	1.14E-17		-0.078273497	-0.04916386	-0.15987318	1.04E-103		-0.174080621	-0.145599194	0.074102712	2.38E-23		0.059553039	0.088620905
Chmp2a	0.050103847	1.76E-11		0.035515687	0.064670659	0.012326067	0.098317832		-0.002288511	0.026935381	-0.001541023	0.836276802		-0.016154825	0.013073437	0.062027493	8.16E-17		0.047456346	0.076572247	-0.010309561	0.166785427		-0.024919972	0.004305253	-0.148888644	5.33E-90		-0.163147819	-0.134567281	0.07405751	2.53E-23		0.059507749	0.088575811
Hist1h2al	0.050219345	1.58E-11		0.03563133	0.064785963	0.034741232	3.15E-06		0.02013729	0.049330352	-0.011873028	0.111317178		-0.026482599	0.002741613	0.146211424	8.16E-87		0.131879052	0.160482677	-0.006538402	0.380572888		-0.021150547	0.008076535	-0.218716749	2.69E-195		-0.232587481	-0.204757061	0.074054694	2.54E-23		0.059504927	0.088573001
Fis1	0.067350921	1.49E-19		0.052788714	0.081884489	0.032560157	1.25E-05		0.017954535	0.047151886	0.031400382	2.53E-05		0.016793923	0.045993441	0.080342995	3.53E-27		0.065806096	0.094845798	-0.04185144	1.96E-08		-0.056431091	-0.027253943	-0.189107233	2.59E-145		-0.203159937	-0.174976641	0.074038767	2.60E-23		0.059488969	0.088557112
Gm38399	0.007885457	0.290284961		-0.006729484	0.02249703	0.059808713	9.73E-16		0.045234085	0.074357886	-0.022396666	0.002664601		-0.036998721	-0.007785048	-0.029834451	6.28E-05		-0.044429245	-0.015226924	-0.018794646	0.011710761		-0.033399638	-0.004181629	-0.052152673	2.55E-12		-0.06671599	-0.03756714	0.07399935	2.74E-23		0.059449475	0.088517789
Irs2	-0.018381863	0.013687292		-0.032987167	-0.00376871	-0.004032212	0.588686465		-0.018645279	0.010582577	-0.044784375	1.86E-09		-0.05935969	-0.030189968	-0.042039679	1.69E-08		-0.056619059	-0.027442373	0.031834911	1.95E-05		0.01722876	0.046427476	-0.011396664	0.126410911		-0.026006499	0.003218037	0.073918621	3.05E-23		0.059368589	0.088437252
Dctn1	0.066819324	2.86E-19		0.052256187	0.081354046	0.029152564	9.21E-05		0.014544595	0.043748092	-0.026769778	0.00032966		-0.04136776	-0.01216037	0.020446959	0.006099013		0.005834537	0.035050651	0.002732102	0.714075646		-0.011882538	0.017345575	-0.120653417	1.92E-59		-0.135029492	-0.106226555	0.073815994	3.51E-23		0.059265762	0.088334868
Pam16	0.044053529	3.39E-09		0.029458329	0.058629948	0.01696492	0.022888578		0.002351337	0.031571258	0.001294276	0.862204792		-0.013320142	0.015908141	0.037486378	4.92E-07		0.022884749	0.052072017	-0.026547082	0.00036956		-0.041145285	-0.011937548	-0.121198729	5.69E-60		-0.135572765	-0.106773683	0.073634867	4.48E-23		0.059084283	0.088154169
Snapc3	0.064724573	3.56E-18		0.050157851	0.079263763	0.034568875	3.52E-06		0.019964795	0.049158206	0.07537157	4.20E-24		0.060824402	0.089886726	0.087242112	9.01E-32		0.072720663	0.101726579	-0.074877212	8.28E-24		-0.089393557	-0.060329063	-0.20840903	5.61E-177		-0.222345991	-0.194386914	0.073544202	5.06E-23		0.058993442	0.088063718
Yeats4	0.002560163	0.731350197		-0.012054453	0.017173686	-0.01668649	0.025224965		-0.031293024	-0.00207283	-0.044416773	2.52E-09		-0.058992646	-0.029821965	-0.00075781	0.919053769		-0.015371805	0.013856509	-0.049555402	2.91E-11		-0.064123129	-0.03496656	-0.007883608	0.290398087		-0.022495182	0.006731333	0.073517952	5.24E-23		0.058967141	0.08803753
Gm3294	0.007489653	0.315178857		-0.007125292	0.0221014	-0.006080606	0.414816899		-0.020692933	0.008534318	-0.029995109	5.73E-05		-0.044589728	-0.015387688	-0.021233061	0.004401211		-0.035836106	-0.00662095	-0.010745779	0.149553006		-0.025355963	0.003868994	-0.029803628	6.39E-05		-0.044398456	-0.015196081	0.073454542	5.71E-23		0.058903608	0.087974269
Ccer2	0.034149888	4.62E-06		0.019545477	0.048739729	-0.006358722	0.393801135		-0.020970938	0.008256211	-0.033570531	6.68E-06		-0.048161069	-0.01896567	-0.02724086	0.000258162		-0.041838369	-0.012631723	-0.007097594	0.341180737		-0.021709508	0.007517351	-0.039416564	1.23E-07		-0.053999623	-0.024816693	0.073411147	6.05E-23		0.05886013	0.087930977
Ppp2r2c	0.065025024	2.49E-18		0.050458809	0.079563582	0.007786152	0.296402731		-0.00682879	0.022397769	-0.03161524	2.22E-05		-0.046208056	-0.017008933	-0.034575975	3.51E-06		-0.049165298	-0.019971902	-0.016119423	0.030627933		-0.030726351	-0.001505612	-0.05349081	6.96E-13		-0.068051778	-0.038907059	0.073127051	8.86E-23		0.058575484	0.087647548
Arhgef2	0.042319164	1.36E-08		0.027722144	0.056898141	0.055469483	9.60E-14		0.040888464	0.070026882	0.09079734	2.75E-34		0.076284399	0.105271818	0.08144989	6.87E-28		0.066915375	0.095949844	-0.083829937	1.88E-29		-0.098323646	-0.069300672	-0.205834602	1.48E-172		-0.219787624	-0.191797383	0.073091507	9.29E-23		0.058539872	0.087612088
Hnrnpa2b1	-0.037950291	3.55E-07		-0.05253532	-0.023349075	-0.00637772	0.392389436		-0.020989929	0.008237213	0.014659242	0.049297435		4.51E-05	0.029267137	-0.03550602	1.90E-06		-0.050094192	-0.020902701	-0.108192832	4.61E-48		-0.122613128	-0.093726862	0.026033108	0.000479518		0.011423288	0.040631815	0.073085952	9.36E-23		0.058534307	0.087606546
Midn	0.024539888	0.000996303		0.009929283	0.039140016	0.010196523	0.171485451		-0.004418301	0.024806992	0.046196546	5.66E-10		0.031603717	0.060769685	0.123131049	7.37E-62		0.108712507	0.137497793	-0.094284471	7.48E-37		-0.108748793	-0.079780234	-0.171322499	4.16E-119		-0.185472291	-0.157101675	0.072748849	1.47E-22		0.058196556	0.087270232
Hmgb3	-0.039123502	1.53E-07		-0.05370696	-0.024523358	-0.048613742	6.82E-11		-0.06318302	-0.034023749	-0.08278118	9.29E-29		-0.097277661	-0.068249581	-0.105540608	8.37E-46		-0.119969733	-0.091066903	-0.115649593	1.01E-54		-0.130043968	-0.101206478	0.175065528	2.17E-124		0.16086292	0.189195648	0.07265274	1.67E-22		0.058100263	0.087174347
Pld5	-0.008693848	0.243649633		-0.023305053	0.00592107	0.013671371	0.066727402		-0.000942983	0.028279886	-0.017271004	0.02053924		-0.031877124	-0.00265751	-0.010728423	0.15021162		-0.025338616	0.003886351	-0.023862835	0.001370848		-0.038463587	-0.009251896	-0.038378288	2.62E-07		-0.052962748	-0.023777458	0.072412481	2.29E-22		0.057859546	0.086934649
Trafd1	0.046512797	4.32E-10		0.031920329	0.06108544	0.014950932	0.044948546		0.00033684	0.029558639	0.006740527	0.366022815		-0.007874414	0.021352589	0.081259208	9.12E-28		0.06672428	0.095759655	-0.046149935	5.89E-10		-0.060723146	-0.031557053	-0.148721685	8.45E-90		-0.162981619	-0.134399629	0.072395809	2.34E-22		0.057842841	0.086918015
Atp6v0e2	0.044434187	2.48E-09		0.029839398	0.059010033	0.024320932	0.001105557		0.009710218	0.038921264	-0.042500758	1.18E-08		-0.057079471	-0.027903924	0.085646745	1.12E-30		0.0711216	0.100135576	-0.068777083	2.51E-20		-0.083307515	-0.054217413	-0.106636913	9.90E-47		-0.121062413	-0.09216638	0.072269004	2.77E-22		0.057715795	0.086791505
Uqcrh	-0.049089129	4.45E-11		-0.063657627	-0.034499714	0.035375301	2.08E-06		0.020771874	0.049963636	0.015099166	0.042865404		0.000485108	0.029706777	-0.030743861	3.72E-05		-0.045337657	-0.016136946	-0.022271426	0.002815538		-0.03687359	-0.007659753	-0.032945623	9.88E-06		-0.047536901	-0.018340288	0.072245903	2.86E-22		0.05769265	0.086768457
mt-Nd1	0.022787111	0.002240258		0.008175668	0.037388825	0.070786539	1.93E-21		0.056230543	0.08531245	0.065301731	1.79E-18		0.050735984	0.079839703	0.058679586	3.32E-15		0.044103241	0.073230952	-0.099643555	5.49E-41		-0.114091579	-0.08515339	-0.155066816	1.39E-97		-0.169297325	-0.140771663	0.072122919	3.36E-22		0.057569433	0.086645759
Idi1	-0.008867125	0.234379885		-0.023478248	0.005747786	-0.031110113	3.00E-05		-0.045703499	-0.01650345	-0.13329156	2.70E-72		-0.147618173	-0.118909022	-0.13992001	1.44E-79		-0.154218826	-0.125562596	-0.045032466	1.51E-09		-0.059607404	-0.030438333	0.17848292	2.54E-129		0.164297304	0.192594726	0.071993647	3.99E-22		0.057439915	0.086516786
Srxn1	0.024370386	0.001079954		0.009759696	0.038970672	0.076374878	1.04E-24		0.061829724	0.090887599	0.024622224	0.000957871		0.010011661	0.039222276	-0.015374436	0.039213201		-0.029981865	-0.000760442	-0.031284407	2.71E-05		-0.045877597	-0.016677866	-0.10543114	1.03E-45		-0.119860625	-0.09095712	0.071645888	6.30E-22		0.057091499	0.08616983
Pou3f1	-0.018415973	0.013513459		-0.033021252	-0.003802831	0.025460565	0.000637556		0.010850436	0.040059825	0.176004427	9.81E-126		0.161806453	0.19012955	0.196248169	1.24E-156		0.182156429	0.21025931	-0.112659353	5.38E-52		-0.127064317	-0.098206878	-0.295271849	0		-0.308554555	-0.281874013	0.071603673	6.66E-22		0.057049205	0.086127712
Dctn6	0.052386812	2.04E-12		0.037801587	0.066949721	0.01630409	0.028768484		0.001690327	0.03091089	0.008263503	0.267776448		-0.006351429	0.022874906	0.041122558	3.43E-08		0.026524333	0.055703247	-0.032652926	1.18E-05		-0.047244547	-0.018047373	-0.128304542	4.58E-67		-0.142651227	-0.113903954	0.071437646	8.27E-22		0.056882867	0.085962067
Pard6a	0.025155364	0.000740419		0.010545075	0.039754914	0.047120316	2.55E-10		0.032528551	0.061691999	-0.019765923	0.008024357		-0.03437016	-0.005153246	0.014391284	0.05359837		-0.000222928	0.028999351	-0.028043854	0.000168701		-0.042640543	-0.013435194	-0.086053515	5.93E-31		-0.10054124	-0.071529305	0.071328663	9.54E-22		0.056773679	0.085853334
Tmem57	0.046320642	5.09E-10		0.031727954	0.060893587	0.007369418	0.323010897		-0.007245528	0.021981216	0.027634044	0.000209901		0.013025139	0.042231155	0.111413912	6.98E-51		0.096957615	0.125823209	-0.070627201	2.37E-21		-0.085153474	-0.056070909	-0.170568129	4.66E-118		-0.184721836	-0.156343683	0.071176665	1.16E-21		0.056621396	0.085701685
Eef1e1	0.030395341	4.55E-05		0.015788189	0.044989523	0.015669368	0.035596764		0.001055444	0.030276601	-0.003451726	0.643440668		-0.01806498	0.011163003	-0.025586451	0.000599135		-0.04018559	-0.01097639	-0.040246654	6.66E-08		-0.054828571	-0.025647574	-0.050169787	1.65E-11		-0.064736489	-0.03558171	0.071165708	1.18E-21		0.056610419	0.085690753
Sumo2	-0.036696308	8.51E-07		-0.051282971	-0.022093991	-0.041143776	3.38E-08		-0.055724435	-0.026545572	-0.028206296	0.000154581		-0.042802817	-0.013597735	-0.157589259	8.97E-101		-0.171807745	-0.14330513	-0.039744764	9.67E-08		-0.054327374	-0.025145204	0.133251305	2.98E-72		0.118868619	0.147578083	0.071049711	1.37E-21		0.056494205	0.085575021
Myo1b	0.078833147	3.18E-26		0.064293052	0.093339778	0.089281951	3.34E-33		0.074765338	0.103760732	0.107508102	1.79E-47		0.093040116	0.121930698	0.046941243	2.98E-10		0.032349269	0.06151321	-0.087666841	4.57E-32		-0.102150134	-0.073146389	-0.221553217	1.64E-200		-0.235405184	-0.207611258	0.070959994	1.54E-21		0.056404321	0.085485509
Slc6a5	-0.003691366	0.620578409		-0.018304544	0.010923389	0.007037684	0.345271743		-0.007577261	0.021649623	-0.029196917	8.98E-05		-0.043792396	-0.014588976	-0.021745198	0.003538836		-0.036347813	-0.0071333	-0.011226332	0.132179077		-0.025836259	0.003388389	-0.026228956	0.000434442		-0.040827471	-0.011619244	0.070920129	1.62E-21		0.056364382	0.085445736
Kif3c	0.049707955	2.53E-11		0.035119302	0.064275428	0.007322884	0.326075838		-0.007292062	0.021934702	0.021310562	0.004259529		0.006698482	0.035913543	0.080158651	4.63E-27		0.065621358	0.094661925	-0.056676806	2.77E-14		-0.071231971	-0.042097509	-0.15024799	1.22E-91		-0.164500952	-0.135932297	0.070864349	1.75E-21		0.056308498	0.085390083
Ube2r2	0.032450055	1.34E-05		0.017844352	0.047041912	0.040650044	4.92E-08		0.026051354	0.055231398	0.029851185	6.22E-05		0.015243669	0.044445961	0.010718981	0.150570885		-0.003895795	0.025329178	-0.028950953	0.000102948		-0.043546695	-0.014342856	-0.119951209	9.08E-59		-0.134329896	-0.105522022	0.070578299	2.53E-21		0.056021917	0.085104684
3110035E14Rik	0.070798506	1.90E-21		0.056242532	0.08532439	0.244177976	6.92E-245		0.230385932	0.257871936	-0.02292047	0.002110147		-0.037522067	-0.008309088	0.010064155	0.177114367		-0.00455068	0.024674691	-0.063084641	2.43E-17		-0.077627239	-0.048515203	-0.167828433	2.75E-114		-0.181996221	-0.153590976	0.07043327	3.05E-21		0.055876619	0.084959984
Capn10	0.022906797	0.002123161		0.008295408	0.037508406	0.002571166	0.730240595		-0.012043452	0.017184686	-0.009145378	0.220021883		-0.023756368	0.005469519	0.022217348	0.002883093		0.007605652	0.036819559	-0.010513578	0.158548715		-0.025123883	0.004101218	-0.088693903	8.71E-33		-0.103174335	-0.074175883	0.07033272	3.47E-21		0.055775884	0.084859663
Apbb2	0.128705278	1.77E-67		0.114306114	0.143050378	-0.032834372	1.06E-05		-0.047425781	-0.018228954	-0.098332815	5.92E-40		-0.112784902	-0.08383913	0.148003504	6.11E-89		0.133678478	0.162266695	-0.053050674	1.07E-12		-0.06761242	-0.038466331	-0.145614331	4.11E-86		-0.159888249	-0.131279532	0.070311063	3.57E-21		0.055754187	0.084838054
Maf1	0.021065543	0.004722152		0.006453364	0.035668727	0.020382314	0.006261998		0.005769867	0.034986058	0.044409775	2.53E-09		0.02981496	0.058985658	0.057249724	1.52E-14		0.04267126	0.071803814	-0.064498769	4.65E-18		-0.079038434	-0.049931669	-0.133443999	1.85E-72		-0.147769988	-0.119062025	0.070175217	4.25E-21		0.055618091	0.084702516
Klhl7	-0.01210004	0.104643237		-0.026709482	0.00251457	0.018437004	0.013407256		0.003823869	0.033042267	0.060680824	3.71E-16		0.046107547	0.075228277	0.049207456	3.99E-11		0.034618185	0.063775759	-0.065288854	1.82E-18		-0.079826853	-0.050723085	-0.118807512	1.12E-57		-0.133190422	-0.104374569	0.070032674	5.10E-21		0.055475285	0.084560294
Adora1	0.032795385	1.08E-05		0.018189937	0.047386839	-0.008959072	0.229563707		-0.023570152	0.005655834	-0.040658974	4.88E-08		-0.055240316	-0.026060294	-0.028544173	0.000128696		-0.043140342	-0.013935821	-0.011482619	0.123575493		-0.026092406	0.003132072	-0.025550418	0.000609907		-0.040149591	-0.010940337	0.069866204	6.31E-21		0.05530851	0.0843942
Uba1	0.064073382	7.68E-18		0.049505573	0.078613935	0.009521499	0.201632668		-0.005093375	0.024132306	0.039466712	1.19E-07		0.024866889	0.054049703	0.087268704	8.64E-32		0.072747318	0.101753098	-0.084740907	4.61E-30		-0.099232181	-0.070213695	-0.162553621	3.27E-107		-0.176747907	-0.148291736	0.069811018	6.77E-21		0.055253223	0.084339138
Ndufs5	0.021856073	0.003373694		0.007244221	0.036458593	0.018863384	0.011407438		0.00425039	0.033468323	0.012368203	0.097173128		-0.002246368	0.026977493	-0.000813762	0.913100116		-0.015427744	0.013800568	-0.024964048	0.000812546		-0.039563779	-0.010353659	-0.084354684	8.38E-30		-0.098846993	-0.069826598	0.069774729	7.09E-21		0.055216869	0.084302931
Mtus1	0.068690559	2.80E-20		0.054130733	0.083221183	0.038013187	3.39E-07		0.023412028	0.052598133	0.030200611	5.09E-05		0.015593328	0.044795006	0.04781794	1.39E-10		0.033226994	0.062388507	-0.074322526	1.77E-23		-0.088840197	-0.059773284	-0.144373826	1.16E-84		-0.158653249	-0.13003402	0.069714818	7.66E-21		0.055156848	0.084243155
BC034090	0.017589666	0.018319539		0.002976265	0.032195555	0.038785825	1.95E-07		0.024185368	0.053369739	-0.03296914	9.74E-06		-0.047560391	-0.018363823	-0.021314656	0.00425216		-0.035917634	-0.006702578	-0.014234457	0.056257858		-0.028842623	0.000379787	-0.046051842	6.40E-10		-0.060625206	-0.031458848	0.069591611	8.96E-21		0.055033416	0.084120224
Nap1l3	0.051717438	3.87E-12		0.037131337	0.066281508	-0.008531022	0.252592288		-0.023142302	0.006083903	-0.039124465	1.53E-07		-0.053707922	-0.024524322	0.052943474	1.19E-12		0.038358988	0.067505409	-0.016453323	0.027337626		-0.03106002	-0.0018396	-0.098687981	3.12E-40		-0.113138972	-0.084195245	0.069409733	1.13E-20		0.054851207	0.083938754
Clip2	0.034677554	3.28E-06		0.020073562	0.049266752	0.019110836	0.010372426		0.004497926	0.033715585	0.022723709	0.002304659		0.008112237	0.037325479	0.067580868	1.12E-19		0.053019066	0.082113935	-0.052651768	1.58E-12		-0.067214215	-0.038066893	-0.138265985	1.02E-77		-0.152571858	-0.123902182	0.069356218	1.21E-20		0.054797595	0.083885359
Nefl	0.290514101	0		0.277076296	0.303838284	0.132448646	2.13E-71		0.118063007	0.146778703	0.114615574	9.05E-54		0.100169193	0.129013641	0.011955606	0.108851619		-0.002659024	0.02656513	-0.088886978	6.36E-33		-0.103366869	-0.074369419	-0.33547006	0		-0.348376271	-0.322436677	0.069313294	1.28E-20		0.054754593	0.083842531
Cpa4	-0.004725634	0.526254969		-0.019338464	0.009889215	0.089122304	4.34E-33		0.074605308	0.103601533	-0.048027052	1.15E-10		-0.062597282	-0.033436354	-0.016849544	0.02383289		-0.031455964	-0.002235929	-0.017928039	0.016195175		-0.03253368	-0.003314742	-0.043908573	3.81E-09		-0.058485209	-0.029313217	0.069060071	1.76E-20		0.054500911	0.083589873
6030419C18Rik	-0.009152973	0.219639018		-0.02376396	0.005461923	0.004602857	0.537058023		-0.010011982	0.01921573	-0.041202906	3.23E-08		-0.055783482	-0.02660476	-0.003663541	0.623214741		-0.018276728	0.010951211	-0.01322143	0.076202898		-0.027830218	0.001393005	-0.024539059	0.000996697		-0.039139189	-0.009928454	0.068968608	1.97E-20		0.054409282	0.083498613
Zfp821	0.041969406	1.79E-08		0.027372029	0.056548887	0.01559981	0.036423003		0.000985869	0.030207089	4.94E-05	0.994717674		-0.014564808	0.014663523	0.07731442	2.78E-25		0.062771179	0.091824834	-0.061980554	8.61E-17		-0.076525403	-0.047409332	-0.126674275	2.12E-65		-0.141027365	-0.112267944	0.068939566	2.05E-20		0.054380188	0.083469636
Dpysl5	0.054478992	2.61E-13		0.03989659	0.069038192	0.017875651	0.016509207		0.003262338	0.032481331	-0.00553083	0.458259197		-0.020143367	0.00908407	0.047966048	1.22E-10		0.033375278	0.062536376	-0.05211417	2.65E-12		-0.066677553	-0.037528586	-0.112611711	5.93E-52		-0.127016842	-0.098159089	0.068823729	2.37E-20		0.054264143	0.083354057
Oaz2	0.082623795	1.18E-28		0.068091849	0.097120689	0.011809721	0.113237035		-0.002804928	0.026419327	0.033463674	7.15E-06		0.018858731	0.048054338	0.153524691	1.17E-95		0.139222891	0.167762459	-0.043308719	6.19E-09		-0.057886247	-0.028712726	-0.242368538	3.73E-241		-0.25607568	-0.228563949	0.068693669	2.79E-20		0.054133848	0.083224285
Tspyl4	0.091088328	1.69E-34		0.076576099	0.105561972	0.027110391	0.000276352		0.012501178	0.041708032	-0.029676014	6.87E-05		-0.04427098	-0.015068383	0.121942566	1.08E-60		0.10752001	0.136313808	-0.042359227	1.32E-08		-0.056938145	-0.027762248	-0.182678837	1.62E-135		-0.196767692	-0.168514554	0.068682022	2.83E-20		0.054122181	0.083212664
Trim36	0.045911394	7.22E-10		0.031318241	0.060484976	0.020639634	0.005635653		0.006027287	0.035243169	-0.003593925	0.629832		-0.018207134	0.01102082	0.074542761	1.31E-23		0.059993951	0.089059906	-0.055389133	1.04E-13		-0.069946679	-0.040808	-0.129261541	4.71E-68		-0.143604431	-0.11486436	0.06861631	3.08E-20		0.054056351	0.083147098
Rraga	0.052910062	1.23E-12		0.038325532	0.067472056	0.010887001	0.144275556		-0.003727758	0.02549711	-0.021566137	0.003821124		-0.036168903	-0.006954163	0.025186859	0.000729132		0.010576586	0.03978638	-0.003218427	0.666027167		-0.017831754	0.011396274	-0.104499096	6.22E-45		-0.118931633	-0.09002241	0.068564387	3.28E-20		0.054004335	0.08309529
Sirt2	0.037605776	4.52E-07		0.023004253	0.052191258	0.015988922	0.0320034		0.001375078	0.030595939	-0.011595706	0.119920986		-0.026205431	0.003018971	0.05078276	9.36E-12		0.036195457	0.065348427	-0.051270678	5.92E-12		-0.065835515	-0.036683999	-0.100101955	2.37E-41		-0.114548547	-0.085613033	0.068513377	3.50E-20		0.053953233	0.083044393
Araf	0.075234636	5.07E-24		0.060687195	0.089750122	0.02347967	0.001636583		0.008868548	0.038080769	-0.041641023	2.30E-08		-0.056220975	-0.027043314	0.084182821	1.09E-29		0.069654348	0.09867559	-0.020338929	0.006373567		-0.034942709	-0.005726466	-0.144941374	2.52E-85		-0.159218284	-0.130603853	0.068438516	3.85E-20		0.053878238	0.082969698
Ccser1	0.01186986	0.111412661		-0.002744782	0.026479432	0.00737918	0.322370288		-0.007235766	0.021990974	-0.022552817	0.002486778		-0.037154736	-0.007941268	-0.005032105	0.499781683		-0.019644826	0.009582765	-0.010932818	0.142594391		-0.025542903	0.003681936	-0.05096867	7.86E-12		-0.065534022	-0.036381604	0.068420099	3.94E-20		0.053859788	0.082951322
Hid1	0.020793568	0.005288548		0.006181281	0.035396977	0.026042631	0.000477229		0.011432816	0.040641328	-0.025773049	0.000546132		-0.040372008	-0.011163088	0.014926925	0.045293818		0.000312827	0.029534647	-0.032681033	1.16E-05		-0.047272621	-0.0180755	-0.065626315	1.21E-18		-0.080163598	-0.051061121	0.068403802	4.02E-20		0.053843461	0.08293506
Fbxw7	0.066887844	2.63E-19		0.052324826	0.081422418	0.004698632	0.528621289		-0.009916215	0.019311471	-0.012547372	0.09242415		-0.027156558	0.002067172	-0.039794006	9.33E-08		-0.054376548	-0.025194492	-0.011082769	0.137197309		-0.025692773	0.003531968	-0.06117959	2.13E-16		-0.07572605	-0.046607096	0.068393471	4.07E-20		0.053833112	0.082924752
Smarcc2	0.02458784	0.00097375		0.00997726	0.039187924	0.002697626	0.717527983		-0.011917009	0.01731111	-0.00424408	0.569252036		-0.018857076	0.010370729	0.090311379	6.15E-34		0.075797252	0.104787243	-0.050913028	8.28E-12		-0.065478475	-0.036325891	-0.123697394	2.03E-62		-0.13806198	-0.109280779	0.068294093	4.61E-20		0.053733557	0.082825593
Fam171a2	0.005116587	0.49261029		-0.009498288	0.019729278	0.004318647	0.562485709		-0.010296168	0.018931618	0.034342887	4.08E-06		0.019738628	0.048932494	0.077596996	1.87E-25		0.063054335	0.092106711	-0.063231062	2.05E-17		-0.077773359	-0.048661863	-0.124942372	1.17E-63		-0.139302182	-0.110530026	0.068057895	6.19E-20		0.053496938	0.082589916
Scgn	-0.014338558	0.054480552		-0.028946658	0.000275666	-0.008994631	0.227720158		-0.023605694	0.005620273	-0.053150466	9.72E-13		-0.067712036	-0.038566256	0.035728807	1.64E-06		0.021125672	0.0503167	0.029210609	8.91E-05		0.014602677	0.043806075	-0.059327294	1.65E-15		-0.073877406	-0.044751929	0.067849486	8.02E-20		0.053288159	0.082381964
Maml3	0.008585417	0.249579724		-0.006029505	0.023196672	0.035085335	2.51E-06		0.020481671	0.04967403	-0.014216855	0.056563096		-0.028825032	0.000397393	-0.003562363	0.632841923		-0.018175582	0.011052378	-0.004033368	0.588579605		-0.018646435	0.010581421	-0.070662023	2.27E-21		-0.085188218	-0.056105796	0.067734163	9.25E-20		0.053172632	0.082266894
Brinp2	0.02301183	0.002025052		0.00840049	0.037613346	0.003076209	0.679947639		-0.011538475	0.017689579	-0.036595105	9.12E-07		-0.051181899	-0.021992702	0.020101585	0.007016188		0.005489032	0.034705555	-0.026372903	0.000403867		-0.040971277	-0.011763271	-0.056061478	5.23E-14		-0.070617787	-0.041481298	0.067549424	1.16E-19		0.052987567	0.082082559
Zfp637	0.011087612	0.137025654		-0.003527125	0.025697614	0.004688229	0.529534391		-0.009926617	0.019301072	0.05131251	5.69E-12		0.036725885	0.065877275	0.024416724	0.001056463		0.009806057	0.039016967	-0.083835505	1.86E-29		-0.098329199	-0.069306253	-0.087855298	3.37E-32		-0.102338069	-0.07333529	0.067542269	1.17E-19		0.052980399	0.082075421
Zfp157	0.021858828	0.003369681		0.007246978	0.036461346	0.031058189	3.09E-05		0.016451491	0.045651634	0.01024134	0.16961028		-0.00437348	0.024851786	0.020807365	0.005258399		0.006195084	0.035410763	-0.041189949	3.26E-08		-0.055770543	-0.026591791	-0.094013741	1.19E-36		-0.108478864	-0.079508815	0.067463401	1.29E-19		0.052901392	0.081996724
Dpy19l1	-0.033023662	9.41E-06		-0.047614848	-0.018418385	-0.023731379	0.001457169		-0.038332251	-0.009120377	-0.047984561	1.20E-10		-0.06255486	-0.033393813	-0.052376431	2.06E-12		-0.066939359	-0.037791193	0.031060989	3.09E-05		0.016454292	0.045654431	0.022350318	0.002719574		0.007738681	0.036952414	0.067387724	1.42E-19		0.052825582	0.081921212
Rala	0.065854492	9.22E-19		0.051289688	0.080391288	0.001362901	0.854977562		-0.013251529	0.015976748	0.051560675	4.50E-12		0.03697437	0.066125014	0.049331808	3.57E-11		0.03474269	0.063899905	-0.040311402	6.34E-08		-0.054893229	-0.025712384	-0.160149665	4.56E-104		-0.174355759	-0.145876918	0.067371239	1.45E-19		0.052809068	0.081904763
Fam13a	0.043219043	6.65E-09		0.028622956	0.057796703	0.001329561	0.858487287		-0.013284863	0.015943417	-0.046634156	3.89E-10		-0.061206608	-0.032041827	0.05881219	2.88E-15		0.044236045	0.0733633	-0.030502934	4.28E-05		-0.045096997	-0.015895855	-0.087584182	5.21E-32		-0.102067704	-0.073063536	0.067353346	1.48E-19		0.052791143	0.081886909
Reep1	0.144091176	2.46E-84		0.129750235	0.158371847	-0.023281589	0.001791829		-0.037882865	-0.008670373	-0.094420881	5.91E-37		-0.108884798	-0.079916991	0.137036744	2.33E-76		0.122668243	0.151347808	-0.059655096	1.15E-15		-0.07420457	-0.045080232	-0.146119422	1.05E-86		-0.160391086	-0.131786675	0.067288865	1.60E-19		0.052726549	0.081822568
Cacnb4	0.011711901	0.116254755		-0.002902762	0.026321561	0.012923495	0.083061112		-0.00169099	0.02753246	0.00163502	0.826444735		-0.012979456	0.016248797	0.072714887	1.54E-22		0.058162528	0.087236349	-0.044654467	2.07E-09		-0.059229979	-0.030059918	-0.113245359	1.59E-52		-0.127648268	-0.098794697	0.067225714	1.73E-19		0.052663287	0.081759555
Stx12	0.052942206	1.19E-12		0.038357718	0.067504143	0.015958573	0.03233076		0.001344721	0.03056561	0.01749208	0.018975862		0.00287865	0.03209804	0.103507766	4.12E-44		0.089028272	0.117943521	-0.049731598	2.48E-11		-0.064299032	-0.035142974	-0.171217429	5.82E-119		-0.185367768	-0.156996099	0.067206912	1.77E-19		0.052644452	0.081740794
Syndig1l	0.013042519	0.080263553		-0.001571946	0.027651415	-0.003908885	0.60013844		-0.018521992	0.010705893	-0.027789153	0.000193305		-0.042386105	-0.01318034	-0.007399929	0.321011506		-0.022011714	0.007215017	-0.014326497	0.054684032		-0.028934605	0.000287729	-0.038290203	2.79E-07		-0.052874781	-0.023689294	0.067166776	1.86E-19		0.052604246	0.081700745
Smap2	0.035970422	1.39E-06		0.021367489	0.050558011	0.003157145	0.672011749		-0.011457549	0.017770491	-0.034428308	3.86E-06		-0.04901781	-0.019824116	0.015399006	0.038900464		0.000785017	0.030006419	-0.02588467	0.000516549		-0.040483521	-0.011274769	-0.061174662	2.14E-16		-0.075721132	-0.04660216	0.067077509	2.08E-19		0.052514823	0.081611672
Hnrnph1	-0.016796579	0.024277588		-0.031403036	-0.002182949	-0.003035411	0.68396149		-0.017648793	0.011579268	0.002918732	0.695489704		-0.011695932	0.01753215	-0.030537344	4.20E-05		-0.045131369	-0.015930288	-0.02877121	0.00011366		-0.043367141	-0.014162999	-0.018274041	0.014249843		-0.032879426	-0.003660853	0.066998318	2.29E-19		0.052435493	0.081532653
Asic2	0.022087719	0.003051093		0.007475966	0.036690041	0.004627993	0.534837312		-0.009986848	0.019240857	-0.025252819	0.000706008		-0.039852277	-0.010642581	-0.0208926	0.005075569		-0.035495928	-0.006280352	-0.016891888	0.023482464		-0.031498278	-0.002278285	-0.036636479	8.86E-07		-0.051223219	-0.02203411	0.066943085	2.45E-19		0.052380164	0.08147754
Nol4	0.05603562	5.37E-14		0.041455402	0.070591976	0.035944398	1.42E-06		0.021341443	0.050532019	-0.011941507	0.109269483		-0.026551039	0.002673125	0.045811527	7.85E-10		0.031218262	0.060385265	-0.044877141	1.72E-09		-0.059452316	-0.030282836	-0.116305592	2.50E-55		-0.130697609	-0.101864566	0.066821051	2.85E-19		0.052257917	0.08135577
Atox1	0.027333673	0.000245912		0.01272459	0.041931088	0.012713929	0.088178349		-0.001900589	0.027323018	-0.044570747	2.22E-09		-0.059146386	-0.029976106	-0.023691681	0.001484205		-0.038292589	-0.00908066	-0.006814426	0.360791014		-0.021426457	0.007800517	-0.031601828	2.24E-05		-0.046194659	-0.016995511	0.066731238	3.18E-19		0.052167948	0.081266151
BC037034	0.029430568	7.88E-05		0.014822778	0.044025798	0.004138763	0.578874337		-0.010476036	0.018751795	0.004872585	0.513472409		-0.009742275	0.019485363	0.048047495	1.13E-10		0.033456822	0.062617692	-0.038814834	1.91E-07		-0.05339871	-0.024214404	-0.105068537	2.08E-45		-0.119499212	-0.090593476	0.066485884	4.29E-19		0.051922168	0.081021327
Vta1	0.020463183	0.006058713		0.005850767	0.035066862	0.020906041	0.005047268		0.006293799	0.035509358	0.080459983	2.97E-27		0.065923334	0.094962486	0.030162092	5.21E-05		0.015554783	0.044756529	-0.091055924	1.79E-34		-0.105529661	-0.076543616	-0.120904898	1.10E-59		-0.135280034	-0.106478873	0.066413382	4.69E-19		0.05184954	0.08094898
Edil3	-0.008453678	0.256919279		-0.023064994	0.006161249	-0.012101107	0.10461263		-0.026710549	0.002513503	0.028310991	0.000146078		0.013702495	0.042907404	0.048340465	8.71E-11		0.033750143	0.062910188	-0.024631295	0.000953722		-0.039231338	-0.010020736	-0.101493576	1.81E-42		-0.115935781	-0.087008465	0.066281065	5.50E-19		0.051716995	0.080816948
Fibp	0.02474775	0.000901914		0.010137251	0.039347685	-0.005194233	0.486068166		-0.019806896	0.009420647	0.002469514	0.740513511		-0.01214509	0.017083063	0.077251966	3.04E-25		0.062708597	0.091762534	-0.017236898	0.020790172		-0.031843042	-0.002623393	-0.130758491	1.30E-69		-0.14509539	-0.116366694	0.066162338	6.36E-19		0.051598063	0.080698476
Lrrc4b	-0.002038505	0.784566578		-0.016652174	0.012576036	0.011984168	0.108008963		-0.002630458	0.026593676	-0.036185953	1.20E-06		-0.050773268	-0.021583201	0.030743257	3.72E-05		0.016136341	0.045337053	-0.018590714	0.012653175		-0.03319586	-0.003977629	-0.056691225	2.73E-14		-0.071246364	-0.042111949	0.066059085	7.20E-19		0.051494633	0.080595444
Pex19	0.067727209	9.33E-20		0.053165665	0.082259955	0.061289781	1.88E-16		0.04671746	0.075836021	0.030497235	4.29E-05		0.015890152	0.045091304	0.045988234	6.76E-10		0.031395168	0.060561697	-0.054783785	1.92E-13		-0.069342434	-0.040201806	-0.158601676	4.54E-102		-0.172815285	-0.144322025	0.06589504	8.78E-19		0.051330306	0.08043175
Inpp5f	0.037445685	5.06E-07		0.022844021	0.052031377	0.025364545	0.000668389		0.010754366	0.039963897	-0.033346996	7.69E-06		-0.0479378	-0.018741965	0.051943753	3.12E-12		0.037357946	0.066507432	-0.024647861	0.000946188		-0.03924789	-0.010037311	-0.100101859	2.37E-41		-0.114548451	-0.085612937	0.06586765	9.08E-19		0.051302868	0.080404418
Lrrc36	-0.011514929	0.122522624		-0.026124698	0.003099758	-0.003056596	0.681876148		-0.017669972	0.011558086	-0.034557096	3.55E-06		-0.049146441	-0.019953007	-0.026712186	0.000339573		-0.041310225	-0.012102745	-0.007344403	0.324656124		-0.021956212	0.007270543	-0.006817266	0.360590884		-0.021429296	0.007797677	0.065848789	9.28E-19		0.051283976	0.080385598
Lss	0.014085142	0.058891167		-0.000529133	0.028693401	-0.01562822	0.03608358		-0.03023548	-0.001014286	-0.054327576	3.04E-13		-0.068887049	-0.039744966	-0.031899655	1.87E-05		-0.046492147	-0.017293552	-0.022099467	0.003035507		-0.036701779	-0.00748772	0.010195707	0.171519727		-0.004419117	0.024806176	0.065719073	1.09E-18		0.051154037	0.080256158
Dnajb6	0.106390748	1.60E-46		0.0919195	0.120817066	0.054353583	2.96E-13		0.039771009	0.068913009	0.032207848	1.56E-05		0.017601968	0.046799986	0.138421653	6.82E-78		0.124058448	0.152726865	-0.089009997	5.21E-33		-0.103489542	-0.074492732	-0.233629954	1.40E-223		-0.247399422	-0.219766138	0.065666691	1.16E-18		0.051101566	0.080203888
Smim14	0.122235338	5.58E-61		0.107813768	0.136605476	0.028227738	0.000152802		0.013619191	0.042824238	0.004777213	0.521749871		-0.009837639	0.019390025	0.149557191	8.35E-91		0.13523861	0.163813317	-0.029376192	8.13E-05		-0.04397148	-0.014768367	-0.251531132	2.17E-260		-0.265170553	-0.237791067	0.065402049	1.59E-18		0.050836473	0.079939809
Rora	-0.005375855	0.470950786		-0.01998845	0.009239037	-0.014589747	0.050384079		-0.029197688	2.44E-05	-0.011656316	0.117997461		-0.026266007	0.002958354	0.014784682	0.047385755		0.000170553	0.029392497	-0.014537109	0.051220461		-0.029145082	7.71E-05	-0.050864213	8.67E-12		-0.065429743	-0.036277014	0.065397671	1.60E-18		0.050832088	0.07993544
Ubl7	0.009447725	0.205148317		-0.005167154	0.024058568	0.023527434	0.001601049		0.008916334	0.038128489	0.024563493	0.000985141		0.0099529	0.0391636	0.037586792	4.58E-07		0.022985253	0.0521723	-0.040005525	7.97E-08		-0.054587776	-0.025406213	-0.105907014	4.11E-46		-0.120334932	-0.091434365	0.065139759	2.17E-18		0.050573738	0.079678074
Tia1	0.030764564	3.68E-05		0.016157663	0.045358337	0.016901237	0.023405706		0.002287636	0.03150762	0.043476268	5.41E-09		0.028880453	0.058053548	0.077275872	2.94E-25		0.062732552	0.091786382	-0.072791615	1.39E-22		-0.087312898	-0.058239404	-0.143248376	2.32E-83		-0.157532754	-0.128904065	0.065076642	2.34E-18		0.050510514	0.07961509
Ckb	-0.004500417	0.546156166		-0.019113326	0.010114414	-0.027435957	0.000233045		-0.042033269	-0.012826934	0.049772098	2.39E-11		0.035183524	0.064339464	-0.266194905	6.20E-293		-0.279720896	-0.252563265	-0.203898928	2.84E-169		-0.2178639	-0.189850482	0.229218906	5.41E-215		0.215326049	0.243018996	0.065056152	2.40E-18		0.050489989	0.079594643
Mex3a	0.031714126	2.10E-05		0.017107889	0.046306829	0.016845915	0.023863134		0.002232299	0.031452337	0.055048358	1.47E-13		0.040466747	0.069606526	0.035971424	1.39E-06		0.021368492	0.050559012	-0.047676098	1.57E-10		-0.062246893	-0.033084984	-0.132897374	7.11E-72		-0.1472256	-0.118513383	0.06502825	2.48E-18		0.050462041	0.079566801
Frrs1l	-0.005121683	0.49217948		-0.019734372	0.009493193	0.013496179	0.070294638		-0.001118207	0.028104801	-0.003003124	0.68714427		-0.017616517	0.011611551	-0.013620312	0.06775133		-0.028228858	0.000994052	-0.025591438	0.000597658		-0.040190572	-0.01098138	-0.040274526	6.52E-08		-0.054856404	-0.025675472	0.06492243	2.82E-18		0.050356042	0.079461204
Camk2n2	0.014216263	0.056573389		-0.000397985	0.02882444	-0.007606773	0.307670771		-0.022218468	0.007008172	-0.036384121	1.05E-06		-0.050971184	-0.021781537	0.031304143	2.68E-05		0.016697616	0.045897311	-0.037210807	5.96E-07		-0.051796806	-0.022608937	-0.047324175	2.14E-10		-0.061895533	-0.032732647	0.064877308	2.97E-18		0.050310843	0.079416176
Ndufb2	0.036394269	1.05E-06		0.021791694	0.050981319	0.012896379	0.083709362		-0.001718111	0.02750536	-0.046376803	4.85E-10		-0.06094966	-0.03178418	-0.010247296	0.169362224		-0.024857739	0.004367523	0.018379044	0.013701746		0.00376589	0.032984351	-0.057368714	1.34E-14		-0.07192258	-0.042790424	0.064785178	3.31E-18		0.050218558	0.079324241
Cuedc2	0.013893342	0.062423061		-0.00072097	0.028501721	0.00202526	0.785932116		-0.012589278	0.016638933	-0.014561097	0.050837875		-0.029169056	5.31E-05	0.017934486	0.016156894		0.003321191	0.032540123	-0.041564026	2.45E-08		-0.056144088	-0.02696624	-0.054070938	3.92E-13		-0.068630871	-0.039487976	0.064607339	4.09E-18		0.05004042	0.079146775
Ttll6	-0.003678907	0.621758275		-0.018292089	0.010935847	0.015610039	0.036300486		0.0009961	0.030217311	-0.014891084	0.045813446		-0.02949883	-0.000276979	-0.020968472	0.004917677		-0.035571737	-0.006356254	-0.009883375	0.185022727		-0.024494003	0.004731474	-0.035325294	2.15E-06		-0.049913692	-0.020721826	0.064574273	4.25E-18		0.050007299	0.079113779
Syp	0.039772241	9.48E-08		0.025172707	0.054354814	0.037508423	4.84E-07		0.022906814	0.052094033	0.000563797	0.939731265		-0.014050485	0.015177837	0.061469741	1.53E-16		0.046897705	0.07601562	-0.044566193	2.22E-09		-0.059141839	-0.029971547	-0.126893907	1.27E-65		-0.141246139	-0.112488345	0.064340014	5.61E-18		0.049772649	0.078880011
Abhd8	0.024864593	0.000852566		0.010254153	0.039464418	-0.016997044	0.022631506		-0.03160336	-0.002383471	-0.037284401	5.66E-07		-0.051870303	-0.022682594	0.02467805	0.0009326		0.010067515	0.03927805	-0.040515038	5.44E-08		-0.055096581	-0.025916217	-0.04129488	3.01E-08		-0.055875326	-0.026696826	0.064210945	6.53E-18		0.049643364	0.078751211
Bex2	0.099556975	6.43E-41		0.085066576	0.114005269	-0.003043608	0.683154276		-0.017656988	0.011571072	-0.05907094	2.18E-15		-0.07362155	-0.044495186	0.084197215	1.07E-29		0.069668775	0.098689946	-0.038661361	2.13E-07		-0.053245442	-0.02406079	-0.121319744	4.35E-60		-0.135693327	-0.106895102	0.064138614	7.11E-18		0.049570913	0.078679031
Gnb2	0.077761195	1.48E-25		0.063218872	0.092270503	-0.028428883	0.000137031		-0.043025173	-0.013820459	-0.067949267	7.08E-20		-0.082481527	-0.053388117	0.152456518	2.44E-94		0.138150154	0.166699274	-0.031685841	2.13E-05		-0.046278577	-0.017079584	-0.149284746	1.78E-90		-0.163542116	-0.13496503	0.064125111	7.23E-18		0.049557388	0.078665557
Tspan11	0.013305124	0.074361704		-0.001309296	0.027913862	0.109800034	1.85E-49		0.095338853	0.12421488	0.062151979	7.08E-17		0.047581031	0.076696481	0.010419276	0.16231687		-0.004195529	0.02502963	-0.063234286	2.04E-17		-0.077776577	-0.048665093	-0.136508076	8.86E-76		-0.15082136	-0.122137569	0.064090565	7.52E-18		0.049522784	0.078631082
Actr5	-0.039161281	1.49E-07		-0.053744688	-0.024561172	0.083231034	4.69E-29		0.068700433	0.09772633	-0.045385456	1.13E-09		-0.059959852	-0.030791714	-0.064687228	3.72E-18		-0.079226496	-0.050120443	-0.004253722	0.568374907		-0.018866715	0.010361087	0.011622288	0.119074373		-0.002992386	0.026231998	0.064039885	7.99E-18		0.049472019	0.078580507
Plcb1	0.000122427	0.986900901		-0.014491764	0.014736566	0.009522058	0.201606173		-0.005092816	0.024132866	0.011403788	0.126174027		-0.003210913	0.026013618	-0.037361585	5.37E-07		-0.051947387	-0.022759846	0.021143829	0.00456962		0.006531681	0.035746948	-0.057094123	1.79E-14		-0.071648507	-0.042515432	0.063964979	8.72E-18		0.04939699	0.078505758
Rbm4b	0.066227388	5.87E-19		0.051663225	0.080763386	0.026044332	0.000476821		0.011434519	0.040643028	0.0473306	2.13E-10		0.03273908	0.061901948	0.145012699	2.08E-85		0.130675466	0.159289292	-0.102407316	3.29E-43		-0.11684661	-0.087924739	-0.20668136	5.28E-174		-0.220629121	-0.192649087	0.063913689	9.26E-18		0.049345615	0.078454575
Atg3	0.020521431	0.005915997		0.005909037	0.035125062	0.031017249	3.17E-05		0.016410523	0.04561074	-0.004710082	0.527617178		-0.019322918	0.009904765	0.020446722	0.006099603		0.0058343	0.035050414	-0.025723038	0.000559892		-0.040322045	-0.01111305	-0.086520458	2.84E-31		-0.101006908	-0.071997328	0.063877278	9.66E-18		0.049309143	0.078418239
Nap1l2	0.05755349	1.10E-14		0.04297547	0.072107006	0.009394275	0.207723094		-0.005220607	0.024005145	0.002060167	0.782334644		-0.012554377	0.01667383	0.07441571	1.56E-23		0.059866651	0.088933158	-0.02567587	0.000573165		-0.040274923	-0.011065857	-0.146242898	7.49E-87		-0.16051401	-0.131910655	0.063871695	9.72E-18		0.049303551	0.078412668
Prss56	-0.00974121	0.191423072		-0.024351909	0.004873649	0.002356011	0.752038856		-0.012258577	0.016969592	-0.018806701	0.011657054		-0.033411683	-0.004193688	-0.018148986	0.014927766		-0.032754464	-0.003535758	-0.009263557	0.214118647		-0.023874491	0.005351333	-0.025197136	0.000725483		-0.039796647	-0.010586869	0.063656641	1.25E-17		0.049088142	0.07819806
Ywhag	0.099445558	7.88E-41		0.084954859	0.1138942	0.011210654	0.13272008		-0.003404069	0.02582059	0.028218256	0.000153586		0.013609703	0.042814766	0.150340299	9.42E-92		0.136024994	0.164592838	-0.100394691	1.39E-41		-0.114840365	-0.085906566	-0.210486372	1.37E-180		-0.224410233	-0.196476584	0.063643877	1.27E-17		0.049075357	0.078185322
Cox8a	-0.025193842	0.000726651		-0.039793356	-0.010583573	-0.003987113	0.592862637		-0.018600194	0.010627672	-0.038385309	2.60E-07		-0.05296976	-0.023784486	-0.059217725	1.86E-15		-0.07376805	-0.044642194	0.031713782	2.10E-05		0.017107545	0.046306486	0.011530484	0.122018243		-0.003084202	0.026140244	0.063580493	1.37E-17		0.049011868	0.07812207
Snap91	0.097011238	6.30E-39		0.082514056	0.111467372	0.015770045	0.034429233		0.001156146	0.03037721	-0.039243433	1.40E-07		-0.053826728	-0.024643401	0.081625681	5.28E-28		0.067091548	0.096125179	-0.047833339	1.37E-10		-0.062403881	-0.033242411	-0.134766344	6.99E-74		-0.149086883	-0.120389284	0.063571401	1.38E-17		0.049002761	0.078112996
Atp6v1f	0.056000467	5.57E-14		0.0414202	0.070556889	0.038624352	2.19E-07		0.024023747	0.053208483	0.029360257	8.20E-05		0.014752422	0.043955563	0.071612802	6.58E-22		0.057058352	0.08613682	-0.002617167	0.725607502		-0.017230673	0.011997458	-0.186921317	6.11E-142		-0.200986448	-0.172779132	0.063515602	1.47E-17		0.04894687	0.078057312
Gm26724	0.011496457	0.123123691		-0.003118232	0.026106237	0.01468531	0.048894923		7.12E-05	0.029293189	-0.025237107	0.000711454		-0.03983658	-0.010626861	-0.01910115	0.010411313		-0.033705906	-0.004488237	-0.018874985	0.011356938		-0.033479915	-0.004261995	-0.031711546	2.10E-05		-0.046304253	-0.017105308	0.063512927	1.48E-17		0.048944191	0.078054643
Aatf	-0.043841418	4.03E-09		-0.058418155	-0.029245991	0.034647034	3.35E-06		0.020043017	0.04923627	-0.050897964	8.40E-12		-0.065463436	-0.036310808	-0.076795453	5.79E-25		-0.091307145	-0.062251152	-0.013424109	0.071806853		-0.028032775	0.00119029	0.053099553	1.02E-12		0.038515276	0.067661213	0.063497849	1.50E-17		0.048929088	0.078039596
Fcgr1	0.022270121	0.00281715		0.007658448	0.036872286	0.011207306	0.132835851		-0.003407418	0.025817243	-0.010073671	0.176705127		-0.024684203	0.004541163	0.022286873	0.002796508		0.007675208	0.036889024	-0.02403829	0.001262976		-0.038638882	-0.009427436	-0.077412447	2.42E-25		-0.091922619	-0.062869407	0.063491716	1.52E-17		0.048922945	0.078033476
Gm9844	0.081136267	1.09E-27		0.066601073	0.095637032	-0.014802419	0.047120544		-0.029410223	-0.000188294	-0.007334275	0.325323825		-0.021946088	0.007280671	0.135980939	3.34E-75		0.121608439	0.150296428	-0.036260164	1.15E-06		-0.050847385	-0.021657475	-0.185260231	2.09E-139		-0.199334713	-0.171109331	0.06336289	1.76E-17		0.048793907	0.077904915
Wbp2	0.054414155	2.79E-13		0.039831664	0.068973472	0.055706523	7.53E-14		0.041125838	0.070263487	0.075822717	2.25E-24		0.061276451	0.090336782	0.088875013	6.49E-33		0.074357426	0.103354938	-0.071924651	4.37E-22		-0.086447949	-0.057370789	-0.204146551	1.08E-169		-0.21811	-0.190099534	0.063200095	2.13E-17		0.048630845	0.077742456
Ube2d1	0.073235325	7.66E-23		0.058683967	0.087755568	0.040764143	4.51E-08		0.026165565	0.055345337	0.06298182	2.74E-17		0.048412214	0.07752463	0.127886864	1.23E-66		0.113484797	0.142235198	-0.120792181	1.41E-59		-0.135167738	-0.10636578	-0.204366289	4.61E-170		-0.218328385	-0.190320542	0.063150057	2.25E-17		0.048580726	0.077692521
Gm10699	0.030654691	3.92E-05		0.016047714	0.045248585	0.001217436	0.870310876		-0.013396968	0.01583132	-0.024025404	0.001270623		-0.038626008	-0.009414544	0.018176178	0.014777985		0.003562959	0.032781636	-0.023748693	0.00144552		-0.038349549	-0.009137699	-0.0643728	5.40E-18		-0.078912728	-0.04980549	0.06309332	2.40E-17		0.048523896	0.077635901
Oprl1	0.062050171	7.96E-17		0.04747906	0.07659488	-0.007922532	0.288022845		-0.022534089	0.006692408	-0.056203951	4.52E-14		-0.070759996	-0.041623974	0.151131618	1.03E-92		0.136819641	0.165380514	-0.045548017	9.81E-10		-0.060122162	-0.030954456	-0.147961379	6.86E-89		-0.162224761	-0.133636179	0.063019384	2.62E-17		0.04844984	0.077562117
Ddx25	0.019400287	0.009268427		0.004787479	0.034004812	-0.029593966	7.19E-05		-0.04418902	-0.014986282	-0.048504179	7.53E-11		-0.063073634	-0.033914053	0.026310407	0.000416886		0.011700741	0.040908843	-0.0152565	0.040744262		-0.029864007	-0.000642478	-0.038004021	3.42E-07		-0.052588979	-0.023402853	0.062916278	2.95E-17		0.048346566	0.077459222
Atl1	0.084835737	3.98E-30		0.070308741	0.099326757	0.021975308	0.003203953		0.007363508	0.036577727	0.031083878	3.05E-05		0.016477198	0.045677294	0.148743272	7.96E-90		0.134421306	0.163003108	-0.093253568	4.39E-36		-0.107720929	-0.078746721	-0.210396101	1.97E-180		-0.224320534	-0.196385775	0.062881076	3.07E-17		0.048311306	0.077424092
Dctn2	0.060766178	3.38E-16		0.046193034	0.075313461	0.014221354	0.056484945		-0.000392893	0.028829528	0.036145273	1.24E-06		0.021542487	0.05073264	0.098719952	2.94E-40		0.084227302	0.113170845	-0.065977711	7.95E-19		-0.080514244	-0.051413118	-0.172113962	3.25E-120		-0.186259629	-0.157896955	0.06284455	3.20E-17		0.048274721	0.077387641
Lrrc28	0.042990798	7.98E-09		0.028394472	0.057568794	0.002838672	0.703441053		-0.011775982	0.017452114	-0.002217508	0.766177784		-0.016831129	0.012397059	0.019737427	0.008115647		0.005124739	0.034341687	-0.035029555	2.61E-06		-0.04961832	-0.020425846	-0.083140738	5.38E-29		-0.097636272	-0.068609935	0.062796798	3.39E-17		0.048226892	0.077339987
Rogdi	0.052629271	1.61E-12		0.038044366	0.067191757	0.018753087	0.011897598		0.004140056	0.033358111	-0.033635069	6.41E-06		-0.04822553	-0.019030258	0.073180221	8.25E-23		0.058628757	0.087700594	-0.032518938	1.29E-05		-0.047110715	-0.017913286	-0.115391713	1.75E-54		-0.129787012	-0.100947781	0.06278788	3.42E-17		0.048217959	0.077331087
Ppp1r14b	0.007364837	0.323311745		-0.007250109	0.021976637	0.031760727	2.04E-05		0.017154523	0.046353377	0.141470647	2.53E-81		0.127119297	0.155762777	0.025269846	0.000700151		0.010659617	0.039869288	-0.075073807	6.33E-24		-0.08958968	-0.060526047	-0.163298622	3.39E-108		-0.177489214	-0.149040137	0.062391675	5.39E-17		0.047821113	0.076935691
Med27	0.039500574	1.16E-07		0.024900783	0.054083519	0.050297135	1.47E-11		0.035709218	0.064863623	0.028735926	0.000115883		0.014127693	0.043331894	0.027080505	0.000280684		0.012471275	0.041678176	-0.047708636	1.53E-10		-0.062279379	-0.03311756	-0.122074336	8.01E-61		-0.136445081	-0.107652223	0.062386773	5.42E-17		0.047816203	0.076930798
Fbxo16	0.026127064	0.000457375		0.011517296	0.040725679	0.010932815	0.142594495		-0.003681938	0.0255429	0.030527495	4.22E-05		0.015920432	0.04512153	0.040408263	5.90E-08		0.025809338	0.054989955	-0.022101741	0.003032499		-0.036704051	-0.007489995	-0.123503711	3.16E-62		-0.137869036	-0.109086436	0.062354461	5.62E-17		0.047783838	0.076898552
Fasn	0.016482141	0.027068513		0.001868425	0.031088818	-0.009722389	0.192282485		-0.024333097	0.004892472	-0.035984711	1.38E-06		-0.050572281	-0.02138179	-0.056037333	5.36E-14		-0.070593687	-0.041457118	-0.016555245	0.026396061		-0.031161871	-0.001941549	0.012321649	0.098438471		-0.002292929	0.026930966	0.062350545	5.65E-17		0.047779917	0.076894644
Snf8	0.015777425	0.034344959		0.001163527	0.030384584	0.00755077	0.311245993		-0.007064175	0.02216249	-0.012546181	0.092455098		-0.027155368	0.002068364	0.002289671	0.758801112		-0.012324907	0.016903271	-0.015052293	0.043515114		-0.029659934	-0.000438223	-0.058229058	5.38E-15		-0.072781289	-0.043652039	0.062333854	5.76E-17		0.047763198	0.076877987
Dvl3	0.046188866	5.70E-10		0.031596028	0.060762016	0.039614116	1.07E-07		0.025014432	0.054196905	0.009123809	0.221111766		-0.005491089	0.02373481	0.014811528	0.046984828		0.000197406	0.029419326	-0.04152806	2.51E-08		-0.056108174	-0.026930239	-0.100610231	9.32E-42		-0.115055227	-0.086122695	0.062313981	5.89E-17		0.047743293	0.076858154
Mvd	0.037040472	6.71E-07		0.022438453	0.051626691	0.01438989	0.053621554		-0.000224323	0.028997957	-0.034623629	3.40E-06		-0.049212893	-0.020019593	-0.048461564	7.82E-11		-0.063031089	-0.033871387	-0.04625758	5.37E-10		-0.060830623	-0.03166482	-0.000529948	0.943343344		-0.015143996	0.014084327	0.06219192	6.77E-17		0.047621037	0.076736342
Plppr3	0.070511942	2.75E-21		0.055955437	0.085038478	0.01381983	0.063822388		-0.000794496	0.028428254	0.04816052	1.02E-10		0.033569982	0.062730535	0.213369279	1.14E-185		0.199376813	0.227274753	-0.108610814	2.01E-48		-0.1230297	-0.094146082	-0.253404764	2.00E-264		-0.267030037	-0.239678198	0.062048146	7.97E-17		0.047477032	0.076592858
Insrr	-0.010707682	0.1510016		-0.025317886	0.003907095	-0.001548234	0.835521624		-0.016162034	0.013066227	-0.018975175	0.010929004		-0.033580029	-0.004362219	-0.016866287	0.023693791		-0.031472695	-0.002252677	-0.000419968	0.955087188		-0.015034042	0.014194284	-0.026917447	0.000305464		-0.041515281	-0.012308123	0.061986741	8.55E-17		0.047415529	0.076531578
Pag1	-0.02395203	0.001314991		-0.0385527	-0.009341134	-0.004239917	0.569630923		-0.018852915	0.010374891	-0.027573903	0.000216689		-0.042171074	-0.012964961	-0.036236466	1.16E-06		-0.050823717	-0.021633757	0.005967192	0.423573843		-0.008647728	0.020579563	5.37E-05	0.994252085		-0.014560458	0.014667873	0.061886753	9.58E-17		0.04731538	0.076431792
Plppr2	0.049319173	3.61E-11		0.034730039	0.063887291	0.01215516	0.103071659		-0.002459442	0.026764571	0.015896915	0.033004676		0.001283047	0.030503994	0.093836066	1.62E-36		0.079330689	0.108301714	-0.061343934	1.77E-16		-0.075890065	-0.046771699	-0.147443338	2.84E-88		-0.161709059	-0.133116005	0.061842243	1.01E-16		0.0472708	0.076387372
Sst	0.020297593	0.006481531		0.005685113	0.034901405	0.034953481	2.74E-06		0.02034971	0.049542339	0.036059233	1.31E-06		0.021456374	0.050646709	0.054008426	4.17E-13		0.039425379	0.068568471	-0.042201236	1.49E-08		-0.056780383	-0.027604095	-0.133679952	1.03E-72		-0.148004972	-0.119298851	0.061775645	1.09E-16		0.047204095	0.076320908
9030612E09Rik	0.008541787	0.251994085		-0.006073137	0.023153062	0.027051258	0.000284986		0.012442011	0.041648958	0.015135487	0.042367626		0.000521437	0.029743073	-0.002792413	0.708050289		-0.017405868	0.011822235	-0.009941448	0.182454297		-0.024552047	0.004673396	-0.080556149	2.58E-27		-0.095058406	-0.066019706	0.061760893	1.10E-16		0.047189319	0.076306186
Grin1	0.01191515	0.110054083		-0.002699486	0.026524697	0.001474337	0.843267824		-0.013140112	0.016088156	-0.025250491	0.000706813		-0.039849952	-0.010640252	0.0030856	0.679025035		-0.011529086	0.017698967	-0.014717404	0.048403152		-0.029325263	-0.000103261	-0.04441297	2.52E-09		-0.058988849	-0.029818159	0.061742208	1.13E-16		0.047170605	0.076287539
Ptx3	-0.031843627	1.94E-05		-0.046436183	-0.017237484	0.014805932	0.047068162		0.000191808	0.029413734	-0.064922036	2.82E-18		-0.07946081	-0.050355646	-0.087056464	1.21E-31		-0.101541442	-0.072534581	0.033915961	5.36E-06		0.019311367	0.048506084	0.04972779	2.49E-11		0.035139161	0.06429523	0.06171231	1.17E-16		0.047140659	0.076257701
Kcnq1ot1	0.042283055	1.40E-08		0.027685997	0.056862083	0.051034437	7.39E-12		0.036447455	0.065599677	0.011242224	0.131632455		-0.003372496	0.025852142	-0.077379586	2.54E-25		-0.091889839	-0.062836479	0.037106907	6.41E-07		0.022504945	0.05169304	-0.07260264	1.78E-22		-0.087124365	-0.058050067	0.061616464	1.30E-16		0.04704466	0.076162047
Mras	-0.008941994	0.230452912		-0.023553081	0.005672913	0.020194161	0.006758916		0.005581643	0.034798057	-0.008281922	0.266711305		-0.022893317	0.00633301	0.045438794	1.08E-09		0.030845111	0.060013108	-0.030214379	5.05E-05		-0.044808758	-0.015607104	-0.077554717	1.98E-25		-0.092064537	-0.063011969	0.061443937	1.58E-16		0.04687186	0.075989867
Bcl11b	0.043055705	7.58E-09		0.028459447	0.057633607	0.017447385	0.019283264		0.002833942	0.032053378	0.017672555	0.017777755		0.003059179	0.032278384	-0.045359747	1.15E-09		-0.059934183	-0.030765976	-0.053080399	1.04E-12		-0.067642093	-0.038496096	-0.041772692	2.08E-08		-0.056352456	-0.027175116	0.061415509	1.63E-16		0.046843387	0.075961496
Hagh	0.031669686	2.15E-05		0.017063418	0.04626244	0.036697782	8.50E-07		0.022095466	0.051284443	-0.003224253	0.665459305		-0.017837578	0.011390449	0.028335687	0.000144137		0.013727205	0.042932074	-0.007560004	0.310654616		-0.02217172	0.007054941	-0.10951775	3.27E-49		-0.123933558	-0.095055722	0.061341155	1.77E-16		0.046768916	0.075887292
Dpf3	0.021104923	0.004644856		0.00649276	0.035708075	0.024517013	0.001007231		0.009906397	0.039117163	-0.005632847	0.450010322		-0.020245346	0.008982058	0.102146309	5.37E-43		0.087663005	0.116586436	-0.034965451	2.72E-06		-0.049554295	-0.02036169	-0.140334537	4.90E-80		-0.154631573	-0.125978738	0.061245103	1.98E-16		0.046672712	0.075791432
Adarb2	-0.027007882	0.000291479		-0.041605626	-0.012398611	0.129077728	7.30E-68		0.114679891	0.143421349	-0.031714818	2.09E-05		-0.046307521	-0.017108582	-0.019310691	0.009598395		-0.033915285	-0.004697851	-0.015921201	0.032737806		-0.030528264	-0.00130734	-0.05087892	8.55E-12		-0.065444424	-0.036291739	0.061161722	2.17E-16		0.046589199	0.075708217
Pde9a	0.041081282	3.54E-08		0.026483016	0.05566203	0.011240945	0.131676368		-0.003373775	0.025850864	-0.027360484	0.000242476		-0.041957873	-0.012751417	-0.022180146	0.002930422		-0.036782388	-0.007568433	-0.023753806	0.001442096		-0.038354658	-0.009142815	-0.038272145	2.82E-07		-0.052856747	-0.023671219	0.061105444	2.31E-16		0.046532833	0.075652052
Ift43	-0.007559684	0.310675133		-0.0221714	0.007055261	0.008390179	0.260509963		-0.00622475	0.023001524	0.041355625	2.87E-08		0.026757631	0.055935984	-0.037550241	4.70E-07		-0.052135796	-0.022948668	-0.010930916	0.142663879		-0.025541002	0.003683838	-0.054486973	2.59E-13		-0.069046159	-0.039904583	0.061084239	2.37E-16		0.046511594	0.075630889
Coq10a	0.048356553	8.59E-11		0.03376625	0.062926249	0.019653896	0.008388626		0.005041178	0.034258221	-0.009469342	0.204113582		-0.024080175	0.005145536	0.037326793	5.50E-07		0.022725024	0.05191264	-0.046078682	6.26E-10		-0.060652004	-0.031485719	-0.094057628	1.11E-36		-0.108522621	-0.079552813	0.061026946	2.52E-16		0.046454211	0.07557371
Rnasel	0.020744606	0.005396799		0.0061323	0.035348055	0.02098629	0.004881247		0.00637408	0.035589541	0.03672748	8.33E-07		0.02212519	0.051314104	0.050645498	1.06E-11		0.036058021	0.065211398	-0.049192342	4.05E-11		-0.063760669	-0.034603052	-0.121629131	2.18E-60		-0.136001552	-0.107205524	0.060992316	2.62E-16		0.046419526	0.07553915
Ncs1	0.013902837	0.062244181		-0.000711473	0.02851121	-0.004640246	0.533756426		-0.019253106	0.009974596	-0.029264526	8.65E-05		-0.043859933	-0.014656628	0.040423652	5.83E-08		0.025824743	0.055005323	-0.022019488	0.003143062		-0.036621869	-0.007407706	-0.064873117	2.99E-18		-0.079411995	-0.050306646	0.060970667	2.69E-16		0.046397844	0.075517544
Gprin1	0.071787453	5.23E-22		0.057233332	0.086311069	0.020738257	0.005410982		0.006125948	0.035341711	0.005648521	0.448750521		-0.008966385	0.020261014	0.084789017	4.28E-30		0.070261915	0.099280163	-0.067175624	1.84E-19		-0.081709574	-0.05261311	-0.145161617	1.39E-85		-0.159437549	-0.130824985	0.060917559	2.85E-16		0.046344653	0.075464542
Lrrc58	0.011108293	0.136294528		-0.003506441	0.025718284	0.02182227	0.003423282		0.007210404	0.03642482	0.007531956	0.312453247		-0.00708299	0.022143684	-0.02357267	0.001568051		-0.038173685	-0.008961591	-0.017620683	0.018115135		-0.032226549	-0.003007291	-0.053084815	1.04E-12		-0.067646501	-0.038500518	0.060910513	2.87E-16		0.046337596	0.07545751
Mpp3	0.069066512	1.74E-20		0.054507363	0.0835963	-0.001308171	0.860740522		-0.015922032	0.013306249	0.01439535	0.053530844		-0.000218861	0.029003414	0.036534733	9.50E-07		0.021932278	0.051121604	-0.053975618	4.31E-13		-0.068535722	-0.039392525	-0.109705116	2.24E-49		-0.124120286	-0.09524365	0.060643119	3.87E-16		0.046069782	0.075190647
Ankrd13b	0.018604668	0.012586611		0.003991588	0.033209804	0.001012917	0.891950411		-0.01360145	0.015626851	-0.028312722	0.000145941		-0.042909133	-0.013704227	0.007048632	0.344521837		-0.007566313	0.021660566	-0.022338725	0.002733486		-0.036940831	-0.007727082	-0.043740993	4.37E-09		-0.05831788	-0.029145459	0.060551235	4.29E-16		0.045977755	0.075098945
Igsf3	0.029453653	7.78E-05		0.014845878	0.044048858	-0.015192495	0.04159618		-0.029800044	-0.000578458	-0.012590549	0.091308062		-0.02719971	0.002023989	0.002714989	0.715788547		-0.011899648	0.017328467	-0.016184838	0.029957782		-0.03079172	-0.001571044	-0.054642467	2.22E-13		-0.069201371	-0.040060292	0.06052058	4.44E-16		0.045947052	0.07506835
Jakmip2	0.071742239	5.55E-22		0.057188032	0.086265959	0.020300534	0.006473795		0.005688056	0.034904344	-0.006422057	0.389106855		-0.021034249	0.008192877	0.066073677	7.08E-19		0.05150925	0.080610005	-0.058952298	2.47E-15		-0.073503138	-0.044376364	-0.125114072	7.91E-64		-0.13947322	-0.110702319	0.06035616	5.32E-16		0.045782377	0.074904256
Ptpn1	0.071598228	6.71E-22		0.05704375	0.08612228	0.034419696	3.88E-06		0.019815498	0.049009209	0.031902654	1.87E-05		0.017296553	0.046495142	0.069908374	5.98E-21		0.055350758	0.084436275	-0.073503132	5.35E-23		-0.088022745	-0.058952292	-0.154375526	1.02E-96		-0.168609298	-0.140077385	0.060339854	5.42E-16		0.045766045	0.074887982
Atp5j2	-0.017433463	0.0193799		-0.032039466	-0.002820016	-0.020263212	0.006572575		-0.034867053	-0.00565072	-0.074104997	2.37E-23		-0.088623186	-0.059555329	-0.089989963	1.05E-33		-0.104466742	-0.075475057	0.018229916	0.014485876		0.003616714	0.032835334	0.074500986	1.39E-23		0.059952095	0.089018231	0.060331073	5.47E-16		0.045757251	0.074879218
Ank2	0.000616834	0.934074006		-0.013997457	0.015230863	0.102005484	6.98E-43		0.087521789	0.11644606	-0.008697658	0.243443075		-0.023308861	0.00591726	0.067020526	2.23E-19		0.05245774	0.081554813	-0.053902017	4.64E-13		-0.068462253	-0.039318824	-0.119536302	2.26E-58		-0.133916525	-0.105105748	0.060192426	6.38E-16		0.045618389	0.074740845
Capzb	0.06145176	1.57E-16		0.046879695	0.075997674	0.004848171	0.51558476		-0.009766686	0.019460958	-0.05260771	1.65E-12		-0.067170234	-0.038022777	-0.004562843	0.540602738		-0.01917573	0.010051992	0.018778807	0.01178166		0.004165785	0.033383811	-0.063930805	9.07E-18		-0.078471655	-0.049362759	0.060179475	6.47E-16		0.045605418	0.07472792
Borcs5	0.045306263	1.20E-09		0.030712433	0.059880781	0.007069794	0.343075201		-0.007545151	0.02168172	0.00020011	0.978590822		-0.014414098	0.014814232	0.056728942	2.62E-14		0.04214972	0.07128401	-0.045780786	8.06E-10		-0.060354571	-0.031187486	-0.10883345	1.29E-48		-0.123251583	-0.09436938	0.060157237	6.63E-16		0.045583146	0.074705725
Atp5f1	0.061131468	2.24E-16		0.046558897	0.075678024	0.029413623	7.96E-05		0.014805822	0.044008871	-0.013934887	0.06164352		-0.02854324	0.000679417	0.015078478	0.043151145		0.000464415	0.029686102	-0.05209529	2.70E-12		-0.066658706	-0.037509681	-0.080484794	2.87E-27		-0.094987234	-0.065948198	0.060087908	7.16E-16		0.04551371	0.074636533
Engase	-0.004033776	0.588541881		-0.018646843	0.010581013	0.007275461	0.329218684		-0.007339485	0.0218873	0.001663731	0.823446861		-0.01295075	0.016277501	-0.022869312	0.002159217		-0.037470954	-0.008257906	-0.010578344	0.155999388		-0.025188616	0.004036445	-0.037391986	5.25E-07		-0.051977748	-0.022790274	0.05987386	9.06E-16		0.045299332	0.074422905
Enpp5	0.046430816	4.63E-10		0.031838254	0.061003587	-0.000759539	0.918869739		-0.015373534	0.01385478	-0.055287429	1.15E-13		-0.069845162	-0.040706154	0.032750906	1.11E-05		0.018145426	0.047342413	0.015169167	0.04191041		0.000555125	0.029776732	-0.078235375	7.51E-26		-0.092743503	-0.063694033	0.059861374	9.19E-16		0.045286827	0.074410444
Cadps	0.061217487	2.04E-16		0.046645052	0.075763871	-0.001380925	0.853081377		-0.015994768	0.013233508	-0.022881404	0.002147525		-0.037483036	-0.008270004	0.032677759	1.17E-05		0.018072224	0.047269351	-0.036427503	1.02E-06		-0.051014511	-0.021824957	-0.083123328	5.53E-29		-0.097618909	-0.068592487	0.059813967	9.68E-16		0.045239346	0.074363129
Mapk8ip1	0.062039283	8.05E-17		0.047468155	0.076584014	0.046541045	4.21E-10		0.031948609	0.061113643	-0.022118435	0.003010496		-0.036720731	-0.007506696	0.053386693	7.71E-13		0.038802801	0.067947845	-0.007549841	0.311305539		-0.022161561	0.007065104	-0.135180048	2.49E-74		-0.149498872	-0.120804537	0.059807788	9.74E-16		0.045233158	0.074356963
Srrm4	0.01568666	0.035393869		0.00107274	0.03029388	0.077794229	1.41E-25		0.063251974	0.092303454	0.215204943	6.07E-189		0.201223634	0.229098584	0.08105804	1.23E-27		0.066522677	0.095559007	-0.12969358	1.68E-68		-0.144034747	-0.115297946	-0.253738172	3.79E-265		-0.267360917	-0.240014019	0.059701373	1.09E-15		0.04512658	0.074250756
Cttnbp2	-0.0166663	0.025402136		-0.031272849	-0.002052635	0.016935233	0.0231284		0.002321642	0.031541592	0.036436577	1.02E-06		0.021834037	0.051023573	0.051269792	5.92E-12		0.036683112	0.06583463	0.002551377	0.732236722		-0.012063238	0.017164903	-0.124723778	1.94E-63		-0.13908443	-0.11031068	0.059699402	1.10E-15		0.045124606	0.074248789
Amigo1	0.019371387	0.009373736		0.004758569	0.033975935	0.04530605	1.20E-09		0.03071222	0.059880568	-0.038375005	2.62E-07		-0.05295947	-0.023774173	-0.03578038	1.58E-06		-0.050368208	-0.021177288	-0.005126983	0.491731674		-0.01973967	0.009487893	-0.029361229	8.20E-05		-0.043956533	-0.014753394	0.059655291	1.15E-15		0.045080427	0.074204764
Rap1gap2	-0.014375828	0.053855732		-0.028983904	0.000238388	0.011710785	0.116289518		-0.002903877	0.026320446	0.015264243	0.040642214		0.000650222	0.029871745	0.008058239	0.279844373		-0.006556699	0.022669735	-0.024363637	0.001083416		-0.038963929	-0.009752944	-0.059743752	1.04E-15		-0.074293051	-0.045169023	0.059195217	1.90E-15		0.044619651	0.073745586
Lmbr1l	0.03070482	3.81E-05		0.016097878	0.045298659	0.021458084	0.004001213		0.006846066	0.036060942	0.026444177	0.000389484		0.011834586	0.041042482	0.024041784	0.001260909		0.009430932	0.038642373	-0.034531961	3.61E-06		-0.049121338	-0.019927853	-0.104867188	3.07E-45		-0.119298523	-0.090391552	0.059134797	2.03E-15		0.04455914	0.073685283
Khdrbs1	0.016432366	0.027534782		0.001818637	0.031039078	0.015729143	0.034899565		0.001115234	0.030336335	0.051629841	4.21E-12		0.037043626	0.066194061	0.00288981	0.698358341		-0.01172485	0.017503237	-0.078363986	6.25E-26		-0.092871792	-0.063822912	-0.073187916	8.16E-23		-0.087708271	-0.058636467	0.05901422	2.31E-15		0.04443838	0.07356494
Celf2	-0.061984102	8.58E-17		-0.076528944	-0.047412885	-0.047830825	1.37E-10		-0.062401371	-0.033239894	0.112978862	2.77E-52		0.098527374	0.127382707	0.027358663	0.000242708		0.012749595	0.041956053	-0.096629392	1.24E-38		-0.111086686	-0.082131209	-0.057173505	1.65E-14		-0.071727739	-0.042594929	0.058978603	2.40E-15		0.044402709	0.073529391
Syt6	-0.016872617	0.023641386		-0.031479021	-0.002259009	-0.018474772	0.013218379		-0.033080006	-0.003861649	0.046767365	3.47E-10		0.03217519	0.061339607	0.046536405	4.23E-10		0.031943965	0.061109011	-0.037720197	4.17E-07		-0.052305529	-0.023118775	-0.092126906	2.97E-35		-0.106597553	-0.077617241	0.058924432	2.55E-15		0.044348456	0.073475325
Piwil4	-0.004763829	0.522917005		-0.019376645	0.009851023	0.005110158	0.493154124		-0.009504718	0.01972285	0.002637272	0.723585702		-0.011977355	0.017250773	-0.01449659	0.051872148		-0.02910459	0.0001176	-0.015399153	0.038898598		-0.030006565	-0.000785164	-0.039907959	8.57E-08		-0.054490345	-0.025308554	0.058902847	2.61E-15		0.044326839	0.073453783
Nexn	0.066633715	3.58E-19		0.052070255	0.081168839	0.006792483	0.362339602		-0.007822459	0.021404523	-0.048615272	6.82E-11		-0.063184547	-0.03402528	-0.048754817	6.01E-11		-0.063323864	-0.034164994	-0.00493188	0.508360729		-0.019544637	0.009682983	-0.022168877	0.002944897		-0.03677113	-0.00755716	0.058884322	2.66E-15		0.044308286	0.073435293
Zic3	-0.117848089	9.04E-57		-0.132234513	-0.103412025	-0.084708522	4.85E-30		-0.099199884	-0.070181237	-0.006856391	0.357840982		-0.021468405	0.007758552	-0.082341196	1.81E-28		-0.096838831	-0.067808628	0.024583225	0.0009759		0.009972642	0.039183313	0.100825613	6.26E-42		0.086338666	0.11526993	0.058877146	2.68E-15		0.044301099	0.073428131
Dync1i2	0.105434073	1.03E-45		0.090960061	0.119863549	0.066652074	3.50E-19		0.052088646	0.081187158	0.052933031	1.20E-12		0.03834853	0.067494984	0.133819519	7.33E-73		0.119438935	0.148143965	-0.091634215	6.80E-35		-0.106106288	-0.07712333	-0.241449581	2.85E-239		-0.255163381	-0.227638658	0.058648599	3.43E-15		0.044072207	0.073200025
Abhd12b	0.052995717	1.13E-12		0.0384113	0.06755756	0.036404879	1.04E-06		0.021802312	0.050991915	-0.016996544	0.022635488		-0.03160286	-0.002382971	0.021871115	0.003351838		0.007259269	0.036473622	-0.040382202	6.01E-08		-0.05496393	-0.025783252	-0.086506646	2.90E-31		-0.100993133	-0.071983483	0.058643595	3.45E-15		0.044067197	0.073195031
4921504E06Rik	-0.009548658	0.200349568		-0.024159452	0.005066215	-0.002402379	0.747323657		-0.017015947	0.012212215	-0.022615871	0.002418102		-0.037217735	-0.008004351	-0.034876626	2.88E-06		-0.049465579	-0.020272793	-0.023949207	0.001316726		-0.03854988	-0.00933831	0.005236829	0.482499353		-0.009378055	0.019849475	0.058637758	3.47E-15		0.04406135	0.073189204
Csnk2a1	0.015399053	0.038899859		0.000785064	0.030006466	0.011398475	0.12635068		-0.003216227	0.026008308	0.006234301	0.403122146		-0.008380628	0.020846567	-0.006845179	0.358627674		-0.021457198	0.007769764	-0.022178665	0.00293232		-0.036780909	-0.007566952	-0.058759745	3.05E-15		-0.073310956	-0.044183521	0.058556696	3.79E-15		0.043980167	0.073108299
Fbll1	0.032784901	1.09E-05		0.018179445	0.047376367	0.014794566	0.047237813		0.00018044	0.029402375	-0.015277684	0.040465571		-0.029885177	-0.000663667	0.030901329	3.39E-05		0.016294522	0.045494949	-0.031634515	2.20E-05		-0.04622731	-0.017028222	-0.078962292	2.64E-26		-0.093468598	-0.064422468	0.058531623	3.89E-15		0.043955056	0.073083274
Acat1	0.056445264	3.52E-14		0.041865633	0.071000861	-0.006314776	0.3970783		-0.020927011	0.008300155	-0.021724715	0.003570139		-0.036327347	-0.007112807	0.104829526	3.30E-45		0.090353782	0.119260985	-0.048781295	5.87E-11		-0.063350298	-0.034191504	-0.128202215	5.83E-67		-0.142549304	-0.113801263	0.058489846	4.07E-15		0.043913217	0.073041577
Tspyl1	0.065965235	8.07E-19		0.051400621	0.080501795	0.01696731	0.022869365		0.002353728	0.031573647	-0.007915116	0.288474402		-0.022526676	0.006699825	0.090343528	5.84E-34		0.07582948	0.104819301	-0.022539999	0.002500955		-0.037141929	-0.007928445	-0.155513867	3.82E-98		-0.169742258	-0.141220654	0.058328856	4.84E-15		0.043751986	0.072880896
Spag7	0.002897138	0.697631135		-0.011717524	0.017510562	-0.004217566	0.571667327		-0.018830571	0.010397241	0.004226691	0.570835543		-0.010388116	0.018839693	-0.000653625	0.930151662		-0.015267645	0.013960674	0.003513154	0.637546859		-0.011101582	0.018126389	-0.06165367	1.25E-16		-0.076199179	-0.047081926	0.058124504	6.02E-15		0.043547329	0.072676935
Otub1	-0.009324443	0.211122263		-0.023935347	0.005290443	-0.00216095	0.771974244		-0.016774586	0.012453609	-0.027263623	0.000255106		-0.04186111	-0.012654499	-0.021226769	0.004412899		-0.035829819	-0.006614655	0.010184101	0.172007907		-0.004430724	0.024794577	-0.019646725	0.008412437		-0.034251057	-0.005034005	0.058092823	6.23E-15		0.043515601	0.072645314
S1pr1	-0.016410636	0.027740509		-0.031017362	-0.001796901	-0.014974064	0.044617958		-0.029581756	-0.000359977	-0.022776582	0.002250837		-0.037378306	-0.008165135	-0.005098533	0.49413818		-0.01971123	0.009516341	-0.007052506	0.34425674		-0.021664438	0.007562439	-0.017086476	0.021929008		-0.031692728	-0.002472928	0.057862188	7.96E-15		0.043284624	0.072415118
Palld	-0.06319919	2.13E-17		-0.077741553	-0.048629939	0.041818514	2.01E-08		0.027220985	0.056398213	0.004335737	0.560940441		-0.01027908	0.018948702	0.021522039	0.003893712		0.006910047	0.036124842	0.02845545	0.000135066		0.013847043	0.043051712	-0.073068777	9.58E-23		-0.087589411	-0.058517098	0.057818661	8.33E-15		0.043241033	0.072371675
Gse1	0.027454827	0.000230741		0.012845815	0.04205212	0.062282977	6.10E-17		0.047712239	0.076827213	0.105546175	8.28E-46		0.091072486	0.119975283	0.021970792	0.003210238		0.007358989	0.036573214	-0.057791774	8.58E-15		-0.072344839	-0.043214107	-0.162739293	1.86E-107		-0.17693266	-0.148478253	0.057766512	8.81E-15		0.043188807	0.072319625
Palm	0.080328064	3.61E-27		0.065791133	0.094830905	0.002119824	0.776197152		-0.012494728	0.016733471	0.024266205	0.001134544		0.009655464	0.038866588	0.116506512	1.63E-55		0.102066129	0.130897805	-0.088255568	1.77E-32		-0.102737225	-0.073736506	-0.166890125	5.19E-113		-0.181062686	-0.152648263	0.057753988	8.93E-15		0.043176264	0.072307125
Taok3	0.086394338	3.47E-31		0.071870916	0.100881133	-0.011546373	0.121504675		-0.026156125	0.00306831	-0.040111875	7.36E-08		-0.054693979	-0.025512665	0.133141782	3.90E-72		0.118758692	0.147469009	-0.044821951	1.80E-09		-0.059397209	-0.030227586	-0.153244127	2.60E-95		-0.167483208	-0.138941125	0.057753798	8.93E-15		0.043176074	0.072306935
Atp6v1d	0.067572351	1.13E-19		0.053010534	0.082105436	0.020499021	0.005970543		0.005886618	0.03510267	0.012408825	0.096079686		-0.002205741	0.027018091	0.07012625	4.52E-21		0.055569034	0.08465366	-0.007560003	0.310654699		-0.022171719	0.007054942	-0.164141642	2.57E-109		-0.178328036	-0.149887025	0.057694224	9.51E-15		0.043116412	0.072247474
Btf3l4	0.015205191	0.041426007		0.000591157	0.029812732	0.018827226	0.011566114		0.004214219	0.033432192	0.017403216	0.019591317		0.00278976	0.03200924	0.011744818	0.115232285		-0.00286984	0.02635446	-0.031809454	1.98E-05		-0.046402049	-0.017203286	-0.078625328	4.29E-26		-0.09313248	-0.064084798	0.057688232	9.57E-15		0.043110411	0.072241493
Pou6f1	-0.016025168	0.031616167		-0.030632159	-0.001411333	-0.012046105	0.106199374		-0.026655578	0.002568513	0.002849163	0.702397234		-0.011765492	0.017462602	0.018539485	0.01290022		0.003926383	0.03314467	-0.033859324	5.56E-06		-0.048449516	-0.019254687	-0.041653786	2.28E-08		-0.05623372	-0.02705609	0.057610521	1.04E-14		0.043032586	0.072163929
Tbce	0.03604547	1.33E-06		0.021442599	0.050632963	0.015366211	0.039318381		0.000752214	0.029973645	-0.001411561	0.849860276		-0.016025396	0.013202877	0.045619557	9.24E-10		0.031026077	0.060193592	-0.041208739	3.21E-08		-0.055789307	-0.026610599	-0.096847372	8.42E-39		-0.111304004	-0.082349759	0.057549635	1.11E-14		0.042971611	0.072103159
Tpd52l1	-0.040900482	4.07E-08		-0.055481485	-0.026302038	-0.040994563	3.78E-08		-0.055575434	-0.026396212	-0.102743478	1.75E-43		-0.117181694	-0.088261838	-0.070929892	1.60E-21		-0.085455476	-0.056374163	0.283405253	0		0.269908978	0.296790193	-0.033604865	6.54E-06		-0.048195362	-0.019000031	0.057468969	1.21E-14		0.042890826	0.072022645
Cirbp	0.119382716	3.17E-58		0.104951657	0.133763507	0.022525589	0.002516981		0.007914029	0.037127532	0.009285966	0.213012309		-0.005328923	0.023896888	0.305154094	0		0.291841417	0.318348562	-0.089918631	1.18E-33		-0.104395612	-0.075403552	-0.333660147	0		-0.34658431	-0.320609325	0.057394935	1.30E-14		0.042816683	0.071948751
Mdh2	0.035545782	1.85E-06		0.020942495	0.050133904	0.022091303	0.00304633		0.007479552	0.036693622	0.011721003	0.115971319		-0.002893659	0.026330658	0.020543101	0.005863679		0.005930716	0.035146715	-0.068933006	2.07E-20		-0.083463091	-0.054373617	-0.074537848	1.32E-23		-0.089055005	-0.059989029	0.057353315	1.36E-14		0.042775002	0.07190721
Vps4a	0.038858317	1.85E-07		0.024257927	0.053442133	0.018003954	0.015749426		0.003390681	0.03260954	-0.020613117	0.005697482		-0.035216673	-0.006000759	0.033686339	6.21E-06		0.019081567	0.048276738	-0.027623845	0.000211038		-0.042220966	-0.013014933	-0.08291168	7.62E-29		-0.097407818	-0.06838037	0.057316295	1.42E-14		0.042737928	0.07187026
Plcb4	0.016651557	0.025532194		0.002037887	0.031258116	0.025888897	0.000515458		0.011278999	0.040487745	-0.049175379	4.11E-11		-0.063743734	-0.034586069	0.01184881	0.112048579		-0.002765835	0.026458394	0.010318416	0.166421391		-0.004296397	0.024928822	-0.055119381	1.37E-13		-0.06967742	-0.04053787	0.057275331	1.48E-14		0.042696904	0.071829373
Atxn10	0.054999913	1.55E-13		0.040418235	0.06955817	0.010584231	0.155769226		-0.004030558	0.025194499	-0.047789501	1.42E-10		-0.062360114	-0.033198522	0.011918243	0.109961785		-0.002696392	0.026527788	-0.022006273	0.003161164		-0.036608665	-0.007394486	-0.054732451	2.02E-13		-0.069291192	-0.0401504	0.057124635	1.73E-14		0.042545988	0.071678961
Ccdc28b	0.141048587	7.63E-81		0.12669558	0.155342544	0.027956401	0.000176796		0.013347688	0.042553181	-0.042151102	1.55E-08		-0.056730322	-0.02755391	0.174655763	8.33E-124		0.16045114	0.188788056	-0.055500239	9.30E-14		-0.070057581	-0.040919262	-0.225530315	5.90E-208		-0.239355579	-0.211613614	0.05711	1.76E-14		0.042531332	0.071664354
Clcn4	0.058205889	5.52E-15		0.043628836	0.072758164	0.006518953	0.381991462		-0.008095984	0.021131105	0.031352926	2.60E-05		0.016746434	0.04594604	0.100988788	4.63E-42		0.086502289	0.115432591	-0.055887833	6.26E-14		-0.070444462	-0.041307405	-0.16530207	7.21E-111		-0.17948265	-0.15105281	0.057019756	1.93E-14		0.042440956	0.071574279
Tmem44	0.065591206	1.27E-18		0.051025952	0.080128564	0.034822864	2.99E-06		0.020218988	0.049411883	0.001239505	0.867981309		-0.013374903	0.015853383	0.088079747	2.35E-32		0.073560269	0.102561893	-0.066221996	5.91E-19		-0.080758006	-0.051657824	-0.143347704	1.78E-83		-0.157631646	-0.12900379	0.056970758	2.04E-14		0.042391887	0.071525373
Raph1	-0.003884513	0.602413458		-0.018497628	0.010730262	0.010800596	0.147487271		-0.003814171	0.025410751	-0.043117028	7.22E-09		-0.057694839	-0.028520834	0.004195186	0.573709778		-0.010419618	0.018808198	-0.010802581	0.147412899		-0.025412734	0.003812187	-0.024271874	0.001131509		-0.038872251	-0.009661135	0.056945376	2.09E-14		0.042366469	0.071500039
Oxct1	-0.058595007	3.64E-15		-0.073146536	-0.044018536	-0.011767114	0.114543768		-0.026376744	0.002847541	-0.04385543	3.98E-09		-0.058432145	-0.029260017	-0.038680577	2.10E-07		-0.053264633	-0.024080023	-0.065081118	2.33E-18		-0.079619557	-0.050514998	0.078922719	2.80E-26		0.064382812	0.093429125	0.056901663	2.19E-14		0.042322691	0.071456407
Kcna4	-0.006877119	0.356389453		-0.021489125	0.007737824	-0.012070664	0.105488538		-0.026680123	0.002543951	-0.017298611	0.02033807		-0.031904711	-0.002685124	0.004575641	0.539467742		-0.010039196	0.019188524	-0.011535855	0.121844449		-0.026145613	0.00307883	-0.031994919	1.77E-05		-0.046587301	-0.017388884	0.056837953	2.34E-14		0.04225889	0.071392817
Sarm1	0.011296589	0.129775672		-0.003318125	0.025906477	0.003435824	0.644970073		-0.011178903	0.018049083	0.001880471	0.800902085		-0.012734044	0.016494183	0.026862802	0.000314217		0.012253446	0.041460691	-0.029478263	7.68E-05		-0.044073442	-0.014870504	-0.070925662	1.61E-21		-0.085451256	-0.056369925	0.056812673	2.40E-14		0.042233573	0.071367584
Slco5a1	0.025063933	0.000774113		0.010453596	0.03966357	-0.016272606	0.029078458		-0.030879428	-0.001658834	0.024980474	0.000806106		0.010370095	0.039580191	0.067914094	7.40E-20		0.053352881	0.082446431	-0.056166957	4.69E-14		-0.070723071	-0.041586928	-0.10595391	3.75E-46		-0.120381673	-0.091481397	0.056757182	2.55E-14		0.042178001	0.071312197
Nkiras1	0.036722309	8.36E-07		0.022120014	0.051308938	0.035161725	2.39E-06		0.020558123	0.049750326	-0.008863168	0.234588714		-0.023474293	0.005751742	0.028879263	0.000107101		0.01427112	0.04347508	-0.024057441	0.001251688		-0.038658016	-0.009446597	-0.094880161	2.66E-37		-0.109342712	-0.080377446	0.05674267	2.58E-14		0.042163468	0.071297712
Dennd2a	-0.025286886	0.000694334		-0.039886311	-0.010676666	0.01671232	0.024999859		0.002098667	0.031318836	0.049480594	3.12E-11		0.034891659	0.064048445	-0.02884041	0.000109417		-0.043436268	-0.014232243	-0.038033282	3.34E-07		-0.052618201	-0.02343214	-0.042081813	1.64E-08		-0.056661133	-0.027484551	0.05669341	2.72E-14		0.042114137	0.071248544
Ubash3b	0.041791074	2.05E-08		0.027193517	0.056370811	0.001424636	0.848486278		-0.013189804	0.016038468	-0.049969237	1.99E-11		-0.064536274	-0.035380908	-0.040729416	4.63E-08		-0.055310659	-0.026130804	0.015616534	0.036222873		0.001002597	0.030223802	-0.019655614	0.008382929		-0.034259938	-0.005042897	0.056635268	2.89E-14		0.042055911	0.07119051
Mgst3	0.052755608	1.43E-12		0.038170871	0.067317872	-0.024105275	0.001223901		-0.038705806	-0.009494455	0.031458354	2.44E-05		0.016851936	0.046051348	0.154547995	6.20E-97		0.140250598	0.168780954	-0.059144385	2.01E-15		-0.073694853	-0.044568742	-0.189614114	4.22E-146		-0.203663917	-0.17548623	0.056477581	3.40E-14		0.041897997	0.071033118
Elmod2	-0.004336146	0.560903504		-0.01894911	0.010278671	-0.010117804	0.174816574		-0.024728313	0.004497027	-0.015412583	0.038728553		-0.030019987	-0.000798597	-0.024674394	0.000934235		-0.039274398	-0.010063858	-0.000142287	0.984776251		-0.014756422	0.014471909	-0.018231519	0.014477244		-0.032836935	-0.003618317	0.056470743	3.43E-14		0.041891149	0.071026293
Pink1	0.036760261	8.14E-07		0.022157999	0.051346842	0.037381438	5.29E-07		0.022779717	0.051967214	-0.00180182	0.809065108		-0.016415553	0.012812683	0.064128982	7.19E-18		0.049561265	0.078669419	-0.051138591	6.70E-12		-0.065703653	-0.036551742	-0.114227017	2.05E-53		-0.128626463	-0.099779417	0.056420736	3.61E-14		0.04184107	0.070976378
Arg1	0.001918071	0.797007314		-0.012696451	0.016531773	0.000396826	0.957559672		-0.014217422	0.015010905	-0.020886171	0.005089156		-0.035489504	-0.006273921	-0.017528557	0.018728163		-0.032134491	-0.002915138	-0.009532273	0.20112294		-0.024143075	0.005082601	-0.022711113	0.002317653		-0.037312894	-0.008099635	0.056397775	3.70E-14		0.041818077	0.070953461
Nagk	0.029597849	7.18E-05		0.014990168	0.044192899	0.024420958	0.00105434		0.009810294	0.039021197	0.014119665	0.058273391		-0.000494602	0.028727903	0.05975691	1.03E-15		0.045182202	0.074306184	-0.037571094	4.64E-07		-0.052156622	-0.02296954	-0.12017741	5.51E-59		-0.134555257	-0.10574897	0.056389533	3.73E-14		0.041809822	0.070945233
Ptprs	0.008214613	0.270617836		-0.006400321	0.022826039	0.006450066	0.38704181		-0.008164869	0.021062246	0.05854297	3.85E-15		0.04396642	0.073094599	0.047829072	1.37E-10		0.03323814	0.062399622	-0.044712978	1.97E-09		-0.059288402	-0.030118493	-0.120144365	5.92E-59		-0.134522335	-0.105715816	0.056370082	3.80E-14		0.041790344	0.070925819
1110034G24Rik	0.016516547	0.026750206		0.001902841	0.0311232	0.01065949	0.152849352		-0.003955292	0.025269719	0.00962252	0.196890145		-0.004992348	0.024233278	0.002276945	0.760100427		-0.012337631	0.016890548	-0.013877413	0.062724114		-0.028485801	0.000736902	-0.070952419	1.56E-21		-0.085477952	-0.056396732	0.056369494	3.81E-14		0.041789754	0.070925232
5-Sep	0.010533543	0.157759529		-0.004081251	0.025143838	0.023214423	0.001847469		0.008603177	0.03781576	-0.0023272	0.754973385		-0.016940789	0.012287384	0.047524401	1.79E-10		0.032933109	0.06209544	-0.038829196	1.89E-07		-0.053413052	-0.024228779	-0.086375464	3.57E-31		-0.10086231	-0.071851997	0.05633388	3.95E-14		0.041754089	0.070889684
Ndufa1	0.02721963	0.000261043		0.01261048	0.041817161	0.01352665	0.069663186		-0.00108773	0.028135254	-0.013276645	0.074984103		-0.0278854	0.001337781	0.004330326	0.56142949		-0.010284491	0.018943293	0.008327921	0.264064044		-0.00628701	0.022939295	-0.074541667	1.31E-23		-0.089058815	-0.059992855	0.056271073	4.22E-14		0.041691193	0.070826994
Ap3b2	0.070870139	1.73E-21		0.056314298	0.085395859	-0.009322537	0.211215625		-0.023933442	0.00529235	0.030286686	4.85E-05		0.015679461	0.044880987	0.126045251	9.16E-65		0.111636725	0.140400792	-0.078064916	9.58E-26		-0.092573469	-0.063523221	-0.17260524	6.64E-121		-0.186748337	-0.158390612	0.056263489	4.25E-14		0.041683598	0.070819424
Kmt2e	0.056863207	2.28E-14		0.04228418	0.071418024	0.032367538	1.41E-05		0.017761774	0.046959491	0.033378832	7.54E-06		0.018773824	0.047969598	0.112829815	3.78E-52		0.098377866	0.127234182	-0.065288135	1.82E-18		-0.079826136	-0.050722366	-0.180195458	7.86E-132		-0.194297958	-0.166018486	0.05620402	4.52E-14		0.041624043	0.070760065
Scd2	0.014875008	0.046048146		0.000260899	0.029482764	-0.004521062	0.544316493		-0.019133963	0.010093771	-0.056502615	3.32E-14		-0.071058106	-0.041923067	-0.064090741	7.52E-18		-0.078631257	-0.04952296	-0.013856236	0.063126188		-0.028464638	0.000758083	0.037189408	6.05E-07		0.022587519	0.051775434	0.056190817	4.58E-14		0.041610822	0.070746887
Tcaf1	0.075852464	2.16E-24		0.061306257	0.090366456	0.063844901	1.00E-17		0.049276713	0.07838593	0.029283585	8.56E-05		0.0146757	0.043878973	0.11579313	7.47E-55		0.101350472	0.130186991	-0.069504719	1.00E-20		-0.084033527	-0.054946365	-0.200950081	2.45E-164		-0.214933049	-0.186884743	0.056122414	4.91E-14		0.041542321	0.07067861
Asic4	0.073689027	4.16E-23		0.059138548	0.088208201	0.061492878	1.50E-16		0.046920879	0.07603871	-0.0431133	7.24E-09		-0.057691116	-0.028517102	-0.035431237	2.00E-06		-0.050019503	-0.020827856	-0.02193264	0.00326378		-0.036535095	-0.007320821	-0.051429099	5.09E-12		-0.065993664	-0.036842624	0.056059425	5.24E-14		0.041479242	0.070615738
Arrdc2	0.022395551	0.00266591		0.007783934	0.036997608	0.010494603	0.159301558		-0.004120195	0.025104918	-0.022935947	0.002095505		-0.03753753	-0.008324572	0.023140499	0.001910539		0.008529218	0.037741901	-0.036379051	1.06E-06		-0.05096612	-0.021776462	-0.05460179	2.31E-13		-0.069160768	-0.040019559	0.05604512	5.32E-14		0.041464916	0.070601459
Tril	-0.017874383	0.016516872		-0.032480064	-0.003261069	0.035193915	2.34E-06		0.02059034	0.049782476	-0.036788146	7.99E-07		-0.051374691	-0.022185908	-0.060363791	5.28E-16		-0.074911871	-0.045790019	0.026106769	0.000462076		0.01149699	0.040705405	0.001435224	0.847374035		-0.013179218	0.016049053	0.056011277	5.51E-14		0.041431025	0.070567679
Sqle	0.054610145	2.29E-13		0.040027925	0.069169108	-0.026651902	0.000350248		-0.041250001	-0.012042427	-0.080917882	1.51E-27		-0.09541921	-0.066382217	-0.023422029	0.001680431		-0.03802318	-0.008810879	-0.040057287	7.67E-08		-0.054639467	-0.025458025	0.02353674	0.001594209		0.008925644	0.038137787	0.055917589	6.07E-14		0.041337204	0.070474164
Rsrc2	0.027394752	0.00023815		0.012785706	0.041992106	0.028223975	0.000153113		0.013615425	0.042820478	0.028799031	0.000111936		0.014190838	0.043394933	0.019295131	0.009656753		0.004682286	0.033899738	-0.05072432	9.88E-12		-0.065290087	-0.036136943	-0.092028838	3.50E-35		-0.10649977	-0.07751893	0.05584985	6.50E-14		0.041269369	0.07040655
Rab11fip2	0.010294493	0.167406313		-0.004320323	0.024904912	-0.002525743	0.734825137		-0.017139276	0.012088869	0.002642046	0.72310586		-0.011972582	0.017255546	0.028728283	0.00011637		0.014120046	0.04332426	-0.033862209	5.55E-06		-0.048452397	-0.019257574	-0.066679651	3.39E-19		-0.081214675	-0.052116271	0.05583427	6.61E-14		0.041253766	0.070390999
Mapk4	0.006724523	0.367162111		-0.007890418	0.021336591	0.001884883	0.800444811		-0.012729633	0.016498594	-0.007872277	0.291092014		-0.022483856	0.006742664	-0.01674318	0.024733192		-0.031349675	-0.002129536	-0.02233328	0.002740042		-0.036935391	-0.007721635	-0.028989667	0.000100769		-0.043585367	-0.014381594	0.055832485	6.62E-14		0.041251979	0.070389217
Gbx1	-0.009347324	0.210004105		-0.023958217	0.005267561	-0.005295429	0.477612879		-0.019908054	0.009319458	-0.020605129	0.005716225		-0.035208692	-0.005992768	-0.015300158	0.040171681		-0.029907636	-0.000686146	-0.002225015	0.765409385		-0.016838633	0.012389553	-0.019139432	0.010258372		-0.033744159	-0.004526533	0.0557904	6.91E-14		0.041209834	0.070347209
Kdm2b	0.031259087	2.75E-05		0.016652529	0.045852306	0.003487189	0.640035331		-0.011127544	0.018100432	-0.001091578	0.883617054		-0.015705493	0.013522803	0.081298926	8.60E-28		0.066764084	0.095799271	-0.064631582	3.98E-18		-0.079170967	-0.050064704	-0.103537256	3.90E-44		-0.117972916	-0.089057845	0.055779437	6.99E-14		0.041198856	0.070336267
Cnppd1	0.079125701	2.09E-26		0.06458622	0.093631595	0.046277425	5.28E-10		0.031684688	0.060850437	0.015616415	0.036224287		0.001002479	0.030223683	0.056283407	4.16E-14		0.041703544	0.070839305	-0.066663884	3.45E-19		-0.081198943	-0.052100477	-0.139899907	1.51E-79		-0.15419881	-0.125542415	0.055758773	7.14E-14		0.041178162	0.07031564
Prkcb	-0.002153884	0.772699314		-0.016767522	0.012460673	0.082460168	1.51E-28		0.067927861	0.096957491	-0.044356483	2.64E-09		-0.058932447	-0.02976161	-0.012970607	0.081944483		-0.027579545	0.00164387	-0.004420772	0.553282221		-0.019033708	0.010194052	-0.042165308	1.53E-08		-0.056744507	-0.02756813	0.055560177	8.75E-14		0.040979285	0.07011741
Ccdc85b	-0.004750196	0.524107177		-0.019363017	0.009864655	-0.001837859	0.805322072		-0.016451582	0.01277665	-0.012281566	0.099538466		-0.026890905	0.002333019	0.002530024	0.734392694		-0.012084589	0.017143555	-0.011965612	0.108555811		-0.026575131	0.002649016	-0.03797522	3.49E-07		-0.052560216	-0.023374027	0.055540652	8.92E-14		0.040959733	0.070097921
A830019L24Rik	-0.008663676	0.245289726		-0.023274894	0.005951243	-0.004651352	0.532777737		-0.019264208	0.009963491	-0.017412005	0.019529679		-0.032018023	-0.002798551	-0.013723717	0.065690927		-0.0283322	0.000890628	-0.007290508	0.32821936		-0.02190234	0.007324438	-0.020220366	0.00668765		-0.03482424	-0.005607857	0.055274999	1.17E-13		0.040693706	0.069832754
Sap30l	0.003947422	0.596549097		-0.010667359	0.018560517	-0.012249622	0.100422082		-0.026858979	0.002364967	-0.029469233	7.71E-05		-0.044064422	-0.014861468	-0.024301037	0.001116015		-0.038901387	-0.009690312	-0.000823349	0.912080389		-0.015437329	0.013790982	-0.010470202	0.160273627		-0.02508053	0.004144598	0.055237716	1.21E-13		0.040656371	0.069795539
1810010H24Rik	0.048681195	6.42E-11		0.034091283	0.063250362	-0.004979782	0.50425077		-0.019592522	0.009635084	-0.031824248	1.96E-05		-0.046416826	-0.01721809	0.036322212	1.10E-06		0.021719575	0.050909354	-0.025905971	0.000511076		-0.040504802	-0.011296082	-0.071776944	5.30E-22		-0.086300584	-0.057222803	0.055229108	1.23E-13		0.040647751	0.069786947
Dynlt1c	0.125026425	9.68E-64		0.110614369	0.139385911	0.074369927	1.66E-23		0.059820778	0.088887485	0.043377207	5.86E-09		0.028781286	0.057954634	0.171390574	3.34E-119		0.157170077	0.185540012	-0.065101033	2.28E-18		-0.079639429	-0.050534946	-0.288772641	0		-0.302111843	-0.275320374	0.055163864	1.31E-13		0.040582415	0.069721821
Ccng2	0.043070814	7.49E-09		0.028474572	0.057648693	0.033655066	6.33E-06		0.01905027	0.048245503	0.135985935	3.30E-75		0.121613455	0.150301404	0.149417541	1.23E-90		0.135098378	0.163674306	-0.095229612	1.45E-37		-0.10969112	-0.080727796	-0.260367497	9.74E-280		-0.273939308	-0.246692007	0.05515452	1.32E-13		0.040573058	0.069712495
Rap2a	0.01426413	0.055746411		-0.000350109	0.028872277	-0.004312398	0.563051246		-0.018925371	0.010302417	-0.01439557	0.053527187		-0.029003634	0.000218641	-0.0038971	0.601238007		-0.018510211	0.010717676	-0.005427558	0.466695168		-0.020040134	0.009187336	-0.044231874	2.93E-09		-0.058808025	-0.029636866	0.05513976	1.34E-13		0.040558277	0.069697762
Ankmy2	0.000898491	0.904093711		-0.013715855	0.015512453	-0.01683706	0.023937066		-0.031443489	-0.002223442	-0.030518454	4.24E-05		-0.0451125	-0.015911385	0.032355557	1.42E-05		0.017749784	0.046947523	-0.017298894	0.020336014		-0.031904994	-0.002685408	-0.041910714	1.87E-08		-0.05649028	-0.027313277	0.055135008	1.35E-13		0.040553519	0.069693018
Ube2j1	0.02133866	0.004209193		0.006726592	0.035941617	-5.57E-06	0.999404284		-0.014619732	0.014608599	-0.021224731	0.00441669		-0.035827784	-0.006612617	-0.008067588	0.279286834		-0.02267908	0.00654735	-0.009904106	0.184102809		-0.024514723	0.004710742	-0.039353693	1.29E-07		-0.053936838	-0.024753763	0.055107425	1.39E-13		0.040525896	0.069665485
Kcnq2	0.057950127	7.25E-15		0.043372693	0.07250289	-0.006686721	0.3698618		-0.021298805	0.00792822	-0.016370667	0.028122364		-0.030977421	-0.001756921	0.08005739	5.37E-27		0.065519881	0.094560922	-0.047848564	1.35E-10		-0.062419082	-0.033257655	-0.110452531	4.95E-50		-0.124865143	-0.095993315	0.055041783	1.48E-13		0.040460163	0.069599963
Borcs6	0.023857285	0.001374395		0.009246344	0.038458042	0.015306259	0.040092218		0.000692248	0.029913733	0.003297171	0.658368496		-0.01131754	0.017910473	0.058972988	2.42E-15		0.044397086	0.073523788	-0.030425262	4.48E-05		-0.04501941	-0.01581813	-0.107006421	4.80E-47		-0.121430692	-0.092536965	0.055039837	1.48E-13		0.040458214	0.06959802
Ncdn	0.041859513	1.94E-08		0.027262024	0.056439152	0.002967117	0.690700445		-0.011647554	0.01758052	-0.030102591	5.39E-05		-0.044697094	-0.015495243	0.022029799	0.003129004		0.007418022	0.036632171	-0.034940769	2.76E-06		-0.049529644	-0.020336988	-0.056226659	4.41E-14		-0.070782662	-0.041646714	0.055021001	1.51E-13		0.040439352	0.069579219
Rab39b	0.026855207	0.000315452		0.012245848	0.041453104	0.007968212	0.285252114		-0.006646728	0.022579748	0.01891468	0.011185646		0.004301703	0.03351958	0.032495029	1.31E-05		0.017889359	0.047086833	-0.043226586	6.61E-09		-0.057804235	-0.028630507	-0.08963547	1.87E-33		-0.104113253	-0.075119708	0.055006345	1.54E-13		0.040424676	0.06956459
Shank1	0.046455337	4.54E-10		0.031862803	0.06102807	0.038129704	3.12E-07		0.023528649	0.052714495	-0.059514604	1.34E-15		-0.074064351	-0.044939525	0.058068589	6.39E-15		0.043491331	0.072621127	-0.012696935	0.088604236		-0.027306033	0.001917587	-0.091543828	7.91E-35		-0.106016161	-0.077032719	0.054952565	1.62E-13		0.04037082	0.069510907
Ppp1r12a	-0.010721979	0.150456743		-0.025332175	0.003892797	0.013921764	0.061888885		-0.000692542	0.028530125	0.010664605	0.152652431		-0.003950176	0.025274831	0.000433734	0.953616722		-0.014180522	0.015047804	-0.010017678	0.179123068		-0.024628238	0.004597161	-0.056663452	2.81E-14		-0.071218642	-0.042084136	0.054929443	1.66E-13		0.040347667	0.069487828
Osbpl5	0.016126417	0.030555679		0.001512608	0.030733339	0.002953033	0.692093274		-0.011661636	0.01756644	0.035173601	2.37E-06		0.020570009	0.049762187	-0.006689132	0.369689226		-0.021301215	0.007925808	0.015280641	0.040426803		0.000666624	0.029888132	-0.093102467	5.68E-36		-0.107570271	-0.078595239	0.054867748	1.77E-13		0.040285886	0.069426245
Rbms3	0.009319376	0.21137049		-0.005295511	0.023930282	0.02852598	0.000129979		0.013917616	0.043122168	0.000894807	0.90448503		-0.013719538	0.01550877	-0.016020008	0.031671049		-0.030627003	-0.001406171	0.001706374	0.818999119		-0.012908114	0.016320132	-0.059848092	9.32E-16		-0.074397188	-0.045273524	0.054679605	2.13E-13		0.040097481	0.069238442
Zfp811	0.039926575	8.45E-08		0.025327187	0.054508934	0.023898515	0.001348247		0.009287593	0.038499234	-0.038858443	1.85E-07		-0.053442259	-0.024258053	0.091722586	5.86E-35		0.077211919	0.106194404	-0.039023798	1.64E-07		-0.053607391	-0.024423561	-0.109592854	2.81E-49		-0.124008406	-0.095131051	0.054679367	2.13E-13		0.040097243	0.069238205
Lrrc73	0.013993619	0.06055526		-0.000620674	0.028601935	-0.017670736	0.017789492		-0.032276566	-0.00305736	0.001412681	0.849742559		-0.013201757	0.016026516	0.041238193	3.14E-08		0.026640082	0.055818719	-0.020408791	0.006194776		-0.035012514	-0.005796354	-0.077405308	2.45E-25		-0.091915497	-0.062862253	0.054652649	2.19E-13		0.040070488	0.069211535
Esrra	-0.009153294	0.219622851		-0.023764281	0.005461602	0.022793314	0.002234047		0.008181874	0.037395023	0.050959271	7.93E-12		0.036372193	0.065524638	0.0353834	2.06E-06		0.02077998	0.049971726	-0.042125863	1.58E-08		-0.056705119	-0.027528645	-0.101184852	3.22E-42		-0.115628035	-0.086698891	0.05461491	2.28E-13		0.040032697	0.069173865
Gmppa	0.043399848	5.75E-09		0.028803952	0.057977242	0.028998163	0.000100297		0.014390096	0.043593854	-0.027926485	0.000179648		-0.042523295	-0.013317754	-0.018335417	0.013927173		-0.032940755	-0.003722248	-0.008609933	0.248230191		-0.023221177	0.006004988	-0.051003237	7.61E-12		-0.065568529	-0.036416215	0.054611204	2.29E-13		0.040028985	0.069170165
Btg1	-0.006831505	0.359588551		-0.02144353	0.007783438	0.037843308	3.83E-07		0.023241997	0.052428478	0.108795549	1.39E-48		0.094331366	0.12321381	0.071827644	4.96E-22		0.057273598	0.086351166	-0.130461003	2.66E-69		-0.144799098	-0.116068131	-0.133556819	1.40E-72		-0.147882345	-0.119175262	0.054566481	2.39E-13		0.039984201	0.069125523
Unc13a	0.040586883	5.16E-08		0.025988132	0.055168326	0.028161885	0.000158326		0.013553298	0.042758453	0.009117353	0.221438725		-0.005497545	0.023728357	0.006407888	0.390154096		-0.008207046	0.021020085	-0.043757586	4.31E-09		-0.058334447	-0.029162069	-0.077113901	3.70E-25		-0.091624809	-0.062570249	0.05437172	2.91E-13		0.039789171	0.068931113
Slc25a1	0.032639419	1.19E-05		0.018033855	0.047231055	0.009445576	0.205251388		-0.005169303	0.024056421	-0.000831401	0.911224107		-0.015445379	0.013782932	0.07167604	6.06E-22		0.057121709	0.086199913	-0.028884181	0.000106811		-0.043479993	-0.014276042	-0.116706008	1.06E-55		-0.131096581	-0.102266264	0.054356057	2.95E-13		0.039773486	0.068915478
Ccni	0.019968354	0.007401881		0.005355751	0.034572431	0.02667924	0.000345369		0.01206978	0.041277311	0.024562452	0.000985631		0.009951859	0.03916256	0.017980697	0.015884824		0.003367416	0.0325863	0.000558146	0.940334163		-0.014056134	0.015172188	-0.108374882	3.21E-48		-0.122794564	-0.093909451	0.054336342	3.01E-13		0.039753744	0.068895799
Gnao1	0.079758767	8.31E-27		0.065220623	0.094263059	0.001492181	0.841395978		-0.013122271	0.016105995	-0.030213332	5.06E-05		-0.044807713	-0.015606057	0.142239855	3.35E-82		0.12789154	0.156528642	-0.074011043	2.69E-23		-0.088529454	-0.059461191	-0.150525205	5.62E-92		-0.164776894	-0.136210676	0.05428515	3.17E-13		0.039702482	0.068844699
Cyp4f15	-0.020297254	0.006482421		-0.034901067	-0.005684775	-0.013428991	0.071703585		-0.028037654	0.001185407	-0.018498234	0.013102237		-0.03310345	-0.003885119	-0.027142873	0.000271714		-0.041740481	-0.012533679	0.018344282	0.013881102		0.003731117	0.032949614	-0.011042216	0.138641109		-0.025652242	0.003572526	0.054242231	3.31E-13		0.039659504	0.068801857
St3gal3	-0.00179241	0.810043127		-0.016406146	0.012822091	0.006799458	0.361846868		-0.007815484	0.021411496	-0.01102712	0.139181557		-0.025637154	0.003587623	-0.001984684	0.790119575		-0.016598369	0.012629847	-0.004815098	0.518453583		-0.019427896	0.009799757	-0.042999919	7.93E-09		-0.057577902	-0.028403602	0.054205357	3.43E-13		0.039622579	0.068765049
Iqsec3	0.045922461	7.15E-10		0.031329321	0.060496027	-0.009734279	0.19173924		-0.024344981	0.004880581	-0.035915391	1.45E-06		-0.050503048	-0.021312411	0.046082141	6.24E-10		0.031489182	0.060655458	-0.02782839	0.000189307		-0.042425301	-0.0132196	-0.070846838	1.79E-21		-0.085372612	-0.056290955	0.054143683	3.65E-13		0.03956082	0.068703486
B4galnt1	0.044855581	1.75E-09		0.030261253	0.059430788	-0.023765368	0.001434382		-0.038366209	-0.009154382	-0.049474235	3.13E-11		-0.064042096	-0.034885292	0.107533417	1.70E-47		0.093065505	0.121955928	-0.036914573	7.32E-07		-0.051500955	-0.022312445	-0.098051499	9.82E-40		-0.112504453	-0.083557066	0.054100115	3.81E-13		0.039517192	0.068659996
Dnaja1	0.079343818	1.52E-26		0.064804796	0.093849161	0.028398454	0.000139314		0.013790012	0.042994776	0.034756501	3.12E-06		0.020152571	0.049345602	0.104632215	4.82E-45		0.090155908	0.119064318	-0.087862795	3.33E-32		-0.102345544	-0.073342804	-0.172036765	4.17E-120		-0.186182835	-0.157819385	0.054070348	3.92E-13		0.039487385	0.068630282
Pvalb	-0.040988084	3.80E-08		-0.055568964	-0.026389727	-0.017392531	0.019666479		-0.031998563	-0.002779072	0.168508749	3.23E-115		0.154274502	0.182673061	-0.035930828	1.43E-06		-0.050518467	-0.021327862	-0.052272541	2.28E-12		-0.066835649	-0.037687165	-0.090985722	2.01E-34		-0.105459659	-0.076473241	0.053986036	4.27E-13		0.039402958	0.068546121
Idnk	0.082178596	2.31E-28		0.067645671	0.096676656	0.061333492	1.79E-16		0.04676124	0.075879644	0.00797592	0.284786373		-0.00663902	0.022587453	0.037419001	5.16E-07		0.022817313	0.052004728	-0.035428735	2.00E-06		-0.050017004	-0.020825352	-0.141935652	7.46E-82		-0.156225763	-0.127586135	0.053958804	4.38E-13		0.039375689	0.068518938
Rnf187	0.085496119	1.42E-30		0.070970628	0.099985357	-0.019718319	0.008177379		-0.034322594	-0.005105625	-0.130988497	7.44E-70		-0.14532447	-0.116597532	0.06514987	2.15E-18		0.050583866	0.079688164	-0.009951509	0.18201202		-0.024562103	0.004663335	-0.04357479	5.00E-09		-0.058151924	-0.028979078	0.053929801	4.51E-13		0.039346646	0.068489987
Pafah1b2	0.056163087	4.71E-14		0.041583051	0.070719207	0.018849257	0.011469199		0.004236259	0.033454207	0.029823771	6.32E-05		0.015216237	0.044418576	0.039364329	1.28E-07		0.024764409	0.053947459	-0.058725435	3.16E-15		-0.073276712	-0.044149159	-0.115053014	3.59E-54		-0.129449522	-0.100608011	0.05392093	4.55E-13		0.039337763	0.068481131
Tmub2	0.036971803	7.04E-07		0.022369724	0.051558111	0.022087255	0.00305171		0.007475502	0.036689578	0.021803556	0.003451021		0.007191682	0.036406121	0.054775528	1.94E-13		0.040193537	0.069334191	-0.030872126	3.45E-05		-0.045465779	-0.016265299	-0.126212508	6.21E-65		-0.140567399	-0.111804565	0.053895571	4.67E-13		0.03931237	0.068455819
Rab18	0.067613462	1.07E-19		0.053051718	0.082146457	0.03246948	1.33E-05		0.017863791	0.047061315	0.025089656	0.000764493		0.010479333	0.039689269	0.067667856	1.00E-19		0.053106208	0.082200733	-0.045885882	7.38E-10		-0.060459504	-0.0312927	-0.152566636	1.78E-94		-0.166808878	-0.138260741	0.053818963	5.04E-13		0.039235657	0.068379347
Map2	0.117874827	8.53E-57		0.103438849	0.132261154	0.096694218	1.11E-38		0.082196204	0.111151315	0.145379901	7.74E-86		0.131044153	0.159654863	0.223182733	1.52E-203		0.209251066	0.237023814	-0.141802425	1.06E-81		-0.156093115	-0.127452382	-0.367951505	0		-0.380519502	-0.355247614	0.053686816	5.74E-13		0.03910333	0.068247435
mt-Atp6	0.057557069	1.10E-14		0.042979056	0.072110579	0.108137403	5.15E-48		0.093671269	0.122557885	0.054955271	1.62E-13		0.040373531	0.069513609	0.095290058	1.30E-37		0.080788397	0.109751385	-0.078514669	5.03E-26		-0.093022098	-0.063973908	-0.204274271	6.59E-170		-0.218236935	-0.190227993	0.053681722	5.77E-13		0.039098229	0.06824235
Spire2	0.039067538	1.59E-07		0.024467342	0.053651072	0.009887687	0.184831108		-0.004727161	0.024498313	0.022113817	0.003016568		0.007502076	0.036716117	0.05693138	2.12E-14		0.042352451	0.071486068	-0.044575101	2.21E-09		-0.059150734	-0.029980465	-0.116923324	6.66E-56		-0.13131311	-0.102484277	0.053654849	5.92E-13		0.03907132	0.068215526
Mospd3	0.0355853	1.80E-06		0.020982046	0.050173373	0.005425059	0.466900376		-0.009189835	0.020037636	-0.017044765	0.022254259		-0.031651046	-0.002431205	0.082624033	1.18E-28		0.068092087	0.097120927	-0.058293029	5.03E-15		-0.072845138	-0.043716106	-0.097315464	3.66E-39		-0.111770671	-0.082819082	0.053634547	6.04E-13		0.039050991	0.06819526
Rusc2	0.046481028	4.44E-10		0.031888524	0.061053721	0.000626106	0.933085349		-0.013988187	0.015240132	0.000862944	0.907870814		-0.013751395	0.015476914	0.092581858	1.38E-35		0.078073326	0.107051182	-0.041017854	3.72E-08		-0.055598691	-0.026419525	-0.131601167	1.69E-70		-0.145934665	-0.117212429	0.053619678	6.13E-13		0.039036101	0.068180417
Cnn3	-0.028462674	0.000134537		-0.043058928	-0.013854271	0.012727187	0.087847258		-0.00188733	0.027336268	0.013198124	0.07672219		-0.001416315	0.027806926	-0.112378886	9.60E-52		-0.12678483	-0.097925546	-0.100641006	8.80E-42		-0.115085905	-0.086153554	0.089568587	2.09E-33		0.075052663	0.104046559	0.053615066	6.16E-13		0.039031483	0.068175813
Bfsp2	0.049664008	2.64E-11		0.0350753	0.064231554	-0.010689996	0.151677738		-0.025300209	0.003924783	-0.035458664	1.96E-06		-0.050046895	-0.020855305	-0.031637646	2.19E-05		-0.046230436	-0.017031355	0.037634576	4.43E-07		0.023033078	0.05222002	-0.045500098	1.02E-09		-0.060074317	-0.030906483	0.053550986	6.56E-13		0.038967317	0.068111847
Mlx	0.037381338	5.29E-07		0.022779617	0.051967114	0.024078145	0.001239591		0.009467311	0.0386787	0.017710217	0.017536258		0.003096853	0.032316019	0.036970789	7.04E-07		0.022368709	0.051557099	-0.015357986	0.039423788		-0.029965426	-0.000743987	-0.117995007	6.57E-57		-0.132380895	-0.103559419	0.053512186	6.82E-13		0.038928464	0.068073116
Dnaic2	-0.010450579	0.161058628		-0.025060917	0.004164223	-0.003038276	0.68367928		-0.017651658	0.011576403	-0.00186332	0.802680377		-0.016477036	0.012751193	-0.021240706	0.004387047		-0.035843745	-0.006628598	0.015538304	0.037167148		0.000924349	0.030145624	-0.035515478	1.89E-06		-0.050103638	-0.020912166	0.053425007	7.43E-13		0.038841167	0.067986092
Faah	0.039299214	1.34E-07		0.024699234	0.053882434	0.005683189	0.445971051		-0.008931719	0.020295669	-0.026898845	0.000308418		-0.041496698	-0.012289511	0.000747733	0.920126547		-0.013866584	0.015361731	-0.022702113	0.002326979		-0.037303903	-0.008090632	-0.046324408	5.08E-10		-0.060897347	-0.031731725	0.0534175	7.48E-13		0.03883365	0.067978598
Nrg2	0.012431775	0.095466269		-0.002182787	0.027041028	-0.006338752	0.395288303		-0.020950977	0.00827618	0.00072578	0.92246405		-0.013888533	0.015339783	0.053821939	5.02E-13		0.039238637	0.068382318	-0.029802207	6.39E-05		-0.044397037	-0.01519466	-0.084401127	7.80E-30		-0.098893312	-0.069873147	0.053409638	7.54E-13		0.038825777	0.06797075
Fam129b	-0.010044	0.177983365		-0.024654547	0.004570836	0.006552079	0.379577256		-0.008062858	0.021164218	0.002088104	0.779458815		-0.012526444	0.016701759	-0.023866565	0.001368469		-0.038467314	-0.009255628	-0.019415239	0.009214357		-0.034019752	-0.004802437	-0.022180627	0.002929805		-0.036782869	-0.007568915	0.053395941	7.64E-13		0.038812062	0.067957077
Atg10	0.027719628	0.000200586		0.013110773	0.042316651	0.003342738	0.653952788		-0.011271978	0.017956027	0.029635153	7.03E-05		0.015027496	0.044230163	0.039545329	1.12E-07		0.02494558	0.054128213	-0.037830447	3.86E-07		-0.052415634	-0.023229124	-0.102895511	1.31E-43		-0.117333238	-0.088414296	0.053389307	7.69E-13		0.038805419	0.067950455
Psme1	0.004138108	0.578934453		-0.010476691	0.01875114	-0.008086412	0.278166475		-0.022697896	0.006528525	0.000934187	0.900302962		-0.013680165	0.01554814	0.068063257	6.15E-20		0.053502309	0.082595266	-0.006925251	0.353033341		-0.021537236	0.007689693	-0.102213039	4.74E-43		-0.116652953	-0.087729921	0.05333398	8.12E-13		0.038750017	0.067895225
Fopnl	0.034940761	2.76E-06		0.02033698	0.049529636	-0.001332541	0.858173438		-0.015946396	0.013281883	0.016086985	0.030964999		0.001473166	0.030693935	0.044632232	2.11E-09		0.030037659	0.059207779	-0.033534584	6.83E-06		-0.048125164	-0.018929695	-0.101174357	3.28E-42		-0.115617573	-0.086688367	0.053171165	9.52E-13		0.038586983	0.067732699
Cd99l2	-0.02499339	0.000801076		-0.039593094	-0.010383017	-0.003451494	0.64346289		-0.018064749	0.011163234	-0.006315687	0.397010207		-0.020927921	0.008299244	0.040876748	4.14E-08		0.026278281	0.055457785	-0.013082434	0.079342723		-0.027691305	0.001532025	-0.057385667	1.32E-14		-0.071939501	-0.042807402	0.053167943	9.55E-13		0.038583757	0.067729482
Cacna1a	-0.00820386	0.271245527		-0.022815291	0.006411074	0.019071414	0.010531502		0.004458492	0.033676194	-0.003523319	0.636573716		-0.018136551	0.011091417	-0.02379092	0.001417469		-0.038391737	-0.009179946	-0.014014543	0.060171425		-0.028622846	0.000599746	-0.026855798	0.000315356		-0.041453694	-0.012246439	0.053129849	9.92E-13		0.038545612	0.067691455
Sema4a	0.026713323	0.000339375		0.012103882	0.041311361	-0.009529068	0.201274485		-0.024139872	0.005085806	-0.029141615	9.26E-05		-0.043737154	-0.014533639	0.074425227	1.54E-23		0.059876186	0.088942653	-0.036504289	9.70E-07		-0.051091198	-0.021901807	-0.081646124	5.12E-28		-0.09614557	-0.067112036	0.053075954	1.05E-12		0.038491645	0.067637656
Ube2s	-0.023178896	0.001877537		-0.037780264	-0.008567633	-0.025869407	0.000520504		-0.040468273	-0.011259498	0.065140655	2.17E-18		0.050574635	0.079678968	-0.050121763	1.73E-11		-0.064688545	-0.035533625	0.013999114	0.060454252		-0.000615177	0.028607427	-0.044150674	3.13E-09		-0.058726947	-0.029555578	0.052911334	1.23E-12		0.038326804	0.067473325
Rnf182	-0.040035027	7.80E-08		-0.054617237	-0.025435743	-0.030973911	3.25E-05		-0.04556745	-0.016367154	-0.004900667	0.5110482		-0.019513435	0.009714195	-0.016221751	0.029585211		-0.030828608	-0.001607967	-0.016373053	0.028099442		-0.030979805	-0.001759308	0.008316546	0.26471696		-0.006298385	0.022927925	0.052904546	1.24E-12		0.038320008	0.067466549
Pnmal2	0.043891396	3.87E-09		0.029296022	0.058468058	-0.011951414	0.108975736		-0.02656094	0.002663217	-0.021781376	0.003484159		-0.03638396	-0.007169493	0.138782658	2.70E-78		0.124420842	0.153086335	-0.042371841	1.30E-08		-0.056950741	-0.027774875	-0.143216078	2.53E-83		-0.157500597	-0.128871638	0.05287623	1.27E-12		0.038291654	0.067438283
Rnf122	-0.004408288	0.554403336		-0.019021228	0.010206536	0.021537548	0.003868041		0.006925563	0.036140339	0.041456946	2.66E-08		0.026859053	0.056037161	0.008175534	0.272903831		-0.006439401	0.022786977	-0.043361593	5.93E-09		-0.057939043	-0.028765656	-0.072627742	1.72E-22		-0.087149408	-0.058075217	0.052873057	1.27E-12		0.038288477	0.067435116
AI413582	0.089037652	4.98E-33		0.074520453	0.10351712	0.013273159	0.075060577		-0.001341267	0.027881916	-0.064707956	3.63E-18		-0.079247181	-0.050141206	0.040972299	3.85E-08		0.026373925	0.055553201	-0.015410585	0.03875381		-0.03001799	-0.000796599	-0.084855065	3.86E-30		-0.099346033	-0.070328112	0.052797827	1.37E-12		0.038213147	0.067360018
Nkrf	0.015797207	0.034119902		0.001183315	0.030404354	0.001868208	0.802173399		-0.012746305	0.016481924	-0.024912346	0.000833127		-0.039512126	-0.010301931	0.015417303	0.038668935		0.000803319	0.030024704	-0.008533327	0.252464068		-0.023144607	0.006081597	-0.051123075	6.80E-12		-0.065688164	-0.036536207	0.052761273	1.42E-12		0.038176544	0.067323528
Lmtk3	0.0182631	0.014308049		0.003649909	0.032868493	0.007349957	0.324290394		-0.007264989	0.021961763	-0.001453469	0.84545813		-0.016067293	0.013160976	0.058009497	6.80E-15		0.043432151	0.072562147	-0.025869161	0.000520568		-0.040468027	-0.011259252	-0.096420553	1.79E-38		-0.110878479	-0.081921824	0.052736255	1.45E-12		0.038151492	0.067298553
Svop	0.07341985	5.98E-23		0.058868849	0.087939659	0.023476913	0.001638656		0.00886579	0.038078015	-0.004271013	0.566803666		-0.018884	0.010343799	0.148964392	4.32E-90		0.134643343	0.163223222	-0.067538394	1.18E-19		-0.082071554	-0.052976517	-0.182099855	1.19E-134		-0.196191907	-0.167932598	0.052696558	1.51E-12		0.038111743	0.067258927
Atf4	-0.005414573	0.467761964		-0.020027153	0.009200321	0.007320306	0.326246173		-0.00729464	0.021932125	0.005533007	0.458082245		-0.009081893	0.020145544	-0.03101761	3.17E-05		-0.0456111	-0.016410883	-0.030776195	3.65E-05		-0.045369955	-0.016169302	-0.015242359	0.040931195		-0.029849876	-0.000628334	0.052529663	1.78E-12		0.037944626	0.067092323
Mapkapk2	0.023711126	0.001470905		0.009100113	0.038312015	0.003919331	0.599164527		-0.010695447	0.018532435	-0.018569023	0.012757259		-0.033174186	-0.003955931	-0.040289446	6.45E-08		-0.054871303	-0.025690406	0.021593584	0.003776567		0.006981622	0.036196327	-0.032831075	1.06E-05		-0.047422487	-0.018225654	0.052479652	1.86E-12		0.03789455	0.0670424
Rtn4rl1	0.053137313	9.84E-13		0.038553086	0.067698906	-0.011296555	0.129776829		-0.025906443	0.003318159	-0.020660525	0.005587371		-0.035264043	-0.006048186	-0.013282082	0.074864937		-0.027890834	0.001332342	0.02028492	0.006514956		0.005672436	0.034888743	-0.062356116	5.61E-17		-0.076900204	-0.047785496	0.052424755	1.97E-12		0.03783958	0.066987598
Alg2	0.041595845	2.39E-08		0.026998091	0.056175862	0.018542941	0.012883421		0.00392984	0.033148123	0.024715807	0.000915859		0.010105291	0.039315771	0.117694388	1.26E-56		0.103257827	0.132081373	-0.04918833	4.06E-11		-0.063756664	-0.034599036	-0.167942439	1.92E-114		-0.182109645	-0.153705518	0.052382275	2.05E-12		0.037797044	0.066945192
Baz2b	0.025913714	0.0005091		0.011303829	0.040512537	0.051173847	6.48E-12		0.036587044	0.065738849	0.00490037	0.511073757		-0.009714491	0.019513138	-0.000941042	0.899575218		-0.015554994	0.013673311	-0.018211755	0.014584021		-0.032817186	-0.003598547	-0.080631192	2.31E-27		-0.095133257	-0.06609491	0.052312513	2.19E-12		0.03772719	0.066875552
Ptma	-0.013818172	0.063854255		-0.028426597	0.000796154	-0.029168676	9.12E-05		-0.043764186	-0.014560717	-0.215441052	2.29E-189		-0.229333164	-0.201461185	-0.156748457	1.05E-99		-0.170970971	-0.142460633	-0.070701904	2.15E-21		-0.085228008	-0.056145751	0.287038356	0		0.273571776	0.300392428	0.05227673	2.27E-12		0.03769136	0.066839831
Phactr3	0.071787153	5.23E-22		0.057233031	0.086310769	0.006801104	0.361730681		-0.007813838	0.021413141	-0.018627405	0.01247882		-0.033232524	-0.004014332	0.096204099	2.63E-38		0.081704806	0.110662679	-0.061664936	1.23E-16		-0.076210422	-0.04709321	-0.124940477	1.18E-63		-0.139300294	-0.110528125	0.052267662	2.29E-12		0.03768228	0.066830779
Cdc25b	-0.009374957	0.20865943		-0.023985837	0.005239926	0.010118509	0.174786513		-0.004496321	0.024729018	0.050917479	8.25E-12		0.036330348	0.065482918	-0.073357063	6.51E-23		-0.08787702	-0.058805941	-0.023111979	0.001935396		-0.037713406	-0.008500685	-0.017906003	0.016326621		-0.032511661	-0.003292699	0.052214346	2.41E-12		0.037628893	0.066777555
Atp5e	-0.063390471	1.70E-17		-0.07793244	-0.048821534	-0.031054893	3.10E-05		-0.045648341	-0.016448192	-0.043378702	5.85E-09		-0.057956126	-0.028782783	-0.114957188	4.40E-54		-0.129354038	-0.100511883	0.020960891	0.004933252		0.00634867	0.035564162	0.108855245	1.23E-48		0.094391239	0.123273304	0.052113184	2.65E-12		0.037527599	0.066676569
E130114P18Rik	-0.019982131	0.007361135		-0.034586197	-0.005369533	0.039559736	1.11E-07		0.024960001	0.0541426	0.059747928	1.04E-15		0.045173206	0.074297219	-0.120536457	2.49E-59		-0.134912968	-0.106109207	-0.087031651	1.26E-31		-0.101516698	-0.07250971	0.040298878	6.40E-08		0.025699848	0.054880722	0.052093777	2.70E-12		0.037508167	0.066657196
Slc43a2	0.004790379	0.520603077		-0.009824474	0.019403187	0.025992412	0.000489416		0.011382571	0.040591159	-0.014125647	0.058166903		-0.028733881	0.000488619	0.027966496	0.000175843		0.01335779	0.042563265	-0.027684213	0.000204392		-0.042281273	-0.013075338	-0.06183195	1.02E-16		-0.076377099	-0.04726049	0.052091164	2.71E-12		0.03750555	0.066654587
Cryba1	0.027941385	0.000178222		0.013332663	0.04253818	0.012585688	0.091433173		-0.002028851	0.027194851	-0.005447997	0.46501872		-0.020060566	0.009166898	0.006837272	0.359183117		-0.007777671	0.021449294	-0.021232549	0.004402161		-0.035835595	-0.006620438	-0.062655445	3.98E-17		-0.077198923	-0.04808531	0.052050486	2.82E-12		0.037464819	0.06661398
Gpcpd1	0.039747956	9.65E-08		0.025148398	0.054330561	0.036951657	7.14E-07		0.022349561	0.051537991	0.039531228	1.13E-07		0.024931466	0.054114131	0.034143103	4.64E-06		0.019538687	0.048732952	-0.057642532	1.00E-14		-0.07219588	-0.043064644	-0.114822637	5.85E-54		-0.129219967	-0.100376908	0.052018989	2.90E-12		0.037433281	0.066582538
Rcor2	-0.003743741	0.615629106		-0.018356902	0.010871019	0.07782037	1.36E-25		0.063278169	0.092329531	0.18634305	4.69E-141		0.172197822	0.200411446	0.05844007	4.29E-15		0.043863366	0.072991897	-0.131337869	3.19E-70		-0.145672432	-0.116948173	-0.195211487	5.84E-155		-0.209228753	-0.181114013	0.052016163	2.91E-12		0.037430451	0.066579716
0610010F05Rik	0.063262897	1.98E-17		0.048693751	0.077805129	-0.014186326	0.057095779		-0.028794522	0.000427928	-0.002021105	0.786360685		-0.016634779	0.012593433	0.098076194	9.39E-40		0.083581826	0.112529071	-0.050830524	8.95E-12		-0.065396111	-0.036243282	-0.13053037	2.25E-69		-0.144868186	-0.116137748	0.051952152	3.10E-12		0.037366357	0.066515816
Nbr1	0.016174567	0.030062161		0.001560771	0.030781457	0.02161477	0.003742497		0.007002817	0.036217495	0.030595891	4.05E-05		0.015988874	0.04518985	0.043143543	7.07E-09		0.028547377	0.057721315	-0.046270217	5.32E-10		-0.06084324	-0.031677471	-0.101429115	2.05E-42		-0.115871524	-0.086943826	0.051891564	3.28E-12		0.037305689	0.066455333
Wnt5a	-0.025958962	0.000497694		-0.040557741	-0.011349102	0.033803068	5.76E-06		0.019198386	0.048393327	-0.041477924	2.61E-08		-0.056058109	-0.026880052	-0.067377485	1.44E-19		-0.081910995	-0.052815325	0.016187462	0.029931161		0.001573669	0.030794343	0.024868601	0.000850918		0.010258163	0.039468422	0.051861289	3.38E-12		0.037275375	0.066425111
Ttll1	0.102988104	1.10E-43		0.088507149	0.117425534	0.013786842	0.064458706		-0.00082749	0.028395286	0.003817524	0.60868644		-0.010797244	0.018430661	0.127958576	1.04E-66		0.113556762	0.142306627	-0.067165086	1.87E-19		-0.081699059	-0.052602554	-0.18379811	3.39E-137		-0.197880756	-0.169639605	0.051854883	3.40E-12		0.037268961	0.066418715
Ascl2	-0.014062245	0.059303877		-0.028670519	0.000552034	0.004571709	0.539816351		-0.010043128	0.019184593	-0.011862003	0.111649687		-0.026471579	0.00275264	-0.022235115	0.002860736		-0.03683731	-0.007623427	0.004479142	0.548055276		-0.010135687	0.019092058	-0.020971227	0.004912028		-0.03557449	-0.006359011	0.05172825	3.83E-12		0.037142163	0.066292301
Fam159a	0.030267795	4.90E-05		0.015660557	0.044862117	-0.018793334	0.011716617		-0.033398327	-0.004180317	-0.000532998	0.943017845		-0.015147045	0.014081278	-0.005635097	0.449829398		-0.020247595	0.008979808	-0.009925759	0.183145553		-0.024536366	0.004689086	-0.050531709	1.18E-11		-0.065097801	-0.035944087	0.051716193	3.88E-12		0.03713009	0.066280265
Ppp2ca	0.032429166	1.36E-05		0.017823447	0.047021047	0.005867096	0.431391552		-0.00874782	0.020479506	-0.016455306	0.027319034		-0.031062002	-0.001841584	-0.025162478	0.000737856		-0.039762021	-0.010552192	-0.022191767	0.002915561		-0.036794	-0.00758006	-0.028348904	0.000143109		-0.042945277	-0.013740431	0.051693374	3.96E-12		0.037107241	0.066257485
9330182L06Rik	0.097624101	2.11E-39		0.083128534	0.112078365	-0.014154774	0.057650674		-0.02876299	0.000459486	-0.035855845	1.51E-06		-0.050443578	-0.021252816	-0.014716274	0.048420397		-0.029324133	-0.000102131	-0.006548502	0.379837511		-0.021160642	0.008066436	-0.05938964	1.54E-15		-0.073939632	-0.044814371	0.051586026	4.39E-12		0.036999754	0.066150322
Tln1	0.04793207	1.25E-10		0.033341259	0.062502453	0.013113838	0.078624285		-0.001500615	0.02772269	0.018889165	0.011295483		0.00427618	0.033494084	0.087439912	6.57E-32		0.072918927	0.101923833	-0.006735394	0.36638798		-0.021347458	0.007879547	-0.162628403	2.60E-107		-0.176822319	-0.148366858	0.051509508	4.72E-12		0.036923137	0.066073935
Tbcb	0.040318985	6.31E-08		0.025719974	0.054900802	0.001578463	0.832357463		-0.013036004	0.016192255	-0.010487075	0.159600988		-0.025097394	0.004127724	0.038641095	2.17E-07		0.024040505	0.053225204	-0.029308174	8.44E-05		-0.043903535	-0.014700305	-0.081731565	4.51E-28		-0.096230789	-0.067197663	0.051483837	4.84E-12		0.036897433	0.066048309
Ndufb9	0.020128059	0.006941732		0.005515516	0.034732008	0.006787652	0.362681074		-0.00782729	0.021399695	-0.022775741	0.002251685		-0.037377465	-0.008164292	0.008692845	0.243704057		-0.005922073	0.02330405	-0.001462909	0.844467189		-0.01607673	0.013151538	-0.054211224	3.41E-13		-0.068770906	-0.039628454	0.051358382	5.45E-12		0.036771816	0.065923069
Adcy5	0.019625253	0.008484103		0.005012525	0.034229601	0.000522888	0.944096842		-0.014091385	0.015136938	-0.025565456	0.000605389		-0.040164615	-0.010955384	-0.007096101	0.341282349		-0.021708015	0.007518845	-0.017887982	0.016434812		-0.032493653	-0.003274673	-0.028250887	0.000150904		-0.042847362	-0.013642354	0.051320956	5.64E-12		0.036734342	0.065885707
Dbpht2	0.037129199	6.31E-07		0.022527257	0.051715304	-0.005211317	0.484635096		-0.019823973	0.009403565	-0.033085789	9.06E-06		-0.047676902	-0.018480559	-0.035201903	2.33E-06		-0.049790454	-0.020598335	0.003980399	0.593485498		-0.010634386	0.018593483	-0.019608121	0.008541674		-0.034212483	-0.004995387	0.051218665	6.21E-12		0.036631919	0.06578359
BB365896	0.004018066	0.589994955		-0.010596722	0.018631137	0.006065352	0.415988405		-0.008549571	0.020677685	-0.012623714	0.090458124		-0.027232856	0.001990818	-0.015061372	0.04338862		-0.029669007	-0.000447305	-0.005689947	0.445430366		-0.020302424	0.008924961	-0.031132948	2.96E-05		-0.045726309	-0.016526302	0.051197219	6.34E-12		0.036610445	0.065762181
Rbx1	0.027204054	0.000263176		0.012594896	0.041801601	0.008688131	0.243959815		-0.005926787	0.023299338	0.017713444	0.017515702		0.003100081	0.032319243	-0.001057339	0.887242817		-0.015671262	0.013557036	-0.027183166	0.000266063		-0.041780734	-0.012573996	-0.067490812	1.25E-19		-0.082024075	-0.052928851	0.051182707	6.43E-12		0.036595914	0.065747693
Lrch1	0.000896632	0.904291146		-0.013717713	0.015510594	-0.006041063	0.417857877		-0.020653405	0.00857386	-0.038943074	1.74E-07		-0.053526776	-0.024342762	-0.022514477	0.002529404		-0.03711643	-0.007902911	0.012314162	0.098643211		-0.002300418	0.026923482	-0.00858196	0.249770416		-0.023193217	0.006032962	0.051171534	6.50E-12		0.036584728	0.06573654
Pgm2l1	0.057588094	1.06E-14		0.043010126	0.072141546	0.01586575	0.033349849		0.001251875	0.03047285	0.013728215	0.065602478		-0.000886128	0.028336696	0.042558029	1.13E-08		0.027961254	0.057136658	-0.049347733	3.52E-11		-0.063915804	-0.034758635	-0.107474707	1.91E-47		-0.121897414	-0.093006623	0.051124314	6.79E-12		0.036537447	0.065689401
Esrrg	-0.00693361	0.352452496		-0.021545592	0.007681334	0.006983957	0.348967		-0.007630987	0.021595918	-0.009223932	0.216085131		-0.023834884	0.005390961	-0.019389927	0.009306057		-0.03399446	-0.004777115	0.005280015	0.478895599		-0.009334871	0.019892645	-0.029985352	5.76E-05		-0.044579982	-0.015377925	0.051080393	7.08E-12		0.03649347	0.065645555
Trib3	-0.005031098	0.499867471		-0.019643819	0.009583772	0.006975998	0.349516539		-0.007638946	0.021587963	-0.005624598	0.450674192		-0.0202371	0.008990306	-0.014570864	0.050682796		-0.029178816	4.33E-05	-0.000880025	0.906055591		-0.015493991	0.013734318	-0.034273437	4.27E-06		-0.048863128	-0.019669123	0.051075091	7.11E-12		0.036488161	0.065640262
Vmn2r121	0.001602597	0.829833164		-0.013011873	0.016216383	-0.00334216	0.654008786		-0.017955448	0.011272557	-0.016300673	0.028801981		-0.030907476	-0.00168691	-0.015267198	0.040603324		-0.029874698	-0.000653178	-0.00785018	0.292448409		-0.022461769	0.006764761	-0.021772627	0.003497311		-0.036375219	-0.00716074	0.051062447	7.20E-12		0.0364755	0.065627639
Samd11	0.039649141	1.04E-07		0.02504949	0.054231882	0.031633233	2.20E-05		0.017026938	0.046226028	-0.038574336	2.27E-07		-0.053158534	-0.023973685	0.010691904	0.151604679		-0.003922874	0.025302116	-0.017288737	0.020409821		-0.031894844	-0.002675248	-0.056867889	2.27E-14		-0.071422697	-0.042288869	0.051031597	7.41E-12		0.036444611	0.065596841
Lrrtm1	0.049341308	3.54E-11		0.034752201	0.063909389	0.007660145	0.304288877		-0.006954799	0.022271817	-0.001423679	0.848586905		-0.01603751	0.013190761	-0.004977654	0.504433049		-0.019590394	0.009637213	-0.016849231	0.023835502		-0.031455651	-0.002235615	-0.067763693	8.92E-20		-0.08229636	-0.053202214	0.050985977	7.73E-12		0.036398933	0.065551299
Cox19	0.034044492	4.94E-06		0.019439998	0.04863446	0.050508968	1.21E-11		0.035921318	0.065075099	0.028997541	0.000100331		0.014389473	0.043593232	0.031883106	1.89E-05		0.01727699	0.046475616	-0.060679046	3.72E-16		-0.075226503	-0.046105766	-0.104918492	2.78E-45		-0.119349659	-0.090443002	0.05091676	8.25E-12		0.036329627	0.0654822
Myh14	0.033343542	7.71E-06		0.018738507	0.047934349	-0.00184035	0.805063518		-0.016454073	0.012774159	-0.026907391	0.000307058		-0.041505236	-0.012298061	-0.017580044	0.018383358		-0.03218594	-0.00296664	-0.004341486	0.560421085		-0.018954449	0.010273332	-0.032518211	1.29E-05		-0.047109988	-0.017912558	0.050858984	8.71E-12		0.036271778	0.065424522
Rab7	0.042463552	1.21E-08		0.027866679	0.057042319	0.024918344	0.000830715		0.010307932	0.039518118	0.002551345	0.73223991		-0.01206327	0.017164871	0.041808051	2.02E-08		0.02721051	0.056387764	-0.024801872	0.000878736		-0.039401756	-0.0101914	-0.106291759	1.94E-46		-0.120718405	-0.091820224	0.050815081	9.08E-12		0.036227819	0.065380693
Jarid2	0.047641097	1.62E-10		0.033049941	0.062211948	0.00235379	0.752264915		-0.012260797	0.016967372	-0.03125004	2.76E-05		-0.045843269	-0.016643475	0.029067797	9.65E-05		0.014459774	0.043663414	-0.004266912	0.567176136		-0.0188799	0.010347899	-0.075884061	2.07E-24		-0.090397977	-0.061337918	0.050814468	9.08E-12		0.036227205	0.065380082
Atxn7l3b	0.059814492	9.67E-16		0.045239872	0.074363653	0.031946811	1.82E-05		0.017340741	0.046539248	0.063716419	1.17E-17		0.049148018	0.078257714	0.107198493	3.29E-47		0.092729599	0.121622123	-0.089248701	3.53E-33		-0.103727575	-0.074732008	-0.181688464	4.86E-134		-0.195782782	-0.1675191	0.05077562	9.42E-12		0.036188307	0.065341299
Golga7b	0.085508915	1.39E-30		0.070983453	0.099998119	0.006402578	0.390546958		-0.008212356	0.021014777	-0.042499826	1.18E-08		-0.05707854	-0.027902991	0.008253663	0.268346716		-0.00636127	0.02286507	-0.024283016	0.001125566		-0.038883382	-0.009672283	-0.063973331	8.63E-18		-0.078514092	-0.049405355	0.050762015	9.54E-12		0.036174685	0.065327717
Psmb4	0.005740678	0.441383625		-0.008874232	0.020353136	-0.002910261	0.696329466		-0.017523682	0.011704402	-0.023806438	0.001407287		-0.038407242	-0.009195472	-0.01694886	0.023018049		-0.031555209	-0.002335272	0.000920965	0.90170677		-0.013693385	0.015534922	-0.02171389	0.003586783		-0.036316531	-0.007101978	0.050708649	1.00E-11		0.036121252	0.065274442
Rrn3	0.036459846	1.00E-06		0.021857326	0.051046812	0.02016545	0.006837783		0.005552921	0.034769369	0.022616503	0.002417422		0.008004983	0.037218367	0.027075502	0.000281416		0.012466269	0.041673178	-0.033102009	8.96E-06		-0.047693103	-0.018496792	-0.099607741	5.86E-41		-0.114055877	-0.08511748	0.050679698	1.03E-11		0.036092264	0.06524554
Dok5	-0.03866043	2.14E-07		-0.053244512	-0.024059858	-0.01841408	0.013523056		-0.03301936	-0.003800937	-0.015283403	0.040390613		-0.029890892	-0.000669387	0.03438173	3.98E-06		0.019777502	0.04897129	0.014958085	0.04484609		0.000343995	0.029565788	-0.043978781	3.60E-09		-0.058555312	-0.0293835	0.050668357	1.04E-11		0.036080908	0.065234218
Ppp1r3d	0.024934096	0.000824411		0.010323692	0.039533856	0.016358462	0.028239867		0.001744713	0.030965224	-0.01776211	0.017208226		-0.032367873	-0.003148762	-0.019782513	0.007971632		-0.034386738	-0.005169842	-0.013319414	0.074051005		-0.027928143	0.001295004	-0.035229671	2.29E-06		-0.049818187	-0.020626125	0.050623119	1.09E-11		0.036035613	0.065189057
Grm4	0.065415057	1.56E-18		0.050849503	0.079952789	0.062513595	4.69E-17		0.04794323	0.077057362	-0.03060978	4.02E-05		-0.045203725	-0.016002774	-0.002954149	0.691982875		-0.017567556	0.01166052	-0.022585865	0.002450563		-0.037187756	-0.007974332	-0.076135378	1.46E-24		-0.090648682	-0.06158974	0.050595471	1.11E-11		0.03600793	0.065161455
Slc6a15	0.00340573	0.647868524		-0.011208993	0.018018999	-0.016813333	0.024136149		-0.031419778	-0.002199708	-0.03422598	4.40E-06		-0.048815729	-0.019621629	-0.024715075	0.000916181		-0.03931504	-0.010104559	0.053421873	7.45E-13		0.038838029	0.067982963	-0.028290662	0.000147693		-0.042887097	-0.013682154	0.050584097	1.13E-11		0.035996541	0.0651501
Zfp618	0.086800589	1.82E-31		0.072278109	0.101286271	0.022695352	0.002334008		0.008083867	0.037297147	-0.024919252	0.000830351		-0.039519025	-0.01030884	0.019378094	0.009349204		0.004765278	0.033982636	-0.022276973	0.002808691		-0.036879132	-0.007665303	-0.093918744	1.40E-36		-0.108384148	-0.079413577	0.05056821	1.14E-11		0.035980635	0.065134241
Nicn1	0.078646996	4.16E-26		0.064106511	0.093154093	0.026672447	0.000346575		0.012062984	0.041270526	0.012020489	0.106944839		-0.002594132	0.026629977	0.114405918	1.41E-53		0.099958878	0.128804729	-0.05710393	1.77E-14		-0.071658294	-0.042525253	-0.174441965	1.68E-123		-0.188575391	-0.160236294	0.05045029	1.28E-11		0.035862565	0.065016519
Jup	0.062057842	7.89E-17		0.047486743	0.076602535	-0.009104541	0.222088637		-0.023715551	0.005510358	-0.009498302	0.202733311		-0.024109121	0.005116573	0.090560464	4.08E-34		0.076046944	0.105035619	-0.029054897	9.72E-05		-0.043650528	-0.014446866	-0.130323306	3.70E-69		-0.144661954	-0.115929937	0.050334339	1.42E-11		0.035746468	0.064900764
Cxadr	0.004817505	0.518244546		-0.009797351	0.019430302	-0.003021462	0.685335842		-0.017634849	0.011593215	-0.022583275	0.002453384		-0.037185168	-0.00797174	0.04362638	4.79E-09		0.029030724	0.058203437	-0.001386155	0.852531324		-0.015999996	0.013228279	-0.06809782	5.89E-20		-0.082629753	-0.053536934	0.050326896	1.43E-11		0.035739016	0.064893334
Vapa	0.033421862	7.34E-06		0.018816887	0.048012576	0.005870107	0.431155184		-0.008744809	0.020482515	-0.06390212	9.38E-18		-0.07844303	-0.049334027	0.016429247	0.027564231		0.001815517	0.031035961	0.00136102	0.855175543		-0.01325341	0.015974867	-0.037621618	4.47E-07		-0.052207079	-0.023020109	0.050221687	1.58E-11		0.035633675	0.064788302
Fscn1	0.045013185	1.54E-09		0.03041903	0.059588152	0.033003671	9.53E-06		0.018398379	0.047594881	0.074868575	8.38E-24		0.060320408	0.089384941	0.083007966	6.59E-29		0.06847687	0.097503851	-0.199591251	4.33E-162		-0.213582427	-0.185518216	-0.104495791	6.26E-45		-0.118928339	-0.090019095	0.050200876	1.61E-11		0.035612837	0.064767525
Ss18l1	0.05827407	5.13E-15		0.043697118	0.072826214	0.016810623	0.024158984		0.002196997	0.03141707	-0.005428569	0.466612117		-0.020041145	0.009186325	0.102664811	2.03E-43		0.088182952	0.117103279	-0.0568784	2.24E-14		-0.071433188	-0.042299395	-0.136573011	7.52E-76		-0.150886023	-0.12220275	0.050188815	1.63E-11		0.035600761	0.064755485
Plpp4	-0.037937196	3.58E-07		-0.052522242	-0.023335968	-0.018901633	0.011241692		-0.033506543	-0.004288652	-0.029619286	7.09E-05		-0.044214313	-0.015011619	0.082314333	1.88E-28		0.067781706	0.096812038	-0.028437872	0.000136363		-0.043034153	-0.013829454	-0.048051972	1.13E-10		-0.062622162	-0.033461304	0.050090899	1.78E-11		0.035502723	0.064657733
Gm10645	-0.005111687	0.49302475		-0.019724379	0.009503188	0.027876714	0.00018449		0.013267953	0.042473576	-0.010006841	0.179593872		-0.024617406	0.004607999	-0.013630254	0.067550936		-0.028238795	0.000984107	-0.009678346	0.194304614		-0.024289076	0.004936517	-0.034683814	3.27E-06		-0.049273004	-0.020079827	0.050049519	1.85E-11		0.035461291	0.064616423
Zfp553	0.005555099	0.456289173		-0.009059802	0.020167628	-0.01130424	0.129515984		-0.025914125	0.003310472	0.01647566	0.027128835		0.001861943	0.031082341	-0.025030131	0.000786926		-0.0396298	-0.010419776	-0.047269064	2.24E-10		-0.06184051	-0.032677471	-0.015468661	0.038025334		-0.030076027	-0.000854689	0.049967211	1.99E-11		0.03537888	0.064534252
Tcte2	0.008173843	0.273003033		-0.006441091	0.022785287	-0.006040773	0.417880245		-0.020653115	0.00857415	-0.005531421	0.458211158		-0.020143958	0.009083479	0.002094851	0.7787647		-0.012519698	0.016708505	-0.008648705	0.246106394		-0.02325993	0.005966215	-0.044424913	2.50E-09		-0.059000773	-0.029830114	0.049896867	2.13E-11		0.035308448	0.064464025
Iapp	-0.003938958	0.59733656		-0.018552056	0.010675822	0.000690133	0.926261091		-0.013924173	0.015304145	-0.014596834	0.050272355		-0.02920477	1.73E-05	-0.015714419	0.035070209		-0.030321621	-0.001100506	-0.010915419	0.143231023		-0.025525513	0.003699336	-0.018408408	0.013551846		-0.033013692	-0.003795263	0.049896832	2.13E-11		0.035308413	0.06446399
Nt5c3	0.040224302	6.77E-08		0.025625201	0.05480625	-0.001896412	0.799250235		-0.01651012	0.012718106	-0.020631525	0.005654497		-0.035235067	-0.006019174	0.071857469	4.77E-22		0.05730348	0.086380923	-0.039547202	1.12E-07		-0.054130083	-0.024947455	-0.091981734	3.79E-35		-0.106452802	-0.077471709	0.04988611	2.15E-11		0.035297678	0.064453286
Trappc6b	0.059383007	1.55E-15		0.044807727	0.073933011	0.028221702	0.000153301		0.013613151	0.042818208	0.03162548	2.21E-05		0.017019181	0.046218285	0.101561498	1.60E-42		0.087076574	0.116003486	-0.025680839	0.000571753		-0.040279888	-0.011070829	-0.184219329	7.87E-138		-0.19829963	-0.170063009	0.049805314	2.31E-11		0.035216782	0.064372625
Lrrc49	0.03182298	1.96E-05		0.017216822	0.046415559	-0.005018971	0.5009015		-0.019631697	0.009595898	0.011861457	0.111666157		-0.002753186	0.026471034	0.104161707	1.19E-44		0.089684061	0.118595342	-0.050222806	1.58E-11		-0.064789418	-0.035634795	-0.129413604	3.28E-68		-0.143755888	-0.115016967	0.04967684	2.60E-11		0.035088148	0.064244365
Pik3r3	0.052558543	1.73E-12		0.037973545	0.067121153	0.018196561	0.01466658		0.003583349	0.032802004	0.008102911	0.277187072		-0.006512026	0.022714386	0.075128381	5.87E-24		0.060580729	0.089644123	-0.045490266	1.03E-09		-0.060064501	-0.030896641	-0.127477485	3.22E-66		-0.141827429	-0.113073973	0.049520195	3.01E-11		0.034931309	0.06408798
Ocel1	-0.013619317	0.067771396		-0.028227865	0.000995046	0.022838841	0.00218894		0.008227421	0.03744051	-0.008635247	0.246842108		-0.023246479	0.005979673	0.007347743	0.324436111		-0.007267203	0.021959551	-0.00446002	0.549764938		-0.019072942	0.010154808	-0.047470677	1.88E-10		-0.062041801	-0.032879321	0.049505654	3.05E-11		0.03491675	0.064073464
Rundc3b	0.054757443	1.97E-13		0.040175427	0.06931614	0.018580575	0.012701732		0.003967487	0.033185729	-0.038486433	2.42E-07		-0.053070749	-0.023885702	0.038724658	2.04E-07		0.024124145	0.053308655	-0.016203866	0.029765231		-0.030810735	-0.001590077	-0.081296766	8.62E-28		-0.095797116	-0.066761919	0.049481052	3.11E-11		0.034892118	0.064048902
Micu3	0.030052041	5.55E-05		0.015444659	0.044646599	0.016287097	0.028935432		0.001673329	0.030893909	-0.001173468	0.874955368		-0.015787363	0.013440928	0.043524777	5.20E-09		0.028929013	0.058101986	-0.031725339	2.08E-05		-0.04631803	-0.017119111	-0.089306889	3.21E-33		-0.103785599	-0.074790335	0.049442073	3.23E-11		0.034853091	0.064009988
Smarca5	0.001707599	0.818871406		-0.012906889	0.016321357	0.01960556	0.00855031		0.004992825	0.034209924	0.032413165	1.37E-05		0.017807435	0.047005065	-0.08505762	2.82E-30		-0.099548042	-0.070531127	-0.005727533	0.442430181		-0.020339996	0.008887377	-0.011673645	0.117451962		-0.026283327	0.002941022	0.049438938	3.24E-11		0.034849952	0.064006858
H2-D1	0.059025907	2.28E-15		0.044450085	0.073576605	0.019323004	0.009552434		0.004710169	0.033927589	-0.034001027	5.08E-06		-0.048591048	-0.0193965	0.067158598	1.88E-19		0.052596054	0.081692585	-0.01683395	0.023963078		-0.031440381	-0.002220331	-0.10926072	5.47E-49		-0.123677403	-0.094797923	0.049372206	3.44E-11		0.034783138	0.063940237
Cbr1	0.037219499	5.93E-07		0.022617636	0.051805486	0.013548112	0.069221228		-0.001066265	0.028156703	-0.017720918	0.017468167		-0.032326712	-0.003107557	0.074971855	7.28E-24		0.060423893	0.089487973	-0.013488322	0.070458224		-0.028096949	0.001126066	-0.114226625	2.05E-53		-0.128626071	-0.099779023	0.049275874	3.75E-11		0.034686687	0.063844064
2610008E11Rik	0.014623041	0.049861007		8.88E-06	0.02923096	0.02965115	6.96E-05		0.015043503	0.044246142	0.024211335	0.00116431		0.009600566	0.038811767	0.055166313	1.31E-13		0.040584868	0.069724267	-0.030967427	3.26E-05		-0.045560974	-0.016360666	-0.114005534	3.26E-53		-0.128405764	-0.099557241	0.049250063	3.84E-11		0.034660845	0.063818296
Rnf41	0.046070205	6.31E-10		0.031477232	0.060643541	0.011266705	0.130793793		-0.003348012	0.02587661	0.016450414	0.027364923		0.00183669	0.031057113	0.031350845	2.60E-05		0.016744351	0.04594396	-0.01576375	0.034501263		-0.030370919	-0.00114985	-0.107932557	7.73E-48		-0.122353728	-0.093465819	0.049235038	3.90E-11		0.034645801	0.063803295
Ano10	0.028842853	0.00010927		0.014234688	0.043438709	0.03809935	3.19E-07		0.023498269	0.052684182	0.025109884	0.000757005		0.010499572	0.039709478	0.053351697	7.98E-13		0.038767758	0.067912911	-0.031333347	2.63E-05		-0.045926482	-0.016726841	-0.124516202	3.13E-63		-0.138877652	-0.11010239	0.049143793	4.23E-11		0.034554445	0.063712201
Nnmt	-0.008348156	0.26290526		-0.02295952	0.006266774	0.002173558	0.770680959		-0.012441002	0.016787191	0.027081426	0.00028055		0.012472196	0.041679096	-0.007135071	0.338637438		-0.021746969	0.007479874	-0.017058302	0.022148242		-0.031664574	-0.002444746	-0.049755222	2.42E-11		-0.064322617	-0.035166628	0.048959209	5.00E-11		0.034369635	0.06352792
Gm12224	-0.009781597	0.189588501		-0.024392276	0.004833259	-0.009269527	0.213823517		-0.023880457	0.005345363	0.042462205	1.21E-08		0.027865331	0.057040974	0.040623989	5.01E-08		0.026025274	0.05520538	-0.032938029	9.93E-06		-0.047529316	-0.018332688	-0.084794141	4.25E-30		-0.099285272	-0.07026705	0.048945027	5.07E-11		0.034355436	0.063513762
Wasf1	0.004323657	0.562032469		-0.010291158	0.018936626	0.005929523	0.426506097		-0.008685395	0.020541908	-0.015027732	0.04385885		-0.029635389	-0.000413658	0.049073036	4.51E-11		0.034483601	0.063641561	-0.016669709	0.025372147		-0.031276255	-0.002056044	-0.071923267	4.38E-22		-0.086446569	-0.057369403	0.048913032	5.21E-11		0.034323402	0.06348182
Sdhaf4	-0.001574531	0.832768859		-0.016188324	0.013039935	-0.005104481	0.49363455		-0.019717176	0.009510394	0.031677497	2.14E-05		0.017071234	0.046270242	0.028048041	0.000168322		0.013439384	0.042644727	-0.009186233	0.217968041		-0.023797204	0.005428661	-0.085742009	9.68E-31		-0.100230581	-0.071217082	0.048885815	5.34E-11		0.034296152	0.063454647
St8sia2	0.024023121	0.001271983		0.009412259	0.038623726	0.034525123	3.62E-06		0.019921008	0.049114507	0.035602387	1.78E-06		0.020999147	0.050190438	0.05170422	3.92E-12		0.037118101	0.066268312	-0.058565209	3.75E-15		-0.073116795	-0.043988692	-0.112161602	1.50E-51		-0.126568303	-0.097707593	0.048840223	5.57E-11		0.034250504	0.063409129
Rab33b	0.014584797	0.05046225		-2.94E-05	0.02919274	0.022521938	0.002521056		0.007910376	0.037123885	-0.002015014	0.786988952		-0.01662869	0.012599523	-0.000468549	0.949898263		-0.015082612	0.014145713	-0.028992455	0.000100614		-0.043588152	-0.014384384	-0.048640615	6.66E-11		-0.063209849	-0.034050654	0.048828231	5.63E-11		0.034238497	0.063397157
Slc8b1	-0.003860399	0.604668118		-0.018473523	0.010754373	0.019747291	0.008083941		0.005134607	0.034351543	0.008049884	0.280343291		-0.006565054	0.022661384	-0.02037702	0.006275516		-0.034980769	-0.005764571	-0.013007804	0.081071486		-0.02761672	0.001606667	-0.037072259	6.56E-07		-0.051658437	-0.022470267	0.048806252	5.74E-11		0.034216491	0.063375214
Sec14l1	0.002043024	0.78410074		-0.012571516	0.016656693	0.000583763	0.937601175		-0.014030522	0.015197799	-0.037465735	4.99E-07		-0.052051401	-0.022864088	0.012960924	0.082172972		-0.001653554	0.027569868	0.014924713	0.045325737		0.000310615	0.029532437	-0.03994106	8.36E-08		-0.0545234	-0.025341686	0.048774993	5.90E-11		0.034185195	0.063344006
1700021F05Rik	0.014357625	0.054160141		-0.000256594	0.028965713	-0.010623348	0.154246356		-0.025233596	0.003991438	-0.020009667	0.007280298		-0.03461371	-0.005397079	-0.048198053	9.89E-11		-0.062768006	-0.03360756	0.015250025	0.040829769		0.000636001	0.029857536	-0.007208616	0.333681958		-0.021820483	0.00740633	0.048696885	6.33E-11		0.034106992	0.063266026
Narf	0.063888885	9.53E-18		0.049320769	0.078429822	0.036815696	7.84E-07		0.022213482	0.051402206	0.004870299	0.513669994		-0.00974456	0.019483078	0.136301344	1.49E-75		0.121930055	0.150615494	-0.058480635	4.11E-15		-0.073032384	-0.043903992	-0.179683786	4.45E-131		-0.193789075	-0.165504222	0.048693771	6.35E-11		0.034103874	0.063262917
Ndufv3	0.069777063	7.07E-21		0.055219206	0.08430526	0.00403082	0.588815161		-0.010583969	0.018643888	-0.094557375	4.66E-37		-0.109020887	-0.080053834	-0.050754703	9.61E-12		-0.065320418	-0.036167364	0.018637269	0.01243231		0.0040242	0.033242381	0.010291929	0.167512124		-0.004322887	0.024902349	0.048628186	6.74E-11		0.03403821	0.063197439
Celf5	0.065019993	2.51E-18		0.050453769	0.079558561	0.003480778	0.640650349		-0.011133954	0.018094023	-0.032117533	1.64E-05		-0.046709775	-0.017511587	0.133451774	1.82E-72		0.119069829	0.147777731	-0.06163414	1.27E-16		-0.076179688	-0.047062365	-0.135512869	1.08E-74		-0.14983031	-0.121138608	0.048618186	6.80E-11		0.034028198	0.063187456
Sox18	-0.007582905	0.309191138		-0.022194611	0.00703204	0.02988246	6.11E-05		0.015274965	0.044477202	-0.012068978	0.105537219		-0.026678438	0.002545637	-0.015179253	0.041774303		-0.029786811	-0.000565213	-0.003574163	0.631715878		-0.018187378	0.011040579	-0.03313443	8.79E-06		-0.047725486	-0.018529237	0.048606289	6.87E-11		0.034016286	0.063175578
Mapk8ip2	0.067592577	1.10E-19		0.053030796	0.082125618	0.019319172	0.009566716		0.004706335	0.03392376	0.017346634	0.019992218		0.002733161	0.031952699	0.126627892	2.36E-65		0.112221399	0.140981163	-0.065979511	7.93E-19		-0.08051604	-0.051414922	-0.172155391	2.84E-120		-0.186300841	-0.157938584	0.048574883	7.07E-11		0.033984843	0.063144224
Pik3r2	-0.020912679	0.005033344		-0.03551599	-0.006300439	0.010224325	0.170320356		-0.004390496	0.02483478	-0.003733079	0.61663522		-0.018346244	0.01088168	0.011914056	0.110086757		-0.00270058	0.026523603	-0.013076513	0.079478782		-0.027685388	0.001537947	-0.039839776	9.02E-08		-0.054422256	-0.025240306	0.048503579	7.53E-11		0.033913452	0.063073036
Tiam1	0.002215736	0.766359247		-0.012398831	0.016829356	-0.005803935	0.436367308		-0.020416369	0.008810978	-0.010882469	0.144442665		-0.02549258	0.00373229	0.006046702	0.417423408		-0.008568221	0.020659042	-0.0200193	0.007252207		-0.034623336	-0.005406716	-0.032965428	9.76E-06		-0.047556683	-0.018360108	0.048502232	7.54E-11		0.033912104	0.063071691
Ptp4a3	0.062065261	7.82E-17		0.047494174	0.076609938	0.033102146	8.96E-06		0.018496928	0.047693239	-0.074170109	2.17E-23		-0.088688143	-0.059620569	-0.039849961	8.95E-08		-0.054432427	-0.025250501	0.016618623	0.025824801		0.002004944	0.031225205	-0.019433818	0.009147565		-0.034038317	-0.004821022	0.048335317	8.75E-11		0.033744988	0.062905047
Brsk1	0.057760634	8.86E-15		0.04318292	0.072313758	0.028723561	0.000116671		0.014115321	0.043319543	-0.00809743	0.277512158		-0.022708908	0.006517507	0.030165712	5.20E-05		0.015558405	0.044760145	-0.03809773	3.20E-07		-0.052682564	-0.023496646	-0.090175029	7.71E-34		-0.104651282	-0.075660572	0.048326402	8.82E-11		0.033736062	0.062896147
Amph	0.082055498	2.78E-28		0.067522303	0.096553878	-0.014126065	0.058159462		-0.028734299	0.000488201	-0.037058659	6.63E-07		-0.051644854	-0.022456655	0.026483534	0.000381748		0.011873965	0.0410818	-0.009982887	0.180637781		-0.024593464	0.004631955	-0.077019871	4.22E-25		-0.091531011	-0.062476028	0.048321695	8.86E-11		0.03373135	0.062891447
Stmn4	0.298285715	0		0.284913544	0.311541808	0.051937402	3.14E-12		0.037351587	0.066501092	-0.09008621	8.93E-34		-0.104562715	-0.075571537	0.107772612	1.06E-47		0.093305403	0.12219432	-0.119910164	9.94E-59		-0.134289003	-0.105480842	-0.194784473	2.83E-154		-0.208804254	-0.180684647	0.04827884	9.21E-11		0.033688444	0.062848663
G6pc2	0.02376956	0.001431595		0.009158576	0.038370397	-0.002107568	0.777456906		-0.016721219	0.012506983	-0.020144431	0.006896046		-0.034748367	-0.005531894	-0.017824685	0.016819833		-0.032430403	-0.003211356	-0.009685782	0.193962135		-0.024296508	0.004929081	-0.026348147	0.000408978		-0.040946546	-0.011738501	0.048242176	9.51E-11		0.033651735	0.062812058
G0s2	0.040377004	6.04E-08		0.025778049	0.05495874	0.050699488	1.01E-11		0.036112079	0.065265297	-0.015913844	0.032818458		-0.030520911	-0.00129998	0.008938545	0.230632755		-0.005676362	0.023549634	-0.040107185	7.39E-08		-0.054689295	-0.02550797	-0.065656479	1.17E-18		-0.080193698	-0.051091337	0.04822328	9.67E-11		0.033632817	0.062793192
Samd14	0.084600589	5.73E-30		0.07007306	0.09909224	0.039422408	1.23E-07		0.024822543	0.05400546	0.028593565	0.000125274		0.013985244	0.043189683	0.171500049	2.35E-119		0.157280079	0.185648917	-0.107878846	8.59E-48		-0.122300198	-0.09341195	-0.211351542	4.18E-182		-0.225269911	-0.197346927	0.048209956	9.79E-11		0.033619477	0.06277989
Brinp3	0.045755968	8.23E-10		0.03116264	0.060329792	-0.012651976	0.089738891		-0.027261101	0.001962552	-0.022534677	0.002506863		-0.037136612	-0.007923121	-0.017986067	0.01585347		-0.032591666	-0.003372788	-0.012155102	0.103073307		-0.026764513	0.0024595	-0.031237498	2.78E-05		-0.045830742	-0.016630925	0.048078217	1.10E-10		0.03348758	0.062648364
Tmem229b	0.020553093	0.005839696		0.005940712	0.035156699	-0.022556527	0.002482687		-0.037158444	-0.007944981	-0.032756532	1.11E-05		-0.047348031	-0.018151055	0.046604232	3.99E-10		0.032011869	0.061176731	-0.026340488	0.000410572		-0.040938894	-0.011730838	-0.048565914	7.12E-11		-0.06313527	-0.033975863	0.047988813	1.19E-10		0.03339807	0.062559105
Abcd2	-0.026690254	0.000343421		-0.041288314	-0.0120808	0.058298263	5.00E-15		0.043721347	0.072850362	0.0992462	1.13E-40		0.084754963	0.113695462	-0.033235097	8.25E-06		-0.047826033	-0.01862998	-0.064200474	6.61E-18		-0.078740762	-0.049632875	-0.069121162	1.63E-20		-0.083650827	-0.054562112	0.047944951	1.24E-10		0.033354156	0.062515314
Tmem150cos	-0.001770345	0.81233769		-0.016384086	0.012844153	0.009300991	0.212272808		-0.005313897	0.023911906	0.00556499	0.455487717		-0.009049912	0.020177514	-0.004955209	0.506356953		-0.019567957	0.009659656	-0.015395505	0.038944888		-0.030002921	-0.000781516	-0.042181446	1.51E-08		-0.056760622	-0.027584285	0.047936314	1.25E-10		0.033345508	0.06250669
Abracl	-0.1343274	2.08E-73		-0.148649753	-0.119948703	-0.001004939	0.892796235		-0.015618875	0.013609426	0.191458944	5.45E-149		0.177340981	0.205498123	-0.049889794	2.14E-11		-0.064456964	-0.035301366	-0.083273445	4.40E-29		-0.097768629	-0.068742938	-0.028091148	0.000164469		-0.042687789	-0.013482517	0.047894625	1.29E-10		0.03330377	0.062465069
Churc1	0.011474652	0.12383622		-0.00314004	0.026084443	-0.016308623	0.028724091		-0.03091542	-0.001694861	-0.020841469	0.005184545		-0.035444838	-0.0062292	-0.003280393	0.659997302		-0.017893701	0.011334316	0.028296681	0.000147213		0.013688176	0.042893109	-0.043973073	3.62E-09		-0.058549612	-0.029377786	0.047874045	1.32E-10		0.033283166	0.062444522
Nfkbib	-0.013829093	0.063644657		-0.028437511	0.000785231	-0.025983312	0.000491656		-0.040582068	-0.011373465	-0.028606236	0.00012441		-0.04320234	-0.013997922	-0.032915967	1.01E-05		-0.04750728	-0.01831061	-0.007880932	0.29056189		-0.022492507	0.006734009	0.022420508	0.002636718		0.007808901	0.037022543	0.047845781	1.35E-10		0.033254868	0.062416304
Mmadhc	-0.00561002	0.451848723		-0.020222528	0.009004884	0.034806206	3.02E-06		0.020202317	0.049395246	0.032742894	1.12E-05		0.018137407	0.047334409	-0.038673576	2.12E-07		-0.053257641	-0.024073016	-0.019725901	0.008152834		-0.03433017	-0.005113209	-0.041531919	2.51E-08		-0.056112027	-0.026934101	0.047833861	1.37E-10		0.033242934	0.062404403
Pin4	0.007620877	0.306774621		-0.006994067	0.022232567	-0.019559231	0.008707892		-0.034163631	-0.004946479	-0.012919954	0.083145519		-0.027528922	0.001694531	-0.031435444	2.48E-05		-0.046028464	-0.01682901	-0.023314161	0.001765404		-0.037915408	-0.008702961	0.003029791	0.684515133		-0.011584888	0.017643175	0.047747068	1.47E-10		0.033156038	0.062317749
Dapk3	0.0263822	0.000401963		0.011772574	0.040980566	0.009044253	0.225165179		-0.005570649	0.023655292	-0.012139939	0.103503744		-0.026749359	0.002474665	0.030580573	4.09E-05		0.015973546	0.045174549	0.00175929	0.813487896		-0.012855206	0.016373035	-0.081822893	3.93E-28		-0.096321879	-0.06728919	0.047701767	1.53E-10		0.033110684	0.062272521
Avl9	0.025682646	0.00057124		0.011072636	0.040281692	0.017717644	0.017488978		0.003104282	0.03232344	0.019573196	0.00866012		0.00496045	0.034177586	0.049377977	3.42E-11		0.034788915	0.063945998	-0.038653008	2.15E-07		-0.0532371	-0.024052429	-0.101841501	9.49E-43		-0.116282599	-0.087357351	0.047626282	1.64E-10		0.033035109	0.062197157
Riok3	0.033957446	5.22E-06		0.019352884	0.048547519	0.012020634	0.106940609		-0.002593987	0.026630122	0.018550833	0.012845128		0.003937735	0.03315601	0.066695762	3.32E-19		0.05213241	0.081230752	-0.015677387	0.035502556		-0.030284614	-0.001063465	-0.129093621	7.03E-68		-0.143437179	-0.11469584	0.047587563	1.70E-10		0.032996345	0.0621585
Commd4	0.000989228	0.894462319		-0.013625134	0.015603168	-0.003322793	0.6558841		-0.017936088	0.011291921	0.007973545	0.284929794		-0.006641394	0.022585079	0.017396699	0.019637127		0.002783242	0.032002729	0.005799155	0.436745242		-0.008815758	0.02041159	-0.068664501	2.90E-20		-0.083195183	-0.054104628	0.04755733	1.74E-10		0.032966077	0.062128316
Smpd3	0.127700731	1.90E-66		0.113298007	0.142049798	0.001945886	0.794129345		-0.01266864	0.01655958	0.016862407	0.023725967		0.002248795	0.031468817	0.066946463	2.44E-19		0.052383548	0.08148091	-0.074505644	1.38E-23		-0.089022878	-0.059956762	-0.146502625	3.70E-87		-0.160772574	-0.13217144	0.047480136	1.86E-10		0.032888792	0.062051245
Ciao1	0.004292168	0.564884042		-0.010322645	0.018905147	0.030267995	4.90E-05		0.015660757	0.044862316	0.005056775	0.497681847		-0.009558097	0.019669487	-0.011231863	0.131988644		-0.025841787	0.003382858	0.001995811	0.788970709		-0.012618723	0.016609492	-0.057558638	1.10E-14		-0.072112145	-0.042980627	0.047464418	1.89E-10		0.032873055	0.062035552
Astn1	0.021927205	0.003271473		0.007315383	0.036529664	0.00884379	0.235613448		-0.005771121	0.023454924	0.00286379	0.700942878		-0.011750867	0.017477224	0.024352085	0.001089364		0.009741386	0.038952388	-0.032955729	9.82E-06		-0.047546995	-0.018350401	-0.06690481	2.57E-19		-0.081439347	-0.052341822	0.047450213	1.91E-10		0.032858833	0.06202137
Ndufa8	0.02853092	0.000129629		0.013922559	0.043127103	-0.014629765	0.049755916		-0.02923768	-1.56E-05	-0.059025408	2.29E-15		-0.073576106	-0.044449585	0.00663678	0.373447243		-0.007978159	0.021248885	0.007712348	0.301004986		-0.006902595	0.022323998	-0.022850991	0.002177044		-0.037452649	-0.008239577	0.047384812	2.03E-10		0.032793356	0.061956074
Pten	0.019409159	0.00923631		0.004796354	0.034013677	0.007232439	0.332086823		-0.007382507	0.021844296	-0.00833018	0.263934518		-0.022941552	0.006284751	0.027856824	0.000186458		0.013248052	0.042453707	-0.012604044	0.090961439		-0.027213197	0.002010492	-0.069871824	6.27E-21		-0.084399807	-0.055314141	0.047328974	2.13E-10		0.032737452	0.061900324
Smarcb1	0.015528038	0.037292612		0.00091408	0.030135365	-0.003482754	0.640460749		-0.018095999	0.011131978	0.011756671	0.114865874		-0.002857986	0.026366306	0.062065585	7.82E-17		0.047494499	0.076610262	-0.042653213	1.04E-08		-0.057231703	-0.028056536	-0.089178822	3.95E-33		-0.103657893	-0.074661962	0.04729849	2.19E-10		0.032706933	0.06186989
Pdp1	0.026940456	0.000301848		0.012331145	0.041538267	0.010976434	0.141008006		-0.003638315	0.025586496	-0.027498428	0.000225499		-0.042095676	-0.012889442	0.102827672	1.49E-43		0.088346267	0.117265617	-0.055690733	7.66E-14		-0.070247726	-0.041110026	-0.097959744	1.16E-39		-0.112412979	-0.083465067	0.047282799	2.22E-10		0.032691223	0.061854224
Zc4h2	0.048837533	5.58E-11		0.034247811	0.063406444	0.025125674	0.000751208		0.010515369	0.039725252	0.029625233	7.07E-05		0.015017569	0.044220254	0.107794446	1.02E-47		0.093327301	0.122216081	-0.07346854	5.60E-23		-0.087988234	-0.058917633	-0.152820448	8.67E-95		-0.167061508	-0.138515635	0.047250857	2.28E-10		0.032659244	0.061822333
Abhd3	-0.005791559	0.437346155		-0.020403998	0.008823353	-0.006993415	0.348314667		-0.021605373	0.007621529	-0.021549299	0.003848694		-0.036152079	-0.006937318	-0.022249123	0.002843222		-0.036851306	-0.00763744	0.030256376	4.93E-05		0.01564913	0.04485071	-0.02288862	0.002140576		-0.037490245	-0.008277223	0.047232128	2.32E-10		0.032640493	0.061803633
Cadm2	0.010740142	0.149766693		-0.003874632	0.025350328	-0.003691208	0.620593322		-0.018304386	0.010923547	-0.044874746	1.72E-09		-0.059449924	-0.030280438	0.049559807	2.90E-11		0.03497097	0.064127527	-0.003138826	0.673804803		-0.017752178	0.011475866	-0.055422264	1.01E-13		-0.06997975	-0.040841178	0.047144182	2.50E-10		0.032552444	0.061715827
Medag	-0.023994811	0.001288951		-0.038595443	-0.009383936	-0.010689579	0.151693687		-0.025299793	0.003925199	0.017782076	0.017083457		0.003168733	0.032387824	-0.039182065	1.46E-07		-0.053765444	-0.024581975	-0.004624044	0.535185834		-0.01923691	0.009990796	-0.008215524	0.270564706		-0.022826949	0.00639941	0.047119896	2.55E-10		0.03252813	0.061691579
Cplx1	0.054803122	1.88E-13		0.04022117	0.069361736	-0.004657208	0.532261995		-0.019270062	0.009957635	-0.006930076	0.352697994		-0.02154206	0.007684868	0.041159785	3.34E-08		0.026561597	0.055740422	-0.042055442	1.67E-08		-0.056634799	-0.027458152	-0.081026271	1.29E-27		-0.095527319	-0.066490839	0.047082872	2.64E-10		0.032491063	0.061654615
Eif3h	-0.048701265	6.31E-11		-0.063270399	-0.034111378	0.004047416	0.587281691		-0.010567375	0.018660478	0.05705663	1.86E-14		0.042477884	0.071611084	0.010515322	0.158479661		-0.004099474	0.025125626	-0.032503055	1.30E-05		-0.047094851	-0.017897391	-0.053443914	7.29E-13		-0.068004965	-0.038860099	0.047044181	2.73E-10		0.032452327	0.061615985
Phf1	0.0235173	0.001608528		0.008906195	0.038118364	0.024376478	0.001076838		0.009765792	0.038976759	0.003218458	0.666024145		-0.011396243	0.017831785	0.028019242	0.000170943		0.013410568	0.042615958	-0.011588849	0.120140145		-0.026198577	0.003025829	-0.087987009	2.73E-32		-0.102469414	-0.073467312	0.046922401	3.03E-10		0.032330406	0.061494398
Gm13344	-0.000586927	0.937263632		-0.015200963	0.014027359	-0.002111902	0.777011396		-0.016725551	0.01250265	-0.019053071	0.010606261		-0.033657865	-0.004440142	-0.036094969	1.28E-06		-0.0506824	-0.021492141	-0.021923386	0.003276888		-0.036525849	-0.007311563	0.008850185	0.235274924		-0.005764726	0.023461316	0.046901044	3.09E-10		0.032309023	0.061473074
2700081O15Rik	0.016783014	0.024392632		0.002169381	0.031389481	0.021184045	0.004493009		0.006571914	0.035787132	0.029482669	7.66E-05		0.014874912	0.044077843	0.092579362	1.38E-35		0.078070824	0.107048694	-0.048416067	8.15E-11		-0.062985667	-0.033825836	-0.13353526	1.48E-72		-0.147860875	-0.119153624	0.046816001	3.32E-10		0.032223882	0.061388166
Rab11b	0.065671323	1.15E-18		0.051106206	0.08020851	0.025829005	0.00053111		0.011219074	0.04042791	-0.002512491	0.736164422		-0.017126028	0.012102118	0.095028731	2.06E-37		0.080526398	0.109490839	-0.055331611	1.10E-13		-0.069889263	-0.040750397	-0.138051685	1.76E-77		-0.152358466	-0.123687059	0.046755903	3.50E-10		0.032163714	0.061328163
Ptprd	0.025740828	0.000554961		0.01113085	0.040339819	-0.034391011	3.95E-06		-0.048980559	-0.01978679	-0.009132459	0.220674207		-0.023743456	0.005482438	-8.18E-05	0.991248061		-0.014695944	0.014532387	0.042278989	1.40E-08		0.027681927	0.056858023	-0.062037876	8.07E-17		-0.076582609	-0.047466745	0.046736929	3.56E-10		0.032144719	0.061309219
Mfhas1	-0.002415772	0.745963518		-0.017029336	0.012198824	0.007150975	0.337561889		-0.007463971	0.021762866	0.022604091	0.002430798		0.007992566	0.037205966	-0.003349295	0.653318437		-0.017962581	0.011265422	-0.015744836	0.034718471		-0.030352017	-0.00113093	-0.05336043	7.91E-13		-0.067921629	-0.038776503	0.04673655	3.56E-10		0.032144339	0.061308841
Ankra2	0.048474569	7.73E-11		0.033884408	0.063044073	0.032565248	1.25E-05		0.01795963	0.047156971	0.000929514	0.900799022		-0.013684837	0.015543469	0.058786374	2.96E-15		0.04421019	0.073337534	-0.06006473	7.34E-16		-0.074613401	-0.045490496	-0.102516033	2.68E-43		-0.116954978	-0.088033758	0.046726854	3.59E-10		0.032134633	0.06129916
Sgk1	0.061261156	1.94E-16		0.04668879	0.075807452	0.038723914	2.04E-07		0.0241234	0.053307912	-0.054867958	1.77E-13		-0.069426454	-0.040286095	-0.007801464	0.295453857		-0.022413074	0.006813478	0.070578757	2.53E-21		0.056022376	0.085105141	-0.08727496	8.55E-32		-0.101759337	-0.072753588	0.046649485	3.84E-10		0.032057174	0.061221913
Btg2	0.000121011	0.987052419		-0.01449318	0.01473515	0.077462484	2.26E-25		0.062919546	0.091972532	0.128074159	7.89E-67		0.113672755	0.142421754	-0.069893144	6.10E-21		-0.08442108	-0.0553355	-0.058803674	2.90E-15		-0.0733548	-0.044227516	-0.086085571	5.64E-31		-0.100573209	-0.071561435	0.046548656	4.19E-10		0.031956229	0.061121242
Fbxl15	0.023414598	0.001686162		0.008803445	0.038015755	0.017447785	0.019280492		0.002834343	0.032053778	-0.006784269	0.362920312		-0.021396313	0.007830673	0.086908286	1.53E-31		0.072386058	0.101393672	-0.035552985	1.84E-06		-0.050141099	-0.020949705	-0.1111261	1.26E-50		-0.125536392	-0.096668926	0.046542107	4.21E-10		0.031949673	0.061114704
Lgi2	-0.0171244	0.021636887		-0.031730625	-0.002510863	-0.009262688	0.214161646		-0.023873622	0.005352202	-0.035569347	1.82E-06		-0.05015744	-0.02096608	-0.036052405	1.32E-06		-0.05063989	-0.021449541	0.022881185	0.002147737		0.008269784	0.037482816	0.010264979	0.168627438		-0.00434984	0.024875412	0.046492734	4.39E-10		0.031900243	0.061065408
Zc2hc1a	0.07435693	1.69E-23		0.059807755	0.088874519	0.014290567	0.055293994		-0.000323666	0.028898697	0.0441096	3.24E-09		0.029514461	0.058685936	0.151706041	2.04E-93		0.137396491	0.16595228	-0.070512427	2.75E-21		-0.085038961	-0.055955923	-0.208878239	8.64E-178		-0.222812252	-0.194858896	0.04643532	4.62E-10		0.031842763	0.061008084
Adgrl1	0.019161631	0.010170607		0.004548739	0.033766341	-0.009740642	0.191448993		-0.024351341	0.004874218	-0.040657708	4.89E-08		-0.055239052	-0.026059027	0.029115626	9.40E-05		0.014507633	0.043711192	0.006544582	0.380122797		-0.008070355	0.021156724	-0.049127535	4.29E-11		-0.06369597	-0.034538167	0.046417196	4.69E-10		0.031824619	0.060989989
Psmb5	-0.008329201	0.263990617		-0.022940574	0.006285729	-0.012688405	0.088818611		-0.027297509	0.001926118	-0.009335078	0.210602044		-0.023945976	0.005279808	-0.042185954	1.51E-08		-0.056765123	-0.027588797	-0.011000462	0.140139889		-0.025610511	0.003614284	0.010027169	0.178711486		-0.004587669	0.024637724	0.046388968	4.80E-10		0.031796358	0.060961805
Rpl10	-0.103765457	2.52E-44		-0.118200378	-0.08928669	-0.02046678	0.006049811		-0.035070456	-0.005854366	0.020098506	0.007024893		0.005485952	0.034702479	-0.086261286	4.28E-31		-0.100748444	-0.071737555	0.052191452	2.46E-12		0.03760597	0.066754701	0.047714318	1.52E-10		0.033123249	0.062285052	0.046270722	5.31E-10		0.031677978	0.060843745
Pigz	-0.009384871	0.20817854		-0.023995745	0.005230012	-0.000264512	0.971703223		-0.01487862	0.014349709	0.003500021	0.638804961		-0.011114713	0.01811326	0.015280431	0.040429555		0.000666414	0.029887922	-0.017336893	0.020061953		-0.031942965	-0.002723417	-0.045607778	9.33E-10		-0.060181831	-0.031014284	0.046220001	5.55E-10		0.031627199	0.060793103
Usp22	0.040241005	6.69E-08		0.025641919	0.05482293	-0.004989826	0.50339127		-0.019602562	0.009625041	0.019832697	0.00781403		0.005220045	0.034436882	0.060620112	3.97E-16		0.04604674	0.075167686	-0.051751293	3.75E-12		-0.066315304	-0.037165236	-0.10162207	1.43E-42		-0.116063867	-0.087137314	0.046203854	5.63E-10		0.031611033	0.060776981
Lcmt1	0.021498101	0.003933639		0.006886099	0.036100924	-0.003963133	0.595088581		-0.018576223	0.010651649	-0.013916346	0.061990416		-0.028524711	0.000697961	0.005312957	0.47615658		-0.009301931	0.019925575	-0.028761184	0.000114288		-0.043357126	-0.014152968	-0.035027351	2.61E-06		-0.049616119	-0.020423641	0.046160064	5.84E-10		0.031567193	0.060733259
Hras	0.034127866	4.68E-06		0.019523438	0.048717734	-0.023744764	0.001448156		-0.038345623	-0.009133768	-0.079529567	1.16E-26		-0.09403444	-0.064990937	0.01053595	0.157664579		-0.004078844	0.025146243	0.016151229	0.030300501		0.001537426	0.030758135	-0.013489171	0.070440538		-0.028097797	0.001125217	0.04613558	5.96E-10		0.031542681	0.060708813
Akr1b8	0.000229325	0.975466171		-0.014384889	0.01484344	0.085216906	2.20E-30		0.070690777	0.099706899	-0.007809732	0.29494236		-0.022421338	0.006805211	-0.057825645	8.27E-15		-0.072378645	-0.043248027	-0.013360062	0.073172985		-0.027968767	0.001254348	-0.022263304	0.002825591		-0.036865475	-0.007651628	0.046118646	6.05E-10		0.031525728	0.060691906
Rmdn1	0.022794567	0.002232794		0.008183127	0.037396275	0.029701229	6.77E-05		0.015093615	0.044296167	-0.018391148	0.013639782		-0.032996445	-0.003777998	0.018629445	0.012469191		0.004016372	0.033234562	-0.013066574	0.079707591		-0.027675454	0.001547888	-0.064905197	2.87E-18		-0.079444007	-0.050338779	0.046111282	6.09E-10		0.031518356	0.060684554
Pitpna	0.007084362	0.342081655		-0.007530584	0.021696281	0.001629002	0.827073409		-0.012985473	0.016242781	-0.031636131	2.20E-05		-0.046228923	-0.017029839	0.014058327	0.05937474		-0.000555953	0.028666603	-0.021351111	0.00418706		-0.035954058	-0.006739048	-0.026439522	0.000390409		-0.041037831	-0.011829927	0.045774035	8.11E-10		0.031180728	0.060347831
Nfil3	0.019328785	0.009530925		0.004715951	0.033933365	-0.005110306	0.493141609		-0.019722998	0.00950457	-0.027638715	0.000209383		-0.042235821	-0.013029812	0.069525034	9.75E-21		0.054966717	0.084053797	-0.008790819	0.238430732		-0.023401978	0.005824094	-0.083758395	2.10E-29		-0.098252294	-0.06922897	0.045722669	8.47E-10		0.031129304	0.060296545
Slx1b	0.023171961	0.001883459		0.008560694	0.037773335	-0.007921487	0.288086447		-0.022533044	0.006693453	-0.010342375	0.165439366		-0.024952769	0.004272436	0.015520823	0.037381002		0.000906863	0.030128154	-0.019669069	0.008338437		-0.034273383	-0.005056357	-0.049320949	3.60E-11		-0.063889065	-0.034731818	0.045694347	8.67E-10		0.03110095	0.060268266
Ube2m	0.023408178	0.001691128		0.008797022	0.038009341	0.018736858	0.011971278		0.004123821	0.033341894	0.009960069	0.18163634		-0.004654774	0.024570659	-0.002995951	0.687852196		-0.017609345	0.011618723	0.006169871	0.408000409		-0.008445056	0.020782163	-0.074257852	1.93E-23		-0.088775677	-0.059708483	0.045682304	8.76E-10		0.031088894	0.060256242
Hpca	0.001641445	0.825773611		-0.012973032	0.016255221	-0.004099363	0.582493691		-0.018712408	0.010515432	-0.004776117	0.521845421		-0.019388929	0.009838735	0.013458958	0.071072339		-0.001155435	0.028067603	-0.01612593	0.030560706		-0.030732852	-0.00151212	-0.042884644	8.69E-09		-0.057462796	-0.028288207	0.045651346	8.99E-10		0.031057901	0.060225332
Draxin	0.002345201	0.753139475		-0.012269385	0.016958785	0.006880103	0.356180851		-0.007734841	0.021492107	0.062870319	3.11E-17		0.048300532	0.077413357	-0.001488738	0.841757023		-0.016102553	0.013125713	-0.064513719	4.57E-18		-0.079053352	-0.049946644	-0.060423445	4.94E-16		-0.074971408	-0.045849767	0.04564484	9.04E-10		0.031051388	0.060218836
Gabbr1	0.052389853	2.03E-12		0.037804632	0.066952757	-0.007632165	0.306058721		-0.022243849	0.00698278	-0.042011181	1.73E-08		-0.056590602	-0.027413846	0.158703407	3.36E-102		0.144424207	0.172916524	-0.045762652	8.19E-10		-0.060336466	-0.031169332	-0.141711816	1.34E-81		-0.1560029	-0.127361416	0.045635232	9.12E-10		0.031041769	0.060209243
Dnajc7	0.014143086	0.057857364		-0.000471177	0.028751309	0.02480494	0.000877439		0.01019447	0.039404821	0.038826889	1.89E-07		0.02422647	0.053410748	0.011434846	0.125145219		-0.003179851	0.026044659	-0.065250367	1.90E-18		-0.079788448	-0.050684533	-0.066536349	4.03E-19		-0.081071682	-0.05197272	0.045587719	9.49E-10		0.030994203	0.060161803
Kif5a	0.04974869	2.44E-11		0.035160087	0.064316096	0.009769627	0.19013087		-0.00484523	0.024380312	0.009911517	0.183774758		-0.00470333	0.024522131	0.09728035	3.90E-39		0.082783876	0.111735664	-0.051302496	5.74E-12		-0.065867278	-0.036715858	-0.134246485	2.54E-73		-0.148569172	-0.119867487	0.045578318	9.57E-10		0.030984792	0.060152417
Fscn2	0.000894267	0.904542353		-0.013720077	0.01550823	-0.012218498	0.101289019		-0.026827873	0.002396095	-0.02251896	0.002524385		-0.037120909	-0.007907397	0.07861496	4.36E-26		0.064074409	0.093122139	-0.024762625	0.000895488		-0.039362546	-0.010152133	-0.072678436	1.61E-22		-0.087199983	-0.058126008	0.045520243	1.00E-09		0.030926651	0.060094431
Rgs6	-0.016574144	0.026224581		-0.031180757	-0.001960453	-0.013901851	0.062262744		-0.028510224	0.000712459	-0.029104587	9.46E-05		-0.043700166	-0.014496588	-0.003914547	0.599610454		-0.018527652	0.010700231	-0.012743121	0.087450662		-0.027352193	0.001871393	0.001628042	0.827173701		-0.012986433	0.016241821	0.045325264	1.18E-09		0.030731454	0.059899752
Eif3f	-0.052363693	2.09E-12		-0.066926643	-0.037778438	0.034384115	3.97E-06		0.019779888	0.048973671	0.098617932	3.54E-40		0.084125009	0.11306914	0.024675389	0.00093379		0.010064853	0.039275392	-0.056920738	2.15E-14		-0.071475446	-0.042341794	-0.090967595	2.07E-34		-0.105441585	-0.07645507	0.045297634	1.21E-09		0.030703794	0.059872165
Slc26a7	-0.007156	0.337222444		-0.021767889	0.007458945	-0.005852269	0.432556634		-0.020464685	0.008762646	-0.015372503	0.039237906		-0.029979933	-0.000758507	-0.011441163	0.124936779		-0.026050972	0.003173534	-0.005318557	0.47569182		-0.019931173	0.009296331	-0.01507532	0.043194906		-0.029682946	-0.000461256	0.045290854	1.22E-09		0.030697006	0.059865395
Mknk1	-0.006975271	0.349566776		-0.021587236	0.007639674	-0.001397513	0.851336984		-0.016011351	0.013216923	-0.018055325	0.015453951		-0.032660872	-0.003442067	-0.014426198	0.053020811		-0.029034242	0.000188007	-0.004520157	0.544397058		-0.019133059	0.010094675	-0.013003533	0.081171344		-0.027612451	0.001610939	0.045192936	1.32E-09		0.03059898	0.059767628
Insm1	0.007044657	0.344793972		-0.007570288	0.021656593	0.059861447	9.18E-16		0.0452869	0.074410517	0.265088897	2.11E-290		0.251448858	0.27862366	0.136899371	3.29E-76		0.122530349	0.151211014	-0.118381754	2.83E-57		-0.132766227	-0.103947422	-0.313679596	0		-0.326795676	-0.30044271	0.045182872	1.33E-09		0.030588904	0.059757579
Sybu	-0.025676406	0.000573013		-0.040275459	-0.011066393	-0.012494945	0.093794067		-0.027104162	0.002119607	0.020643054	0.005627724		0.006030708	0.035246586	0.096061952	3.37E-38		0.081562289	0.110520961	-0.04998349	1.97E-11		-0.064550504	-0.035395179	-0.089279252	3.36E-33		-0.10375804	-0.074762632	0.045137275	1.38E-09		0.030543257	0.059712052
Bag6	0.022849056	0.002178934		0.008237641	0.037450716	0.00343455	0.645092648		-0.011180177	0.01804781	0.033436789	7.27E-06		0.018831826	0.048027486	0.068877947	2.21E-20		0.054318458	0.083408155	-0.036445007	1.01E-06		-0.051031992	-0.021842475	-0.118576008	1.86E-57		-0.132959769	-0.10414231	0.045102188	1.43E-09		0.030508131	0.059677019
Mirg	0.0846158	5.60E-30		0.070088305	0.09910741	0.012325937	0.098321376		-0.00228864	0.026935251	-0.032583253	1.24E-05		-0.047174955	-0.017977648	-0.013818544	0.063847112		-0.028426968	0.000795783	-0.002006155	0.787903063		-0.016619833	0.012608381	-0.061889781	9.54E-17		-0.076434814	-0.047318414	0.045082026	1.45E-09		0.030487947	0.059656887
Nedd4l	0.005750027	0.440640213		-0.008864884	0.020362481	-0.006592146	0.376669864		-0.021204269	0.008022793	0.088266155	1.74E-32		0.073747118	0.102747782	0.089980172	1.06E-33		0.075465242	0.104456978	-0.066210521	5.99E-19		-0.080746555	-0.051646329	-0.145977265	1.54E-86		-0.160249564	-0.13164394	0.045036935	1.51E-09		0.030442807	0.059611866
Cers6	0.028042419	0.000168831		0.013433759	0.042639111	-0.009362799	0.209250299		-0.023973684	0.005252085	-0.000631802	0.932478087		-0.015245827	0.013982493	0.014794651	0.047236548		0.000180524	0.029402459	-0.017555953	0.018543998		-0.032161867	-0.002942542	-0.058461157	4.20E-15		-0.073012943	-0.043884485	0.044958455	1.61E-09		0.030364239	0.059533505
Cacna2d4	0.000114866	0.987709848		-0.014499324	0.014729007	0.002371286	0.7504845		-0.012243304	0.016984863	-0.012494653	0.093801739		-0.02710387	0.002119899	-0.01373965	0.065378092		-0.028348123	0.000874692	-0.00773549	0.299556859		-0.022347129	0.006879454	-0.021134562	0.004587439		-0.03573769	-0.006522411	0.044783861	1.86E-09		0.030189454	0.059359177
Asxl3	0.036678458	8.61E-07		0.022076126	0.051265144	0.018406048	0.013563839		0.003792903	0.033011334	0.003788462	0.611416883		-0.010826303	0.018401609	0.052174452	2.50E-12		0.037588947	0.066737731	-0.042914038	8.49E-09		-0.057492147	-0.028317632	-0.093933829	1.37E-36		-0.108399188	-0.079428701	0.044761061	1.89E-09		0.030166628	0.059336412
Ing4	0.021143488	0.004570274		0.00653134	0.035746608	0.022663138	0.002367763		0.008051639	0.037264961	0.025083895	0.000766638		0.010473569	0.039683513	0.096959868	6.90E-39		0.082462551	0.111416159	-0.057907622	7.58E-15		-0.072460467	-0.043330126	-0.129814075	1.26E-68		-0.144154761	-0.115418873	0.044731542	1.94E-09		0.030137078	0.059306938
Cab39	0.031515371	2.36E-05		0.016908993	0.0461083	-0.004192851	0.573923101		-0.018805864	0.010421954	-0.011115929	0.136025371		-0.025725915	0.003498805	-0.014102495	0.058579972		-0.028710743	0.000511776	-0.014949879	0.044963632		-0.029557587	-0.000335787	-0.03322694	8.29E-06		-0.047817886	-0.018621817	0.04469401	2.00E-09		0.030099505	0.059269463
Cox7b	0.009295686	0.212533703		-0.005319202	0.023906604	0.00030078	0.967825343		-0.014313449	0.01491488	-0.041326715	2.94E-08		-0.055907115	-0.026728693	-0.031343681	2.61E-05		-0.045936805	-0.016737182	0.009364722	0.209156766		-0.005250162	0.023975606	0.000699393	0.925274643		-0.013914915	0.015313402	0.044649138	2.08E-09		0.030054583	0.059224658
Amotl2	0.023244987	0.001821956		0.008633754	0.037846296	0.008536398	0.252293394		-0.006078526	0.023147676	0.055792099	6.90E-14		0.041211536	0.070348905	-0.047857722	1.34E-10		-0.062428225	-0.033266823	0.049701561	2.55E-11		0.0351129	0.064269045	-0.090171153	7.76E-34		-0.104647417	-0.075656686	0.044631694	2.11E-09		0.030037121	0.059207242
Acly	0.048122877	1.06E-10		0.033532294	0.062692952	0.036450501	1.01E-06		0.021847974	0.051037479	0.00311004	0.676626139		-0.011504649	0.0177234	0.038837478	1.88E-07		0.024237069	0.053421323	-0.078744391	3.62E-26		-0.093251244	-0.06420411	-0.077889018	1.23E-25		-0.092398008	-0.063346959	0.044547266	2.26E-09		0.0299526	0.059122941
Pcgf1	0.007101846	0.340891576		-0.007513099	0.021713758	0.008624894	0.247409147		-0.005990026	0.023236131	0.008174626	0.272957101		-0.006440309	0.02278607	0.020342119	0.006365303		0.005729657	0.034945896	-0.022405874	0.0026538		-0.037007922	-0.007794261	-0.061762953	1.10E-16		-0.076308241	-0.047191383	0.044539465	2.27E-09		0.029944791	0.059115152
Megf11	0.013355277	0.073275893		-0.001259134	0.027963985	-0.004037002	0.588243765		-0.018650067	0.010577788	-0.014287351	0.055348863		-0.028895483	0.000326883	-0.024121672	0.001214508		-0.038722187	-0.009510859	-0.011922981	0.109820512		-0.026532523	0.002691654	-0.014083121	0.058927503		-0.028691381	0.000531154	0.044473127	2.40E-09		0.029878381	0.059048915
Nbl1	0.062727361	3.67E-17		0.048157342	0.077270692	0.004880644	0.512776029		-0.009734215	0.01949342	0.032129103	1.63E-05		0.017523165	0.046721331	-0.045937924	7.06E-10		-0.060511465	-0.031344801	-0.03782645	3.87E-07		-0.052411642	-0.023225123	-0.049270138	3.77E-11		-0.063838338	-0.034680944	0.044425142	2.50E-09		0.029830343	0.059001002
Chfr	0.05613143	4.87E-14		0.041551349	0.070687609	0.045478397	1.04E-09		0.030884758	0.06005265	0.015909393	0.032867325		0.001295529	0.030516464	0.0834669	3.28E-29		0.068936824	0.097961572	-0.055888645	6.25E-14		-0.070445273	-0.041308218	-0.142497416	1.70E-82		-0.156785079	-0.12815012	0.044404274	2.54E-09		0.029809453	0.058980166
Slc37a1	0.038819554	1.90E-07		0.024219128	0.053403423	0.030780987	3.64E-05		0.016174097	0.045374741	-0.017624642	0.018089186		-0.032230506	-0.003011252	-0.017211024	0.020982311		-0.031817187	-0.002597512	-0.010526079	0.158054211		-0.025136378	0.004088716	-0.046512564	4.32E-10		-0.061085208	-0.031920096	0.0444017	2.55E-09		0.029806876	0.058977595
Fnbp1l	0.041972924	1.78E-08		0.02737555	0.0565524	-0.014096469	0.058687874		-0.028704721	0.000517803	0.010735009	0.149961469		-0.003879766	0.025345198	0.087644846	4.73E-32		0.073124342	0.1021282	-0.047467186	1.89E-10		-0.062038316	-0.032875826	-0.113900606	4.06E-53		-0.128301206	-0.099451985	0.044388701	2.57E-09		0.029793862	0.058964616
8030423F21Rik	-0.009828776	0.187461828		-0.024439431	0.004786077	0.003128941	0.674773139		-0.01148575	0.017742295	-0.014726805	0.048259893		-0.029334658	-0.000112664	-0.01638236	0.028010183		-0.030989106	-0.001768618	-0.001319829	0.859512293		-0.015933687	0.013294593	-0.015006065	0.044163996		-0.029613736	-0.000391985	0.044373466	2.61E-09		0.029778611	0.058949404
Aagab	0.000976203	0.895843961		-0.013638157	0.015590146	-0.00808914	0.278004396		-0.022700622	0.006525797	-0.058590573	3.65E-15		-0.073142111	-0.044014095	-0.007194428	0.334634272		-0.021806301	0.007420517	0.024240589	0.001148352		0.009629834	0.038840994	-0.004896008	0.511449946		-0.019508778	0.009718853	0.044334245	2.69E-09		0.029739347	0.058910242
Hnrnpl	-0.042890209	8.65E-09		-0.057468353	-0.028293778	-0.025903331	0.000511751		-0.040502164	-0.011293441	-0.036149001	1.24E-06		-0.050736363	-0.021546218	-0.066804533	2.91E-19		-0.081339288	-0.05224137	-0.008278496	0.266909239		-0.022889892	0.006336436	0.074927884	7.73E-24		0.060379835	0.089444108	0.044245067	2.90E-09		0.029650074	0.058821199
Gigyf2	0.042377313	1.30E-08		0.027780352	0.056956205	0.022678646	0.002351457		0.008067154	0.037280456	-0.002567021	0.730658487		-0.017180543	0.012047596	-0.010073821	0.176698688		-0.024684353	0.004541013	-0.018830339	0.011552376		-0.033435303	-0.004217334	-0.057383722	1.32E-14		-0.071937559	-0.042805453	0.044220268	2.96E-09		0.029625248	0.058796437
Gcnt2	-0.012892944	0.083791782		-0.027501927	0.001721546	-0.008088173	0.278061812		-0.022699656	0.006526764	-0.019804479	0.007902301		-0.034408686	-0.005191816	-0.044672638	2.04E-09		-0.059248123	-0.030078109	-0.003584333	0.630746101		-0.018197545	0.011030411	0.018668854	0.012284417		0.004055795	0.033273942	0.04420764	2.99E-09		0.029612606	0.058783828
Tusc1	0.000373246	0.960079433		-0.014240998	0.014987329	-8.55E-05	0.990849824		-0.014699665	0.014528666	-0.004839991	0.516293602		-0.01945278	0.009774866	-0.000896693	0.904284692		-0.015510655	0.013717652	-0.003466191	0.64205077		-0.01807944	0.01114854	-0.037633648	4.44E-07		-0.052219094	-0.02303215	0.044166811	3.09E-09		0.029571733	0.05874306
Coro1c	0.138105879	1.53E-77		0.123741461	0.152412431	0.101690499	1.26E-42		0.087205932	0.116132078	0.045724004	8.46E-10		0.03113064	0.060297877	0.054763665	1.96E-13		0.040181658	0.06932235	-0.063250955	2.00E-17		-0.077793211	-0.048681789	-0.207531465	1.83E-175		-0.221473923	-0.193504178	0.044146083	3.14E-09		0.029550983	0.058722364
Miat	0.053723409	5.53E-13		0.039139973	0.068283964	0.07200425	3.93E-22		0.057450539	0.086527364	0.13464637	9.42E-74		0.120268863	0.148967406	0.042734152	9.79E-09		0.028137559	0.057312524	-0.091962692	3.92E-35		-0.106433814	-0.077452619	-0.188100578	9.37E-144		-0.202159022	-0.17396463	0.044128542	3.19E-09		0.029533422	0.058704849
Ralgps1	0.020468337	0.006045961		0.005855923	0.035072012	0.0229518	0.002080603		0.008340432	0.037553369	-0.000425032	0.95454622		-0.015039104	0.014189221	0.043506278	5.28E-09		0.028910494	0.058083514	-0.032629885	1.20E-05		-0.047221533	-0.018024315	-0.081310229	8.45E-28		-0.095810544	-0.066775411	0.04404613	3.41E-09		0.029450922	0.05862256
Ccdc174	0.03731981	5.53E-07		0.022718035	0.051905666	0.020140793	0.006906175		0.005528254	0.034744731	0.033599085	6.56E-06		0.018994246	0.048189589	0.005821176	0.435005782		-0.008793737	0.020433604	-0.046880769	3.14E-10		-0.061452832	-0.032288725	-0.077647973	1.74E-25		-0.092157561	-0.063105416	0.043999766	3.54E-09		0.029404508	0.058576266
Scn3a	0.058193664	5.59E-15		0.043616592	0.072745963	0.033322355	7.81E-06		0.018717304	0.047913188	0.013138227	0.078069998		-0.001476222	0.027747065	0.113939632	3.74E-53		0.099491133	0.128340095	-0.076704919	6.57E-25		-0.091216832	-0.062160434	-0.149244296	1.99E-90		-0.163501851	-0.134924412	0.043917851	3.78E-09		0.029322505	0.058494473
Ppp1r11	0.048904527	5.25E-11		0.034314887	0.063473329	0.01384597	0.063321873		-0.000768351	0.028454378	0.020502779	0.005961363		0.005890378	0.035106426	0.075675587	2.76E-24		0.061129026	0.090190008	-0.031425172	2.49E-05		-0.046018203	-0.01681873	-0.134971934	4.19E-74		-0.149291621	-0.120595643	0.043885391	3.89E-09		0.029290011	0.058462062
Rpl6	-0.11967627	1.66E-58		-0.134055975	-0.105246176	-0.007688041	0.302531074		-0.022299702	0.006926902	-0.017118596	0.021681375		-0.031724825	-0.002505057	-0.131401991	2.73E-70		-0.145736295	-0.117012528	0.056245764	4.33E-14		0.041665847	0.070801732	0.114688283	7.76E-54		0.100242131	0.129086091	0.043855759	3.98E-09		0.029260347	0.058432475
Zswim6	0.02110127	0.004651979		0.006489105	0.035704425	0.005761875	0.439699059		-0.008853036	0.020374325	-0.04183677	1.98E-08		-0.056416442	-0.027239259	0.060319165	5.55E-16		0.045745324	0.074867333	-0.004454499	0.550259009		-0.019067423	0.010160328	-0.071942198	4.27E-22		-0.086465456	-0.057388369	0.043826338	4.08E-09		0.029230894	0.058403097
Gm10250	-0.017886404	0.016444318		-0.032492076	-0.003273094	0.010094222	0.175823827		-0.00452061	0.024704743	-0.032011684	1.75E-05		-0.046604047	-0.017405661	-0.015766399	0.034470938		-0.030373566	-0.001152499	-0.002932969	0.694079237		-0.017546383	0.011681697	0.000374374	0.959958826		-0.014239869	0.014988458	0.043802144	4.16E-09		0.029206674	0.058378939
Ubxn6	0.031376902	2.56E-05		0.016770426	0.045969988	0.01449525	0.05189383		-0.000118941	0.02910325	0.013748275	0.065209245		-0.000866064	0.028356744	0.089261768	3.45E-33		0.074745107	0.103740606	-0.014032713	0.059839729		-0.028641005	0.000581572	-0.139874569	1.62E-79		-0.154173581	-0.125516979	0.043694568	4.54E-09		0.029098984	0.058271524
Hmx3	-0.006843686	0.358732519		-0.021455705	0.007771257	0.014685076	0.048898514		7.09E-05	0.029292955	-0.010507754	0.158779491		-0.025118063	0.004107042	-0.014217644	0.056549395		-0.02882582	0.000396604	-0.004348624	0.559776527		-0.018961585	0.010266194	-0.023987196	0.001293551		-0.038587834	-0.009376317	0.043690813	4.55E-09		0.029095224	0.058267774
Taldo1	-0.024702438	0.000921754		-0.039302416	-0.010091916	-0.042769678	9.52E-09		-0.057347999	-0.028173122	-0.020466303	0.006050991		-0.035069979	-0.005853889	-0.057034184	1.91E-14		-0.071588679	-0.042455405	-0.015950504	0.032418274		-0.030557547	-0.00133665	0.05681246	2.40E-14		0.042233359	0.071367372	0.043681825	4.58E-09		0.029086228	0.0582588
Casq2	-0.011927193	0.109695048		-0.026536733	0.002687441	0.034313355	4.16E-06		0.019709072	0.048902997	0.008453972	0.256902728		-0.006160955	0.023065288	-0.012203433	0.101710785		-0.026812817	0.002411163	-0.014492616	0.051936446		-0.029100618	0.000121576	-0.039306039	1.34E-07		-0.05388925	-0.024706066	0.043657521	4.67E-09		0.029061898	0.058234532
1500011B03Rik	0.073307602	6.95E-23		0.058756384	0.087827675	0.040155941	7.13E-08		0.025556773	0.054737984	0.034751105	3.13E-06		0.020147172	0.049340213	0.147902785	8.06E-89		0.133577343	0.162166431	-0.097574631	2.31E-39		-0.112029047	-0.083078934	-0.192081614	5.69E-150		-0.206117186	-0.177967022	0.04365329	4.69E-09		0.029057662	0.058230307
Gm30074	-0.016688185	0.025210138		-0.031294718	-0.002074525	0.000882688	0.905772582		-0.013731655	0.015496654	0.003719611	0.617907154		-0.010895147	0.01833278	-0.015581776	0.036639868		-0.030189067	-0.000967831	0.009890733	0.184695832		-0.004724115	0.024501357	-0.029526545	7.47E-05		-0.044121671	-0.014918817	0.043651793	4.70E-09		0.029056163	0.058228812
Nlgn1	-0.006776269	0.363486543		-0.021388316	0.007838673	0.009791979	0.189118983		-0.004822876	0.024402653	-0.029433072	7.87E-05		-0.044028299	-0.014825284	0.048576641	7.06E-11		0.033986603	0.063145979	-0.021184022	0.004493053		-0.035787108	-0.006571891	-0.048621765	6.78E-11		-0.063191029	-0.034031782	0.043636686	4.75E-09		0.02904104	0.058213728
Mab21l2	0.400451003	0		0.388108146	0.412650233	-0.016111325	0.030711787		-0.030718258	-0.001497512	-0.108737959	1.56E-48		-0.123156414	-0.094273604	0.005631506	0.450118261		-0.008983399	0.020244005	-0.056071036	5.18E-14		-0.070627328	-0.04149087	-0.160024464	6.62E-104		-0.174231168	-0.145751155	0.043631493	4.77E-09		0.029035842	0.058208542
BC023719	0.015125815	0.042499697		0.000511763	0.029733408	0.002533534	0.734038143		-0.012081079	0.017147064	-0.02733767	0.000245397		-0.041935082	-0.01272859	0.005539364	0.457565893		-0.009075536	0.020151898	-0.007774735	0.297111581		-0.022386357	0.006840208	-0.032826959	1.06E-05		-0.047418376	-0.018221535	0.043599985	4.90E-09		0.029004301	0.058177082
Zswim4	0.029886835	6.09E-05		0.015279343	0.044481572	0.010256854	0.168964744		-0.004357965	0.024867292	0.041514394	2.54E-08		0.026916559	0.056094527	0.055395549	1.03E-13		0.040814425	0.069953084	-0.047937276	1.25E-10		-0.062507651	-0.033346472	-0.113212533	1.71E-52		-0.127615557	-0.098761769	0.043589946	4.94E-09		0.028994251	0.058167058
Cript	0.042768944	9.52E-09		0.028172387	0.057347266	0.012908496	0.083419165		-0.001705991	0.027517471	0.023524027	0.00160356		0.008912925	0.038125085	0.083813831	1.93E-29		0.06928453	0.098307582	-0.051022187	7.48E-12		-0.065587448	-0.036435189	-0.12914032	6.29E-68		-0.143483692	-0.114742706	0.043575282	4.99E-09		0.028979571	0.058152415
Mtf2	0.035537803	1.86E-06		0.02093451	0.050125935	0.022356495	0.002712188		0.00774486	0.036958586	0.025542895	0.000612178		0.010932811	0.040142076	0.060743451	3.46E-16		0.046170271	0.07529078	-0.024887848	0.000843047		-0.039487652	-0.010277421	-0.125756174	1.79E-64		-0.140112837	-0.111346644	0.043420109	5.66E-09		0.028824234	0.057997473
Nr2f2	-0.041586376	2.40E-08		-0.056166406	-0.026988613	-0.001806541	0.808574533		-0.016420273	0.012807963	0.025992878	0.000489302		0.011383037	0.040591624	-0.063511855	1.48E-17		-0.078053574	-0.048943118	0.007139655	0.338327187		-0.00747529	0.021751551	0.008865817	0.234448877		-0.005749093	0.023476941	0.043321856	6.13E-09		0.028725877	0.057899365
Txndc9	0.039224308	1.42E-07		0.024624258	0.05380763	0.021268654	0.00433562		0.006656557	0.03587167	0.070768508	1.98E-21		0.056212479	0.08529446	0.026169732	0.000447637		0.011559987	0.040768306	-0.038081819	3.23E-07		-0.052666674	-0.023480722	-0.126338611	4.63E-65		-0.14069301	-0.111931107	0.043184668	6.84E-09		0.028588545	0.05776238
Rgs8	0.044420913	2.51E-09		0.02982611	0.058996779	0.032948605	9.86E-06		0.018343272	0.047539879	-0.024507386	0.001011863		-0.039107545	-0.009896765	0.014713299	0.048465826		9.92E-05	0.02932116	-0.022636701	0.002395798		-0.037238547	-0.00802519	-0.063059983	2.50E-17		-0.077602633	-0.048490505	0.043142882	7.07E-09		0.028546715	0.057720654
Nyap1	0.04048255	5.58E-08		0.025883697	0.055064138	-0.006450713	0.386994233		-0.021062893	0.008164223	0.025262213	0.000702771		0.01065198	0.039861662	0.131959531	7.05E-71		0.1175721	0.146291576	-0.060346519	5.38E-16		-0.074894634	-0.045772721	-0.153693618	7.19E-96		-0.167930594	-0.139392543	0.043092075	7.36E-09		0.028495855	0.057669923
Cabp7	-0.002982703	0.689160322		-0.017596101	0.01163197	-0.008832943	0.236188438		-0.023444082	0.005781969	-0.010125417	0.174492323		-0.024735922	0.004489413	-0.016511583	0.02679593		-0.031118239	-0.001897875	-0.000578697	0.938141625		-0.015192734	0.014035588	-0.016406566	0.027779188		-0.031013295	-0.00179283	0.043076374	7.46E-09		0.028480138	0.057654245
Yod1	0.009757722	0.190671469		-0.004857136	0.024368412	0.023991556	0.001290916		0.00938068	0.038592191	0.01721745	0.020934448		0.00260394	0.031823608	0.000816495	0.912809338		-0.013797835	0.015430477	-0.035208926	2.32E-06		-0.049797468	-0.020605363	-0.052675757	1.54E-12		-0.067238161	-0.038090914	0.043035361	7.70E-09		0.028439081	0.057613292
Ypel4	0.010638336	0.15366583		-0.003976447	0.025248576	0.03266608	1.17E-05		0.018060537	0.047257686	-0.005853218	0.432482039		-0.020465633	0.008761697	0.073706754	4.07E-23		0.059156309	0.088225886	-0.033154565	8.68E-06		-0.047745597	-0.018549387	-0.098151824	8.20E-40		-0.112604469	-0.083657657	0.043018978	7.81E-09		0.028422681	0.057596933
Mtus2	0.121001946	8.83E-60		0.106576244	0.135376719	0.014856933	0.046313234		0.000242821	0.029464701	-0.055547898	8.86E-14		-0.070105153	-0.040966989	0.0315881	2.26E-05		0.016981774	0.046180947	-0.033040503	9.32E-06		-0.047631669	-0.018435239	-0.084223629	1.03E-29		-0.098716289	-0.069695248	0.043015469	7.83E-09		0.028419169	0.057593429
Zmat2	0.004084965	0.583818946		-0.010529829	0.018698014	-0.00642016	0.389246998		-0.021032352	0.008194775	0.012002836	0.107461005		-0.002611788	0.026612333	-0.020577058	0.005782538		-0.035180644	-0.005964686	-0.00336793	0.651516788		-0.01798121	0.011246789	-0.032960526	9.79E-06		-0.047551786	-0.018355202	0.042993584	7.97E-09		0.028397261	0.057571577
Zeb2os	0.003940768	0.597168166		-0.010674012	0.018553865	0.008180942	0.272586696		-0.006433993	0.022792383	-0.01146368	0.124195956		-0.026073477	0.003151014	-0.040010207	7.94E-08		-0.054592451	-0.0254109	-0.039731572	9.77E-08		-0.054314201	-0.025131999	0.012846291	0.084917581		-0.001768207	0.027455302	0.042873797	8.76E-09		0.028277349	0.057451965
Clk3	2.54E-05	0.997287219		-0.014588818	0.014639513	0.003517918	0.637090663		-0.011096818	0.018131152	0.0370541	6.65E-07		0.022452093	0.051640302	0.001128027	0.87975996		-0.013486361	0.015741933	-0.035895004	1.47E-06		-0.050482688	-0.021292008	-0.05305081	1.07E-12		-0.067612556	-0.038466467	0.042871565	8.78E-09		0.028275115	0.057449736
Trp53inp2	0.041649556	2.29E-08		0.027051856	0.056229496	0.02074791	0.005389432		0.006135605	0.035351357	0.10346839	4.44E-44		0.088988784	0.117904272	0.131621575	1.60E-70		0.117232912	0.14595499	-0.071025233	1.42E-21		-0.085550599	-0.056469682	-0.216909694	5.17E-192		-0.230792259	-0.202938836	0.042849551	8.93E-09		0.028253078	0.057427755
Olfml3	-0.005895028	0.429201658		-0.020507427	0.008719889	-0.007273637	0.329339942		-0.021885477	0.007341309	-0.018932934	0.011107648		-0.03353782	-0.004319964	-0.026632433	0.000353762		-0.041230551	-0.012022947	0.047783234	1.43E-10		0.033192247	0.062353857	-0.025974802	0.000493758		-0.040573566	-0.01136495	0.042772784	9.49E-09		0.028176231	0.0573511
Kdm1a	0.008750907	0.240569159		-0.005864009	0.023362085	0.037434181	5.10E-07		0.022832506	0.052019888	0.032360302	1.42E-05		0.017754533	0.046952263	-0.000790415	0.915583815		-0.015404402	0.01382391	-0.023671941	0.00149782		-0.038272867	-0.00906091	-0.073115848	8.99E-23		-0.087636371	-0.05856426	0.042625993	1.07E-08		0.028029288	0.057204524
Ripply3	-0.005859301	0.432003892		-0.020471713	0.008755615	0.072363318	2.45E-22		0.057810288	0.086885599	-0.000480066	0.948668493		-0.015094125	0.014134199	-0.020587947	0.005756732		-0.035191524	-0.005975579	-0.017046022	0.022244392		-0.031652303	-0.002432463	-0.042772704	9.50E-09		-0.05735102	-0.028176151	0.042567775	1.12E-08		0.02797101	0.05714639
Tcp11l2	0.01604469	0.031409267		0.00143086	0.030651668	0.012827853	0.085365863		-0.001786647	0.027436875	0.018974001	0.010933938		0.004361044	0.033578855	0.067697308	9.69E-20		0.053135711	0.08223012	-0.028121189	0.000161833		-0.042717799	-0.013512577	-0.108828304	1.30E-48		-0.123246454	-0.094364218	0.042559654	1.12E-08		0.02796288	0.057138281
Neto1	0.022517478	0.002526043		0.007905914	0.037119429	0.00349695	0.639099311		-0.011117783	0.018110191	-0.014480962	0.052125353		-0.029088972	0.000133231	-0.01328309	0.074842881		-0.027891841	0.001331334	-0.012276835	0.099668921		-0.026886177	0.00233775	-0.028557855	0.000127739		-0.043154011	-0.013949512	0.042408449	1.27E-08		0.02781152	0.056987296
Spast	0.034147834	4.62E-06		0.019543421	0.048737677	0.015397728	0.03891668		0.000783738	0.030005141	-0.027122843	0.000274565		-0.041720471	-0.012513637	-0.000531704	0.943155865		-0.015145752	0.014082571	-0.026493895	0.000379736		-0.041092151	-0.011884331	-0.033310408	7.87E-06		-0.047901255	-0.018705348	0.042364135	1.31E-08		0.02776716	0.056943046
Mvk	0.047037262	2.74E-10		0.0324454	0.061609077	-0.00516052	0.4889029		-0.019773195	0.009454358	-0.033760429	5.92E-06		-0.048350739	-0.019155714	-0.020770202	0.005339961		-0.03537363	-0.006157906	-0.011379895	0.126969949		-0.025989738	0.003234809	-0.01934104	0.009485467		-0.033945611	-0.004728211	0.042339999	1.34E-08		0.027743	0.056918945
Actrt3	-0.002486179	0.738826101		-0.017099723	0.012128427	0.005322547	0.475360842		-0.009292342	0.019935162	0.003899787	0.60098724		-0.01071499	0.018512897	-0.013464148	0.070963485		-0.028072789	0.001150244	-0.012237938	0.100746828		-0.026847302	0.002376652	-0.028286856	0.000147998		-0.042883294	-0.013678345	0.042261164	1.42E-08		0.027664084	0.056840225
Kif21b	0.00749613	0.314760568		-0.007118816	0.022107873	-0.015309643	0.0400482		-0.029917114	-0.000695633	0.045597022	9.42E-10		0.031003516	0.060171092	0.079143843	2.03E-26		0.0646044	0.093649691	-0.046856144	3.21E-10		-0.061428246	-0.032264072	-0.110893657	2.02E-50		-0.125304751	-0.096435777	0.042250936	1.43E-08		0.027653845	0.056830011
Fbrsl1	-0.050466998	1.26E-11		-0.0650332	-0.035879295	0.031174748	2.89E-05		0.01656813	0.045768062	0.063436447	1.62E-17		0.048867585	0.077978321	0.151104231	1.11E-92		0.136792138	0.165353253	-0.056614981	2.95E-14		-0.071170262	-0.042035595	-0.161446611	9.30E-106		-0.175646355	-0.147179702	0.042242496	1.44E-08		0.027645397	0.056821584
Stx8	0.005595657	0.453007691		-0.009019247	0.02020817	-0.010847267	0.145745765		-0.025457397	0.003767496	0.011645921	0.11832561		-0.00296875	0.026255618	0.020938819	0.004978849		0.00632659	0.035542109	-0.004476897	0.548255797		-0.019089814	0.010137931	-0.063075632	2.45E-17		-0.077618249	-0.048506179	0.042240019	1.45E-08		0.027642918	0.05681911
Morn4	0.049744706	2.45E-11		0.035156098	0.064312118	0.006122003	0.411647421		-0.008492923	0.020734313	0.020888583	0.005084055		0.006276334	0.035491914	0.10718017	3.41E-47		0.092711223	0.121603862	-0.045271377	1.24E-09		-0.059845948	-0.030677508	-0.148387428	2.13E-89		-0.16264888	-0.134063988	0.042149084	1.55E-08		0.02755189	0.056728307
Ppp2r1a	0.029136428	9.29E-05		0.014528449	0.043731973	-0.002142048	0.773914328		-0.016755689	0.012472508	-0.021115818	0.004623675		-0.035718961	-0.00650366	0.060700128	3.63E-16		0.046126881	0.075247543	-0.062662595	3.95E-17		-0.077206058	-0.04809247	-0.056590497	3.03E-14		-0.071145823	-0.042011075	0.042047509	1.68E-08		0.027450211	0.056626878
Rab40c	0.023292251	0.001783139		0.008681041	0.037893518	-0.008087581	0.27809701		-0.022699064	0.006527356	-0.012347152	0.097743698		-0.026956453	0.002267423	0.013834975	0.063532008		-0.000779348	0.02844339	-0.004858611	0.514680891		-0.019471394	0.009756247	-0.050666788	1.04E-11		-0.065232652	-0.036079337	0.042030925	1.70E-08		0.02743361	0.056610318
Cdk17	0.017442266	0.019318746		0.002828822	0.032048263	0.013645219	0.067250245		-0.00096914	0.02825375	-0.014379836	0.053788889		-0.02898791	0.000234378	0.032762146	1.11E-05		0.018156674	0.047353639	-0.039324888	1.32E-07		-0.053908072	-0.024724932	-0.051534926	4.61E-12		-0.06609931	-0.036948588	0.041997407	1.75E-08		0.027400058	0.056576848
Srp54b	-0.001182925	0.87395602		-0.015796817	0.013431473	0.000656949	0.929797373		-0.013957351	0.015270968	0.014438607	0.052816789		-0.000175595	0.029046644	-0.003311197	0.657008001		-0.017924495	0.011303516	-0.00114645	0.877811511		-0.015760352	0.013467941	-0.048369591	8.49E-11		-0.062939266	-0.033779303	0.04196236	1.80E-08		0.027364976	0.056541851
Ndufa4	-0.004004877	0.59121601		-0.018617953	0.010609909	0.029983395	5.77E-05		0.015375967	0.044578027	-0.018854294	0.011447144		-0.03345924	-0.004241297	-0.025721893	0.000560211		-0.040320902	-0.011111905	-0.024503339	0.001013816		-0.039103502	-0.009892716	-0.004362146	0.558556569		-0.018975102	0.010252673	0.04189903	1.89E-08		0.027301581	0.056478612
2610037D02Rik	-0.002192879	0.768700427		-0.016806506	0.012421685	0.007236278	0.331830243		-0.007378668	0.021848133	0.017778578	0.017105257		0.003165235	0.032384329	0.003685382	0.62114497		-0.010929372	0.018298562	-0.021752399	0.003527892		-0.036355008	-0.007140504	-0.047589722	1.69E-10		-0.062160656	-0.032998506	0.041896627	1.89E-08		0.027299176	0.056476213
Pacsin1	-0.011090809	0.13691245		-0.025700809	0.003523928	0.010521773	0.158224393		-0.004093021	0.025132075	-0.024623997	0.000957059		-0.039224048	-0.010013435	0.004449583	0.550699216		-0.010165244	0.019062508	0.05056729	1.14E-11		0.035979713	0.065133322	-0.051147453	6.64E-12		-0.0657125	-0.036560616	0.041892565	1.90E-08		0.02729511	0.056472157
Psmd8	0.015927023	0.032674105		0.001313164	0.030534082	0.009033476	0.225718339		-0.005581427	0.02364452	0.019485116	0.008965385		0.004872338	0.034089574	0.059018438	2.30E-15		0.044442605	0.07356915	-0.017441991	0.019320654		-0.032047988	-0.002828547	-0.105690193	6.26E-46		-0.120118826	-0.091216919	0.041889716	1.90E-08		0.027292259	0.056469312
Znhit1	0.011887781	0.11087349		-0.002726858	0.026497343	-0.007013447	0.346935651		-0.021625396	0.007601498	-0.0042866	0.565388919		-0.018899582	0.010328212	-0.001660681	0.82376521		-0.016274451	0.012953799	-0.007892647	0.289845343		-0.022504217	0.006722294	-0.03656214	9.33E-07		-0.051148975	-0.021959708	0.041840031	1.97E-08		0.027242523	0.056419698
Rnf10	0.01811552	0.015113935		0.003502282	0.032721023	-0.001718275	0.817758838		-0.01633203	0.012896215	-0.030023534	5.64E-05		-0.044618123	-0.015416133	-0.013670019	0.066754352		-0.028278535	0.000944336	0.005932703	0.426258127		-0.008682216	0.020545087	-0.02114679	0.004563938		-0.035749908	-0.006534644	0.04183395	1.98E-08		0.027236436	0.056413626
Cdr2l	-0.030581541	4.09E-05		-0.045175516	-0.015974514	-0.006062842	0.416181399		-0.020675175	0.008552082	-0.034180081	4.53E-06		-0.048769886	-0.019575694	-0.026989731	0.000294237		-0.041587493	-0.012380449	-0.040795907	4.40E-08		-0.055377057	-0.02619736	0.046438509	4.60E-10		0.031845956	0.061011268	0.041820624	2.00E-08		0.027223096	0.056400319
Atrnl1	0.00353833	0.635137924		-0.011076409	0.018151557	0.011919093	0.109936434		-0.002695542	0.026528637	-0.028742993	0.000115434		-0.043338954	-0.014134765	-0.009384942	0.208175075		-0.023995817	0.00522994	0.003471348	0.641555482		-0.011143383	0.018084596	-0.021333125	0.004219066		-0.035936087	-0.006721055	0.04173033	2.15E-08		0.027132711	0.056310154
Prkcz	0.037192824	6.04E-07		0.022590938	0.051778846	0.004518729	0.54452426		-0.010096104	0.019131631	-0.040806723	4.37E-08		-0.055387857	-0.026208186	0.086043919	6.02E-31		0.071519686	0.10053167	-0.015181845	0.041739395		-0.029789401	-0.000567805	-0.093814359	1.68E-36		-0.108280071	-0.079308928	0.041621998	2.34E-08		0.02702427	0.056201977
Pqbp1	0.014817788	0.046891763		0.000203666	0.029425581	-0.008409838	0.259394592		-0.023021174	0.00620509	-0.012015101	0.10710217		-0.026624592	0.002599521	0.023113506	0.001934058		0.008502213	0.037714932	-0.011816156	0.113040707		-0.026425759	0.002798492	-0.049162663	4.16E-11		-0.063731039	-0.034573337	0.041590516	2.40E-08		0.026992757	0.05617054
Zrsr1	0.015254403	0.04077194		0.00064038	0.029861911	0.006198627	0.405818821		-0.008416301	0.020810908	0.005300059	0.477227988		-0.009314828	0.019912682	0.011475313	0.12381456		-0.003139379	0.026085104	-0.025355829	0.000671255		-0.039955189	-0.010745645	-0.051864908	3.37E-12		-0.066428723	-0.037278999	0.041572801	2.43E-08		0.026975024	0.056152851
Eid2	-0.001778304	0.811509804		-0.016392044	0.012836195	0.010942854	0.142228162		-0.003671899	0.025552933	-0.013757536	0.06502837		-0.028365998	0.000856802	0.016507756	0.02683122		0.001894048	0.031114416	-0.011478466	0.12371135		-0.026088255	0.003136226	-0.041297324	3.00E-08		-0.055877766	-0.026699272	0.041570923	2.43E-08		0.026973144	0.056150976
2010107E04Rik	-0.012709284	0.0882946		-0.027318375	0.001905236	0.007402942	0.320814502		-0.007212004	0.022014726	-0.029910082	6.01E-05		-0.044504794	-0.015302605	-0.056348367	3.89E-14		-0.070904144	-0.041768597	-0.00058727	0.937227065		-0.015201305	0.014027016	0.029936466	5.92E-05		0.015329007	0.044531149	0.041498195	2.57E-08		0.026900343	0.056078351
Vps9d1	0.031967835	1.80E-05		0.01736178	0.046560248	0.026679524	0.000345318		0.012070065	0.041277596	0.003088709	0.678719693		-0.011525977	0.017702075	0.04469677	2.00E-09		0.030102268	0.059272219	-0.036625688	8.93E-07		-0.051212442	-0.022023311	-0.088303065	1.64E-32		-0.102784589	-0.073784116	0.041486341	2.60E-08		0.026888478	0.056066514
Fus	-0.039927859	8.45E-08		-0.054510217	-0.025328473	-0.026748154	0.00033335		-0.041346157	-0.012138733	-0.014257117	0.055866933		-0.028865268	0.000357123	-0.083878818	1.74E-29		-0.098372397	-0.069349663	-0.012767994	0.086834461		-0.027377051	0.001846516	0.075986092	1.79E-24		0.061440154	0.09049976	0.04148455	2.60E-08		0.026886685	0.056064725
Haus7	0.02936307	8.19E-05		0.014755236	0.043958372	-0.013659826	0.066957785		-0.028268349	0.00095453	-0.052540751	1.76E-12		-0.067103392	-0.037955729	-0.000820148	0.912420894		-0.015434128	0.013794183	-0.000198991	0.978710477		-0.014813114	0.014415216	-0.012563581	0.092003883		-0.027172758	0.002050961	0.041378896	2.82E-08		0.026780925	0.055959222
Vdac3	0.072964557	1.10E-22		0.058412678	0.087485435	0.022174882	0.002937175		0.007563167	0.036777129	-0.063433355	1.62E-17		-0.077975235	-0.048864488	0.010253643	0.169098228		-0.004361177	0.024864082	-0.039144384	1.50E-07		-0.053727814	-0.02454426	-0.032409255	1.38E-05		-0.047001159	-0.017803522	0.04136856	2.84E-08		0.026770579	0.055948901
Csrnp2	0.01899605	0.010841672		0.004383101	0.033600887	-0.01241302	0.095967328		-0.027022283	0.002201545	-0.004955622	0.506321466		-0.019568371	0.009659243	0.020341526	0.00636684		0.005729063	0.034945303	-0.00822993	0.269725419		-0.022841349	0.006385003	-0.054556907	2.41E-13		-0.069115967	-0.039974614	0.041346613	2.89E-08		0.02674861	0.055926985
Pcyt1b	-0.010351105	0.165082649		-0.024961494	0.004263706	-0.021200169	0.004462622		-0.035803242	-0.006588045	-0.002515507	0.735859584		-0.017129043	0.012099103	0.020344151	0.006360045		0.005731689	0.034947926	-0.028845792	0.000109094		-0.043441645	-0.014237629	-0.02512927	0.000749894		-0.039728846	-0.010518968	0.041262683	3.08E-08		0.026664597	0.055843174
Tm2d2	0.049202502	4.01E-11		0.034613225	0.063770813	0.037209004	5.97E-07		0.022607132	0.051795005	0.039149968	1.50E-07		0.024549848	0.05373339	0.087042499	1.24E-31		0.072520584	0.101527516	-0.018222403	0.014526409		-0.032827826	-0.003609198	-0.171688841	1.28E-119		-0.185836726	-0.157469781	0.041261709	3.09E-08		0.026663622	0.055842202
Zfhx4	0.096287114	2.27E-38		0.081788037	0.110745444	-0.013383534	0.072669874		-0.027992225	0.001230872	-0.108525739	2.38E-48		-0.122944912	-0.094060755	0.133335341	2.42E-72		0.118952965	0.147661775	0.01003871	0.178211967		-0.004576127	0.02464926	-0.120382172	3.50E-59		-0.134759258	-0.105954411	0.041188573	3.26E-08		0.026590413	0.055769169
Cacna2d3	-0.007287818	0.328397859		-0.021899651	0.007327128	0.014438655	0.052816001		-0.000175547	0.029046692	-0.021984402	0.003191332		-0.036586813	-0.007372605	0.015885228	0.033133756		0.001271358	0.030492315	-0.010761166	0.148970964		-0.025371341	0.003853606	-0.03303554	9.34E-06		-0.047626712	-0.018430273	0.041179962	3.28E-08		0.026581794	0.05576057
Hnrnpab	-0.03076615	3.67E-05		-0.045359921	-0.01615925	-0.037829137	3.87E-07		-0.052414326	-0.023227813	0.007427006	0.319243962		-0.00718794	0.022038779	-0.107671555	1.30E-47		-0.122093603	-0.093204049	-0.022604818	0.002430013		-0.037206692	-0.007993293	0.083548729	2.89E-29		0.069018835	0.098043184	0.041144536	3.37E-08		0.026546333	0.055725195
Rorb	-0.008079034	0.27860524		-0.02269052	0.006535903	0.004374169	0.557472951		-0.010240652	0.01898712	0.009289318	0.212847151		-0.00532557	0.023900239	-0.007076341	0.342628473		-0.021688264	0.007538604	-0.024218074	0.001160616		-0.038818501	-0.009607309	-0.026307191	0.000417566		-0.04090563	-0.011697523	0.041132046	3.41E-08		0.02653383	0.055712722
Tfap2e	0.170363323	8.96E-118		0.156137897	0.184518091	0.011652936	0.118104089		-0.002961734	0.026262629	-0.027408445	0.000236442		-0.042005785	-0.012799407	-0.039668142	1.02E-07		-0.054250857	-0.025068509	-0.028174963	0.000157214		-0.042771518	-0.013566384	-0.076377167	1.04E-24		-0.090889882	-0.061832017	0.041087012	3.53E-08		0.026488752	0.055667752
1500009C09Rik	0.045437792	1.08E-09		0.030844108	0.060012107	-0.015615049	0.036240603		-0.030222318	-0.001001112	-0.079472568	1.26E-26		-0.093977586	-0.064933818	0.085137322	2.49E-30		0.070611012	0.09962753	-0.037913136	3.64E-07		-0.052498214	-0.023311887	-0.048684979	6.40E-11		-0.06325414	-0.034095071	0.041075339	3.56E-08		0.026477067	0.055656096
Abhd17a	0.012119215	0.104094382		-0.002495393	0.026728646	-0.003708316	0.618974769		-0.018321489	0.010906441	-0.01473413	0.048148521		-0.029341978	-0.00011999	-0.002551294	0.732245048		-0.01716482	0.012063321	-0.011836176	0.112431612		-0.026445767	0.00277847	-0.026825185	0.000320378		-0.041423111	-0.012215808	0.0410551	3.61E-08		0.026456808	0.055635884
Tmem167b	0.009732998	0.191797701		-0.004881862	0.024343701	0.01006027	0.177281601		-0.004554565	0.024670809	-0.008375381	0.261351681		-0.022986733	0.006239548	0.010348346	0.165195315		-0.004266465	0.024958737	-0.030513174	4.25E-05		-0.045107225	-0.015906101	-0.036061459	1.31E-06		-0.050648932	-0.021458602	0.040974309	3.84E-08		0.026375937	0.055555208
Ubn2	0.030903158	3.39E-05		0.016296352	0.045496776	0.018133082	0.015015981		0.00351985	0.032738572	0.006400768	0.390680914		-0.008214165	0.021012968	0.04476449	1.89E-09		0.030170062	0.059339836	-0.01779531	0.017001191		-0.032401049	-0.003181972	-0.09591024	4.41E-38		-0.110369706	-0.081410183	0.040840631	4.25E-08		0.026242129	0.055421718
Lrrc75a	0.015794515	0.034150461		0.001180621	0.030401663	-0.00436396	0.558393009		-0.018976915	0.010250859	-0.035515912	1.89E-06		-0.050104072	-0.020912601	-0.011728163	0.115748726		-0.026337815	0.002886497	0.005609728	0.451872309		-0.009005176	0.020222235	-0.015078211	0.043154839		-0.029685835	-0.000464148	0.040839723	4.26E-08		0.026241219	0.055420811
Tceal5	0.047675527	1.57E-10		0.033084413	0.062246324	0.015511204	0.037499117		0.000897242	0.030118542	-0.071378708	8.94E-22		-0.085903264	-0.056823817	-0.008392019	0.260405445		-0.023003363	0.00622291	0.076831179	5.50E-25		0.06228695	0.091342782	-0.054956512	1.61E-13		-0.069514848	-0.040374774	0.040836641	4.27E-08		0.026238134	0.055417734
Cbx6	0.026919565	0.00030513		0.012310242	0.041517397	0.013397033	0.072381822		-0.001217371	0.028005715	-0.028560427	0.00012756		-0.04315658	-0.013952085	0.028660067	0.000120801		0.014051786	0.043256115	-0.013581234	0.068543681		-0.028189805	0.001033136	-0.055524759	9.07E-14		-0.070082056	-0.040943817	0.040836174	4.27E-08		0.026237666	0.055417267
Plpp7	0.021042711	0.004767497		0.006430523	0.035645915	0.045904548	7.26E-10		0.031311388	0.060478141	-0.032350367	1.43E-05		-0.046942339	-0.01774459	-0.000774956	0.917228805		-0.015388947	0.013839366	0.012909587	0.08339308		-0.0017049	0.027518561	-0.053383968	7.73E-13		-0.067945125	-0.038800073	0.04080192	4.38E-08		0.026203379	0.055383062
H2afy2	0.007797231	0.295715993		-0.006817712	0.022408843	-0.017020126	0.022448351		-0.031626425	-0.002406559	-0.061478943	1.52E-16		-0.076024803	-0.046906922	0.08695211	1.43E-31		0.072429984	0.101437376	-0.088081166	2.35E-32		-0.102563309	-0.073561691	-0.014743735	0.048002814		-0.029351576	-0.000129597	0.040799199	4.39E-08		0.026200655	0.055380344
Rsbn1	0.054710706	2.07E-13		0.040128626	0.069269487	0.003080737	0.67950271		-0.011533948	0.017694106	0.01810145	0.015192812		0.003488208	0.032706964	0.040857566	4.20E-08		0.02625908	0.055438629	-0.039149676	1.50E-07		-0.053733099	-0.024549556	-0.097627311	2.10E-39		-0.112081566	-0.083131753	0.040786691	4.43E-08		0.026188136	0.055367854
Mylip	0.009048601	0.224942298		-0.005566301	0.023659638	-0.009916509	0.183554024		-0.02452712	0.004698337	-0.040907242	4.04E-08		-0.055488235	-0.026308805	-0.017124843	0.021633496		-0.031731067	-0.002511306	0.038660392	2.14E-07		0.02405982	0.053244475	-0.017995607	0.015797905		-0.032601198	-0.003382331	0.040779272	4.46E-08		0.026180709	0.055360446
Commd9	0.040800419	4.39E-08		0.026201876	0.055381562	0.011174277	0.133981991		-0.003440451	0.025784231	-0.048372059	8.47E-11		-0.062941729	-0.033781774	0.080258851	4.00E-27		0.065721771	0.094761869	-0.030039117	5.59E-05		-0.044633689	-0.015431726	-0.079851471	7.26E-27		-0.094355527	-0.065313524	0.04075715	4.53E-08		0.026158565	0.055338354
[truncated: 15,978 more rows]
