# Supplementary material for: Integrated single-cell transcriptomic and epigenetic study of cell state transition and lineage commitment in embryonic mouse cerebellum
Source: Sci Adv. 2022 Apr 1;8(13):eabl9156. doi: 10.1126/sciadv.abl9156 (PMC10938588; doi:10.1126/sciadv.abl9156)
Supplement: Supplementary file 2 — Data S1 to S8 [file sciadv.abl9156_data_s1_to_s8.zip › sciadv.abl9156_data_s3.xlsx]

## Sheet: CDI
Order	gene1	gene2	CDI
104	Atoh1	Olig3	42.6798
164	Atoh1	Msx1	38.0518
249	Ptf1a	Ascl1	33.27
510	Atoh1	Nkd1	25.8917
547	Atoh1	Rspo1	25.3722
561	Atoh1	Wnt3a	25.0914
817	Kirrel2	Ascl1	21.9353
1059	Atoh1	Msx2	19.7825
1167	Atoh1	Gpc3	18.9804
1669	Atoh1	Slit2	16.0345
1674	Atoh1	Dll1	16.0165
1804	Atoh1	Wfikkn1	15.4769
1806	Atoh1	Vat1	15.4638
1890	Atoh1	Wnt1	15.1454
1928	Atoh1	Gmpr	14.9979
1959	Ascl1	Smoc1	14.9
2098	Atoh1	Barhl1	14.4731
2533	Cyp26b1	Ascl1	13.2314
2984	Atoh1	Cdc25b	12.2413
3186	Neurog2	Ascl1	11.9073
3508	Atoh1	Rnd2	11.3325
4001	Atoh1	Itm2a	10.6343

## Sheet: EEI
Order	gene1	gene2	EEI
644	Atoh1	Rprm	10.4839
2030	Hba-x	Ascl1	5.84641
2099	Atoh1	Irx3	5.74081
2731	Crabp2	Ascl1	4.9609
2796	Aldoa	Ascl1	4.89195
3034	Ascl1	Pcna	4.66392
3311	Mest	Ascl1	4.4497
3327	Atoh1	Acot1	4.43861
3473	Hbb-y	Ascl1	4.33747
3857	Ascl1	Hspa5	4.0961
3949	Ascl1	Hbb-bh1	4.04951
4193	Atoh1	Cyp26b1	3.91579
4731	Msx1	Ascl1	3.67548
4793	Olig3	Ascl1	3.654
5325	Atoh1	Sox21	3.44705
5640	Atoh1	Fez1	3.34004
5843	Fos	Ascl1	3.28022
5886	Atoh1	Fam181a	3.26795
6313	Ldha	Ascl1	3.14834
6643	Ascl1	Mcm6	3.06841
6688	Atoh1	Ascl1	3.05983
6870	Rpl18a	Atoh1	3.0193
