# Supplementary material for: Integrated single-cell transcriptomic and epigenetic study of cell state transition and lineage commitment in embryonic mouse cerebellum
Source: Sci Adv. 2022 Apr 1;8(13):eabl9156. doi: 10.1126/sciadv.abl9156 (PMC10938588; doi:10.1126/sciadv.abl9156)
Supplement: Supplementary file 2 — Data S1 to S8 [file sciadv.abl9156_data_s1_to_s8.zip › sciadv.abl9156_data_s4.xlsx]

## Sheet: GeneScoreMatrix
seqnames	start	end	strand	name	idx	Log2FC	FDR	MeanDiff	cellType	Name
chr7	51621830	51671126	1	Slc17a6	1016	1.55284	8.99763e-55	1.04666	C3.Tlx3	parabrachial nuclear neurons
chr13	36734477	36725622	2	Nrn1	321	1.38988	6.42153e-43	1.57549	C3.Tlx3	parabrachial nuclear neurons
chr11	33203588	33200752	2	Tlx3	226	1.59418	4.21258e-31	1.22561	C3.Tlx3	parabrachial nuclear neurons
chr8	87472812	87525554	1	Gm2694	720	1.30882	1.32415e-26	0.740847	C3.Tlx3	parabrachial nuclear neurons
chr2	33641193	33646349	1	C130021I20Rik	425	1.3435	5.89133e-26	0.935983	C3.Tlx3	parabrachial nuclear neurons
chr3	146615598	146581373	2	Dnase2b	1082	1.39825	2.77509e-18	0.218786	C3.Tlx3	parabrachial nuclear neurons
chr4	106622449	106640187	1	Ttc22	618	1.26233	3.15407e-17	0.388592	C3.Tlx3	parabrachial nuclear neurons
chr7	59974431	59307924	2	Snhg14	1038	1.25558	3.41323e-17	0.250444	C3.Tlx3	parabrachial nuclear neurons
chr15	33083129	33594552	1	Cpq	109	1.30295	3.63569e-16	0.33323	C3.Tlx3	parabrachial nuclear neurons
chr11	80858300	80850381	2	4930507D10Rik	991	1.79365	5.26475e-15	0.202946	C3.Tlx3	parabrachial nuclear neurons
chr12	109682197	109682273	1	Mir882	692	2.13379	6.10006e-15	0.297813	C3.Tlx3	parabrachial nuclear neurons
chr8	125897914	125908144	1	A730098A19Rik	1154	1.58476	8.73764e-15	0.345372	C3.Tlx3	parabrachial nuclear neurons
chr12	57618602	57585975	2	4921518K17Rik	254	1.64505	4.89e-14	0.170539	C3.Tlx3	parabrachial nuclear neurons
chr14	54994549	54970688	2	Myh7	451	1.31926	1.22658e-13	0.243774	C3.Tlx3	parabrachial nuclear neurons
chr12	109709060	109709125	1	Mir379	693	1.85409	1.25109e-12	0.215654	C3.Tlx3	parabrachial nuclear neurons
chr15	59374152	59331997	2	Washc5	240	1.31887	4.76005e-12	0.243097	C3.Tlx3	parabrachial nuclear neurons
chr7	68276594	68266339	2	Gm16157	1103	1.43449	1.01775e-11	0.244347	C3.Tlx3	parabrachial nuclear neurons
chrX	136085255	136072099	2	Nxf3	814	2.85074	1.50424e-11	0.0701152	C3.Tlx3	parabrachial nuclear neurons
chr5	7960472	7982213	1	Steap4	26	1.47556	1.3674e-10	0.212255	C3.Tlx3	parabrachial nuclear neurons
chr9	45117876	45130070	1	Scn2b	474	1.33166	1.59971e-10	0.269284	C3.Tlx3	parabrachial nuclear neurons
chr2	125136692	125147841	1	Ctxn2	1329	1.27616	1.66736e-10	0.199097	C3.Tlx3	parabrachial nuclear neurons
chr15	39745930	39760938	1	Dcstamp	161	1.42263	2.58667e-10	0.230636	C3.Tlx3	parabrachial nuclear neurons
chr9	39604124	39587396	2	AW551984	373	1.25567	5.24047e-10	0.19156	C3.Tlx3	parabrachial nuclear neurons
chr11	73267620	73297200	1	Trpv3	810	1.3488	1.09043e-09	0.134792	C3.Tlx3	parabrachial nuclear neurons
chr1	166681845	166662055	2	Fmo9	1059	1.34998	2.23338e-09	0.143232	C3.Tlx3	parabrachial nuclear neurons
chr12	109742409	109742498	1	Mir541	727	2.30155	3.31381e-09	0.249434	C3.Tlx3	parabrachial nuclear neurons
chr12	109743158	109743236	1	Mir409	728	2.2692	5.56913e-09	0.248226	C3.Tlx3	parabrachial nuclear neurons
chr12	109743289	109743368	1	Mir412	729	2.2696	5.57873e-09	0.248234	C3.Tlx3	parabrachial nuclear neurons
chr12	109743418	109743496	1	Mir369	730	2.26996	5.57873e-09	0.248329	C3.Tlx3	parabrachial nuclear neurons
chr12	109743715	109743795	1	Mir410	731	2.30185	8.5272e-09	0.254998	C3.Tlx3	parabrachial nuclear neurons
chr7	59678878	59619158	2	Ipw	1039	1.64067	9.3799e-09	0.0847551	C3.Tlx3	parabrachial nuclear neurons
chr8	110502356	110495366	2	Gm21283	957	1.43062	1.73111e-08	0.200224	C3.Tlx3	parabrachial nuclear neurons
chr7	19861299	19852097	2	Ceacam16	352	1.31403	2.12975e-08	0.188385	C3.Tlx3	parabrachial nuclear neurons
chr12	109740510	109740577	1	Mir377	726	2.23291	2.17079e-08	0.201732	C3.Tlx3	parabrachial nuclear neurons
chr17	71752885	71743555	2	Pcare	1064	1.30296	2.85664e-08	0.162	C3.Tlx3	parabrachial nuclear neurons
chr3	129753758	129763882	1	6330410L21Rik	962	1.34885	5.9104e-08	0.112903	C3.Tlx3	parabrachial nuclear neurons
chr8	93229619	93201218	2	Ces1e	756	1.59381	1.01633e-07	0.0517408	C3.Tlx3	parabrachial nuclear neurons
chr6	42790041	42790994	1	Olfr452	288	1.69972	1.60211e-07	0.17559	C3.Tlx3	parabrachial nuclear neurons
chr12	109642838	109642904	1	AF357426	688	2.47123	3.63292e-07	0.179683	C3.Tlx3	parabrachial nuclear neurons
chr11	106036872	106059324	1	Dcaf7	1536	1.38643	3.80656e-07	0.137043	C3.Tlx3	parabrachial nuclear neurons
chr4	138775735	138782143	1	Pla2g2d	1159	1.5316	7.16886e-07	0.246263	C3.Tlx3	parabrachial nuclear neurons
chr7	61726328	61726249	2	Mir344d-3	1048	2.07975	8.79579e-07	0.179424	C3.Tlx3	parabrachial nuclear neurons
chr12	109586314	109586407	1	Mir665	673	1.75137	1.32722e-06	0.166234	C3.Tlx3	parabrachial nuclear neurons
chr12	109586080	109586146	1	Mir540	672	1.74638	1.33276e-06	0.16586	C3.Tlx3	parabrachial nuclear neurons
chr3	92709074	92707400	2	Lce1e	558	2.7169	1.33276e-06	0.18434	C3.Tlx3	parabrachial nuclear neurons
chr11	80858389	80867814	1	Spaca3	992	1.42293	1.4036e-06	0.135313	C3.Tlx3	parabrachial nuclear neurons
chr15	33405939	33405209	2	1700084J12Rik	110	1.33499	1.69365e-06	0.0847469	C3.Tlx3	parabrachial nuclear neurons
chr18	35726989	35730869	1	1700066B19Rik	182	1.47452	2.551e-06	0.222412	C3.Tlx3	parabrachial nuclear neurons
chr3	106014646	105996957	2	Pifo	794	1.5399	3.54887e-06	0.0835596	C3.Tlx3	parabrachial nuclear neurons
chr6	136941899	136923660	2	Arhgdib	1210	1.25577	3.66358e-06	0.117864	C3.Tlx3	parabrachial nuclear neurons
chr12	109729325	109729402	1	Mir544	717	2.44335	4.28578e-06	0.167679	C3.Tlx3	parabrachial nuclear neurons
chr15	83367297	83353847	2	1700001L05Rik	572	1.25673	5.02198e-06	0.108804	C3.Tlx3	parabrachial nuclear neurons
chr13	23839434	23860714	1	Slc17a3	210	1.31638	5.16847e-06	0.084502	C3.Tlx3	parabrachial nuclear neurons
chr4	136610437	136613213	1	Tex46	1120	1.83385	1.0556e-05	0.108955	C3.Tlx3	parabrachial nuclear neurons
chr9	107928469	107932461	1	Actl11	1103	1.63555	1.09923e-05	0.128492	C3.Tlx3	parabrachial nuclear neurons
chr12	109585789	109585885	1	Mir337	671	1.59052	1.51273e-05	0.147267	C3.Tlx3	parabrachial nuclear neurons
chr5	87925633	87932544	1	Csn3	544	1.70379	2.60737e-05	0.0614465	C3.Tlx3	parabrachial nuclear neurons
chr7	108825997	108825065	2	Olfr514	1642	1.99979	2.91395e-05	0.0758559	C3.Tlx3	parabrachial nuclear neurons
chrX	5469265	5466904	2	Mycs	9	1.90953	3.38743e-05	0.154691	C3.Tlx3	parabrachial nuclear neurons
chr5	87979351	87908588	2	1700066N21Rik	543	1.40594	4.77772e-05	0.0701379	C3.Tlx3	parabrachial nuclear neurons
chr12	109591537	109592915	1	6430411K18Rik	678	1.27217	6.14423e-05	0.131234	C3.Tlx3	parabrachial nuclear neurons
chr7	61735602	61735537	2	Mir344e	1049	2.29109	6.54257e-05	0.116099	C3.Tlx3	parabrachial nuclear neurons
chr12	109588592	109588680	1	Mir3070b	675	1.42677	6.72839e-05	0.141026	C3.Tlx3	parabrachial nuclear neurons
chr12	109585873	109585813	2	Mir3544	677	1.49844	7.18939e-05	0.157193	C3.Tlx3	parabrachial nuclear neurons
chr12	109590447	109590537	1	Mir431	676	1.42702	7.64114e-05	0.163417	C3.Tlx3	parabrachial nuclear neurons
chr12	109733771	109733846	1	Mir382	719	2.33831	9.31399e-05	0.130111	C3.Tlx3	parabrachial nuclear neurons
chr12	109734139	109734209	1	Mir134	720	2.51826	0.000113009	0.121852	C3.Tlx3	parabrachial nuclear neurons
chr13	113136076	113144012	1	1700084D21Rik	895	1.25079	0.000113311	0.108049	C3.Tlx3	parabrachial nuclear neurons
chr12	109656345	109656415	1	DQ267102	691	1.48062	0.000132481	0.128259	C3.Tlx3	parabrachial nuclear neurons
chr6	90224438	90223317	2	Vmn1r53	725	1.28063	0.000141401	0.0810349	C3.Tlx3	parabrachial nuclear neurons
chr6	42762054	42763007	1	Olfr38	287	1.40665	0.000150516	0.0832058	C3.Tlx3	parabrachial nuclear neurons
chr11	58432559	58441622	1	Gm12253	463	1.58241	0.000158392	0.0580144	C3.Tlx3	parabrachial nuclear neurons
chr12	109734732	109734797	1	Mir668	721	2.34534	0.000181958	0.114895	C3.Tlx3	parabrachial nuclear neurons
chr12	109734902	109734974	1	Mir485	722	2.33445	0.000181958	0.114144	C3.Tlx3	parabrachial nuclear neurons
chr10	76575648	76590338	1	Ftcd	475	1.33263	0.000203165	0.0645165	C3.Tlx3	parabrachial nuclear neurons
chr12	109710175	109710256	1	Mir411	694	1.54395	0.000205067	0.130948	C3.Tlx3	parabrachial nuclear neurons
chr9	39669059	39669994	1	Olfr963	377	1.40345	0.000291672	0.083963	C3.Tlx3	parabrachial nuclear neurons
chr12	109735619	109735700	1	Mir453	723	2.12077	0.000430059	0.0990308	C3.Tlx3	parabrachial nuclear neurons
chr12	109713481	109713577	1	Mir329	700	2.04195	0.000452043	0.132265	C3.Tlx3	parabrachial nuclear neurons
chr12	109718754	109718816	1	Mir495	707	2.07209	0.000457789	0.103693	C3.Tlx3	parabrachial nuclear neurons
chr12	109715318	109715402	1	Mir494	701	1.84484	0.000524234	0.102405	C3.Tlx3	parabrachial nuclear neurons
chr12	109580233	109580315	1	Mir493	670	1.78144	0.000525531	0.112339	C3.Tlx3	parabrachial nuclear neurons
chr12	109728129	109728202	1	Mir539	716	1.70536	0.000534561	0.123998	C3.Tlx3	parabrachial nuclear neurons
chr7	108754858	108755787	1	Olfr513	1641	1.44386	0.00053813	0.0705534	C3.Tlx3	parabrachial nuclear neurons
chr12	109710638	109710700	1	Mir299a	695	1.4572	0.000550413	0.125903	C3.Tlx3	parabrachial nuclear neurons
chrX	72590094	72589988	2	Mir767	446	3.25522	0.000629754	0.0624752	C3.Tlx3	parabrachial nuclear neurons
chr11	99614846	99614017	2	Krtap2-4	1338	2.0223	0.000641321	0.0905842	C3.Tlx3	parabrachial nuclear neurons
chr5	91987473	91995317	1	Odaph	590	1.89317	0.000641391	0.11001	C3.Tlx3	parabrachial nuclear neurons
chr17	38082976	38082032	2	Olfr131	756	1.36729	0.000817576	0.0653333	C3.Tlx3	parabrachial nuclear neurons
chr12	109712317	109712436	1	Mir1197	697	1.74895	0.00094621	0.129658	C3.Tlx3	parabrachial nuclear neurons
chr12	109720006	109720097	1	Mir667	708	1.34085	0.000957745	0.103086	C3.Tlx3	parabrachial nuclear neurons
chr12	109715577	109715650	1	Mir679	702	1.76941	0.001127	0.0944321	C3.Tlx3	parabrachial nuclear neurons
chr12	109710693	109710645	2	Mir299b	703	1.76692	0.00112936	0.0945535	C3.Tlx3	parabrachial nuclear neurons
chr12	109715671	109715791	1	Mir1193	704	1.76366	0.00113646	0.093393	C3.Tlx3	parabrachial nuclear neurons
chr12	109738433	109738498	1	Mir154	724	1.87524	0.00125769	0.0924792	C3.Tlx3	parabrachial nuclear neurons
chr2	25442779	25442834	1	Mir3087	211	1.64417	0.00145203	0.0665781	C3.Tlx3	parabrachial nuclear neurons
chr14	56159579	56156581	2	Gzmg	508	1.52138	0.00177527	0.0534444	C3.Tlx3	parabrachial nuclear neurons
chr15	79687872	79674250	2	Josd1	476	1.52549	0.00180664	0.0363744	C3.Tlx3	parabrachial nuclear neurons
chr9	123632565	123593820	2	Slc6a20b	1337	1.30775	0.00182152	0.0580082	C3.Tlx3	parabrachial nuclear neurons
chr12	109712810	109712890	1	Mir758	699	1.7254	0.00195595	0.120946	C3.Tlx3	parabrachial nuclear neurons
chr12	109712508	109712593	1	Mir323	698	1.71083	0.00196109	0.120467	C3.Tlx3	parabrachial nuclear neurons
chr6	42140936	42141895	1	Tas2r139	266	1.48828	0.00221681	0.0446296	C3.Tlx3	parabrachial nuclear neurons
chr12	109711803	109711863	1	Mir380	696	1.68579	0.00223265	0.126611	C3.Tlx3	parabrachial nuclear neurons
chr12	109727333	109727414	1	Mir487b	715	1.33486	0.00279755	0.104831	C3.Tlx3	parabrachial nuclear neurons
chr4	88603376	88602580	2	Ifna12	498	2.44678	0.00313018	0.0760225	C3.Tlx3	parabrachial nuclear neurons
chr12	109739119	109739197	1	Mir496a	725	1.41588	0.00450985	0.0832879	C3.Tlx3	parabrachial nuclear neurons
chr12	109571990	109572080	1	Mir673	669	1.59862	0.0046396	0.169021	C3.Tlx3	parabrachial nuclear neurons
chr11	83175186	83190216	1	Slfn4	1021	1.36985	0.00509478	0.0339938	C3.Tlx3	parabrachial nuclear neurons
chr14	44171371	44163167	2	4930503E14Rik	277	1.26989	0.00545757	0.0262016	C3.Tlx3	parabrachial nuclear neurons
chr12	109717085	109717183	1	Mir666	705	1.63547	0.0055748	0.072146	C3.Tlx3	parabrachial nuclear neurons
chr12	109717258	109717333	1	Mir543	706	1.64513	0.0055748	0.0727201	C3.Tlx3	parabrachial nuclear neurons
chr17	36989504	36986855	2	H2-M5	711	1.58314	0.00585745	0.0813189	C3.Tlx3	parabrachial nuclear neurons
chr13	22395029	22395967	1	Vmn1r200	146	1.64794	0.006731	0.0546811	C3.Tlx3	parabrachial nuclear neurons
chr12	109649617	109651495	1	DQ267101	689	2.18531	0.0067799	0.0706729	C3.Tlx3	parabrachial nuclear neurons
chr16	59269665	59268739	2	Olfr201	560	1.47838	0.00681714	0.0403292	C3.Tlx3	parabrachial nuclear neurons
chr7	140690907	140691842	1	Olfr45	2037	1.27321	0.0068926	0.0445535	C3.Tlx3	parabrachial nuclear neurons
chr11	99610189	99609794	2	Gm11937	1337	1.55928	0.00713682	0.0876665	C3.Tlx3	parabrachial nuclear neurons
chr17	46231531	46231619	1	Mir693	835	1.33214	0.00834953	0.0491337	C3.Tlx3	parabrachial nuclear neurons
chr9	98903119	98904622	1	7420426K07Rik	982	1.34899	0.00896376	0.0794712	C3.Tlx3	parabrachial nuclear neurons
chr7	11756257	11757168	1	Vmn1r73	171	1.47228	0.00923855	0.0330967	C3.Tlx3	parabrachial nuclear neurons
chrX	102928372	102929107	1	1700018G05Rik	666	1.9002	0.00960728	0.0544731	C3.Tlx3	parabrachial nuclear neurons
chr13	94875627	94883681	1	Otp	761	1.90662	2.09512e-29	1.35182	C4.Otp	Otp-expressing C4 domain in the anterior ventricular zone
chr4	139832968	139738081	2	Pax7	1181	1.37771	2.02623e-27	1.36608	C4.Otp	Otp-expressing C4 domain in the anterior ventricular zone
chr1	75450510	75474340	1	Asic4	451	1.35021	1.5837e-21	0.829503	C4.Otp	Otp-expressing C4 domain in the anterior ventricular zone
chr5	31093527	31086106	2	Slc30a3	203	1.27651	9.94674e-17	0.748753	C4.Otp	Otp-expressing C4 domain in the anterior ventricular zone
chr1	75435943	75443176	1	Gmppa	450	1.29865	1.25455e-13	0.545378	C4.Otp	Otp-expressing C4 domain in the anterior ventricular zone
chr19	44808406	44808529	1	Mir6405	647	1.42469	7.70861e-10	0.423945	C4.Otp	Otp-expressing C4 domain in the anterior ventricular zone
chr2	25469749	25466712	2	Ptgds	214	1.78553	6.61554e-09	0.349753	C4.Otp	Otp-expressing C4 domain in the anterior ventricular zone
chr6	88222268	88223256	1	Dnajb8	693	1.29133	1.3362e-07	0.419558	C4.Otp	Otp-expressing C4 domain in the anterior ventricular zone
chr11	51688634	51685385	2	0610009B22Rik	374	1.84454	2.0301e-06	0.0621139	C4.Otp	Otp-expressing C4 domain in the anterior ventricular zone
chr5	24555469	24543434	2	4931409K22Rik	122	1.59015	1.51472e-05	0.187658	C4.Otp	Otp-expressing C4 domain in the anterior ventricular zone
chr12	4234294	4211672	2	Cenpo	13	1.99332	1.62646e-05	0.0837889	C4.Otp	Otp-expressing C4 domain in the anterior ventricular zone
chr14	51773590	51763892	2	Ang4	388	1.44091	2.00205e-05	0.0778528	C4.Otp	Otp-expressing C4 domain in the anterior ventricular zone
chr14	51800046	51826359	1	AY358078	389	1.27587	5.50968e-05	0.0561945	C4.Otp	Otp-expressing C4 domain in the anterior ventricular zone
chr15	85706603	85706697	1	Mirlet7c-2	609	2.23387	7.96073e-05	0.5759	C4.Otp	Otp-expressing C4 domain in the anterior ventricular zone
chr3	90537376	90543151	1	S100a16	519	1.27701	0.000116943	0.259444	C4.Otp	Otp-expressing C4 domain in the anterior ventricular zone
chr11	99337965	99328484	2	Krt26	1319	1.25224	0.000145976	0.156789	C4.Otp	Otp-expressing C4 domain in the anterior ventricular zone
chr4	53779705	53786885	1	Tal2	336	1.40926	0.000332344	0.286861	C4.Otp	Otp-expressing C4 domain in the anterior ventricular zone
chr4	140810993	140817511	1	Gm13032	1190	1.31518	0.000527164	0.174267	C4.Otp	Otp-expressing C4 domain in the anterior ventricular zone
chr16	88751628	88750744	2	Krtap13	655	1.42342	0.000574502	0.134094	C4.Otp	Otp-expressing C4 domain in the anterior ventricular zone
chr2	163492318	163502612	1	R3hdml	1781	1.36945	0.000655859	0.122967	C4.Otp	Otp-expressing C4 domain in the anterior ventricular zone
chr15	85707319	85707403	1	Mirlet7b	610	1.32977	0.00183412	0.670689	C4.Otp	Otp-expressing C4 domain in the anterior ventricular zone
chr5	120795530	120786312	2	Oas1e	922	1.38224	0.00433748	0.0980639	C4.Otp	Otp-expressing C4 domain in the anterior ventricular zone
chr4	118690450	118689503	2	Olfr1342	790	1.41317	0.00736281	0.188808	C4.Otp	Otp-expressing C4 domain in the anterior ventricular zone
chr3	5218554	5415855	1	Zfhx4	4	1.42752	9.27163e-83	2.0229	CN.gaba	GABAergic cerebellar nuclei labeled by Sox14
chr9	99876170	99874106	2	Sox14	1000	2.10227	5.53363e-79	2.4526	CN.gaba	GABAergic cerebellar nuclei labeled by Sox14
chr8	108714644	108961636	1	Zfhx3	933	1.25614	3.37543e-75	1.79578	CN.gaba	GABAergic cerebellar nuclei labeled by Sox14
chr1	187125138	187127852	1	1700007P06Rik	1295	3.34558	5.60787e-56	1.31118	CN.gaba	GABAergic cerebellar nuclei labeled by Sox14
chr13	26770165	26768172	2	Hdgfl1	234	1.52822	2.66471e-48	0.729565	CN.gaba	GABAergic cerebellar nuclei labeled by Sox14
chr9	100022300	100034670	1	4930519F24Rik	1001	1.50553	6.89577e-42	0.412981	CN.gaba	GABAergic cerebellar nuclei labeled by Sox14
chr4	115939926	115915119	2	Dmbx1	720	1.43249	6.15646e-41	0.851924	CN.gaba	GABAergic cerebellar nuclei labeled by Sox14
chr10	92165178	92081746	2	Rmst	764	1.50111	6.88659e-40	0.694401	CN.gaba	GABAergic cerebellar nuclei labeled by Sox14
chr4	116017902	115967145	2	Faah	721	1.25167	2.05249e-38	0.795047	CN.gaba	GABAergic cerebellar nuclei labeled by Sox14
chr13	93719175	93706100	2	AW495222	753	3.2136	2.27853e-38	0.781213	CN.gaba	GABAergic cerebellar nuclei labeled by Sox14
chr12	105147033	105155225	1	Tcl1b2	628	1.47651	9.94158e-38	0.408039	CN.gaba	GABAergic cerebellar nuclei labeled by Sox14
chr2	28084878	28076479	2	Fcnb	294	1.68977	4.24039e-34	0.894458	CN.gaba	GABAergic cerebellar nuclei labeled by Sox14
chr13	93674436	93752823	1	Dmgdh	752	2.18185	1.24827e-31	0.498823	CN.gaba	GABAergic cerebellar nuclei labeled by Sox14
chr5	5479143	5437827	2	1700015F17Rik	17	1.74758	4.21595e-31	0.295912	CN.gaba	GABAergic cerebellar nuclei labeled by Sox14
chr5	26493314	26460070	2	4930584F24Rik	151	1.29699	2.33989e-29	0.191612	CN.gaba	GABAergic cerebellar nuclei labeled by Sox14
chr1	188008990	188006576	2	9330162B11Rik	1298	1.5826	5.30612e-28	0.612569	CN.gaba	GABAergic cerebellar nuclei labeled by Sox14
chr11	96464547	96446899	2	Gm11529	1225	1.43777	8.59537e-27	0.553624	CN.gaba	GABAergic cerebellar nuclei labeled by Sox14
chr4	152338651	152390194	1	Chd5	1377	1.30981	1.9438e-24	0.494838	CN.gaba	GABAergic cerebellar nuclei labeled by Sox14
chr6	79032042	79035869	1	Gm20362	563	1.62613	4.15463e-24	0.244571	CN.gaba	GABAergic cerebellar nuclei labeled by Sox14
chr11	100334407	100336997	1	Gast	1380	1.55105	5.3809e-22	0.921368	CN.gaba	GABAergic cerebellar nuclei labeled by Sox14
chr10	92137223	92137140	2	Mir1251	765	1.57908	9.91211e-22	0.537902	CN.gaba	GABAergic cerebellar nuclei labeled by Sox14
chr16	88647796	88646824	2	Krtap26-1	651	2.65343	1.45226e-21	0.696626	CN.gaba	GABAergic cerebellar nuclei labeled by Sox14
chr14	79738431	79738528	1	Mir759	765	1.35058	1.81476e-20	0.684776	CN.gaba	GABAergic cerebellar nuclei labeled by Sox14
chr3	133234889	133159529	2	Arhgef38	988	1.42904	9.01058e-20	0.363778	CN.gaba	GABAergic cerebellar nuclei labeled by Sox14
chr15	103272918	103299865	1	Copz1	900	1.34935	1.53218e-19	0.427484	CN.gaba	GABAergic cerebellar nuclei labeled by Sox14
chr2	152376566	152368758	2	Nrsn2	1601	1.25241	8.00959e-19	0.567212	CN.gaba	GABAergic cerebellar nuclei labeled by Sox14
chr9	51914429	51927003	1	4933407I05Rik	556	2.32187	2.83536e-18	0.315162	CN.gaba	GABAergic cerebellar nuclei labeled by Sox14
chr6	40442863	40466815	1	Wee2	230	1.78062	4.68789e-16	0.272994	CN.gaba	GABAergic cerebellar nuclei labeled by Sox14
chr7	126369568	126363827	2	Lat	1806	1.46923	4.86271e-15	0.197754	CN.gaba	GABAergic cerebellar nuclei labeled by Sox14
chr12	104127996	104139545	1	Serpina3b	611	2.7556	2.58692e-13	0.1937	CN.gaba	GABAergic cerebellar nuclei labeled by Sox14
chr1	32520999	32519563	2	Gm9839	115	2.60162	2.62144e-13	0.334984	CN.gaba	GABAergic cerebellar nuclei labeled by Sox14
chr15	91838326	91934555	1	Muc19	675	1.35285	1.23963e-12	0.206735	CN.gaba	GABAergic cerebellar nuclei labeled by Sox14
chr3	57301919	57287064	2	Tm4sf1	234	1.44522	6.38591e-12	0.29313	CN.gaba	GABAergic cerebellar nuclei labeled by Sox14
chr5	9375704	9375779	1	Mir879	40	1.75024	8.69116e-11	0.658867	CN.gaba	GABAergic cerebellar nuclei labeled by Sox14
chr15	103430427	103402458	2	Gtsf1	906	1.73978	8.92107e-11	0.236261	CN.gaba	GABAergic cerebellar nuclei labeled by Sox14
chr2	173701148	173701030	2	Mir6340	1934	1.71413	1.04602e-10	0.508199	CN.gaba	GABAergic cerebellar nuclei labeled by Sox14
chr12	109742409	109742498	1	Mir541	727	3.07325	1.32447e-10	0.340528	CN.gaba	GABAergic cerebellar nuclei labeled by Sox14
chr4	90218820	90225687	1	Zfp352	534	1.26935	3.81775e-10	0.13738	CN.gaba	GABAergic cerebellar nuclei labeled by Sox14
chr12	109743715	109743795	1	Mir410	731	2.66228	6.05828e-10	0.339499	CN.gaba	GABAergic cerebellar nuclei labeled by Sox14
chr12	109743158	109743236	1	Mir409	728	2.74287	6.15497e-10	0.337747	CN.gaba	GABAergic cerebellar nuclei labeled by Sox14
chr12	109743289	109743368	1	Mir412	729	2.7364	6.19902e-10	0.337507	CN.gaba	GABAergic cerebellar nuclei labeled by Sox14
chr12	109743418	109743496	1	Mir369	730	2.73015	6.20408e-10	0.337386	CN.gaba	GABAergic cerebellar nuclei labeled by Sox14
chr3	146597149	146631483	1	Uox	1083	1.42753	1.37955e-09	0.151466	CN.gaba	GABAergic cerebellar nuclei labeled by Sox14
chr12	109740510	109740577	1	Mir377	726	3.09208	1.537e-09	0.313269	CN.gaba	GABAergic cerebellar nuclei labeled by Sox14
chr3	146615598	146581373	2	Dnase2b	1082	1.42737	2.45236e-08	0.163862	CN.gaba	GABAergic cerebellar nuclei labeled by Sox14
chr6	48929896	48933687	1	1600015I10Rik	346	1.58091	2.86036e-08	0.1137	CN.gaba	GABAergic cerebellar nuclei labeled by Sox14
chr11	87915003	87913920	2	Olfr464	1115	1.33635	7.24106e-08	0.33177	CN.gaba	GABAergic cerebellar nuclei labeled by Sox14
chrX	56136572	56153496	1	3830403N18Rik	349	1.31246	1.5281e-07	0.114813	CN.gaba	GABAergic cerebellar nuclei labeled by Sox14
chrX	136085255	136072099	2	Nxf3	814	1.966	4.46268e-07	0.0714949	CN.gaba	GABAergic cerebellar nuclei labeled by Sox14
chr16	58928644	58925557	2	Olfr181	547	2.72372	7.52384e-07	0.219154	CN.gaba	GABAergic cerebellar nuclei labeled by Sox14
chr12	104153872	104146907	2	Serpina3c	612	1.44994	1.51017e-06	0.0764271	CN.gaba	GABAergic cerebellar nuclei labeled by Sox14
chr5	73284184	73268580	2	1700025M24Rik	457	1.52569	1.99212e-06	0.111439	CN.gaba	GABAergic cerebellar nuclei labeled by Sox14
chr3	138313286	138331134	1	Adh6a	1024	1.32094	2.29435e-06	0.103914	CN.gaba	GABAergic cerebellar nuclei labeled by Sox14
chr2	164573456	164569695	2	Spint3	1818	4.3562	4.07007e-06	0.105244	CN.gaba	GABAergic cerebellar nuclei labeled by Sox14
chr11	4630011	4620275	2	Gm11961	38	1.55515	6.82111e-06	0.197072	CN.gaba	GABAergic cerebellar nuclei labeled by Sox14
chr7	61742425	61739350	2	Mir344h-1	1050	1.42181	6.82389e-06	0.193092	CN.gaba	GABAergic cerebellar nuclei labeled by Sox14
chr10	116964740	116969108	1	D630029K05Rik	905	2.4513	1.10029e-05	0.160942	CN.gaba	GABAergic cerebellar nuclei labeled by Sox14
chr11	99566630	99566027	2	Krtap3-1	1331	1.89247	1.1251e-05	0.214464	CN.gaba	GABAergic cerebellar nuclei labeled by Sox14
chr11	99556853	99555823	2	Krtap3-2	1330	3.00424	1.41553e-05	0.133361	CN.gaba	GABAergic cerebellar nuclei labeled by Sox14
chr5	92328079	92321331	2	Cxcl9	598	2.62516	1.47492e-05	0.0906838	CN.gaba	GABAergic cerebellar nuclei labeled by Sox14
chr10	97693059	97694926	1	Ccer1	817	1.86943	1.72111e-05	0.208211	CN.gaba	GABAergic cerebellar nuclei labeled by Sox14
chrX	37831686	37841171	1	Rhox7a	241	1.66254	6.30463e-05	0.0330862	CN.gaba	GABAergic cerebellar nuclei labeled by Sox14
chr7	59678878	59619158	2	Ipw	1039	1.445	9.1718e-05	0.0562916	CN.gaba	GABAergic cerebellar nuclei labeled by Sox14
chr13	100247336	100211739	2	Naip5	813	1.5259	0.000115722	0.0471499	CN.gaba	GABAergic cerebellar nuclei labeled by Sox14
chr7	61683192	61683124	2	Mir344d-1	1045	2.0656	0.000149116	0.196326	CN.gaba	GABAergic cerebellar nuclei labeled by Sox14
chr9	109568262	109552602	2	Fbxw15	1166	1.64042	0.000196627	0.0389117	CN.gaba	GABAergic cerebellar nuclei labeled by Sox14
chrX	37878944	37874776	2	Rhox8	242	1.50237	0.000277911	0.052538	CN.gaba	GABAergic cerebellar nuclei labeled by Sox14
chr19	40187286	40153361	2	Cyp2c70	570	1.44178	0.00032047	0.0520677	CN.gaba	GABAergic cerebellar nuclei labeled by Sox14
chr15	78572783	78559169	2	Rac2	433	1.3111	0.000323268	0.0912813	CN.gaba	GABAergic cerebellar nuclei labeled by Sox14
chr18	20510274	20541310	1	Dsg3	82	1.2996	0.000421083	0.103873	CN.gaba	GABAergic cerebellar nuclei labeled by Sox14
chr1	191036822	191042941	1	Spata45	1312	1.41105	0.00104837	0.0665873	CN.gaba	GABAergic cerebellar nuclei labeled by Sox14
chr7	104996902	104995964	2	Olfr672	1535	1.94577	0.00116246	0.10677	CN.gaba	GABAergic cerebellar nuclei labeled by Sox14
chr18	44196177	44190045	2	Spink11	321	1.54644	0.00132439	0.0758439	CN.gaba	GABAergic cerebellar nuclei labeled by Sox14
chr7	108346979	108346035	2	Olfr493	1628	2.23492	0.00168785	0.0768501	CN.gaba	GABAergic cerebellar nuclei labeled by Sox14
chr10	127801153	127846565	1	Rdh18-ps	1020	1.53807	0.00197322	0.0449117	CN.gaba	GABAergic cerebellar nuclei labeled by Sox14
chr6	40493592	40494485	1	Tas2r108	233	1.62742	0.00211218	0.0951909	CN.gaba	GABAergic cerebellar nuclei labeled by Sox14
chr10	34127972	34126067	2	Calhm6	196	1.35691	0.0023066	0.154277	CN.gaba	GABAergic cerebellar nuclei labeled by Sox14
chr14	63046991	63048606	1	Defb42	589	3.60802	0.00264717	0.0662176	CN.gaba	GABAergic cerebellar nuclei labeled by Sox14
chr12	109611500	109611595	1	Mir341	684	1.27428	0.00322045	0.15014	CN.gaba	GABAergic cerebellar nuclei labeled by Sox14
chr12	109611822	109611941	1	Mir1188	685	1.25234	0.00326955	0.146524	CN.gaba	GABAergic cerebellar nuclei labeled by Sox14
chr19	11165320	11139683	2	1700025F22Rik	285	1.70023	0.0060798	0.0522012	CN.gaba	GABAergic cerebellar nuclei labeled by Sox14
chr5	146556113	146558915	1	Gm3415	1328	1.44493	0.00649153	0.032961	CN.gaba	GABAergic cerebellar nuclei labeled by Sox14
chr3	102010145	102015492	1	Nhlh2	742	1.53585	7.33137e-71	2.56012	GABA.Pre	GABAergic neuron precursors
chr1	172057596	172052292	2	Nhlh1	1131	1.65967	1.77633e-64	2.7083	GABA.Pre	GABAergic neuron precursors
chr4	21685963	21677480	2	Prdm13	86	1.69481	3.7054e-63	2.05336	GABA.Pre	GABAergic neuron precursors
chr2	152081529	152095802	1	Scrt2	1593	1.27374	2.12571e-55	1.69329	GABA.Pre	GABAergic neuron precursors
chr9	37433175	37416045	2	Robo3	292	1.72833	3.64213e-55	1.60514	GABA.Pre	GABAergic neuron precursors
chr1	19208914	19238845	1	Tfap2b	70	1.2953	7.52556e-48	1.24842	GABA.Pre	GABAergic neuron precursors
chr5	120431886	120441457	1	Lhx5	908	1.25375	3.24898e-47	1.86586	GABA.Pre	GABAergic neuron precursors
chr2	151996511	152009258	1	Slc52a3	1592	1.26462	6.01606e-45	0.876512	GABA.Pre	GABAergic neuron precursors
chr10	19356539	19358604	1	Olig3	85	1.26479	2.04287e-42	1.69645	GABA.Pre	GABAergic neuron precursors
chr10	130280240	130268152	2	Neurod4	1142	1.94634	2.07264e-36	0.682459	GABA.Pre	GABAergic neuron precursors
chr15	76522129	76516203	2	Scrt1	374	1.38995	4.56878e-36	1.74155	GABA.Pre	GABAergic neuron precursors
chr2	29845647	29845711	1	Mir219b	324	1.69583	3.97519e-35	1.69482	GABA.Pre	GABAergic neuron precursors
chr7	99466004	99474022	1	Klhl35	1333	1.47338	7.66564e-35	0.97359	GABA.Pre	GABAergic neuron precursors
chr13	70028348	70004050	2	1700084F23Rik	642	1.32399	3.36831e-33	0.485338	GABA.Pre	GABAergic neuron precursors
chr2	181763332	181827775	1	Myt1	2042	1.33384	1.74994e-32	0.658381	GABA.Pre	GABAergic neuron precursors
chr15	99601400	99605477	1	Aqp6	777	1.42801	4.76663e-30	1.08309	GABA.Pre	GABAergic neuron precursors
chr5	112252518	112246492	2	Cryba4	787	1.39063	2.10133e-28	0.497213	GABA.Pre	GABAergic neuron precursors
chr7	30712209	30725534	1	Atp4a	674	1.51132	5.71868e-24	0.486777	GABA.Pre	GABAergic neuron precursors
chr2	165090750	165078693	2	1700025C18Rik	1848	1.26011	1.34676e-23	0.647359	GABA.Pre	GABAergic neuron precursors
chr13	75967739	75998968	1	Spata9	689	1.75628	2.096e-23	0.349897	GABA.Pre	GABAergic neuron precursors
chr3	108200834	108195771	2	Cyb561d1	838	1.42355	1.50186e-22	0.794418	GABA.Pre	GABAergic neuron precursors
chr7	29289320	29293390	1	Ppp1r14a	612	1.70572	4.46463e-22	0.782197	GABA.Pre	GABAergic neuron precursors
chr1	75435943	75443176	1	Gmppa	450	1.44359	9.1183e-22	0.762856	GABA.Pre	GABAergic neuron precursors
chr11	61485444	61488704	1	Mfap4	562	1.33784	2.03472e-21	0.841848	GABA.Pre	GABAergic neuron precursors
chr3	87795162	87778244	2	Ntrk1	401	1.32899	3.09925e-20	0.581607	GABA.Pre	GABAergic neuron precursors
chr13	56252163	56250492	2	Neurog1	497	1.46547	5.81251e-20	1.20889	GABA.Pre	GABAergic neuron precursors
chr1	87089928	87086690	2	Alppl2	530	1.48282	6.43987e-20	0.21791	GABA.Pre	GABAergic neuron precursors
chr4	140845778	140812981	2	Padi1	1191	1.55692	6.58119e-20	0.359293	GABA.Pre	GABAergic neuron precursors
chr19	45075241	45079289	1	Kazald1	657	1.66129	1.14909e-19	0.174258	GABA.Pre	GABAergic neuron precursors
chr11	100650693	100626219	2	Zfp385c	1395	1.27657	4.79435e-19	0.389793	GABA.Pre	GABAergic neuron precursors
chr9	37401897	37414023	1	Robo4	291	1.65707	3.53693e-18	0.397088	GABA.Pre	GABAergic neuron precursors
chr17	50239208	50246316	1	AY702103	912	1.26134	7.35055e-18	0.744203	GABA.Pre	GABAergic neuron precursors
chr15	98778150	98771752	2	Wnt10b	747	1.91832	1.60163e-17	0.449371	GABA.Pre	GABAergic neuron precursors
chr4	107096891	107107748	1	Cdcp2	627	1.30145	2.06216e-17	0.34525	GABA.Pre	GABAergic neuron precursors
chr2	181671640	181669837	2	Sox18	2037	1.85521	6.57485e-17	0.768891	GABA.Pre	GABAergic neuron precursors
chr6	30165992	30165918	2	Mir182	137	2.0046	3.91243e-16	0.699826	GABA.Pre	GABAergic neuron precursors
chr11	96133786	96165452	1	Ttll6	1209	1.2552	4.03905e-16	0.222736	GABA.Pre	GABAergic neuron precursors
chr5	92363296	92359544	2	Cxcl11	601	1.39876	4.08792e-16	0.533682	GABA.Pre	GABAergic neuron precursors
chr4	133220809	133224554	1	Cd164l2	1035	1.82968	7.89114e-16	0.300613	GABA.Pre	GABAergic neuron precursors
chr12	4874359	4862438	2	Mfsd2b	24	1.40143	2.75669e-15	0.379131	GABA.Pre	GABAergic neuron precursors
chr1	173333503	173331886	2	Ackr1	1163	1.45056	2.83014e-15	0.673168	GABA.Pre	GABAergic neuron precursors
chr15	101224207	101232756	1	Grasp	817	1.25915	2.81977e-14	0.463941	GABA.Pre	GABAergic neuron precursors
chr7	31059935	31070935	1	Lgi4	693	1.36205	9.55141e-14	0.354313	GABA.Pre	GABAergic neuron precursors
chr1	171419033	171420352	1	Tstd1	1117	1.89674	1.03335e-13	0.379238	GABA.Pre	GABAergic neuron precursors
chr1	74278600	74279589	1	Gpbar1	404	2.29664	1.46831e-13	0.587922	GABA.Pre	GABAergic neuron precursors
chr11	118002270	118002350	1	Mir6933	1733	1.7889	2.46865e-13	0.239895	GABA.Pre	GABAergic neuron precursors
chr4	140810993	140817511	1	Gm13032	1190	2.10625	5.38414e-12	0.232178	GABA.Pre	GABAergic neuron precursors
chr5	151406504	151432118	1	Gm3704	1383	1.33537	2.13981e-11	0.252785	GABA.Pre	GABAergic neuron precursors
chr3	153852424	153850374	2	Asb17os	1111	2.61969	2.45945e-11	0.295315	GABA.Pre	GABAergic neuron precursors
chr11	59541585	59566956	1	Nlrp3	515	1.52278	5.19931e-11	0.183701	GABA.Pre	GABAergic neuron precursors
chr6	30169737	30169668	2	Mir183	139	1.54128	1.3375e-10	0.771631	GABA.Pre	GABAergic neuron precursors
chr5	114971062	114948980	2	Hnf1a	847	1.28407	1.62467e-10	0.2495	GABA.Pre	GABAergic neuron precursors
chr6	30169551	30169446	2	Mir96	138	1.51946	2.02799e-10	0.768805	GABA.Pre	GABAergic neuron precursors
chr15	79011041	78994955	2	Gm10865	448	1.28695	2.27067e-10	0.229871	GABA.Pre	GABAergic neuron precursors
chr11	58455980	58454915	2	Olfr30	465	1.36176	3.88342e-10	0.140799	GABA.Pre	GABAergic neuron precursors
chr16	36990216	36966073	2	Fbxo40	407	1.78947	7.46158e-10	0.080125	GABA.Pre	GABAergic neuron precursors
chr9	92192936	92209698	1	Plscr5	936	1.27423	7.54996e-10	0.332439	GABA.Pre	GABAergic neuron precursors
chr13	93073304	93074755	1	Gm4814	745	1.26571	1.78399e-09	0.442408	GABA.Pre	GABAergic neuron precursors
chr15	75862339	75867404	1	Gsdmd	333	1.28537	5.64095e-09	0.250317	GABA.Pre	GABAergic neuron precursors
chr7	142558598	142544609	2	Nctc1	2122	1.29873	5.99367e-09	0.224441	GABA.Pre	GABAergic neuron precursors
chrX	73774405	73778925	1	Srpk3	479	2.22991	7.95573e-09	0.224103	GABA.Pre	GABAergic neuron precursors
chr4	152115934	152120119	1	Tnfrsf25	1368	1.34577	1.61188e-08	0.427309	GABA.Pre	GABAergic neuron precursors
chr16	32797435	32777419	2	Muc20	348	1.25542	2.34207e-08	0.19802	GABA.Pre	GABAergic neuron precursors
chr4	119637732	119639465	1	Guca2a	821	1.25484	2.34584e-08	0.376863	GABA.Pre	GABAergic neuron precursors
chr11	69088528	69092381	1	Vamp2	655	1.26627	4.0527e-08	0.407264	GABA.Pre	GABAergic neuron precursors
chr5	113800358	113793729	2	Tmem119	815	1.33966	8.14636e-08	0.25982	GABA.Pre	GABAergic neuron precursors
chr6	43173988	43174920	1	Olfr13	299	1.36957	3.60134e-07	0.219397	GABA.Pre	GABAergic neuron precursors
chr10	77799133	77798387	2	Gm19668	500	1.59241	1.22726e-06	0.261361	GABA.Pre	GABAergic neuron precursors
chr10	77690757	77689957	2	Gm19402	493	1.8462	1.96671e-06	0.281895	GABA.Pre	GABAergic neuron precursors
chr15	76433214	76433273	1	Mir6954	369	1.443	3.60884e-06	0.3079	GABA.Pre	GABAergic neuron precursors
chr6	43174858	43162454	2	1700024N05Rik	298	1.2815	3.73996e-06	0.164022	GABA.Pre	GABAergic neuron precursors
chr10	77852859	77853788	1	Gm10318	504	1.30135	5.59234e-06	0.22276	GABA.Pre	GABAergic neuron precursors
chr3	88378701	88377736	2	Bglap2	429	1.37569	6.23094e-06	0.274256	GABA.Pre	GABAergic neuron precursors
chr4	43727198	43728110	1	Hrct1	238	1.32984	6.23094e-06	0.210156	GABA.Pre	GABAergic neuron precursors
chr1	74206620	74206554	2	Mir1928	402	1.51137	2.31398e-05	0.287395	GABA.Pre	GABAergic neuron precursors
chr7	28129466	28164811	1	9530053A07Rik	557	1.25849	5.00081e-05	0.116266	GABA.Pre	GABAergic neuron precursors
chr2	180929023	180934010	1	Birc7	2008	1.32146	0.000102019	0.199758	GABA.Pre	GABAergic neuron precursors
chr11	58613492	58608204	2	2210407C18Rik	474	1.42725	0.000143271	0.122367	GABA.Pre	GABAergic neuron precursors
chr15	102524621	102523839	2	Npff	877	1.44027	0.000210726	0.20401	GABA.Pre	GABAergic neuron precursors
chr1	132506230	132508639	1	Tmem81	786	1.31173	0.00048224	0.148789	GABA.Pre	GABAergic neuron precursors
chr14	55971428	55973995	1	Cma2	497	1.29875	0.000526649	0.113057	GABA.Pre	GABAergic neuron precursors
chr5	137836278	137821952	2	Pilra	1176	1.63199	0.000650388	0.0855164	GABA.Pre	GABAergic neuron precursors
chr4	36668510	36668586	1	Mir873b	143	1.57556	0.0016446	0.175092	GABA.Pre	GABAergic neuron precursors
chrX	124135910	124127339	2	Vmn2r121	758	1.3842	0.00388198	0.0319118	GABA.Pre	GABAergic neuron precursors
chr14	63049960	63034087	2	Defb30	588	1.31891	0.00436786	0.0870369	GABA.Pre	GABAergic neuron precursors
chr7	13177719	13178669	1	Vmn1r88	209	2.12952	0.00504733	0.117244	GABA.Pre	GABAergic neuron precursors
chr2	90282573	90281647	2	Olfr1272	979	1.49366	0.00554246	0.0397295	GABA.Pre	GABAergic neuron precursors
chr7	30457515	30447766	2	Kirrel2	650	2.90146	2.9972e-88	2.6054	GABA.Pro	GABAergic neuron progenitors
chr7	30458313	30488609	1	Nphs1	651	2.53437	1.88915e-79	1.66649	GABA.Pro	GABAergic neuron progenitors
chr2	19446674	19441508	2	Ptf1aos	140	2.52495	3.0351e-78	3.03831	GABA.Pro	GABAergic neuron progenitors
chr1	78197136	78101267	2	Pax3	462	1.4872	5.14468e-75	2.35606	GABA.Pro	GABAergic neuron progenitors
chr4	21685963	21677480	2	Prdm13	86	1.97815	4.3707e-73	2.85966	GABA.Pro	GABAergic neuron progenitors
chr2	19553910	19462837	2	4921504E06Rik	141	1.81689	4.5765e-72	1.2873	GABA.Pro	GABAergic neuron progenitors
chr2	19445663	19447501	1	Ptf1a	139	1.96531	4.37857e-70	2.56212	GABA.Pro	GABAergic neuron progenitors
chr12	81026808	81186414	1	Smoc1	408	1.52738	8.44026e-69	1.38366	GABA.Pro	GABAergic neuron progenitors
chr10	87058046	87230599	1	1700113H08Rik	731	1.62035	2.35761e-68	1.0026	GABA.Pro	GABAergic neuron progenitors
chr2	26503927	26505347	1	Gm35978	259	1.59257	1.3058e-66	3.5187	GABA.Pro	GABAergic neuron progenitors
chr17	15375823	15367354	2	Dll1	113	1.87375	1.34579e-66	2.40554	GABA.Pro	GABAergic neuron progenitors
chr2	26503822	26457902	2	Notch1	257	1.67547	3.50685e-65	1.67671	GABA.Pro	GABAergic neuron progenitors
chr8	12395519	12399555	1	Sox1	70	1.55278	2.59744e-56	2.31373	GABA.Pro	GABAergic neuron progenitors
chr4	154960923	154962371	1	Hes5	1402	1.5509	3.68491e-55	2.72812	GABA.Pro	GABAergic neuron progenitors
chr6	84593908	84571414	2	Cyp26b1	621	1.37505	4.31846e-53	1.8464	GABA.Pro	GABAergic neuron progenitors
chr8	12385771	12436732	1	Sox1ot	69	1.41942	1.48521e-51	1.40195	GABA.Pro	GABAergic neuron progenitors
chr10	87493660	87491041	2	Ascl1	732	1.40676	4.746e-51	2.51714	GABA.Pro	GABAergic neuron progenitors
chr16	37916496	38007530	1	Gpr156	416	1.35144	1.75671e-49	0.996901	GABA.Pro	GABAergic neuron progenitors
chr1	134079155	134074865	2	Btg2	810	1.30621	2.28293e-49	1.97553	GABA.Pro	GABAergic neuron progenitors
chr2	150668240	150618111	2	Acss1	1567	1.67867	6.31356e-47	1.06563	GABA.Pro	GABAergic neuron progenitors
chr2	19371636	19394970	1	Msrb2	138	1.55917	7.13861e-46	0.464014	GABA.Pro	GABAergic neuron progenitors
chr5	140607341	140615545	1	Lfng	1241	1.35508	4.54787e-45	1.55298	GABA.Pro	GABAergic neuron progenitors
chr11	112825128	112822965	2	1700012H19Rik	1604	1.30403	8.73975e-44	1.57635	GABA.Pro	GABAergic neuron progenitors
chr3	108445259	108424864	2	Sars	847	1.32334	9.24984e-44	1.25702	GABA.Pro	GABAergic neuron progenitors
chr8	70659738	70646436	2	Pgpep1	503	1.78595	3.14671e-43	1.1736	GABA.Pro	GABAergic neuron progenitors
chr13	51846675	51848475	1	Gadd45g	429	1.3034	4.9896e-43	2.6233	GABA.Pro	GABAergic neuron progenitors
chr7	30445582	30434980	2	Aplp1	649	1.77565	3.41708e-42	1.55405	GABA.Pro	GABAergic neuron progenitors
chr11	114798924	114806745	1	Gpr142	1622	1.33318	2.41146e-40	1.30315	GABA.Pro	GABAergic neuron progenitors
chr7	97451334	97459557	1	Kctd14	1304	1.57009	8.49157e-39	0.945599	GABA.Pro	GABAergic neuron progenitors
chr16	31933851	31946046	1	Pigz	323	1.47561	1.14958e-38	1.21606	GABA.Pro	GABAergic neuron progenitors
chr15	78773445	78755883	2	Mfng	437	1.51268	1.46723e-38	0.929819	GABA.Pro	GABAergic neuron progenitors
chr3	66219887	66225806	1	Ptx3	296	1.42831	2.49859e-38	0.754836	GABA.Pro	GABAergic neuron progenitors
chr2	26470119	26470059	2	Mir6996	258	1.70276	3.75278e-38	1.46742	GABA.Pro	GABAergic neuron progenitors
chr6	116673836	116633008	2	Rassf4	886	1.44148	4.17808e-38	0.792768	GABA.Pro	GABAergic neuron progenitors
chr1	132316125	132333488	1	Nuak2	782	1.29087	1.17515e-37	1.19441	GABA.Pro	GABAergic neuron progenitors
chr2	152736251	152737410	1	Id1	1619	1.3489	7.72279e-37	2.04003	GABA.Pro	GABAergic neuron progenitors
chr15	37425554	37440644	1	4930447A16Rik	144	2.02423	1.58409e-36	0.877793	GABA.Pro	GABAergic neuron progenitors
chr4	139092970	139082292	2	Nbl1	1168	1.73156	5.91514e-33	0.865014	GABA.Pro	GABAergic neuron progenitors
chr6	116646047	116645978	2	Mir7043	888	1.36648	6.07973e-33	0.849103	GABA.Pro	GABAergic neuron progenitors
chr2	156840007	156855570	1	Tgif2	1715	1.65221	6.05094e-32	0.690218	GABA.Pro	GABAergic neuron progenitors
chr7	4515975	4504570	2	Tnnt1	47	2.04274	1.42088e-30	0.662238	GABA.Pro	GABAergic neuron progenitors
chr15	79166066	79217383	1	Gm10863	460	1.67894	1.53996e-30	0.584949	GABA.Pro	GABAergic neuron progenitors
chr7	28781514	28774899	2	Gm19897	590	2.16818	1.16628e-28	0.661737	GABA.Pro	GABAergic neuron progenitors
chr14	62456289	62392670	2	Gucy1b2	577	1.34372	1.73215e-28	0.670573	GABA.Pro	GABAergic neuron progenitors
chr8	78821152	78804868	2	Lsm6	604	1.32986	2.19605e-28	0.818741	GABA.Pro	GABAergic neuron progenitors
chr15	78206351	78191117	2	Pvalb	421	1.43951	2.36836e-28	0.537304	GABA.Pro	GABAergic neuron progenitors
chr4	109218413	109254577	1	Calr4	667	1.35087	3.95796e-28	0.51217	GABA.Pro	GABAergic neuron progenitors
chr12	16653470	16660236	1	Ntsr2	71	1.27699	2.02466e-27	0.82634	GABA.Pro	GABAergic neuron progenitors
chr11	112799008	112792731	2	Gm11681	1603	1.26234	5.00794e-27	0.532932	GABA.Pro	GABAergic neuron progenitors
chr2	180954699	180934772	2	Nkain4	2009	1.30585	9.61332e-27	0.753947	GABA.Pro	GABAergic neuron progenitors
chr11	54819919	54824967	1	Lyrm7os	423	1.88858	1.17394e-26	0.650308	GABA.Pro	GABAergic neuron progenitors
chr15	85503227	85492736	2	7530416G11Rik	605	1.39018	2.01202e-26	0.803349	GABA.Pro	GABAergic neuron progenitors
chr8	36156010	36161588	1	Gm38414	303	1.4088	3.4436e-26	1.0734	GABA.Pro	GABAergic neuron progenitors
chr10	70655963	70601049	2	D630013N20Rik	417	1.51039	7.92538e-26	0.506561	GABA.Pro	GABAergic neuron progenitors
chr5	112252518	112246492	2	Cryba4	787	1.49509	9.81709e-25	0.527589	GABA.Pro	GABAergic neuron progenitors
chr8	110168206	110137504	2	Calb2	954	1.32478	1.27734e-24	0.444123	GABA.Pro	GABAergic neuron progenitors
chr15	37432664	37421133	2	Gm15941	145	1.41058	9.54255e-24	0.915487	GABA.Pro	GABAergic neuron progenitors
chr2	131186948	131198511	1	Cdc25b	1439	1.61687	1.94047e-23	0.6876	GABA.Pro	GABAergic neuron progenitors
chr10	57784923	57788450	1	Fabp7	308	1.25777	7.12894e-23	1.05048	GABA.Pro	GABAergic neuron progenitors
chr6	65590398	65634040	1	Tnip3	484	1.43898	1.65742e-22	0.385409	GABA.Pro	GABAergic neuron progenitors
chr6	120773768	120793982	1	Slc25a18	929	1.73268	2.42641e-22	0.429296	GABA.Pro	GABAergic neuron progenitors
chrX	101263992	101261373	2	Gm614	639	2.58934	4.3526e-22	0.544423	GABA.Pro	GABAergic neuron progenitors
chr13	56243940	56222224	2	4930550C17Rik	496	1.29754	7.05097e-22	0.484285	GABA.Pro	GABAergic neuron progenitors
chr1	55226782	55170159	2	Rftn2	269	1.40857	1.00483e-21	0.514361	GABA.Pro	GABAergic neuron progenitors
chr5	139423179	139427800	1	Gper1	1222	1.30605	1.99574e-21	0.678004	GABA.Pro	GABAergic neuron progenitors
chr7	118592524	118596824	1	B230311B06Rik	1724	1.41637	2.43295e-21	0.812778	GABA.Pro	GABAergic neuron progenitors
chr7	30465591	30462164	2	Nphs1os	652	2.18814	4.62372e-21	0.427023	GABA.Pro	GABAergic neuron progenitors
chr17	35533201	35534647	1	Psors1c2	647	1.42894	6.20099e-21	0.720649	GABA.Pro	GABAergic neuron progenitors
chr15	85879327	85897393	1	Trmu	616	1.30376	6.38875e-20	0.603098	GABA.Pro	GABAergic neuron progenitors
chr7	28766752	28788665	1	Sirt2	589	1.25565	8.87791e-20	0.589579	GABA.Pro	GABAergic neuron progenitors
chr10	75948312	75949646	1	Vpreb3	457	2.54754	4.94114e-19	0.6524	GABA.Pro	GABAergic neuron progenitors
chrX	101254528	101260873	1	Foxo4	638	1.40496	4.48743e-18	0.49345	GABA.Pro	GABAergic neuron progenitors
chr2	167538195	167542814	1	Snai1	1879	1.33275	8.1954e-18	0.824082	GABA.Pro	GABAergic neuron progenitors
chr5	100719683	100679486	2	Hpse	659	1.60077	1.51768e-17	0.255255	GABA.Pro	GABAergic neuron progenitors
chr12	49480862	49476993	2	1810007C17Rik	202	1.47157	2.48448e-17	0.631468	GABA.Pro	GABAergic neuron progenitors
chr15	85706603	85706697	1	Mirlet7c-2	609	2.1612	4.07462e-17	0.687106	GABA.Pro	GABAergic neuron progenitors
chr7	145208119	145205818	2	1810010D01Rik	2167	1.29466	1.23663e-16	1.02067	GABA.Pro	GABAergic neuron progenitors
chr17	6659093	6738044	1	Sytl3	29	1.66093	2.24885e-16	0.195536	GABA.Pro	GABAergic neuron progenitors
chr10	75940672	75937723	2	Gm867	456	2.16057	2.45838e-16	0.537353	GABA.Pro	GABAergic neuron progenitors
chr1	39847330	39842428	2	1700066B17Rik	189	1.28337	2.71212e-16	0.427499	GABA.Pro	GABAergic neuron progenitors
chr8	70616844	70620850	1	Lrrc25	501	1.42343	1.03986e-15	0.546657	GABA.Pro	GABAergic neuron progenitors
chr4	123233556	123249870	1	Heyl	859	1.70375	1.18351e-15	0.38098	GABA.Pro	GABAergic neuron progenitors
chr7	45211883	45207525	2	Dkkl1	905	1.46149	5.78294e-15	0.49754	GABA.Pro	GABAergic neuron progenitors
chr2	150667494	150668932	1	E130215H24Rik	1568	1.36676	7.84084e-15	0.875365	GABA.Pro	GABAergic neuron progenitors
chr12	81166151	81166234	1	Mir3067	409	1.51	2.5484e-14	0.478768	GABA.Pro	GABAergic neuron progenitors
chr7	30493658	30513402	1	Prodh2	653	1.56276	2.6627e-14	0.199507	GABA.Pro	GABAergic neuron progenitors
chr9	37746136	37747068	1	Olfr874	303	2.00062	5.9532e-14	0.328014	GABA.Pro	GABAergic neuron progenitors
chr15	85707319	85707403	1	Mirlet7b	610	1.55602	7.28255e-14	0.845727	GABA.Pro	GABAergic neuron progenitors
chr2	162987481	163014139	1	Sgk2	1770	1.36393	7.6863e-14	0.208883	GABA.Pro	GABAergic neuron progenitors
chr9	44101770	44109187	1	C1qtnf5	432	1.34477	2.61486e-13	0.395602	GABA.Pro	GABAergic neuron progenitors
chr9	44101770	44109187	1	Mfrp	433	1.34477	2.61486e-13	0.395602	GABA.Pro	GABAergic neuron progenitors
chr18	34579106	34557643	2	Nme5	155	1.34686	4.7854e-13	0.265713	GABA.Pro	GABAergic neuron progenitors
chr13	56252163	56250492	2	Neurog1	497	1.28612	9.11926e-13	0.931176	GABA.Pro	GABAergic neuron progenitors
chr10	77799133	77798387	2	Gm19668	500	1.83555	1.01943e-12	0.469027	GABA.Pro	GABAergic neuron progenitors
chr3	75655731	75647441	2	Platr10	333	1.73324	9.36478e-12	0.364731	GABA.Pro	GABAergic neuron progenitors
chr5	122682597	122682715	1	Mir8115	965	1.4357	9.51585e-11	0.247357	GABA.Pro	GABAergic neuron progenitors
chr8	107551244	107551313	1	Mir140	930	1.69984	9.81071e-11	0.431947	GABA.Pro	GABAergic neuron progenitors
chr17	36020560	36005695	2	H2-T24	675	1.49073	1.83989e-10	0.20368	GABA.Pro	GABAergic neuron progenitors
chr10	130211128	130210160	2	Olfr827	1141	1.40922	1.04671e-09	0.234869	GABA.Pro	GABAergic neuron progenitors
chr16	92321441	92318763	2	Fam243	716	1.62187	4.0564e-09	0.369764	GABA.Pro	GABAergic neuron progenitors
chr19	10920601	10914296	2	Zp1	276	1.86993	1.09339e-08	0.253472	GABA.Pro	GABAergic neuron progenitors
chr18	31949636	31942999	2	Gpr17	129	1.44814	2.12219e-08	0.240248	GABA.Pro	GABAergic neuron progenitors
chr3	64507685	64490821	2	Vmn2r5	282	1.37364	4.30729e-08	0.0417351	GABA.Pro	GABAergic neuron progenitors
chr16	22511480	22517685	1	9230117E06Rik	254	1.43691	6.32388e-08	0.350752	GABA.Pro	GABAergic neuron progenitors
chr19	33787452	33776037	2	Lipo1	500	1.48693	9.90606e-08	0.0716017	GABA.Pro	GABAergic neuron progenitors
chr13	19732951	19727417	2	Gpr141b	81	1.26937	1.51592e-07	0.219113	GABA.Pro	GABAergic neuron progenitors
chr11	79504082	79500982	2	Omg	966	1.67361	1.62823e-07	0.248261	GABA.Pro	GABAergic neuron progenitors
chr9	7784390	7784440	1	Mir5618	29	1.43203	3.30199e-07	0.353889	GABA.Pro	GABAergic neuron progenitors
chr17	27355738	27355799	1	Mir7217	385	1.54913	4.08091e-07	0.376511	GABA.Pro	GABAergic neuron progenitors
chr11	3932078	3917077	2	Tcn2	21	1.35678	1.05164e-06	0.239046	GABA.Pro	GABAergic neuron progenitors
chr10	80016672	80031471	1	Arhgap45	580	1.29612	2.05031e-06	0.139871	GABA.Pro	GABAergic neuron progenitors
chr11	49293297	49294322	1	Olfr1392	316	2.36405	3.59555e-06	0.196137	GABA.Pro	GABAergic neuron progenitors
chr10	75449510	75463104	1	4933407G14Rik	439	1.36685	4.42477e-06	0.306285	GABA.Pro	GABAergic neuron progenitors
chr3	90608522	90611780	1	S100a5	523	1.36797	4.97777e-06	0.17138	GABA.Pro	GABAergic neuron progenitors
chr3	90603770	90606045	1	S100a4	522	1.92046	8.57504e-06	0.157815	GABA.Pro	GABAergic neuron progenitors
chr9	103288297	103250530	2	1300017J02Rik	1022	1.38173	1.00202e-05	0.143676	GABA.Pro	GABAergic neuron progenitors
chr7	104353358	104338754	2	Trim12c	1509	1.5958	1.18639e-05	0.102618	GABA.Pro	GABAergic neuron progenitors
chr1	171419033	171420352	1	Tstd1	1117	1.27699	1.78559e-05	0.25877	GABA.Pro	GABAergic neuron progenitors
chr12	105202422	105206993	1	Tcl1b4	632	1.78389	2.4833e-05	0.170129	GABA.Pro	GABAergic neuron progenitors
chr7	139957622	139957566	2	Mir7686	2003	1.36679	2.5376e-05	0.280877	GABA.Pro	GABAergic neuron progenitors
chr14	30923587	30908572	2	Itih3	171	1.37909	3.05526e-05	0.104571	GABA.Pro	GABAergic neuron progenitors
chr6	4003987	4008445	1	Gng11	10	1.61852	3.0587e-05	0.187914	GABA.Pro	GABAergic neuron progenitors
chr6	124512621	124523440	1	C1ra	984	1.8963	5.53657e-05	0.105246	GABA.Pro	GABAergic neuron progenitors
chr11	58626044	58625073	2	Olfr323	475	1.38876	8.88607e-05	0.105614	GABA.Pro	GABAergic neuron progenitors
chr4	141685716	141683563	2	Rsc1a1	1219	1.32271	0.000212249	0.115947	GABA.Pro	GABAergic neuron progenitors
chr7	120156115	120166001	1	4930505K13Rik	1748	1.82853	0.000224183	0.157318	GABA.Pro	GABAergic neuron progenitors
chr7	139957760	139957689	2	Mir202	2004	1.2979	0.000259144	0.221263	GABA.Pro	GABAergic neuron progenitors
chr1	91406029	91404879	2	1700020N18Rik	590	1.46741	0.00248452	0.213208	GABA.Pro	GABAergic neuron progenitors
chr2	71055744	71099142	1	Dcaf17	638	1.29861	0.00266174	0.0671233	GABA.Pro	GABAergic neuron progenitors
chrX	164090187	164118859	1	Cltrn	1011	1.29764	0.00272427	0.0456612	GABA.Pro	GABAergic neuron progenitors
chr2	110017817	110045325	1	Ccdc34	1120	1.46916	0.00381797	0.0549466	GABA.Pro	GABAergic neuron progenitors
chr1	185313581	185313692	1	Mir215	1282	1.78323	0.00393274	0.0884271	GABA.Pro	GABAergic neuron progenitors
chr10	77690757	77689957	2	Gm19402	493	1.47497	0.0039919	0.211337	GABA.Pro	GABAergic neuron progenitors
chr13	35167804	35167146	2	4930529N20Rik	313	1.46044	0.00495221	0.25501	GABA.Pro	GABAergic neuron progenitors
chr1	93861344	93876494	1	Gal3st2	641	1.53111	0.00564185	0.0599857	GABA.Pro	GABAergic neuron progenitors
chr17	25952565	25946392	2	A930017K11Rik	348	3.70593	5.51057e-75	1.88119	GC	Cerebellar granule cells
chr2	28840406	28905575	1	Ddx31	309	2.26584	1.01105e-65	1.0957	GC	Cerebellar granule cells
chr5	36876879	36873595	2	Ppp2r2cos	300	2.27787	8.46978e-65	1.86087	GC	Cerebellar granule cells
chr5	36868570	36955078	1	Ppp2r2c	299	1.79398	1.45034e-59	1.40959	GC	Cerebellar granule cells
chr4	134704290	134561690	2	Man1c1	1080	1.33475	6.62373e-57	1.4743	GC	Cerebellar granule cells
chr4	106464325	106442334	2	Pcsk9	614	2.81818	4.92769e-56	1.1061	GC	Cerebellar granule cells
chr4	134567851	134567723	2	Mir6403	1081	1.7659	3.65971e-55	2.75599	GC	Cerebellar granule cells
chr2	105670330	105536080	2	Pax6os1	1102	1.46336	5.40569e-54	1.30831	GC	Cerebellar granule cells
chr13	37050244	36867178	2	F13a1	322	1.58044	3.49473e-52	0.481817	GC	Cerebellar granule cells
chr7	46715676	46711998	2	Saa3	971	2.41774	5.527e-51	1.67855	GC	Cerebellar granule cells
chr4	107968334	108013532	1	Slc1a7	644	2.49656	4.37638e-49	0.712228	GC	Cerebellar granule cells
chr19	53464796	53441212	2	Mirt1	728	1.71044	5.86131e-49	0.821168	GC	Cerebellar granule cells
chr19	18670780	18704792	1	Carnmt1	402	2.05196	1.29578e-47	0.949111	GC	Cerebellar granule cells
chr4	101419289	101467771	1	Ak4	586	1.92696	5.1419e-47	0.892706	GC	Cerebellar granule cells
chr2	153031852	153055775	1	Xkr7	1629	1.77566	2.03938e-45	1.19216	GC	Cerebellar granule cells
chr13	117602320	117981028	1	Hcn1	915	1.39954	2.58568e-45	0.970971	GC	Cerebellar granule cells
chr2	28916440	28907680	2	Barhl1	310	2.15232	6.46957e-45	1.42389	GC	Cerebellar granule cells
chr2	146259286	146267160	1	A930019D19Rik	1529	1.47666	1.10044e-43	1.52407	GC	Cerebellar granule cells
chr7	121981693	121922839	2	Cog7	1772	2.04017	3.24144e-43	0.734657	GC	Cerebellar granule cells
chr11	55312257	55250610	2	Fat2	435	2.17068	3.9448e-43	0.536002	GC	Cerebellar granule cells
chr2	105668896	105698410	1	Pax6	1104	1.57382	1.40693e-42	1.3637	GC	Cerebellar granule cells
chr15	75862339	75867404	1	Gsdmd	333	3.00586	8.53998e-42	1.10072	GC	Cerebellar granule cells
chr3	105704599	105720842	1	Inka2	785	1.59374	8.13618e-41	1.477	GC	Cerebellar granule cells
chr6	120836230	120892842	1	Bcl2l13	931	1.63075	9.94199e-41	0.66206	GC	Cerebellar granule cells
chr1	136052901	136119822	1	Cacna1s	851	1.63593	1.54635e-40	0.859858	GC	Cerebellar granule cells
chr14	37049014	37034909	2	Rgr	247	1.91733	1.63829e-38	0.585053	GC	Cerebellar granule cells
chr13	36734477	36725622	2	Nrn1	321	1.43807	6.59919e-38	1.69689	GC	Cerebellar granule cells
chr10	115185022	115078641	2	Tph2	883	1.32039	7.40312e-38	0.674926	GC	Cerebellar granule cells
chr4	148130698	148098437	2	Draxin	1307	1.29129	1.56055e-37	1.27714	GC	Cerebellar granule cells
chr2	105661343	105657862	2	Paupar	1103	2.434	7.33261e-37	1.2927	GC	Cerebellar granule cells
chr6	55396887	55412285	1	6430584L05Rik	423	1.46851	8.30986e-37	0.993343	GC	Cerebellar granule cells
chr9	96196275	96323646	1	Tfdp2	959	1.32259	1.78973e-36	0.73438	GC	Cerebellar granule cells
chr14	67933572	67751928	2	Dock5	649	1.49475	7.62816e-36	0.741111	GC	Cerebellar granule cells
chr5	74068411	74000038	2	Usp46	465	1.46153	1.48585e-35	0.903131	GC	Cerebellar granule cells
chr15	88600302	88601669	1	Zdhhc25	624	1.27515	5.62223e-35	0.894546	GC	Cerebellar granule cells
chr14	67859745	67859636	2	Mir6539	650	2.15526	7.33273e-35	1.62445	GC	Cerebellar granule cells
chr2	105904564	105697320	2	Elp4	1105	1.2977	1.3013e-33	0.761673	GC	Cerebellar granule cells
chr1	177642943	177641542	2	2310043L19Rik	1211	1.4912	1.81381e-33	1.57571	GC	Cerebellar granule cells
chr4	96077540	96042660	2	Cyp2j13	553	2.67603	2.5207e-32	0.379016	GC	Cerebellar granule cells
chr10	77515813	77486655	2	Fam207a	486	1.57574	2.76409e-32	0.734218	GC	Cerebellar granule cells
chr4	128166597	128133523	2	Csmd2os	933	1.64883	3.57357e-32	0.733819	GC	Cerebellar granule cells
chr6	64729146	64731243	1	Atoh1	480	1.51893	2.09082e-31	2.15137	GC	Cerebellar granule cells
chr12	28623330	28594172	2	Colec11	118	1.47406	2.12592e-31	0.868388	GC	Cerebellar granule cells
chr1	73015899	73015074	2	Tnp1	393	1.64926	5.0888e-31	0.49478	GC	Cerebellar granule cells
chr10	128919297	128913590	2	Rdh5	1079	1.62172	2.96332e-30	1.51338	GC	Cerebellar granule cells
chr17	45523434	45542679	1	Tcte1	816	1.59919	8.64391e-30	0.693137	GC	Cerebellar granule cells
chr6	115995005	115954811	2	Plxnd1	873	1.40743	3.51929e-29	0.783712	GC	Cerebellar granule cells
chr1	83408200	83255781	2	Sphkap	491	1.37439	1.49958e-28	0.498392	GC	Cerebellar granule cells
chr12	87021340	87090041	1	Tmem63c	491	1.36787	3.1326e-27	0.498957	GC	Cerebellar granule cells
chr8	3694174	3681737	2	Fcer2a	19	2.90231	3.98056e-27	0.4346	GC	Cerebellar granule cells
chr15	89180788	89155546	2	Plxnb2	641	1.47147	4.10696e-27	0.982821	GC	Cerebellar granule cells
chr17	35016579	35026741	1	Vwa7	603	1.98939	4.58491e-27	0.655023	GC	Cerebellar granule cells
chr16	49980460	49997475	1	Gm6936	496	1.96393	1.09908e-26	0.688817	GC	Cerebellar granule cells
chr6	126328686	126286649	2	Gm10415	1041	1.3614	1.35027e-26	0.336834	GC	Cerebellar granule cells
chr4	107953932	107960721	1	4930407G08Rik	643	2.81247	3.40969e-26	0.542115	GC	Cerebellar granule cells
chr6	142804466	142785781	2	Sult6b2	1251	1.81323	4.8292e-26	0.677556	GC	Cerebellar granule cells
chr5	65335639	65261852	2	Rfc1	406	1.77653	5.49249e-26	0.440963	GC	Cerebellar granule cells
chr11	6520958	6506548	2	Myo1g	83	1.81691	1.20551e-25	0.278195	GC	Cerebellar granule cells
chr2	118772769	118778164	1	Phgr1	1218	2.62482	1.26539e-25	0.541788	GC	Cerebellar granule cells
chr1	185441819	185429357	2	9630028B13Rik	1285	1.85392	2.45651e-25	0.586947	GC	Cerebellar granule cells
chr4	46039222	46116032	1	Tmod1	279	1.30688	4.49219e-25	0.472322	GC	Cerebellar granule cells
chr11	61485444	61488704	1	Mfap4	562	1.5836	7.71754e-25	1.06216	GC	Cerebellar granule cells
chr17	31129611	31125306	2	Tff3	454	2.53631	2.28922e-24	0.70516	GC	Cerebellar granule cells
chr18	62756347	62751674	2	2700046A07Rik	449	1.71667	4.19263e-24	0.686912	GC	Cerebellar granule cells
chr19	18631813	18580364	2	Ostf1	400	1.48831	4.90736e-24	0.645466	GC	Cerebellar granule cells
chr13	70882948	70884503	1	8030423J24Rik	648	1.88351	5.59273e-24	1.23536	GC	Cerebellar granule cells
chr2	78237547	78302230	1	Gm14461	707	1.50093	8.95647e-24	0.458244	GC	Cerebellar granule cells
chr12	99964499	100062682	1	Kcnk13	550	1.3136	9.50258e-24	0.476575	GC	Cerebellar granule cells
chr7	84086505	83932857	2	Cemip	1221	1.35098	2.86732e-23	0.567696	GC	Cerebellar granule cells
chr10	44359676	44359768	1	Mir1929	266	1.68141	2.96185e-23	1.00943	GC	Cerebellar granule cells
chr11	65269989	65176561	2	Myocd	604	1.56646	6.33155e-23	0.456998	GC	Cerebellar granule cells
chr7	145314835	145324059	1	Mrgprd	2169	1.9439	7.30919e-23	0.18053	GC	Cerebellar granule cells
chr9	86695914	86581363	2	Me1	900	1.39013	8.60628e-23	0.521339	GC	Cerebellar granule cells
chr16	48310274	48319513	1	Dppa2	483	1.55774	9.20419e-23	0.235355	GC	Cerebellar granule cells
chr9	119579016	119483408	2	Scn5a	1270	1.41801	1.04098e-22	0.548139	GC	Cerebellar granule cells
chr12	105513433	105515249	1	AU015791	637	1.42981	2.71408e-22	0.437635	GC	Cerebellar granule cells
chr5	72752777	72695978	2	Txk	452	1.53527	4.4273e-22	0.405386	GC	Cerebellar granule cells
chr2	118779719	118811293	1	Disp2	1219	1.41169	5.38667e-22	0.430435	GC	Cerebellar granule cells
chr10	13178023	13149644	2	Zc2hc1b	53	1.72687	5.4958e-22	0.408193	GC	Cerebellar granule cells
chr15	10358533	10410153	1	Agxt2	44	1.29296	1.06837e-21	0.144193	GC	Cerebellar granule cells
chr4	144786583	144777204	2	Gm438	1271	1.70396	1.63127e-21	0.175581	GC	Cerebellar granule cells
chr1	93168423	93231067	1	Crocc2	622	1.34917	2.56584e-21	0.635072	GC	Cerebellar granule cells
chr1	171535294	171518123	2	Itln1	1121	1.43427	2.80925e-21	0.298394	GC	Cerebellar granule cells
chr16	11779702	11781501	1	4833415N18Rik	88	2.06095	8.07429e-21	0.694146	GC	Cerebellar granule cells
chr17	53845958	53829637	2	Sult1c2	926	1.88759	9.14065e-21	0.157891	GC	Cerebellar granule cells
chr4	63256851	63256932	1	Mir455	420	1.25432	1.70342e-20	0.796918	GC	Cerebellar granule cells
chrX	73503086	73573270	1	Atp2b3	472	1.62117	1.76636e-20	0.46693	GC	Cerebellar granule cells
chr10	128923524	128919914	2	Bloc1s1	1080	1.39318	3.98369e-20	1.18006	GC	Cerebellar granule cells
chr17	79510486	79506049	2	Gm10494	1103	1.557	6.76732e-20	0.581957	GC	Cerebellar granule cells
chr6	19555342	19555461	1	Mir6370	76	2.21555	1.14106e-19	0.635624	GC	Cerebellar granule cells
chr14	70852933	70873954	1	2410012E07Rik	698	1.37136	1.17528e-19	0.338936	GC	Cerebellar granule cells
chr11	113649529	113662401	1	Cog1	1609	1.38441	1.50013e-19	0.606125	GC	Cerebellar granule cells
chr15	78544345	78537015	2	Sstr3	432	2.11493	4.65751e-19	0.602883	GC	Cerebellar granule cells
chr9	121792507	121784016	2	Hhatl	1305	2.40547	5.48347e-19	0.338366	GC	Cerebellar granule cells
chr15	102136215	102116528	2	Spryd3	858	1.2967	8.43324e-19	0.645171	GC	Cerebellar granule cells
chr17	35028016	35025959	2	Sapcd1	604	1.97496	1.58603e-18	0.693844	GC	Cerebellar granule cells
chr14	37110101	37102140	2	2610528A11Rik	251	2.53214	2.78017e-18	0.429211	GC	Cerebellar granule cells
chr14	47189402	47153895	2	Gch1	307	1.59965	3.8641e-18	0.458924	GC	Cerebellar granule cells
chr17	33432899	33434268	1	Actl9	510	1.63716	4.73134e-18	0.238862	GC	Cerebellar granule cells
chr11	28681564	28693276	1	2810471M01Rik	176	1.39328	5.25581e-18	0.470132	GC	Cerebellar granule cells
chr11	95384922	95391652	1	Slc35b1	1189	1.27605	7.08765e-18	0.732821	GC	Cerebellar granule cells
chr4	33063112	33095865	1	Gabrr2	119	1.73726	1.38097e-17	0.326953	GC	Cerebellar granule cells
chr6	30165992	30165918	2	Mir182	137	2.06383	2.46825e-17	0.855583	GC	Cerebellar granule cells
chr7	46976632	46987803	1	Gm9999	982	2.56621	2.46825e-17	0.31768	GC	Cerebellar granule cells
chr14	37098311	37077849	2	Cdhr1	250	1.69544	3.8842e-17	0.361916	GC	Cerebellar granule cells
chr1	131744022	131770405	1	Slc26a9	770	1.5771	1.02244e-16	0.398979	GC	Cerebellar granule cells
chr12	83763634	83792384	1	Papln	430	1.34973	1.06206e-16	0.450889	GC	Cerebellar granule cells
chrX	139800808	139811386	1	Cldn2	853	1.90572	1.12121e-16	0.381714	GC	Cerebellar granule cells
chr7	46100764	46097123	2	Kcnj11	961	1.52286	1.71432e-16	0.851959	GC	Cerebellar granule cells
chr2	4976122	4985748	1	Ucma	18	1.80948	2.157e-16	0.442746	GC	Cerebellar granule cells
chrX	161717036	161779494	1	Rai2	996	1.27838	2.74472e-16	0.479856	GC	Cerebellar granule cells
chr2	154551776	154553276	1	Actl10	1663	1.27183	3.10385e-16	1.03265	GC	Cerebellar granule cells
chr3	136449349	136435270	2	1700030L20Rik	1007	1.6389	4.70834e-16	0.443604	GC	Cerebellar granule cells
chr2	85331896	85330967	2	Olfr987	756	1.3034	5.3512e-16	0.289049	GC	Cerebellar granule cells
chr15	34495311	34530653	1	Pop1	120	1.40691	8.32018e-16	0.153078	GC	Cerebellar granule cells
chr10	129608479	129607547	2	Olfr796	1111	1.77918	8.37174e-16	0.260702	GC	Cerebellar granule cells
chr18	57638585	57632079	2	2210409D07Rik	389	1.73637	8.95153e-16	0.622267	GC	Cerebellar granule cells
chr5	114273761	114254164	2	Foxn4	825	1.30161	8.95153e-16	0.446099	GC	Cerebellar granule cells
chr5	90490714	90508907	1	Afp	569	1.98672	9.36455e-16	0.288522	GC	Cerebellar granule cells
chr11	99543158	99537485	2	Krt40	1328	2.57178	1.01596e-15	0.390668	GC	Cerebellar granule cells
chr2	114052875	114047282	2	Actc1	1184	1.71784	1.09919e-15	0.403731	GC	Cerebellar granule cells
chr9	54068411	54025606	2	Tnfaip8l3	577	1.34345	1.13932e-15	0.373341	GC	Cerebellar granule cells
chr11	4236785	4241026	1	Osm	34	2.03741	1.33542e-15	0.301078	GC	Cerebellar granule cells
chr13	117720011	117706764	2	4933413L06Rik	916	1.51359	1.77228e-15	0.238043	GC	Cerebellar granule cells
chr3	31038966	31039028	1	Mir7008	107	1.64238	1.98803e-15	0.625604	GC	Cerebellar granule cells
chr15	82212815	82206952	2	Shisa8	539	1.29221	2.22035e-15	0.673337	GC	Cerebellar granule cells
chr2	180598222	180622185	1	Col9a3	2000	1.47518	2.2634e-15	0.43555	GC	Cerebellar granule cells
chr6	48895255	48909187	1	Aoc1	345	1.65367	2.32089e-15	0.200667	GC	Cerebellar granule cells
chr11	116012719	116008357	2	Galk1	1673	1.41588	2.46948e-15	0.752409	GC	Cerebellar granule cells
chr4	148558427	148582401	1	Exosc10	1317	1.45348	4.87074e-15	0.358571	GC	Cerebellar granule cells
chr16	88728862	88729611	1	Krtap13-1	654	2.57616	1.14794e-14	0.529688	GC	Cerebellar granule cells
chr5	75176831	75176904	1	Mir7025	477	1.76705	2.81366e-14	0.877937	GC	Cerebellar granule cells
chr11	102624416	102619507	2	2810433D01Rik	1479	1.66019	2.88776e-14	0.511694	GC	Cerebellar granule cells
chr15	89185537	89185465	2	Mir6958	644	1.5246	3.04683e-14	1.19533	GC	Cerebellar granule cells
chr7	143784500	143778363	2	Mrgpre	2151	1.42209	6.96526e-14	0.639505	GC	Cerebellar granule cells
chr11	74060897	74087301	1	Zfp616	836	2.99462	8.88924e-14	0.052885	GC	Cerebellar granule cells
chr19	38097079	38114263	1	Ffar4	546	2.08319	9.50499e-14	0.272635	GC	Cerebellar granule cells
chr6	30169551	30169446	2	Mir96	138	1.56117	9.67535e-14	0.778554	GC	Cerebellar granule cells
chr11	74121291	74122238	1	Olfr401	837	3.79536	1.01959e-13	0.144423	GC	Cerebellar granule cells
chr11	28746191	28746276	1	Mir216b	177	1.46072	1.61761e-13	0.469027	GC	Cerebellar granule cells
chr8	58700796	58698849	2	Gm15881	407	1.42475	2.10762e-13	0.169384	GC	Cerebellar granule cells
chr15	74746687	74742839	2	Slurp2	307	1.92815	2.43253e-13	0.598234	GC	Cerebellar granule cells
chr11	103649509	103650580	1	Rprml	1509	1.26954	3.3296e-13	0.316499	GC	Cerebellar granule cells
chr9	54538984	54545020	1	Sh2d7	582	1.56498	4.7006e-13	0.459259	GC	Cerebellar granule cells
chr10	128933813	128958286	1	Itga7	1081	1.44374	5.28959e-13	0.376858	GC	Cerebellar granule cells
chr10	77011995	77022214	1	Gm10787	479	1.52571	5.35219e-13	0.366335	GC	Cerebellar granule cells
chr8	106870242	106882902	1	Has3	914	1.40099	1.35287e-12	0.437782	GC	Cerebellar granule cells
chr4	139074789	139061409	2	Htr6	1167	1.74926	1.37057e-12	0.287836	GC	Cerebellar granule cells
chr6	30169737	30169668	2	Mir183	139	1.49471	1.60686e-12	0.726987	GC	Cerebellar granule cells
chr12	80132844	80120546	2	2310015A10Rik	391	1.35065	1.94991e-12	0.608493	GC	Cerebellar granule cells
chr2	152911352	152923065	1	Mylk2	1624	1.3905	2.08818e-12	0.481359	GC	Cerebellar granule cells
chr19	34965396	34965469	1	Mir1950	521	1.59494	2.54904e-12	0.324723	GC	Cerebellar granule cells
chr6	90325185	90308351	2	Chst13	728	1.51458	2.9879e-12	0.281513	GC	Cerebellar granule cells
chr6	147032537	147033518	1	Rep15	1285	2.50659	4.36635e-12	0.668643	GC	Cerebellar granule cells
chr17	25081114	25057702	2	Tmem204	297	1.38704	6.43967e-12	0.254483	GC	Cerebellar granule cells
chr6	122610071	122605403	2	Gdf3	952	2.02592	7.63143e-12	0.279201	GC	Cerebellar granule cells
chr4	116173372	116174297	1	1700042G07Rik	730	1.49988	7.76266e-12	0.566181	GC	Cerebellar granule cells
chr12	111944482	111941991	2	5033406O09Rik	771	1.2537	7.82492e-12	0.244127	GC	Cerebellar granule cells
chr10	82690650	82650433	2	Glt8d2	691	1.28228	1.02783e-11	0.231374	GC	Cerebellar granule cells
chr16	66657118	66664626	1	1700010K23Rik	588	1.72835	1.05779e-11	0.386419	GC	Cerebellar granule cells
chr16	59362216	59361316	2	Olfr209	567	2.77924	1.65933e-11	0.112144	GC	Cerebellar granule cells
chr2	111420949	111420032	2	Olfr1286	1138	3.04948	1.76709e-11	0.28006	GC	Cerebellar granule cells
chr10	129626059	129625124	2	Olfr798	1112	1.42369	2.52443e-11	0.329766	GC	Cerebellar granule cells
chr2	150689137	150680702	2	Vsx1	1569	1.32279	3.0666e-11	0.424066	GC	Cerebellar granule cells
chr4	148500462	148495280	2	Angptl7	1316	1.57153	3.08862e-11	0.46652	GC	Cerebellar granule cells
chr6	90333289	90364551	1	Uroc1	729	1.42565	3.34808e-11	0.2003	GC	Cerebellar granule cells
chr17	56300286	56294111	2	Arrdc5	959	1.30874	4.77565e-11	0.512511	GC	Cerebellar granule cells
chr19	5986143	5970234	2	Slc22a20	127	1.62841	6.37952e-11	0.212394	GC	Cerebellar granule cells
chr19	40994535	40928927	2	Blnk	580	1.48307	6.54323e-11	0.186193	GC	Cerebellar granule cells
chr19	11536849	11558466	1	Ms4a4d	297	1.28385	7.14031e-11	0.0610102	GC	Cerebellar granule cells
chr7	24445682	24431926	2	Irgc1	446	1.53301	8.63304e-11	0.212105	GC	Cerebellar granule cells
chr2	163492318	163502612	1	R3hdml	1781	1.75273	1.48915e-10	0.254881	GC	Cerebellar granule cells
chr15	82198122	82198190	1	Mir33	538	1.49244	1.55645e-10	0.27425	GC	Cerebellar granule cells
chr15	78305721	78282507	2	Csf2rb2	423	1.35822	1.57904e-10	0.119448	GC	Cerebellar granule cells
chr11	115048295	115042131	2	Cd300ld3	1630	2.89403	1.6706e-10	0.172421	GC	Cerebellar granule cells
chr7	100472991	100486432	1	Ucp3	1356	1.98783	1.78889e-10	0.206673	GC	Cerebellar granule cells
chr14	61258490	61219115	2	Sgcg	563	1.87424	2.19296e-10	0.267435	GC	Cerebellar granule cells
chr7	43351341	43359470	1	Siglecf	791	1.25085	3.39666e-10	0.147014	GC	Cerebellar granule cells
chr4	119637732	119639465	1	Guca2a	821	1.32511	3.52877e-10	0.467879	GC	Cerebellar granule cells
chr15	74752979	74747856	2	Lynx1	308	1.55963	3.60912e-10	0.58594	GC	Cerebellar granule cells
chr9	100486473	100457719	2	Il20rb	1002	1.32987	6.55978e-10	0.423671	GC	Cerebellar granule cells
chr9	51213690	51240079	1	Pou2af1	551	1.36954	7.80627e-10	0.24206	GC	Cerebellar granule cells
chr2	167492874	167481136	2	Spata2	1877	1.25809	7.84556e-10	0.363778	GC	Cerebellar granule cells
chr8	38252202	38252133	2	Mir383	310	1.48031	9.96676e-10	0.211612	GC	Cerebellar granule cells
chr4	141614370	141615604	1	AI507597	1215	2.32081	1.11361e-09	0.259624	GC	Cerebellar granule cells
chrX	7657379	7668186	1	Prickle3	35	1.9061	1.50844e-09	0.241865	GC	Cerebellar granule cells
chr17	37093872	37092934	2	Olfr91	716	3.19835	1.61866e-09	0.2644	GC	Cerebellar granule cells
chr11	115048295	115020689	2	Cd300ld4	1629	2.60157	1.8771e-09	0.0972464	GC	Cerebellar granule cells
chr11	94704499	94694498	2	Gm11541	1171	1.49466	2.13477e-09	0.348458	GC	Cerebellar granule cells
chr5	139405280	139416092	1	C130050O18Rik	1221	1.64382	2.13477e-09	0.191078	GC	Cerebellar granule cells
chr4	89311032	89306289	2	Cdkn2b	532	1.52215	2.19278e-09	0.301043	GC	Cerebellar granule cells
chr2	84775429	84765360	2	Serping1	741	1.40852	2.66752e-09	0.295823	GC	Cerebellar granule cells
chr19	38132781	38183955	1	Pde6c	548	1.98628	3.07508e-09	0.121971	GC	Cerebellar granule cells
chrX	157598715	157535371	2	Mbtps2	976	1.26025	3.16551e-09	0.235661	GC	Cerebellar granule cells
chr17	78906992	78883938	2	Sult6b1	1095	1.56504	3.41076e-09	0.202616	GC	Cerebellar granule cells
chr17	28942262	28933986	2	Pxt1	423	1.55528	3.88172e-09	0.278996	GC	Cerebellar granule cells
chr2	30266203	30282149	1	Phyhd1	342	1.50099	4.12111e-09	0.312885	GC	Cerebellar granule cells
chr19	6306457	6325652	1	Cdc42bpg	152	1.40136	4.38288e-09	0.335955	GC	Cerebellar granule cells
chr17	18424104	18452324	1	Vmn2r95	144	2.02369	4.55983e-09	0.0538132	GC	Cerebellar granule cells
chr19	3958808	3970438	1	Aldh3b3	17	1.87838	5.37991e-09	0.168363	GC	Cerebellar granule cells
chr5	114404468	114404539	1	Mir7027	829	1.39538	5.59879e-09	0.304201	GC	Cerebellar granule cells
chrX	142306198	142304753	2	Kcne1l	873	1.2703	1.25375e-08	0.658186	GC	Cerebellar granule cells
chr2	155100079	155097791	2	2310005A03Rik	1672	2.11258	1.56618e-08	0.302072	GC	Cerebellar granule cells
chr8	21946762	21948622	1	Defb13	183	1.78108	1.57518e-08	0.398826	GC	Cerebellar granule cells
chr13	93094833	93098968	1	A630019I02Rik	746	1.26204	1.88931e-08	0.346284	GC	Cerebellar granule cells
chr8	95576340	95559133	2	Prss54	805	1.74553	2.22042e-08	0.197125	GC	Cerebellar granule cells
chr6	72629288	72637717	1	Gm15401	546	1.7008	3.23544e-08	0.204103	GC	Cerebellar granule cells
chr3	105870858	105924044	1	Tmigd3	788	1.28031	4.76074e-08	0.16269	GC	Cerebellar granule cells
chr17	25944931	25942233	2	Nhlrc4	347	1.64058	5.46254e-08	0.396329	GC	Cerebellar granule cells
chr19	45742884	45736798	2	Fgf8	665	1.49173	6.03174e-08	0.448441	GC	Cerebellar granule cells
chr17	34377132	34386028	1	Btnl1	563	1.90692	6.53778e-08	0.240403	GC	Cerebellar granule cells
chr14	56082468	56082401	2	Mir6949	504	1.87759	6.56915e-08	0.20952	GC	Cerebellar granule cells
chr1	36539358	36530193	2	Ankrd23	149	1.37503	8.08742e-08	0.237448	GC	Cerebellar granule cells
chr6	141856171	141805440	2	Slco1a4	1235	1.27819	1.08805e-07	0.122735	GC	Cerebellar granule cells
chr2	30237769	30263790	1	Lrrc8a	340	1.31788	1.22059e-07	0.185702	GC	Cerebellar granule cells
chr11	67774608	67789613	1	Gsg1l2	629	1.64549	1.23439e-07	0.206211	GC	Cerebellar granule cells
chr8	11678750	11654921	2	1700016D06Rik	65	1.34552	2.14668e-07	0.111082	GC	Cerebellar granule cells
chr16	22918382	22939768	1	Fetub	262	2.34413	2.33031e-07	0.134961	GC	Cerebellar granule cells
chr11	69696098	69686240	2	Tnfsf12	688	1.66472	2.3461e-07	0.249236	GC	Cerebellar granule cells
chr8	122422085	122423639	1	Il17c	1077	1.7088	2.3528e-07	0.25814	GC	Cerebellar granule cells
chr5	87850359	87853012	1	Gm7337	540	1.47897	2.54547e-07	0.0912978	GC	Cerebellar granule cells
chrX	50426494	50425496	2	Olfr1324	297	1.4288	3.76305e-07	0.216891	GC	Cerebellar granule cells
chr7	46732543	46727998	2	Saa4	972	1.73623	4.71815e-07	0.0827802	GC	Cerebellar granule cells
chr7	97417550	97412933	2	Thrsp	1303	1.30708	1.07521e-06	0.350136	GC	Cerebellar granule cells
chr19	10191375	10191439	1	Mir6993	249	1.34521	1.27687e-06	0.590581	GC	Cerebellar granule cells
chr3	94342099	94347352	1	Them5	593	1.6453	1.29927e-06	0.254873	GC	Cerebellar granule cells
chr5	87885695	87894172	1	Odam	541	1.45769	1.38435e-06	0.0779117	GC	Cerebellar granule cells
chr11	115615531	115607918	2	Mif4gd	1659	2.42275	1.89875e-06	0.109066	GC	Cerebellar granule cells
chr1	74900721	74900658	2	Mir375	428	1.45702	1.95014e-06	0.239059	GC	Cerebellar granule cells
chr2	104559184	104571429	1	Platr14	1089	1.57365	2.13834e-06	0.167618	GC	Cerebellar granule cells
chrX	48674478	48667979	2	Gpr119	287	1.6207	2.54524e-06	0.155869	GC	Cerebellar granule cells
chr12	102899306	102900534	1	Cox8c	584	1.26212	3.17396e-06	0.168218	GC	Cerebellar granule cells
chr5	108448891	108441054	2	Mfsd7a	730	2.03509	3.36908e-06	0.143236	GC	Cerebellar granule cells
chr19	45730558	45726555	2	4933429K18Rik	664	1.27717	3.38695e-06	0.34322	GC	Cerebellar granule cells
chr8	94505046	94505105	1	Mir7072	777	1.29226	3.88704e-06	0.136696	GC	Cerebellar granule cells
chr4	134238399	134228042	2	Cnksr1	1065	1.827	5.76902e-06	0.123119	GC	Cerebellar granule cells
chr10	75822543	75814943	2	Gstt4	449	2.21098	6.88206e-06	0.173364	GC	Cerebellar granule cells
chr10	61171964	61188841	1	Tbata	344	1.32131	7.38062e-06	0.145984	GC	Cerebellar granule cells
chr4	4077514	4056665	2	Sdr16c6	14	1.82261	1.00548e-05	0.155123	GC	Cerebellar granule cells
chr11	116077961	116062096	2	Unc13d	1676	1.25159	1.04884e-05	0.179784	GC	Cerebellar granule cells
chr15	89410503	89390174	2	Syce3	655	1.37914	1.25296e-05	0.0885031	GC	Cerebellar granule cells
chr1	162937515	162916551	2	Fmo6	1015	1.28062	1.37607e-05	0.0976714	GC	Cerebellar granule cells
chr1	162984528	162953799	2	Fmo3	1016	1.28421	1.70597e-05	0.0710904	GC	Cerebellar granule cells
chr14	33954022	33964216	1	Rbp3	222	1.29617	1.87574e-05	0.127425	GC	Cerebellar granule cells
chr10	3133193	3125091	2	B020014A21Rik	1	2.25129	2.04629e-05	0.132495	GC	Cerebellar granule cells
chr14	56102574	56099885	2	Ctsg	505	1.68598	2.15009e-05	0.134622	GC	Cerebellar granule cells
chr9	89802328	89802260	2	Mir184	927	1.43562	2.16099e-05	0.48185	GC	Cerebellar granule cells
chr6	5256233	5220852	2	Pon3	19	1.5114	2.16311e-05	0.158121	GC	Cerebellar granule cells
chr11	28763728	28763835	1	Mir217	180	1.28575	2.4784e-05	0.119296	GC	Cerebellar granule cells
chrX	73892102	73894428	1	Avpr2	484	2.38724	3.11291e-05	0.126495	GC	Cerebellar granule cells
chr11	120530727	120538984	1	Gcgr	1790	1.73546	3.37232e-05	0.0375503	GC	Cerebellar granule cells
chrX	164269431	164373013	1	Pir	1014	1.25866	3.87808e-05	0.101144	GC	Cerebellar granule cells
chr6	124840275	124834240	2	Gnb3	1002	1.81999	5.17854e-05	0.201423	GC	Cerebellar granule cells
chr13	35181623	35188014	1	1700011B04Rik	314	1.5423	7.04645e-05	0.179653	GC	Cerebellar granule cells
chr13	93637758	93616891	2	Bhmt	750	1.32541	7.76062e-05	0.236448	GC	Cerebellar granule cells
chr10	81098872	81084333	2	Creb3l3	640	1.62186	0.000107732	0.129659	GC	Cerebellar granule cells
chr16	32165476	32142825	2	Nrros	331	1.27404	0.000117725	0.143425	GC	Cerebellar granule cells
chr1	65063440	65061838	2	Crygd	353	1.72722	0.000117846	0.166564	GC	Cerebellar granule cells
chr13	27259489	27276660	1	Prl3a1	241	1.38288	0.000128937	0.0481869	GC	Cerebellar granule cells
chr10	129570657	129571619	1	Olfr794	1110	1.35084	0.000171543	0.118117	GC	Cerebellar granule cells
chr8	104926260	104934672	1	Ces2e	842	1.87007	0.000227244	0.063078	GC	Cerebellar granule cells
chr11	98383811	98384953	1	Tcap	1285	1.44298	0.000227744	0.146901	GC	Cerebellar granule cells
chr6	90269106	90270053	1	Vmn1r54	726	1.3167	0.000235531	0.112195	GC	Cerebellar granule cells
chr16	36455392	36450537	2	Stfa3	397	2.0156	0.000339545	0.234474	GC	Cerebellar granule cells
chr10	23960494	23961537	1	Taar4	132	1.77411	0.000370112	0.166721	GC	Cerebellar granule cells
chr8	104867424	104874083	1	Ces2d-ps	841	1.80603	0.000392301	0.0286797	GC	Cerebellar granule cells
chr7	108323674	108322730	2	Olfr492	1627	1.66109	0.000458207	0.185131	GC	Cerebellar granule cells
chr13	21674980	21674001	2	Olfr1360	108	1.28259	0.000482664	0.0479692	GC	Cerebellar granule cells
chr2	154142880	154149217	1	Bpifa1	1652	1.75543	0.000490714	0.14608	GC	Cerebellar granule cells
chrX	67988161	67988096	2	Mir201	414	1.88597	0.000574995	0.101795	GC	Cerebellar granule cells
chr9	110636115	110635999	2	Mir8107	1191	1.37508	0.000607377	0.251144	GC	Cerebellar granule cells
chr7	44052290	44056712	1	Klk1b27	827	1.46874	0.000660091	0.0810903	GC	Cerebellar granule cells
chr16	88812220	88811440	2	Gm20741	658	1.85123	0.000674782	0.135427	GC	Cerebellar granule cells
chr7	43533171	43527456	2	Cd33	801	1.51379	0.000861511	0.0656242	GC	Cerebellar granule cells
chr17	25754378	25748613	2	Msln	326	1.39873	0.00103535	0.0962115	GC	Cerebellar granule cells
chr7	44012678	44016969	1	Klk1b26	826	1.66981	0.00184012	0.0644168	GC	Cerebellar granule cells
chr13	33004541	33017955	1	Serpinb9	283	1.25561	0.00251371	0.12037	GC	Cerebellar granule cells
chr6	129385874	129375513	2	Clec12b	1095	1.49733	0.00257379	0.0931253	GC	Cerebellar granule cells
chr7	11166148	11161643	2	Zscan4d	168	2.13087	0.00342501	0.0220903	GC	Cerebellar granule cells
chr6	116493611	116494540	1	Olfr211	880	1.74403	0.00401988	0.15453	GC	Cerebellar granule cells
chr11	118002270	118002350	1	Mir6933	1733	1.29586	0.00418356	0.157099	GC	Cerebellar granule cells
chr7	33653281	33625145	2	Scgb2b23-ps	717	1.59155	0.00531981	0.0228788	GC	Cerebellar granule cells
chr6	129678973	129666015	2	Klrc1	1109	2.47739	0.00555364	0.0236982	GC	Cerebellar granule cells
chr13	3837757	3838671	1	Calm4	8	1.48228	0.00612234	0.0519528	GC	Cerebellar granule cells
chr17	40561507	40565627	1	Esp6	777	1.47313	0.00690571	0.0586488	GC	Cerebellar granule cells
chr6	57158920	57159843	1	Vmn1r12	443	2.27929	0.00703243	0.0616304	GC	Cerebellar granule cells
chr1	33838914	33835899	2	Gm15455	122	1.41227	0.00786973	0.114408	GC	Cerebellar granule cells
chr9	109287676	109271123	2	Fbxw14	1161	1.54559	0.00810598	0.00936756	GC	Cerebellar granule cells
chr5	134915530	134914250	2	Cldn13	1087	1.32947	0.0090179	0.100548	GC	Cerebellar granule cells
chr2	111379002	111379937	1	Olfr1284	1137	1.8395	0.00926152	0.0397207	GC	Cerebellar granule cells
chr8	88521344	88594887	1	Nkd1	732	1.77277	6.72537e-87	2.1667	GCP	Cerebellar granule cell progenitors
chr6	64729146	64731243	1	Atoh1	480	2.12788	6.11924e-81	4.00797	GCP	Cerebellar granule cell progenitors
chr7	126082411	125878419	2	Gsg1l	1802	1.50076	1.19288e-71	2.18284	GCP	Cerebellar granule cell progenitors
chr4	114406724	114615098	1	Trabd2b	692	1.2755	3.828e-55	1.69763	GCP	Cerebellar granule cell progenitors
chr14	37049014	37034909	2	Rgr	247	2.40475	7.66843e-55	0.854622	GCP	Cerebellar granule cell progenitors
chr8	88362191	88332311	2	Brd7	731	1.39243	6.3465e-48	0.590719	GCP	Cerebellar granule cell progenitors
chr4	148130698	148098437	2	Draxin	1307	1.28776	1.72924e-46	1.39783	GCP	Cerebellar granule cell progenitors
chr2	146259286	146267160	1	A930019D19Rik	1529	1.38607	6.85355e-46	1.51612	GCP	Cerebellar granule cell progenitors
chr1	136052901	136119822	1	Cacna1s	851	1.73622	5.09475e-43	0.945232	GCP	Cerebellar granule cell progenitors
chr10	128919297	128913590	2	Rdh5	1079	1.59999	1.15957e-40	1.84254	GCP	Cerebellar granule cell progenitors
chr4	138738438	138709837	2	Ubxn10	1156	1.65099	1.51468e-38	0.970117	GCP	Cerebellar granule cell progenitors
chr4	63410714	63367123	2	Akna	424	1.3574	2.61787e-37	1.13445	GCP	Cerebellar granule cell progenitors
chr12	26210505	26091962	2	Gm29687	104	1.44904	5.42468e-37	0.759908	GCP	Cerebellar granule cell progenitors
chr2	28916440	28907680	2	Barhl1	310	1.99608	6.75184e-37	1.5337	GCP	Cerebellar granule cell progenitors
chr8	125669818	125673365	1	Map10	1151	1.52853	1.84916e-36	1.11998	GCP	Cerebellar granule cell progenitors
chr3	105704599	105720842	1	Inka2	785	1.55958	5.05784e-35	1.32873	GCP	Cerebellar granule cell progenitors
chr13	55152818	55168759	1	Fgfr4	465	1.58931	3.59296e-34	0.849776	GCP	Cerebellar granule cell progenitors
chr5	74068411	74000038	2	Usp46	465	1.50081	3.59866e-34	0.877183	GCP	Cerebellar granule cell progenitors
chr10	128923524	128919914	2	Bloc1s1	1080	1.5628	5.7158e-34	1.55493	GCP	Cerebellar granule cell progenitors
chr4	101419289	101467771	1	Ak4	586	1.66902	2.58047e-31	0.706396	GCP	Cerebellar granule cell progenitors
chr14	37098311	37077849	2	Cdhr1	250	2.18468	1.89088e-30	0.576468	GCP	Cerebellar granule cell progenitors
chr1	9601267	9627142	1	Vxn	19	1.27756	4.45031e-30	0.567253	GCP	Cerebellar granule cell progenitors
chr4	138725325	138744575	1	Pla2g2c	1157	1.82765	2.22063e-29	0.7563	GCP	Cerebellar granule cell progenitors
chr12	85177313	85166639	2	Pgf	465	1.58982	2.65048e-29	0.772776	GCP	Cerebellar granule cell progenitors
chr11	61485444	61488704	1	Mfap4	562	1.59941	3.33418e-29	1.14904	GCP	Cerebellar granule cell progenitors
chr7	46715676	46711998	2	Saa3	971	2.10311	6.47314e-29	1.219	GCP	Cerebellar granule cell progenitors
chr1	185441819	185429357	2	9630028B13Rik	1285	1.70215	8.05796e-29	0.619628	GCP	Cerebellar granule cell progenitors
chr4	119637732	119639465	1	Guca2a	821	2.16054	1.19389e-27	1.05107	GCP	Cerebellar granule cell progenitors
chr17	6659093	6738044	1	Sytl3	29	2.28022	1.17631e-25	0.265409	GCP	Cerebellar granule cell progenitors
chr6	35308126	35267953	2	Slc13a4	187	1.60551	5.53697e-25	0.490749	GCP	Cerebellar granule cell progenitors
chr9	57940135	57962865	1	Sema7a	646	1.35964	7.69489e-25	0.842832	GCP	Cerebellar granule cell progenitors
chr11	61022564	61073267	1	Kcnj12	554	1.25063	1.3073e-24	0.65137	GCP	Cerebellar granule cell progenitors
chr15	94247202	94255606	1	D630010B17Rik	685	1.55863	1.68499e-24	0.666579	GCP	Cerebellar granule cell progenitors
chr10	128933813	128958286	1	Itga7	1081	1.80129	1.29531e-23	0.529355	GCP	Cerebellar granule cell progenitors
chrX	139800808	139811386	1	Cldn2	853	2.10999	6.52448e-23	0.464675	GCP	Cerebellar granule cell progenitors
chr10	17796219	17845663	1	Txlnb	70	1.36624	3.80842e-22	0.473509	GCP	Cerebellar granule cell progenitors
chr7	143784500	143778363	2	Mrgpre	2151	1.65145	1.18416e-21	0.755415	GCP	Cerebellar granule cell progenitors
chr14	122465658	122459160	2	Zic5	865	1.28671	1.53077e-21	1.03079	GCP	Cerebellar granule cell progenitors
chr15	82212815	82206952	2	Shisa8	539	1.64557	1.54701e-21	0.763259	GCP	Cerebellar granule cell progenitors
chr2	153031852	153055775	1	Xkr7	1629	1.39774	1.54701e-21	0.912559	GCP	Cerebellar granule cell progenitors
chr3	27317077	27342232	1	Tnfsf10	80	1.53996	1.64582e-21	0.322275	GCP	Cerebellar granule cell progenitors
chr11	6520958	6506548	2	Myo1g	83	1.27384	2.38634e-21	0.194367	GCP	Cerebellar granule cell progenitors
chr18	57638585	57632079	2	2210409D07Rik	389	1.75886	6.20249e-21	0.673384	GCP	Cerebellar granule cell progenitors
chr5	72752777	72695978	2	Txk	452	1.37372	4.16538e-20	0.336088	GCP	Cerebellar granule cell progenitors
chr7	46100764	46097123	2	Kcnj11	961	1.43304	2.74679e-19	0.902341	GCP	Cerebellar granule cell progenitors
chr2	28840406	28905575	1	Ddx31	309	1.3668	4.20136e-19	0.573614	GCP	Cerebellar granule cell progenitors
chr9	57998041	58027023	1	Cyp11a1	647	1.48885	5.12545e-19	0.592696	GCP	Cerebellar granule cell progenitors
chr1	31096454	31019188	2	Gm29669	109	1.6575	1.65737e-18	0.324043	GCP	Cerebellar granule cell progenitors
chr2	118772769	118778164	1	Phgr1	1218	2.39306	2.68602e-18	0.4903	GCP	Cerebellar granule cell progenitors
chr7	46976632	46987803	1	Gm9999	982	2.72713	5.39629e-18	0.332423	GCP	Cerebellar granule cell progenitors
chr14	51800046	51826359	1	AY358078	389	1.73508	1.19639e-17	0.149265	GCP	Cerebellar granule cell progenitors
chr15	10358533	10410153	1	Agxt2	44	1.30474	1.98155e-17	0.134232	GCP	Cerebellar granule cell progenitors
chr11	63004134	62990453	2	Cdrt4os1	593	1.38096	1.14893e-16	0.281924	GCP	Cerebellar granule cell progenitors
chr11	28681564	28693276	1	2810471M01Rik	176	1.36617	2.77897e-16	0.469265	GCP	Cerebellar granule cell progenitors
chr8	123158280	123142847	2	Sult5a1	1103	1.58038	6.81412e-16	0.270236	GCP	Cerebellar granule cell progenitors
chrX	142306198	142304753	2	Kcne1l	873	1.26857	9.11137e-16	0.802213	GCP	Cerebellar granule cell progenitors
chr12	84970886	84918148	2	Arel1	459	1.28509	1.63716e-15	0.21568	GCP	Cerebellar granule cell progenitors
chr11	102624416	102619507	2	2810433D01Rik	1479	1.4538	3.72821e-15	0.381604	GCP	Cerebellar granule cell progenitors
chr12	99964499	100062682	1	Kcnk13	550	1.26312	1.34047e-14	0.399216	GCP	Cerebellar granule cell progenitors
chr15	84105754	84076097	2	Sult4a1	582	1.42194	1.5165e-14	0.423842	GCP	Cerebellar granule cell progenitors
chr1	131744022	131770405	1	Slc26a9	770	1.32437	2.93959e-14	0.368345	GCP	Cerebellar granule cell progenitors
chr14	51773590	51763892	2	Ang4	388	1.30683	5.10788e-14	0.177049	GCP	Cerebellar granule cell progenitors
chr18	35740554	35733678	2	Tmem173	183	1.56258	9.81489e-14	0.50801	GCP	Cerebellar granule cell progenitors
chr8	123130106	123130172	1	Mir7080	1102	1.32099	1.2157e-13	0.347197	GCP	Cerebellar granule cell progenitors
chr14	55884256	55878920	2	Cbln3	492	1.42043	1.32876e-13	0.574509	GCP	Cerebellar granule cell progenitors
chr17	78906992	78883938	2	Sult6b1	1095	1.7447	1.92149e-13	0.24077	GCP	Cerebellar granule cell progenitors
chr15	78206351	78191117	2	Pvalb	421	1.28	2.82466e-13	0.456554	GCP	Cerebellar granule cell progenitors
chr9	51213690	51240079	1	Pou2af1	551	1.48374	3.14151e-13	0.266458	GCP	Cerebellar granule cell progenitors
chr15	75862339	75867404	1	Gsdmd	333	1.51547	3.64721e-13	0.429696	GCP	Cerebellar granule cell progenitors
chr5	114273761	114254164	2	Foxn4	825	1.39217	5.55361e-13	0.514632	GCP	Cerebellar granule cell progenitors
chr14	55884969	55896781	1	Khnyn	493	1.38756	5.96766e-13	0.422425	GCP	Cerebellar granule cell progenitors
chr16	88728862	88729611	1	Krtap13-1	654	1.89534	8.13467e-13	0.393343	GCP	Cerebellar granule cell progenitors
chr1	185455568	185447116	2	Gm2061	1286	1.2796	1.61071e-12	0.349421	GCP	Cerebellar granule cell progenitors
chr11	94704499	94694498	2	Gm11541	1171	1.5916	1.87061e-12	0.387809	GCP	Cerebellar granule cell progenitors
chr19	5986143	5970234	2	Slc22a20	127	1.8802	2.03968e-12	0.293569	GCP	Cerebellar granule cell progenitors
chr2	162987481	163014139	1	Sgk2	1770	1.28038	2.04975e-12	0.17038	GCP	Cerebellar granule cell progenitors
chr3	90608522	90611780	1	S100a5	523	2.17527	4.88435e-12	0.268425	GCP	Cerebellar granule cell progenitors
chr4	133518963	133530790	1	Kdf1	1044	1.32122	2.45584e-11	0.158932	GCP	Cerebellar granule cell progenitors
chr14	95881266	95882775	1	4921530L21Rik	778	1.35546	3.09259e-11	0.634583	GCP	Cerebellar granule cell progenitors
chr7	43533171	43527456	2	Cd33	801	1.73026	1.04076e-10	0.12408	GCP	Cerebellar granule cell progenitors
chr2	27072161	27061636	2	Mymk	281	1.49529	1.35422e-10	0.337289	GCP	Cerebellar granule cell progenitors
chr9	121587020	121614255	1	Lyzl4os	1297	1.34336	1.41029e-10	0.31753	GCP	Cerebellar granule cell progenitors
chr8	122422085	122423639	1	Il17c	1077	2.64091	1.98356e-10	0.399893	GCP	Cerebellar granule cell progenitors
chr13	93094833	93098968	1	A630019I02Rik	746	1.27519	2.48719e-10	0.32023	GCP	Cerebellar granule cell progenitors
chr3	90612894	90614414	1	S100a6	524	1.45304	2.63737e-10	0.340411	GCP	Cerebellar granule cell progenitors
chr7	24445682	24431926	2	Irgc1	446	1.38835	4.63403e-10	0.182452	GCP	Cerebellar granule cell progenitors
chr19	34965396	34965469	1	Mir1950	521	1.33899	7.83562e-10	0.253327	GCP	Cerebellar granule cell progenitors
chr7	45103822	45092993	2	Fcgrt	889	1.3079	1.27587e-09	0.251522	GCP	Cerebellar granule cell progenitors
chr16	22918382	22939768	1	Fetub	262	1.80297	2.25576e-09	0.138158	GCP	Cerebellar granule cell progenitors
chr11	99986593	99984703	2	Krtap16-1	1362	1.47045	2.40569e-09	0.470522	GCP	Cerebellar granule cell progenitors
chr1	91406029	91404879	2	1700020N18Rik	590	2.0422	4.5357e-09	0.233489	GCP	Cerebellar granule cell progenitors
chr6	48895255	48909187	1	Aoc1	345	1.3036	4.87215e-09	0.152844	GCP	Cerebellar granule cell progenitors
chr11	99543158	99537485	2	Krt40	1328	1.47504	5.7353e-09	0.187937	GCP	Cerebellar granule cell progenitors
chr5	87254788	87240492	2	Ugt2b37	526	1.38506	6.34818e-09	0.148871	GCP	Cerebellar granule cell progenitors
chr11	69696098	69686240	2	Tnfsf12	688	1.36635	1.00575e-08	0.170606	GCP	Cerebellar granule cell progenitors
chr4	133553376	133556686	1	Nr0b2	1046	1.29821	4.45187e-08	0.078694	GCP	Cerebellar granule cell progenitors
chr4	58987078	58965590	2	Ptgr1	367	1.2594	4.51062e-08	0.214776	GCP	Cerebellar granule cell progenitors
chrX	21484624	21488833	1	Agtr2	162	1.73918	7.79198e-08	0.263669	GCP	Cerebellar granule cell progenitors
chr8	95576340	95559133	2	Prss54	805	1.73093	8.44468e-08	0.189378	GCP	Cerebellar granule cell progenitors
chr4	52825399	52826358	1	Olfr275	324	1.37875	1.11125e-07	0.0920164	GCP	Cerebellar granule cell progenitors
chr16	66657118	66664626	1	1700010K23Rik	588	1.53231	1.5202e-07	0.263404	GCP	Cerebellar granule cell progenitors
chr5	87490871	87459490	2	Ugt2a1	530	1.61557	1.95176e-07	0.119481	GCP	Cerebellar granule cell progenitors
chr4	107953932	107960721	1	4930407G08Rik	643	1.44195	2.52345e-07	0.217606	GCP	Cerebellar granule cell progenitors
chr17	31129611	31125306	2	Tff3	454	1.28013	2.55e-07	0.331696	GCP	Cerebellar granule cell progenitors
chr17	34377132	34386028	1	Btnl1	563	1.65333	2.64253e-07	0.173943	GCP	Cerebellar granule cell progenitors
chr12	93444823	93416457	2	4930559C10Rik	532	1.25679	3.61826e-07	0.21169	GCP	Cerebellar granule cell progenitors
chr5	87482258	87459490	2	Ugt2a2	529	1.924	4.40694e-07	0.147363	GCP	Cerebellar granule cell progenitors
chr8	106587143	106594820	1	1110028F18Rik	911	1.34539	4.92474e-07	0.121485	GCP	Cerebellar granule cell progenitors
chr5	100719683	100679486	2	Hpse	659	1.25445	5.29739e-07	0.190495	GCP	Cerebellar granule cell progenitors
chr17	56734228	56739292	1	Fut4-ps1	975	1.33721	5.66576e-07	0.184486	GCP	Cerebellar granule cell progenitors
chr14	56082468	56082401	2	Mir6949	504	2.08504	9.01456e-07	0.237649	GCP	Cerebellar granule cell progenitors
chr15	74746687	74742839	2	Slurp2	307	1.34406	9.01456e-07	0.35308	GCP	Cerebellar granule cell progenitors
chr5	92603051	92606579	1	Stbd1	606	1.33616	1.11855e-06	0.409119	GCP	Cerebellar granule cell progenitors
chr19	3958808	3970438	1	Aldh3b3	17	1.82447	1.49371e-06	0.145168	GCP	Cerebellar granule cell progenitors
chr8	3694174	3681737	2	Fcer2a	19	1.37407	1.76781e-06	0.166602	GCP	Cerebellar granule cell progenitors
chr14	37110101	37102140	2	2610528A11Rik	251	1.74203	2.79629e-06	0.195704	GCP	Cerebellar granule cell progenitors
chrX	61709616	61710950	1	Ldoc1	386	1.3043	3.57673e-06	0.2367	GCP	Cerebellar granule cell progenitors
chr3	90603770	90606045	1	S100a4	522	2.01055	6.16798e-06	0.195758	GCP	Cerebellar granule cell progenitors
chr1	94797442	94802472	1	4930440C22Rik	646	1.25272	2.72181e-05	0.294304	GCP	Cerebellar granule cell progenitors
chrX	94798289	94791285	2	Zxda	596	1.82565	3.43972e-05	0.0529364	GCP	Cerebellar granule cell progenitors
chr9	58159221	58156264	2	Islr	651	1.62561	3.4774e-05	0.474084	GCP	Cerebellar granule cell progenitors
chr9	22114013	22113944	2	Mir7084	197	2.59872	3.81363e-05	0.171758	GCP	Cerebellar granule cell progenitors
chr16	88627666	88626788	2	2310079G19Rik	650	1.56344	3.8476e-05	0.257119	GCP	Cerebellar granule cell progenitors
chr3	92765065	92763215	2	Lce1h	561	2.05518	4.13837e-05	0.13115	GCP	Cerebellar granule cell progenitors
chrX	78369643	78371128	1	4930480E11Rik	547	1.44347	5.97074e-05	0.0619179	GCP	Cerebellar granule cell progenitors
chr11	116775507	116738994	2	St6galnac1	1705	1.28742	6.08321e-05	0.0347269	GCP	Cerebellar granule cell progenitors
chr2	164656046	164657368	1	Wfdc10	1825	1.40391	6.16956e-05	0.139581	GCP	Cerebellar granule cell progenitors
chr8	19239916	19242143	1	Defb46	130	3.89587	6.21626e-05	0.0951479	GCP	Cerebellar granule cell progenitors
chr6	40585805	40574898	2	Clec5a	237	1.76759	6.67263e-05	0.0610001	GCP	Cerebellar granule cell progenitors
chr11	58199556	58207592	1	Igtp	456	1.50651	0.000100658	0.0884807	GCP	Cerebellar granule cell progenitors
chr4	4077514	4056665	2	Sdr16c6	14	1.25839	0.000108602	0.126474	GCP	Cerebellar granule cell progenitors
chr2	121387168	121363727	2	Strc	1288	1.34097	0.000117741	0.0834394	GCP	Cerebellar granule cell progenitors
chr8	3720651	3716071	2	Clec4g	20	1.66783	0.000168213	0.169932	GCP	Cerebellar granule cell progenitors
chr1	90953108	90954012	1	Prlh	579	1.28137	0.000179881	0.175415	GCP	Cerebellar granule cell progenitors
chrX	53048078	53047997	2	Mir450b	321	1.45483	0.000187541	0.298815	GCP	Cerebellar granule cell progenitors
chr12	87238601	87221123	2	Noxred1	498	1.27729	0.000198745	0.0830739	GCP	Cerebellar granule cell progenitors
chr7	19692659	19689480	2	Apoc1	344	1.68777	0.000241673	0.191312	GCP	Cerebellar granule cell progenitors
chr16	58761240	58760152	2	Olfr172	541	1.41264	0.000246399	0.0791663	GCP	Cerebellar granule cell progenitors
chr14	37068029	37073735	1	Lrit2	249	1.73201	0.000340089	0.081696	GCP	Cerebellar granule cell progenitors
chr16	59362216	59361316	2	Olfr209	567	2.06887	0.000377654	0.0445873	GCP	Cerebellar granule cell progenitors
chr14	56085197	56082163	2	Mcpt8	503	1.88288	0.000387857	0.139125	GCP	Cerebellar granule cell progenitors
chr9	22117169	22112989	2	Elof1	196	2.10066	0.000609578	0.102156	GCP	Cerebellar granule cell progenitors
chr17	29135056	29148976	1	Rab44	429	1.31973	0.000708987	0.180692	GCP	Cerebellar granule cell progenitors
chr9	36693189	36668856	2	1700027I24Rik	280	1.84047	0.0007587	0.0467597	GCP	Cerebellar granule cell progenitors
chr19	20405288	20422785	1	1500015L24Rik	407	1.28222	0.000792822	0.105813	GCP	Cerebellar granule cell progenitors
chr9	39702767	39701832	2	Olfr149	378	1.81748	0.00109318	0.118068	GCP	Cerebellar granule cell progenitors
chr9	40093558	40092017	2	Olfr983	397	2.71522	0.00166043	0.0388542	GCP	Cerebellar granule cell progenitors
chr3	144819494	144796559	2	Clca3a2	1057	1.35699	0.00189888	0.065618	GCP	Cerebellar granule cell progenitors
chrX	150313364	150312951	2	Gm15104	912	1.54511	0.00196605	0.0843799	GCP	Cerebellar granule cell progenitors
chr7	127137823	127132232	2	Spn	1853	1.41525	0.00196805	0.155495	GCP	Cerebellar granule cell progenitors
chr7	140162948	140162010	2	Olfr522	2018	1.89037	0.00248058	0.0718461	GCP	Cerebellar granule cell progenitors
chr8	104867424	104874083	1	Ces2d-ps	841	1.801	0.00259359	0.0129281	GCP	Cerebellar granule cell progenitors
chr7	30698926	30700534	1	2200002J24Rik	673	1.64991	0.00288271	0.0613122	GCP	Cerebellar granule cell progenitors
chr18	36695925	36684923	2	E230025N22Rik	200	1.2948	0.00510777	0.0394127	GCP	Cerebellar granule cell progenitors
chrX	136183245	136183360	1	Mir6383	818	1.9359	0.00591242	0.0907393	GCP	Cerebellar granule cell progenitors
chr16	59075078	59074155	2	Olfr190	551	1.26529	0.00718573	0.0475893	GCP	Cerebellar granule cell progenitors
chr4	144408464	144391674	2	Pramef12	1263	1.30392	0.00843999	0.0788789	GCP	Cerebellar granule cell progenitors
chr9	108914619	108915563	1	Tmem89	1146	1.29651	0.00870501	0.24791	GCP	Cerebellar granule cell progenitors
chrX	107255878	107296769	1	Gpr174	716	1.25939	0.00940223	0.0446551	GCP	Cerebellar granule cell progenitors
chr13	27094189	27100260	1	Prl3d1	236	1.78504	0.00955645	0.0664969	GCP	Cerebellar granule cell progenitors
chr19	44757394	44837871	1	Pax2	646	1.43239	1.04811e-28	1.10574	IN	Cerebellar GABAergic interneurons
chr2	136057927	136069917	1	Lamp5	1477	1.89299	1.19387e-23	1.0181	IN	Cerebellar GABAergic interneurons
chr6	55684571	55694574	1	Gm3279	426	1.38273	2.89827e-12	0.603354	IN	Cerebellar GABAergic interneurons
chr9	77399416	77366412	2	5730403I07Rik	846	1.26169	9.63267e-11	0.380321	IN	Cerebellar GABAergic interneurons
chr14	54994549	54970688	2	Myh7	451	1.62288	8.97774e-09	0.257815	IN	Cerebellar GABAergic interneurons
chr2	88339567	88340514	1	Olfr1176	898	1.91475	2.07266e-08	0.259373	IN	Cerebellar GABAergic interneurons
chr2	152951582	152940995	2	Dusp15	1626	1.25881	1.39585e-07	0.321762	IN	Cerebellar GABAergic interneurons
chr10	112726926	112785599	1	1700010J16Rik	879	1.35922	1.672e-06	0.191343	IN	Cerebellar GABAergic interneurons
chr6	122553809	122564180	1	Aicda	950	1.3024	1.80115e-06	0.321328	IN	Cerebellar GABAergic interneurons
chr14	54968787	54974349	1	Mhrt	450	1.55015	1.94494e-06	0.26636	IN	Cerebellar GABAergic interneurons
chr18	61105572	61131139	1	Csf1r	421	1.6355	9.16659e-06	0.156858	IN	Cerebellar GABAergic interneurons
chr9	92275602	92297752	1	Plscr2	939	2.03119	2.70946e-05	0.198074	IN	Cerebellar GABAergic interneurons
chr11	46571513	46589232	1	BC053393	288	2.14793	2.81071e-05	0.122919	IN	Cerebellar GABAergic interneurons
chr7	61837402	61837311	2	Mir344c	1052	1.66993	3.02361e-05	0.531784	IN	Cerebellar GABAergic interneurons
chr16	26755502	26714682	2	Gm20319	291	1.45047	3.74163e-05	0.200528	IN	Cerebellar GABAergic interneurons
chrX	62283499	62292078	1	4933402E13Rik	387	1.57006	7.98076e-05	0.0866048	IN	Cerebellar GABAergic interneurons
chr2	88275047	88274109	2	Olfr1173	897	1.8814	0.000194344	0.105397	IN	Cerebellar GABAergic interneurons
chr12	36090379	36091829	1	Gm5434	171	1.32043	0.000235746	0.298557	IN	Cerebellar GABAergic interneurons
chr7	6706760	6707624	1	Peg3os	120	2.84852	0.000264116	0.169908	IN	Cerebellar GABAergic interneurons
chr8	122622375	122622265	2	Mir6396	1091	1.99866	0.000270553	0.340091	IN	Cerebellar GABAergic interneurons
chr11	51688634	51685385	2	0610009B22Rik	374	2.63704	0.00030189	0.0834148	IN	Cerebellar GABAergic interneurons
chr1	107161114	107153961	2	Serpinb3b	683	1.64391	0.000527168	0.0657577	IN	Cerebellar GABAergic interneurons
chr17	34145416	34160229	1	H2-DMb1	549	1.72165	0.000545001	0.13724	IN	Cerebellar GABAergic interneurons
chr14	54975776	54975700	2	Mir208b	452	1.53785	0.0010259	0.223384	IN	Cerebellar GABAergic interneurons
chr8	122622735	122619471	2	Pabpn1l	1090	1.48754	0.00149936	0.255423	IN	Cerebellar GABAergic interneurons
chr3	145032776	145004537	2	Clca1	1062	1.63618	0.00246554	0.0956201	IN	Cerebellar GABAergic interneurons
chr3	107943749	107938848	2	Gstm6	828	1.54775	0.00256153	0.299083	IN	Cerebellar GABAergic interneurons
chr3	20222359	20222290	2	Mir7007	69	1.49422	0.00287757	0.107622	IN	Cerebellar GABAergic interneurons
chr5	135563569	135560448	2	Ccl26	1109	1.43635	0.00301605	0.144734	IN	Cerebellar GABAergic interneurons
chr14	64085389	64075443	2	Prss55	605	1.34005	0.00363056	0.300144	IN	Cerebellar GABAergic interneurons
chr17	38148590	38149528	1	Olfr133	758	2.25295	0.00391913	0.278865	IN	Cerebellar GABAergic interneurons
chr2	88225030	88224080	2	Olfr1170	896	1.81618	0.00470773	0.0997577	IN	Cerebellar GABAergic interneurons
chr17	34145416	34160229	1	H2-DMb2	550	1.31537	0.00489386	0.135817	IN	Cerebellar GABAergic interneurons
chr7	102803480	102804430	1	Olfr564	1421	1.57766	0.00847169	0.100664	IN	Cerebellar GABAergic interneurons
chr7	4725251	4706832	2	Tmem150b	56	1.31274	0.0086672	0.101565	IN	Cerebellar GABAergic interneurons
chr19	44757394	44837871	1	Pax2	646	2.46465	2.05007e-56	2.74269	INe	GABAergic interneurons in CN
chr11	98329645	98325417	2	Neurod2	1281	1.96642	2.28304e-39	3.45768	INe	GABAergic interneurons in CN
chr2	158610723	158595472	2	Gm14204	1748	1.80965	8.0832e-38	2.90849	INe	GABAergic interneurons in CN
chr9	64385626	64709205	1	Megf11	725	1.31804	3.65323e-34	2.14028	INe	GABAergic interneurons in CN
chr11	98262606	98262662	1	Mir5119	1280	1.53976	2.10414e-24	1.69514	INe	GABAergic interneurons in CN
chr2	70562129	70602014	1	Gad1	634	1.54441	8.00511e-24	1.32949	INe	GABAergic interneurons in CN
chr3	102010145	102015492	1	Nhlh2	742	1.25715	8.00511e-24	2.13911	INe	GABAergic interneurons in CN
chr17	25081114	25057702	2	Tmem204	297	2.73705	1.50994e-23	0.908547	INe	GABAergic interneurons in CN
chr3	102086455	102146514	1	Casq2	743	1.26107	1.57662e-20	0.603331	INe	GABAergic interneurons in CN
chr2	158610758	158615747	1	Slc32a1	1749	1.65728	4.20466e-19	2.03832	INe	GABAergic interneurons in CN
chr11	99986593	99984703	2	Krtap16-1	1362	2.83866	9.35276e-19	1.41962	INe	GABAergic interneurons in CN
chr6	41521776	41525079	1	Prss2	254	1.88619	2.70468e-18	0.414409	INe	GABAergic interneurons in CN
chr5	98180869	98187448	1	Prdm8	638	1.25211	7.86342e-18	1.47746	INe	GABAergic interneurons in CN
chr6	91807393	91761509	2	Grip2	747	1.58215	1.16194e-17	0.648449	INe	GABAergic interneurons in CN
chr16	23609919	23614222	1	Rtp4	276	1.45818	8.61112e-17	0.81878	INe	GABAergic interneurons in CN
chr9	122294423	122175874	2	Ano10	1314	1.47817	1.3159e-16	0.644669	INe	GABAergic interneurons in CN
chr16	11008898	11015184	1	Gm4262	78	2.58369	3.09126e-15	0.471291	INe	GABAergic interneurons in CN
chr19	47178820	47259441	1	Neurl1a	703	1.30738	3.51059e-15	0.79425	INe	GABAergic interneurons in CN
chr19	44562854	44576274	1	Hif1an	645	1.28366	9.91881e-15	0.51147	INe	GABAergic interneurons in CN
chr11	84068577	84048045	2	Dusp14	1048	1.83717	1.24129e-14	0.703281	INe	GABAergic interneurons in CN
chr1	134549682	134540941	2	Mgat4e	823	1.52431	4.00872e-14	0.271514	INe	GABAergic interneurons in CN
chr7	49910299	49959493	1	Slc6a5	1011	1.37167	4.10479e-14	0.745146	INe	GABAergic interneurons in CN
chr16	56927927	56914344	2	Lnp1	525	2.58528	1.07253e-13	0.67778	INe	GABAergic interneurons in CN
chr1	158505625	158505733	1	Mir488	974	1.88383	1.13163e-13	1.14175	INe	GABAergic interneurons in CN
chr11	49901835	49980223	1	Rasgef1c	335	1.29424	1.46772e-13	0.765943	INe	GABAergic interneurons in CN
chr19	11604804	11586606	2	Ms4a6d	298	2.12088	8.17733e-13	0.283277	INe	GABAergic interneurons in CN
chr5	31093527	31086106	2	Slc30a3	203	1.52797	1.69549e-12	1.03877	INe	GABAergic interneurons in CN
chr8	31367749	31382439	1	7420700N18Rik	274	1.28646	3.84837e-12	0.304084	INe	GABAergic interneurons in CN
chr11	119547820	119538719	2	Nptx1	1760	1.3643	4.96636e-12	0.981183	INe	GABAergic interneurons in CN
chr7	109083331	109034319	2	Ric3	1650	1.74371	6.31993e-12	0.523054	INe	GABAergic interneurons in CN
chr19	53255205	53248736	2	1700001K23Rik	725	1.67486	8.97901e-12	0.497142	INe	GABAergic interneurons in CN
chr6	30165992	30165918	2	Mir182	137	2.49553	2.46218e-11	1.04071	INe	GABAergic interneurons in CN
chr1	164796732	164824266	1	Dpt	1035	1.54451	2.66558e-11	0.577419	INe	GABAergic interneurons in CN
chr8	57455923	57477585	1	Scrg1	400	1.70651	3.17861e-11	0.389182	INe	GABAergic interneurons in CN
chr19	44835938	44828493	2	1700039E22Rik	648	1.31842	3.50031e-11	0.727277	INe	GABAergic interneurons in CN
chr17	73950196	73883895	2	Xdh	1073	1.6322	9.51476e-11	0.449047	INe	GABAergic interneurons in CN
chr17	25952565	25946392	2	A930017K11Rik	348	1.88124	1.30798e-10	0.646895	INe	GABAergic interneurons in CN
chr9	92192936	92209698	1	Plscr5	936	1.55592	1.42202e-10	0.607118	INe	GABAergic interneurons in CN
chr14	8259019	8225511	2	Acox2	32	2.33584	2.64078e-10	0.480632	INe	GABAergic interneurons in CN
chr1	134494660	134507885	1	Rabif	822	1.34063	7.61517e-10	0.559034	INe	GABAergic interneurons in CN
chr16	76779092	76751793	2	Gm30790	607	1.42368	1.42014e-09	0.266531	INe	GABAergic interneurons in CN
chr9	45370185	45396159	1	Fxyd6	482	1.40152	1.63246e-09	0.718382	INe	GABAergic interneurons in CN
chr7	121981693	121922839	2	Cog7	1772	1.30584	2.11011e-09	0.464976	INe	GABAergic interneurons in CN
chr9	103480328	103424924	2	Bfsp2	1026	1.31305	2.95839e-09	0.445794	INe	GABAergic interneurons in CN
chr16	93603815	93583460	2	Setd4	726	1.53225	3.46587e-09	0.17551	INe	GABAergic interneurons in CN
chr15	69924233	70078204	1	Gm19782	283	1.44873	5.06177e-09	0.456179	INe	GABAergic interneurons in CN
chr9	107935920	107949691	1	Camkv	1104	1.45973	5.34786e-09	0.487493	INe	GABAergic interneurons in CN
chr5	146948657	146955614	1	Gtf3a	1333	1.46515	5.51053e-09	0.762081	INe	GABAergic interneurons in CN
chr17	80896793	80933447	1	C230072F16Rik	1119	1.36186	5.89998e-09	0.502125	INe	GABAergic interneurons in CN
chr7	75308696	75331419	1	1500012K07Rik	1130	1.46665	6.78138e-09	0.492321	INe	GABAergic interneurons in CN
chr2	27142477	27110379	2	Fam163b	283	1.73376	1.15561e-08	0.375017	INe	GABAergic interneurons in CN
chr7	145314835	145324059	1	Mrgprd	2169	1.56188	1.28467e-08	0.166916	INe	GABAergic interneurons in CN
chr16	49980460	49997475	1	Gm6936	496	1.46035	1.58846e-08	0.538486	INe	GABAergic interneurons in CN
chr2	136057927	136069917	1	Lamp5	1477	1.38489	1.65235e-08	0.588808	INe	GABAergic interneurons in CN
chr2	4976122	4985748	1	Ucma	18	2.09779	1.70306e-08	0.480574	INe	GABAergic interneurons in CN
chr6	43309554	43303674	2	Nobox	304	1.39488	2.87301e-08	0.368341	INe	GABAergic interneurons in CN
chr6	30169551	30169446	2	Mir96	138	1.80717	3.09412e-08	1.06716	INe	GABAergic interneurons in CN
chr15	99601400	99605477	1	Aqp6	777	1.4544	3.11947e-08	1.15892	INe	GABAergic interneurons in CN
chr6	30169737	30169668	2	Mir183	139	1.83422	3.78464e-08	1.06326	INe	GABAergic interneurons in CN
chr19	44808406	44808529	1	Mir6405	647	1.87443	4.46464e-08	0.572801	INe	GABAergic interneurons in CN
chr9	89211190	89240225	1	Mthfs	923	1.66367	5.23125e-08	0.26603	INe	GABAergic interneurons in CN
chr11	59921499	59921889	1	1810063I02Rik	526	1.80646	7.62496e-08	0.46344	INe	GABAergic interneurons in CN
chr5	97392330	97382209	2	Naa11	634	1.59782	7.84779e-08	0.208615	INe	GABAergic interneurons in CN
chr11	105967945	105989964	1	Ace	1532	1.66281	9.4523e-08	0.27347	INe	GABAergic interneurons in CN
chr15	80091334	80119501	1	Syngr1	492	1.37668	9.4523e-08	0.413652	INe	GABAergic interneurons in CN
chr1	75435943	75443176	1	Gmppa	450	1.2555	2.22533e-07	0.689926	INe	GABAergic interneurons in CN
chr6	85513542	85511122	2	Egr4	635	1.34182	2.4256e-07	0.690057	INe	GABAergic interneurons in CN
chr3	108890008	108853678	2	Fndc7	858	1.35542	2.62443e-07	0.496011	INe	GABAergic interneurons in CN
chr19	11536849	11558466	1	Ms4a4d	297	1.45279	2.83592e-07	0.0984662	INe	GABAergic interneurons in CN
chr4	106622449	106640187	1	Ttc22	618	1.32617	5.89255e-07	0.400024	INe	GABAergic interneurons in CN
chr16	8425136	8409276	2	Tmem114	50	1.57013	1.07054e-06	0.382007	INe	GABAergic interneurons in CN
chr10	79637918	79617934	2	Shc2	549	1.43159	1.45452e-06	0.389483	INe	GABAergic interneurons in CN
chr17	47436639	47470638	1	AI661453	873	1.42126	2.08976e-06	0.363608	INe	GABAergic interneurons in CN
chr11	71285232	71242430	2	Nlrp1c-ps	772	1.55179	2.26801e-06	0.118206	INe	GABAergic interneurons in CN
chrX	98148757	98323218	1	Ar	614	1.34165	2.41126e-06	0.280787	INe	GABAergic interneurons in CN
chr9	77399416	77366412	2	5730403I07Rik	846	1.43308	2.77177e-06	0.458051	INe	GABAergic interneurons in CN
chr18	61484607	61470225	2	A530050N04Rik	428	1.62355	2.84753e-06	0.531189	INe	GABAergic interneurons in CN
chr5	92363296	92359544	2	Cxcl11	601	1.47187	5.41909e-06	0.647892	INe	GABAergic interneurons in CN
chr12	58211804	58216036	1	Sstr1	256	1.27048	6.38395e-06	0.721939	INe	GABAergic interneurons in CN
chr10	79862587	79862652	1	Mir6910	566	1.55012	7.19737e-06	0.943933	INe	GABAergic interneurons in CN
chr12	73409563	73364075	2	D830013O20Rik	336	1.37851	7.5942e-06	0.406024	INe	GABAergic interneurons in CN
chr18	34542328	34548061	1	Wnt8a	154	1.72831	8.55597e-06	0.545993	INe	GABAergic interneurons in CN
chr16	36784962	36750164	2	Slc15a2	401	1.57684	1.08888e-05	0.174189	INe	GABAergic interneurons in CN
chrX	136927325	136928373	1	H2bfm	833	2.40749	1.29249e-05	0.127784	INe	GABAergic interneurons in CN
chr4	107968334	108013532	1	Slc1a7	644	1.30938	2.17365e-05	0.279831	INe	GABAergic interneurons in CN
chr13	55399648	55414695	1	Slc34a1	472	1.54054	2.40627e-05	0.481301	INe	GABAergic interneurons in CN
chr1	160978606	161003015	1	Serpinc1	988	1.93977	2.88897e-05	0.233642	INe	GABAergic interneurons in CN
chr11	99543158	99537485	2	Krt40	1328	2.29586	3.10123e-05	0.330078	INe	GABAergic interneurons in CN
chr8	84208672	84208758	1	Mir27a	659	1.98815	3.12307e-05	0.631659	INe	GABAergic interneurons in CN
chr8	84208815	84208921	1	Mir24-2	660	1.9909	3.12307e-05	0.631963	INe	GABAergic interneurons in CN
chr6	43153307	43154239	1	Olfr237-ps1	296	3.23348	5.65311e-05	0.171372	INe	GABAergic interneurons in CN
chr9	121792507	121784016	2	Hhatl	1305	1.86579	5.91719e-05	0.289868	INe	GABAergic interneurons in CN
chrX	56317608	56320664	1	1600025M17Rik	351	1.52427	9.72865e-05	0.199635	INe	GABAergic interneurons in CN
chr5	137836278	137821952	2	Pilra	1176	2.09674	0.000108463	0.180081	INe	GABAergic interneurons in CN
chrX	56212881	56189827	2	Gm773	350	1.42606	0.000122197	0.0677297	INe	GABAergic interneurons in CN
chr6	5256233	5220852	2	Pon3	19	1.66144	0.000132974	0.198017	INe	GABAergic interneurons in CN
chr17	79477885	79475624	2	4930429F11Rik	1102	1.25576	0.00015881	0.225689	INe	GABAergic interneurons in CN
chr5	135563569	135560448	2	Ccl26	1109	1.65302	0.000159205	0.263159	INe	GABAergic interneurons in CN
chr5	105139586	105115767	2	Gbp4	694	2.0743	0.000179617	0.170074	INe	GABAergic interneurons in CN
chr6	19555342	19555461	1	Mir6370	76	1.66361	0.000229535	0.295297	INe	GABAergic interneurons in CN
chr2	23207476	23267129	1	4931423N10Rik	159	1.46709	0.000273647	0.208848	INe	GABAergic interneurons in CN
chr18	35740554	35733678	2	Tmem173	183	1.34584	0.00034186	0.414483	INe	GABAergic interneurons in CN
chr2	113285732	113297190	1	Tmco5b	1175	1.25489	0.000382472	0.175672	INe	GABAergic interneurons in CN
chr4	133220809	133224554	1	Cd164l2	1035	1.4223	0.000389027	0.197443	INe	GABAergic interneurons in CN
chr17	12584189	12628488	1	Slc22a2	71	1.35822	0.000422049	0.223997	INe	GABAergic interneurons in CN
chr11	58455980	58454915	2	Olfr30	465	1.28567	0.000464321	0.134142	INe	GABAergic interneurons in CN
chr4	117096056	117116101	1	Ptch2	752	1.29918	0.000517221	0.33522	INe	GABAergic interneurons in CN
chr2	129309972	129299610	2	Il1a	1392	1.51266	0.000519211	0.0571284	INe	GABAergic interneurons in CN
chr8	11678750	11654921	2	1700016D06Rik	65	2.25831	0.000577847	0.203112	INe	GABAergic interneurons in CN
chr1	173333503	173331886	2	Ackr1	1163	1.35754	0.000585181	0.643517	INe	GABAergic interneurons in CN
chr19	11623719	11615520	2	Ms4a2	299	2.77647	0.000585181	0.196784	INe	GABAergic interneurons in CN
chr9	57606281	57599992	2	Cplx3	637	1.29621	0.000591092	0.27225	INe	GABAergic interneurons in CN
chr12	102899306	102900534	1	Cox8c	584	1.7013	0.000614836	0.227774	INe	GABAergic interneurons in CN
chr3	138186713	138164135	2	4930579F01Rik	1020	1.36236	0.000616692	0.264233	INe	GABAergic interneurons in CN
chr13	113037534	113037624	1	Mir449a	892	1.26381	0.000736416	0.940956	INe	GABAergic interneurons in CN
chr5	53707704	53698485	2	Cckar	379	1.25367	0.000751562	0.443389	INe	GABAergic interneurons in CN
chr4	129137060	129144593	1	Fndc5	947	1.43377	0.000850735	0.477304	INe	GABAergic interneurons in CN
chr13	113035983	113036091	1	Mir449c	890	1.31495	0.000979233	0.962527	INe	GABAergic interneurons in CN
chr8	84208907	84208825	2	Mir3074-2	661	1.55411	0.000987914	0.50746	INe	GABAergic interneurons in CN
chr11	116280939	116283938	1	Galr2	1687	1.41519	0.00107015	0.292669	INe	GABAergic interneurons in CN
chr13	113037419	113037498	1	Mir449b	891	1.28945	0.00112603	0.950402	INe	GABAergic interneurons in CN
chr1	31176435	31204725	1	Lgsn	111	1.62984	0.0011659	0.193054	INe	GABAergic interneurons in CN
chr6	43174858	43162454	2	1700024N05Rik	298	1.50553	0.00150124	0.214321	INe	GABAergic interneurons in CN
chr1	87574027	87597845	1	Neu2	543	1.28639	0.00155323	0.239817	INe	GABAergic interneurons in CN
chr2	25291220	25298928	1	Grin1os	200	1.31519	0.00157798	0.392612	INe	GABAergic interneurons in CN
chr14	66077769	66027322	2	Adam2	630	2.0724	0.00173342	0.11122	INe	GABAergic interneurons in CN
chr2	25289911	25291193	1	Lrrc26	199	1.36093	0.00180567	0.578183	INe	GABAergic interneurons in CN
chr11	46740223	46779578	1	Havcr1	292	1.92393	0.00223169	0.0879527	INe	GABAergic interneurons in CN
chr16	88751628	88750744	2	Krtap13	655	1.63366	0.00242966	0.190612	INe	GABAergic interneurons in CN
chr10	19622028	19634681	1	Il22ra2	88	1.39609	0.00254122	0.0976419	INe	GABAergic interneurons in CN
chr6	43167060	43167992	1	Olfr437	297	2.65527	0.0028671	0.233973	INe	GABAergic interneurons in CN
chr4	62434726	62427542	2	Rnf183	408	2.40293	0.00292041	0.171405	INe	GABAergic interneurons in CN
chr4	106617238	106590909	2	Lexm	617	1.74335	0.00320231	0.271041	INe	GABAergic interneurons in CN
chr6	122610071	122605403	2	Gdf3	952	2.16802	0.00337069	0.222946	INe	GABAergic interneurons in CN
chr11	75439501	75431736	2	Serpinf2	866	1.74931	0.00429935	0.145797	INe	GABAergic interneurons in CN
chr3	107221732	107211295	2	Cym	811	2.02401	0.00512507	0.11623	INe	GABAergic interneurons in CN
chr16	36934983	36963214	1	Hcls1	406	2.03607	0.00534825	0.177233	INe	GABAergic interneurons in CN
chr1	73398968	73430779	1	D530049I02Rik	395	1.61993	0.00618384	0.185987	INe	GABAergic interneurons in CN
chr14	65968483	65981548	1	Clu	628	1.29216	0.00628446	0.243365	INe	GABAergic interneurons in CN
chr4	148500462	148495280	2	Angptl7	1316	1.62338	0.00632699	0.355	INe	GABAergic interneurons in CN
chr10	79587136	79576477	2	Theg	547	1.44363	0.00785311	0.214338	INe	GABAergic interneurons in CN
chr11	4918516	4918918	1	AA413626	47	1.66127	0.00831814	0.26971	INe	GABAergic interneurons in CN
chr8	122432940	122424771	2	Cyba	1078	1.46717	0.00831814	0.200561	INe	GABAergic interneurons in CN
chr11	102624416	102619507	2	2810433D01Rik	1479	1.30432	0.00851226	0.285514	INe	GABAergic interneurons in CN
chr2	116067444	115861264	2	Meis2	1193	1.53721	6.21318e-76	1.91033	Isth	Isthmic nuclear cells
chr7	51621830	51671126	1	Slc17a6	1016	1.72047	4.16651e-64	1.18252	Isth	Isthmic nuclear cells
chr1	138847579	138825186	2	Lhx9	870	1.72588	6.66962e-40	1.08094	Isth	Isthmic nuclear cells
chr13	36734477	36725622	2	Nrn1	321	1.26109	9.71166e-37	1.4997	Isth	Isthmic nuclear cells
chr2	116067225	116085911	1	G630016G05Rik	1194	1.31107	2.48385e-32	0.83439	Isth	Isthmic nuclear cells
chr6	52313498	52318378	1	Evx1	396	1.91039	6.86548e-31	1.03624	Isth	Isthmic nuclear cells
chr6	52314832	52308389	2	Evx1os	395	1.80574	2.42295e-28	0.959123	Isth	Isthmic nuclear cells
chr2	38339281	38369737	1	Lhx2	497	1.32335	6.34099e-26	0.853916	Isth	Isthmic nuclear cells
chr2	115638725	115638813	1	Mir1951	1192	1.64748	2.53756e-22	0.604965	Isth	Isthmic nuclear cells
chr6	142473109	142422613	2	Gys2	1245	2.00055	5.41752e-22	0.35007	Isth	Isthmic nuclear cells
chr15	99099484	99104709	1	Dnajc22	763	1.7954	2.21575e-20	0.873002	Isth	Isthmic nuclear cells
chr15	99087728	99084754	2	C1ql4	762	1.6986	2.11728e-19	0.938449	Isth	Isthmic nuclear cells
chr2	71055606	70964561	2	Mettl8	637	1.28249	7.48892e-19	0.413222	Isth	Isthmic nuclear cells
chr2	74659557	74652991	2	Evx2	671	1.28757	4.59328e-15	0.643158	Isth	Isthmic nuclear cells
chrX	42502453	42522097	1	Sh2d1a	265	2.27681	9.30437e-12	0.171817	Isth	Isthmic nuclear cells
chr2	27162703	27144898	2	Dbhos	284	1.40611	2.91875e-08	0.146066	Isth	Isthmic nuclear cells
chr11	58379032	58390541	1	Lypd8	461	1.42699	6.89375e-08	0.0823449	Isth	Isthmic nuclear cells
chr2	58163974	58177063	1	Gm13546	560	1.28743	1.08295e-07	0.189758	Isth	Isthmic nuclear cells
chr1	164151835	164220277	1	F5	1028	1.51923	1.95409e-07	0.178809	Isth	Isthmic nuclear cells
chr14	76520855	76514558	2	4930444M15Rik	737	1.55396	2.38377e-07	0.360734	Isth	Isthmic nuclear cells
chr2	116076096	116074548	2	2810405F15Rik	1195	1.36675	2.74401e-07	0.333201	Isth	Isthmic nuclear cells
chr14	54968787	54974349	1	Mhrt	450	1.29066	1.03796e-06	0.181078	Isth	Isthmic nuclear cells
chr9	39909805	39910728	1	Olfr229	387	2.38472	2.92447e-06	0.171004	Isth	Isthmic nuclear cells
chr12	104214544	104221129	1	Serpina3f	613	1.49766	9.61258e-05	0.189148	Isth	Isthmic nuclear cells
chr3	96830065	96870926	1	Pdzk1	693	1.30479	0.000130641	0.0576386	Isth	Isthmic nuclear cells
chr9	39942262	39943194	1	Olfr974	388	1.96684	0.000171309	0.0462053	Isth	Isthmic nuclear cells
chr1	91145103	91170795	1	Rbm44	582	1.82115	0.000350823	0.0513594	Isth	Isthmic nuclear cells
chr3	96832070	96829826	2	4930442L01Rik	694	1.29094	0.00132501	0.0978029	Isth	Isthmic nuclear cells
chr9	39702767	39701832	2	Olfr149	378	1.95296	0.00199879	0.115969	Isth	Isthmic nuclear cells
chr1	174368919	174369848	1	Olfr417	1189	2.9181	0.00273538	0.105327	Isth	Isthmic nuclear cells
chr15	82794245	82790107	2	Cyp2d26	559	1.27692	0.00577242	0.0832773	Isth	Isthmic nuclear cells
chr7	86307111	86306185	2	Olfr309	1243	1.88329	0.00588113	0.0507351	Isth	Isthmic nuclear cells
chr6	128526720	128483567	2	Pzp	1073	1.59232	0.00675349	0.0663738	Isth	Isthmic nuclear cells
chr7	51621830	51671126	1	Slc17a6	1016	2.03799	6.91207e-88	1.56742	lCN	Lateral cerebellar nuclei
chr11	98329645	98325417	2	Neurod2	1281	1.2592	5.57341e-49	1.694	lCN	Lateral cerebellar nuclei
chr1	138847579	138825186	2	Lhx9	870	1.53732	3.12974e-42	0.916719	lCN	Lateral cerebellar nuclei
chr10	92165178	92081746	2	Rmst	764	1.30629	2.769e-38	0.720947	lCN	Lateral cerebellar nuclei
chr18	14232306	14278542	1	8430422H06Rik	62	1.27751	1.24642e-36	0.451852	lCN	Lateral cerebellar nuclei
chr1	132542940	132509425	2	Cntn2	787	1.29397	1.90432e-33	1.02201	lCN	Lateral cerebellar nuclei
chr11	99285238	99280093	2	Krt24	1317	1.99037	1.68094e-29	0.646016	lCN	Lateral cerebellar nuclei
chr10	13178023	13149644	2	Zc2hc1b	53	1.70444	3.80708e-25	0.427467	lCN	Lateral cerebellar nuclei
chr6	52313498	52318378	1	Evx1	396	1.44415	1.19847e-24	0.666145	lCN	Lateral cerebellar nuclei
chr16	88647796	88646824	2	Krtap26-1	651	1.75695	4.82738e-23	0.406756	lCN	Lateral cerebellar nuclei
chr10	92137223	92137140	2	Mir1251	765	1.3919	6.55683e-23	0.606957	lCN	Lateral cerebellar nuclei
chr13	118714699	118792573	1	Fgf10	920	1.35274	6.99743e-23	0.314652	lCN	Lateral cerebellar nuclei
chr1	85736606	85717083	2	A630001G21Rik	505	1.70014	8.46701e-23	0.420031	lCN	Lateral cerebellar nuclei
chr2	74659557	74652991	2	Evx2	671	1.32791	9.01232e-23	0.734301	lCN	Lateral cerebellar nuclei
chr8	68368459	68375710	1	1700125H03Rik	446	1.6562	1.13219e-22	0.581137	lCN	Lateral cerebellar nuclei
chr16	88627666	88626788	2	2310079G19Rik	650	2.28572	6.19199e-21	0.48327	lCN	Lateral cerebellar nuclei
chr6	41636405	41620619	2	Trpv6	256	1.64571	9.10424e-21	0.312979	lCN	Lateral cerebellar nuclei
chr16	38362190	38378216	1	Popdc2	423	1.62331	1.27168e-19	0.403857	lCN	Lateral cerebellar nuclei
chr13	75967739	75998968	1	Spata9	689	1.47359	7.44742e-19	0.252654	lCN	Lateral cerebellar nuclei
chr9	45182015	45249989	1	BC049352	477	1.75171	2.0611e-18	0.259473	lCN	Lateral cerebellar nuclei
chr2	27079381	27108613	1	Adamtsl2	282	1.3948	3.96844e-16	0.305918	lCN	Lateral cerebellar nuclei
chr9	106656109	106644534	2	Grm2	1070	1.4734	4.46267e-15	0.373496	lCN	Lateral cerebellar nuclei
chr6	52314832	52308389	2	Evx1os	395	1.40268	6.08475e-15	0.561092	lCN	Lateral cerebellar nuclei
chr11	84068577	84048045	2	Dusp14	1048	1.25007	8.61529e-15	0.307139	lCN	Lateral cerebellar nuclei
chr11	99322941	99315844	2	Krt25	1318	2.21954	3.82035e-14	0.276377	lCN	Lateral cerebellar nuclei
chr2	4976122	4985748	1	Ucma	18	1.58586	6.58009e-14	0.284762	lCN	Lateral cerebellar nuclei
chr11	99986593	99984703	2	Krtap16-1	1362	1.62127	1.41999e-13	0.5346	lCN	Lateral cerebellar nuclei
chr9	45204075	45172726	2	Tmprss4	476	1.94687	1.10028e-12	0.181703	lCN	Lateral cerebellar nuclei
chr8	84872111	84887446	1	Syce2	678	1.46009	3.60988e-12	0.271994	lCN	Lateral cerebellar nuclei
chr3	10197283	10179851	2	Pmp2	23	1.2832	4.06497e-12	0.334512	lCN	Lateral cerebellar nuclei
chr4	43700807	43695000	2	Olfr70	236	1.93663	4.88576e-12	0.269539	lCN	Lateral cerebellar nuclei
chr5	144050609	144019807	2	Ocm	1284	1.31629	5.27294e-12	0.161166	lCN	Lateral cerebellar nuclei
chr17	31129611	31125306	2	Tff3	454	1.45755	9.09604e-12	0.404154	lCN	Lateral cerebellar nuclei
chr11	99658959	99657942	2	Gm11563	1343	3.00952	1.50417e-11	0.26268	lCN	Lateral cerebellar nuclei
chr11	99772913	99771714	2	Gm11595	1345	1.38327	2.79496e-11	0.12399	lCN	Lateral cerebellar nuclei
chr13	100452864	100407770	2	Naip1	816	1.97293	1.57775e-10	0.130539	lCN	Lateral cerebellar nuclei
chr3	97628804	97655287	1	Fmo5	702	1.61277	2.69092e-10	0.177705	lCN	Lateral cerebellar nuclei
chr9	110636115	110635999	2	Mir8107	1191	1.76763	4.23031e-10	0.358514	lCN	Lateral cerebellar nuclei
chr1	162898712	162875047	2	Fmo2	1014	1.64382	4.58213e-10	0.174213	lCN	Lateral cerebellar nuclei
chr2	104559184	104571429	1	Platr14	1089	1.56635	6.91725e-10	0.145279	lCN	Lateral cerebellar nuclei
chr4	43706566	43705628	2	Olfr71	237	1.7272	7.2365e-10	0.32152	lCN	Lateral cerebellar nuclei
chr13	27312627	27319252	1	Prl6a1	242	1.68504	7.48843e-10	0.104541	lCN	Lateral cerebellar nuclei
chr13	27259489	27276660	1	Prl3a1	241	1.82596	8.73689e-10	0.0919016	lCN	Lateral cerebellar nuclei
chr7	128004378	128011393	1	Trim72	1903	1.49897	1.03618e-09	0.180623	lCN	Lateral cerebellar nuclei
chr1	132506230	132508639	1	Tmem81	786	1.87573	1.32122e-09	0.283418	lCN	Lateral cerebellar nuclei
chr9	57236556	57249864	1	Trcg1	626	1.46531	3.1246e-09	0.21417	lCN	Lateral cerebellar nuclei
chr2	153940862	153963852	1	Bpifb4	1648	1.66068	5.01174e-09	0.172223	lCN	Lateral cerebellar nuclei
chr13	117720011	117706764	2	4933413L06Rik	916	1.44349	1.82438e-08	0.23618	lCN	Lateral cerebellar nuclei
chr14	73206851	73206763	2	Mir687	707	1.7718	2.40375e-08	0.143848	lCN	Lateral cerebellar nuclei
chr5	90490714	90508907	1	Afp	569	1.38834	4.31229e-08	0.155986	lCN	Lateral cerebellar nuclei
chr7	110862953	110850607	2	Lyve1	1676	2.06821	7.03791e-08	0.126752	lCN	Lateral cerebellar nuclei
chr8	24725852	24677232	2	Adam3	221	1.62882	1.46837e-07	0.120217	lCN	Lateral cerebellar nuclei
chr9	7784390	7784440	1	Mir5618	29	1.64835	4.42738e-07	0.447094	lCN	Lateral cerebellar nuclei
chr14	56132593	56117619	2	Gzme	506	1.6287	4.91993e-07	0.0910041	lCN	Lateral cerebellar nuclei
chr11	67774608	67789613	1	Gsg1l2	629	1.35389	5.10968e-07	0.168613	lCN	Lateral cerebellar nuclei
chr17	25754378	25748613	2	Msln	326	1.45977	7.2648e-07	0.127855	lCN	Lateral cerebellar nuclei
chr8	64987644	64981651	2	Trim75	429	2.20398	1.61497e-06	0.15116	lCN	Lateral cerebellar nuclei
chr14	56132593	56129568	2	Gzmd	507	1.98251	5.54097e-06	0.146084	lCN	Lateral cerebellar nuclei
chr12	108851129	108856815	1	Slc25a47	662	1.50819	7.7551e-06	0.294166	lCN	Lateral cerebellar nuclei
chr11	58379032	58390541	1	Lypd8	461	1.27831	1.42563e-05	0.0692561	lCN	Lateral cerebellar nuclei
chr17	34377132	34386028	1	Btnl1	563	1.3581	1.53191e-05	0.159256	lCN	Lateral cerebellar nuclei
chr16	59039749	59035780	2	Olfr187	550	1.80511	3.46883e-05	0.0512459	lCN	Lateral cerebellar nuclei
chr16	59075078	59074155	2	Olfr190	551	2.05472	4.1939e-05	0.0659242	lCN	Lateral cerebellar nuclei
chr15	100353200	100384435	1	Methig1	794	1.94197	4.51031e-05	0.0597173	lCN	Lateral cerebellar nuclei
chr10	23949558	23950589	1	Taar3	131	1.46553	5.74227e-05	0.129785	lCN	Lateral cerebellar nuclei
chr14	41185198	41172212	2	Sftpd	265	1.36516	0.000122496	0.0870901	lCN	Lateral cerebellar nuclei
chr11	68888553	68895015	1	Rnf222	642	1.79775	0.000154385	0.0807029	lCN	Lateral cerebellar nuclei
chr2	25469749	25466712	2	Ptgds	214	1.38349	0.000245207	0.196506	lCN	Lateral cerebellar nuclei
chr3	92365187	92366442	1	Sprr2f	540	2.22454	0.000257681	0.118113	lCN	Lateral cerebellar nuclei
chr12	109720006	109720097	1	Mir667	708	1.66328	0.000271191	0.137422	lCN	Lateral cerebellar nuclei
chr2	154142880	154149217	1	Bpifa1	1652	1.54354	0.000356001	0.101723	lCN	Lateral cerebellar nuclei
chr1	174118014	174117091	2	Olfr231	1182	1.67302	0.00036436	0.0672705	lCN	Lateral cerebellar nuclei
chr16	88829009	88829844	1	Krtap15	659	1.6025	0.000385442	0.127852	lCN	Lateral cerebellar nuclei
chr16	88751628	88750744	2	Krtap13	655	1.40544	0.000413842	0.176049	lCN	Lateral cerebellar nuclei
chr13	63301283	63301199	2	Mir3074-1	571	1.28496	0.000464363	0.181582	lCN	Lateral cerebellar nuclei
chrX	67988451	67988374	2	Mir547	415	2.93582	0.000471185	0.0932358	lCN	Lateral cerebellar nuclei
chr7	26808927	26821197	1	Cyp2g1	517	1.69571	0.00108825	0.0850041	lCN	Lateral cerebellar nuclei
chr19	42280170	42280082	2	Mir3085	611	1.26442	0.00110738	0.173557	lCN	Lateral cerebellar nuclei
chr1	44218931	44204070	2	Mettl21e	222	1.3585	0.0011841	0.128131	lCN	Lateral cerebellar nuclei
chr4	106733915	106748292	1	Fam151a	622	1.41023	0.00128718	0.0548463	lCN	Lateral cerebellar nuclei
chr12	109722718	109722803	1	Mir376c	709	1.55588	0.00130931	0.144086	lCN	Lateral cerebellar nuclei
chr2	180070593	180085902	1	Mtg2	1980	1.34449	0.00143827	0.0190942	lCN	Lateral cerebellar nuclei
chr7	43660161	43651070	2	Siglece	806	2.36112	0.00174143	0.0553586	lCN	Lateral cerebellar nuclei
chr10	23960494	23961537	1	Taar4	132	1.68035	0.00204016	0.0729201	lCN	Lateral cerebellar nuclei
chr6	116493611	116494540	1	Olfr211	880	1.52817	0.00216944	0.137955	lCN	Lateral cerebellar nuclei
chr7	108323674	108322730	2	Olfr492	1627	1.32078	0.00269515	0.131951	lCN	Lateral cerebellar nuclei
chr2	25657952	25662230	1	Lcn5	228	1.38781	0.00399013	0.0759898	lCN	Lateral cerebellar nuclei
chr7	104085078	104084131	2	Olfr645	1495	3.33228	0.00419608	0.0325328	lCN	Lateral cerebellar nuclei
chr12	109723218	109723301	1	Mir654	710	1.41762	0.00449737	0.133852	lCN	Lateral cerebellar nuclei
chr11	99914751	99915671	1	Gm11565	1359	1.42595	0.00491172	0.0325594	lCN	Lateral cerebellar nuclei
chr7	140574155	140575087	1	Olfr538	2032	1.42546	0.00587055	0.0332849	lCN	Lateral cerebellar nuclei
chr3	96832070	96829826	2	4930442L01Rik	694	1.2733	0.00646464	0.0900635	lCN	Lateral cerebellar nuclei
chr12	109723458	109723539	1	Mir376b	711	1.36586	0.00733803	0.133207	lCN	Lateral cerebellar nuclei
chr2	86598809	86593885	2	Olfr1082	822	1.36976	0.00737443	0.0177971	lCN	Lateral cerebellar nuclei
chr14	64104235	64099295	2	4930471C04Rik	607	1.44248	0.0081816	0.0300102	lCN	Lateral cerebellar nuclei
chr11	99598106	99597348	2	Krtap9-3	1335	1.76447	0.00906982	0.051875	lCN	Lateral cerebellar nuclei
chr12	109723781	109723848	1	Mir376a	712	1.3295	0.00977378	0.128633	lCN	Lateral cerebellar nuclei
chr12	109571990	109572080	1	Mir673	669	1.59998	0.00985615	0.115893	lCN	Lateral cerebellar nuclei
chr1	167689558	167848733	1	Lmx1a	1069	1.92398	8.51965e-70	2.25171	mCN	Medial cerebellar nuclei
chr7	51621830	51671126	1	Slc17a6	1016	1.8776	1.31254e-58	1.42979	mCN	Medial cerebellar nuclei
chr2	28840406	28905575	1	Ddx31	309	1.88309	1.27806e-44	0.893383	mCN	Medial cerebellar nuclei
chr17	45523434	45542679	1	Tcte1	816	2.15585	2.30701e-43	1.08724	mCN	Medial cerebellar nuclei
chr8	87199850	87169747	2	Gm10637	719	1.3368	4.50621e-38	0.637663	mCN	Medial cerebellar nuclei
chr4	144786583	144777204	2	Gm438	1271	2.32677	1.01914e-33	0.329334	mCN	Medial cerebellar nuclei
chr5	97392417	97642179	1	4930467D21Rik	635	1.35559	2.5465e-30	0.665589	mCN	Medial cerebellar nuclei
chr11	26785108	26787860	1	Gm12070	174	1.42842	7.82124e-28	0.602713	mCN	Medial cerebellar nuclei
chr2	105661343	105657862	2	Paupar	1103	1.94505	2.73299e-27	0.994155	mCN	Medial cerebellar nuclei
chr13	114151592	114124348	2	A430090L17Rik	902	1.73412	1.80974e-26	0.546311	mCN	Medial cerebellar nuclei
chr10	13178023	13149644	2	Zc2hc1b	53	1.99885	2.46202e-26	0.419725	mCN	Medial cerebellar nuclei
chr2	61804453	61814114	1	Tbr1	582	1.40253	6.01105e-26	0.999402	mCN	Medial cerebellar nuclei
chr8	87472812	87525554	1	Gm2694	720	1.25448	1.76981e-25	0.69883	mCN	Medial cerebellar nuclei
chr13	102760255	102761896	1	1700099I09Rik	835	1.41109	4.75038e-23	0.757505	mCN	Medial cerebellar nuclei
chr5	97457008	97455161	2	Gk2	636	1.73186	2.72623e-22	0.593039	mCN	Medial cerebellar nuclei
chr4	101419289	101467771	1	Ak4	586	1.40944	2.81508e-22	0.481844	mCN	Medial cerebellar nuclei
chr17	25952565	25946392	2	A930017K11Rik	348	1.77157	1.85977e-21	0.688419	mCN	Medial cerebellar nuclei
chr18	42053710	42158695	1	Sh3rf2	300	1.44069	6.73839e-21	0.366535	mCN	Medial cerebellar nuclei
chr5	90490714	90508907	1	Afp	569	2.48585	1.11623e-20	0.389796	mCN	Medial cerebellar nuclei
chr2	78237547	78302230	1	Gm14461	707	1.49503	1.02098e-19	0.442085	mCN	Medial cerebellar nuclei
chr18	42196709	42178675	2	Plac8l1	301	1.74541	3.54075e-19	0.156938	mCN	Medial cerebellar nuclei
chr15	63479608	63414397	2	Gm20740	252	1.69171	4.12235e-19	0.290167	mCN	Medial cerebellar nuclei
chr15	80671847	80700425	1	Fam83f	502	1.42146	1.03197e-18	0.522646	mCN	Medial cerebellar nuclei
chr19	56461637	56486729	1	Plekhs1	748	1.73163	6.87037e-18	0.427972	mCN	Medial cerebellar nuclei
chr3	136449349	136435270	2	1700030L20Rik	1007	1.59151	1.09451e-16	0.471541	mCN	Medial cerebellar nuclei
chr9	103423578	103461260	1	5830418P13Rik	1025	1.26093	2.7176e-15	0.368513	mCN	Medial cerebellar nuclei
chr16	26991652	26957235	2	Gmnc	292	1.45609	5.54132e-15	0.37232	mCN	Medial cerebellar nuclei
chr1	18223564	18210053	2	Defb44-ps	66	1.39489	1.43568e-14	0.205448	mCN	Medial cerebellar nuclei
chr5	112255820	112269585	1	Crybb1	788	1.60201	3.94981e-14	0.296884	mCN	Medial cerebellar nuclei
chr7	145314835	145324059	1	Mrgprd	2169	1.53034	4.73102e-14	0.136317	mCN	Medial cerebellar nuclei
chr13	117720011	117706764	2	4933413L06Rik	916	1.68801	6.05852e-14	0.309014	mCN	Medial cerebellar nuclei
chr17	25081114	25057702	2	Tmem204	297	1.62555	7.42302e-14	0.316297	mCN	Medial cerebellar nuclei
chr4	52825399	52826358	1	Olfr275	324	1.94442	1.0223e-13	0.188329	mCN	Medial cerebellar nuclei
chr14	67859745	67859636	2	Mir6539	650	1.28645	3.1449e-13	0.90473	mCN	Medial cerebellar nuclei
chr1	162898712	162875047	2	Fmo2	1014	1.88561	7.80565e-13	0.235603	mCN	Medial cerebellar nuclei
chr2	129180673	129178148	2	AI847159	1387	1.60794	1.17502e-12	0.224753	mCN	Medial cerebellar nuclei
chr11	115615531	115607918	2	Mif4gd	1659	3.2777	2.59571e-12	0.204048	mCN	Medial cerebellar nuclei
chr7	46715676	46711998	2	Saa3	971	1.42317	4.23062e-12	0.681173	mCN	Medial cerebellar nuclei
chr6	24168092	24088283	2	Slc13a1	90	1.28284	8.49697e-12	0.299819	mCN	Medial cerebellar nuclei
chr8	21946762	21948622	1	Defb13	183	1.89285	2.55339e-11	0.433935	mCN	Medial cerebellar nuclei
chr15	35328535	35307010	2	BC048602	126	1.46827	6.4847e-11	0.122612	mCN	Medial cerebellar nuclei
chr6	89940507	89931650	2	Vmn1r45	716	3.00111	7.33924e-11	0.167354	mCN	Medial cerebellar nuclei
chr2	13010864	13001887	2	C1ql3	100	1.25111	1.00476e-10	0.431068	mCN	Medial cerebellar nuclei
chr15	89410503	89390174	2	Syce3	655	2.52478	1.01884e-10	0.175108	mCN	Medial cerebellar nuclei
chr7	17074040	17133450	1	Psg16	274	1.95093	1.01979e-10	0.212263	mCN	Medial cerebellar nuclei
chr6	19555342	19555461	1	Mir6370	76	1.52388	2.22132e-10	0.425759	mCN	Medial cerebellar nuclei
chr11	101030340	101030409	1	Mir6928	1408	1.5078	5.06884e-10	0.32619	mCN	Medial cerebellar nuclei
chr3	144819494	144729677	2	Clca3a1	1056	1.49081	6.47056e-10	0.161686	mCN	Medial cerebellar nuclei
chr8	38252202	38252133	2	Mir383	310	1.25132	8.51496e-10	0.224802	mCN	Medial cerebellar nuclei
chr6	125286042	125278274	2	Tuba3a	1032	2.68947	8.87931e-10	0.165346	mCN	Medial cerebellar nuclei
chr11	99285238	99280093	2	Krt24	1317	1.28284	1.30049e-09	0.282631	mCN	Medial cerebellar nuclei
chr14	33978764	33967070	2	Zfp488	223	1.6054	1.36588e-09	0.304139	mCN	Medial cerebellar nuclei
chr8	45308559	45266688	2	Klkb1	347	1.46831	2.58947e-09	0.196694	mCN	Medial cerebellar nuclei
chr2	4976122	4985748	1	Ucma	18	1.49207	4.55808e-09	0.28049	mCN	Medial cerebellar nuclei
chr17	35028016	35025959	2	Sapcd1	604	1.46015	6.11021e-09	0.368513	mCN	Medial cerebellar nuclei
chr5	134915530	134914250	2	Cldn13	1087	2.51479	6.64005e-09	0.24098	mCN	Medial cerebellar nuclei
chr3	31038966	31039028	1	Mir7008	107	1.25229	1.09939e-08	0.436187	mCN	Medial cerebellar nuclei
chr19	58670365	58681788	1	Pnlip	768	1.56531	1.6978e-08	0.196264	mCN	Medial cerebellar nuclei
chr18	29442200	29466107	1	4930527G23Rik	118	1.26879	2.46159e-08	0.126465	mCN	Medial cerebellar nuclei
chr8	109990436	109999804	1	Tat	950	1.55179	6.0545e-08	0.236314	mCN	Medial cerebellar nuclei
chr8	84872111	84887446	1	Syce2	678	1.53168	8.03247e-08	0.282414	mCN	Medial cerebellar nuclei
chr1	33838914	33835899	2	Gm15455	122	1.65697	8.37048e-08	0.25585	mCN	Medial cerebellar nuclei
chr4	43700807	43695000	2	Olfr70	236	1.9023	1.06304e-07	0.23698	mCN	Medial cerebellar nuclei
chr7	86321950	86321024	2	Olfr308	1244	3.36729	1.58221e-07	0.267439	mCN	Medial cerebellar nuclei
chr8	84832282	84835482	1	Gadd45gip1	673	1.28962	2.54988e-07	0.503212	mCN	Medial cerebellar nuclei
chr6	5256233	5220852	2	Pon3	19	1.37217	2.55517e-07	0.158193	mCN	Medial cerebellar nuclei
chr11	99986593	99984703	2	Krtap16-1	1362	1.36903	3.27752e-07	0.426977	mCN	Medial cerebellar nuclei
chr6	147032537	147033518	1	Rep15	1285	1.95444	3.41768e-07	0.402297	mCN	Medial cerebellar nuclei
chr3	144819494	144796559	2	Clca3a2	1057	1.45883	3.42268e-07	0.118297	mCN	Medial cerebellar nuclei
chr13	35181623	35188014	1	1700011B04Rik	314	1.67966	6.02501e-07	0.186289	mCN	Medial cerebellar nuclei
chr17	46438477	46432185	2	Slc22a7	844	1.50655	6.94052e-07	0.240651	mCN	Medial cerebellar nuclei
chr17	5798657	5803242	1	3300005D01Rik	16	1.30383	9.6664e-07	0.424306	mCN	Medial cerebellar nuclei
chr13	27259489	27276660	1	Prl3a1	241	1.79772	1.26123e-06	0.0911047	mCN	Medial cerebellar nuclei
chr6	129408862	129424764	1	Clec9a	1097	1.486	2.91545e-06	0.116241	mCN	Medial cerebellar nuclei
chr16	88812220	88811440	2	Gm20741	658	2.21309	5.48103e-06	0.155615	mCN	Medial cerebellar nuclei
chr9	110636115	110635999	2	Mir8107	1191	1.60285	5.76089e-06	0.414343	mCN	Medial cerebellar nuclei
chr17	40914350	40904741	2	Glyatl3	786	1.73197	5.98448e-06	0.139618	mCN	Medial cerebellar nuclei
chr8	104293181	104281042	2	Cmtm2a	825	1.66682	7.1392e-06	0.0904193	mCN	Medial cerebellar nuclei
chr17	31129611	31125306	2	Tff3	454	1.3932	7.82423e-06	0.28613	mCN	Medial cerebellar nuclei
chr8	11678750	11654921	2	1700016D06Rik	65	1.59519	8.66856e-06	0.161176	mCN	Medial cerebellar nuclei
chr7	110862953	110850607	2	Lyve1	1676	1.93818	9.16975e-06	0.142751	mCN	Medial cerebellar nuclei
chr5	112343040	112337391	2	Srrd	791	1.32498	1.01686e-05	0.207292	mCN	Medial cerebellar nuclei
chr4	107953932	107960721	1	4930407G08Rik	643	1.59596	1.03944e-05	0.201906	mCN	Medial cerebellar nuclei
chr11	99665960	99665043	2	Krtap4-6	1344	1.30125	1.24965e-05	0.107405	mCN	Medial cerebellar nuclei
chr8	105996423	105984945	2	Dpep2	897	1.30056	1.25282e-05	0.114957	mCN	Medial cerebellar nuclei
chr6	125265476	125287286	1	4930417O13Rik	1031	1.30603	1.25799e-05	0.163317	mCN	Medial cerebellar nuclei
chr13	63301283	63301199	2	Mir3074-1	571	1.52828	1.40976e-05	0.301768	mCN	Medial cerebellar nuclei
chr6	87373365	87379494	1	Gkn2	673	1.28456	1.77062e-05	0.0745013	mCN	Medial cerebellar nuclei
chr7	128004378	128011393	1	Trim72	1903	1.45768	1.79252e-05	0.210442	mCN	Medial cerebellar nuclei
chr1	93160948	93151355	2	2310007B03Rik	621	1.65656	2.67637e-05	0.137428	mCN	Medial cerebellar nuclei
chr4	118690450	118689503	2	Olfr1342	790	1.79088	3.41455e-05	0.271904	mCN	Medial cerebellar nuclei
chr3	10197283	10193623	2	Fabp9	24	2.52231	3.61025e-05	0.107765	mCN	Medial cerebellar nuclei
chr5	147418620	147423044	1	D5Ertd605e	1344	2.26876	4.70889e-05	0.119246	mCN	Medial cerebellar nuclei
chrX	67988451	67988374	2	Mir547	415	2.30189	5.94498e-05	0.111272	mCN	Medial cerebellar nuclei
chr10	97644068	97681900	1	Epyc	815	1.64192	5.98286e-05	0.111898	mCN	Medial cerebellar nuclei
chr1	87784571	87784818	1	Scarna6	546	2.21177	6.16137e-05	0.274564	mCN	Medial cerebellar nuclei
chr4	96077540	96042660	2	Cyp2j13	553	1.26993	7.99475e-05	0.127691	mCN	Medial cerebellar nuclei
chr16	88829009	88829844	1	Krtap15	659	2.05722	0.000109674	0.193937	mCN	Medial cerebellar nuclei
chr13	23136485	23137381	1	Vmn1r218	165	1.82313	0.000175289	0.181691	mCN	Medial cerebellar nuclei
chr1	44218931	44204070	2	Mettl21e	222	1.49159	0.000198831	0.133451	mCN	Medial cerebellar nuclei
chr4	129578580	129576815	2	Fam167b	964	1.4326	0.000269918	0.271295	mCN	Medial cerebellar nuclei
chr8	5105287	5083219	2	Slc10a2	41	1.31356	0.000292792	0.110178	mCN	Medial cerebellar nuclei
chr1	171682055	171705257	1	Cd48	1126	1.27982	0.000343633	0.0974617	mCN	Medial cerebellar nuclei
chr16	88774206	88773181	2	2310057N15Rik	657	1.75221	0.000422216	0.0909179	mCN	Medial cerebellar nuclei
chr5	114719515	114719578	1	Mir7028	836	1.68084	0.000437392	0.221309	mCN	Medial cerebellar nuclei
chr7	107166990	107198103	1	Nlrp14	1600	1.63905	0.000471304	0.0820084	mCN	Medial cerebellar nuclei
chr14	56132593	56117619	2	Gzme	506	1.57566	0.000479179	0.0913315	mCN	Medial cerebellar nuclei
chr9	38673481	38672504	2	Olfr918	340	1.84425	0.000480003	0.134054	mCN	Medial cerebellar nuclei
chr14	51800046	51826359	1	AY358078	389	1.31732	0.000649424	0.0861614	mCN	Medial cerebellar nuclei
chr17	37093872	37092934	2	Olfr91	716	1.49689	0.000781352	0.0989632	mCN	Medial cerebellar nuclei
chr2	154142880	154149217	1	Bpifa1	1652	1.80206	0.000833596	0.165598	mCN	Medial cerebellar nuclei
chr14	56132593	56129568	2	Gzmd	507	1.66837	0.00104912	0.0946715	mCN	Medial cerebellar nuclei
chr6	90269106	90270053	1	Vmn1r54	726	1.43412	0.00109294	0.140943	mCN	Medial cerebellar nuclei
chr6	90122643	90130645	1	Vmn1r51	722	1.6224	0.00110064	0.0336798	mCN	Medial cerebellar nuclei
chr7	108323674	108322730	2	Olfr492	1627	1.47146	0.00117837	0.185725	mCN	Medial cerebellar nuclei
chr2	84988215	84993886	1	Prg3	749	1.51106	0.00154754	0.0655014	mCN	Medial cerebellar nuclei
chrX	86256219	86250256	2	Mageb4	563	1.39923	0.00157045	0.0897903	mCN	Medial cerebellar nuclei
chr11	68888553	68895015	1	Rnf222	642	1.90809	0.0019367	0.106014	mCN	Medial cerebellar nuclei
chr9	7502342	7510242	1	Mmp10	22	1.75603	0.00215437	0.127465	mCN	Medial cerebellar nuclei
chr10	111500788	111501345	1	Gm5176	869	2.12213	0.00246752	0.13936	mCN	Medial cerebellar nuclei
chr8	117681622	117693198	1	Gm38416	1023	1.40468	0.00251832	0.0673087	mCN	Medial cerebellar nuclei
chr2	154130336	154138359	1	Bpifa3	1651	1.60926	0.00260128	0.0950821	mCN	Medial cerebellar nuclei
chr8	109579172	109575128	2	Hp	940	2.30406	0.00308697	0.0498612	mCN	Medial cerebellar nuclei
chr6	116493611	116494540	1	Olfr211	880	1.96271	0.00309086	0.168434	mCN	Medial cerebellar nuclei
chr15	74734313	74732252	2	Lypd2	306	1.77197	0.00330173	0.127773	mCN	Medial cerebellar nuclei
chrX	12651883	12652821	1	Gm4984	112	1.49276	0.00552239	0.212459	mCN	Medial cerebellar nuclei
chr11	99948475	99949551	1	Krtap9-5	1361	2.00817	0.00791173	0.116833	mCN	Medial cerebellar nuclei
chr3	92500493	92500263	2	Sprr4	549	1.32634	0.0087006	0.0834078	mCN	Medial cerebellar nuclei
chr5	146185304	146182450	2	1700001J03Rik	1318	1.34153	0.00910844	0.0736544	mCN	Medial cerebellar nuclei
chr11	115048295	115042131	2	Cd300ld3	1630	1.38103	0.00995615	0.0665496	mCN	Medial cerebellar nuclei
chr4	53779705	53786885	1	Tal2	336	3.5854	9.21185e-25	1.5973	Mes	Mesencephalon-derived cells
chr1	131962915	131982972	1	Slc45a3	775	2.30654	7.90525e-18	1.38606	Mes	Mesencephalon-derived cells
chr14	48669288	48793348	1	Otx2os1	321	1.65747	7.90525e-18	1.44963	Mes	Mesencephalon-derived cells
chr14	118236232	118261199	1	LOC105245869	833	1.8233	7.90562e-18	1.67912	Mes	Mesencephalon-derived cells
chr3	34560381	34680851	1	Sox2ot	129	1.4752	1.40782e-17	2.02664	Mes	Mesencephalon-derived cells
chr12	117250817	117250885	1	Mir153	822	1.53968	8.75898e-17	2.14732	Mes	Mesencephalon-derived cells
chr16	30065357	30067796	1	Hes1	307	1.67792	3.83613e-16	2.85588	Mes	Mesencephalon-derived cells
chr9	69760940	69757710	2	Foxb1	784	2.15869	6.09115e-16	2.78522	Mes	Mesencephalon-derived cells
chr5	28245788	28200819	2	Cnpy1	158	1.29771	8.08734e-16	1.30651	Mes	Mesencephalon-derived cells
chr4	117497052	117271463	2	Rnf220	762	1.37964	1.15089e-15	1.76011	Mes	Mesencephalon-derived cells
chr11	63922284	63884693	2	Hs3st3b1	596	1.7102	1.61777e-15	1.38392	Mes	Mesencephalon-derived cells
chr3	34649995	34652461	1	Sox2	131	1.59478	2.05758e-15	2.97214	Mes	Mesencephalon-derived cells
chr9	69758740	69830199	1	B230323A14Rik	783	1.8533	2.60115e-15	1.3359	Mes	Mesencephalon-derived cells
chr6	127307967	127296186	2	Gm38404	1055	1.42918	6.09518e-15	0.743876	Mes	Mesencephalon-derived cells
chr1	132316125	132333488	1	Nuak2	782	1.61938	6.72335e-15	1.78588	Mes	Mesencephalon-derived cells
chr1	133424212	133382300	2	Sox13	800	1.32382	6.72335e-15	0.8964	Mes	Mesencephalon-derived cells
chr12	12669917	12667732	2	Gm34637	60	1.31089	7.22547e-15	1.87089	Mes	Mesencephalon-derived cells
chr12	118846329	118852578	1	Sp8	828	1.99339	7.22547e-15	2.01462	Mes	Mesencephalon-derived cells
chr8	12385771	12436732	1	Sox1ot	69	1.50061	9.8045e-15	1.62989	Mes	Mesencephalon-derived cells
chr19	43612325	43615892	1	Nkx2-3	620	1.56928	1.03183e-14	2.05389	Mes	Mesencephalon-derived cells
chr9	65141189	65185872	1	Igdcc3	733	1.33002	2.33769e-14	1.58411	Mes	Mesencephalon-derived cells
chr5	135251047	135248938	2	Fzd9	1102	1.82795	3.31646e-14	2.20445	Mes	Mesencephalon-derived cells
chr8	12395519	12399555	1	Sox1	70	1.56457	8.45269e-14	2.50111	Mes	Mesencephalon-derived cells
chr3	87971093	87980451	1	Nes	410	1.51356	1.35139e-13	1.59898	Mes	Mesencephalon-derived cells
chr10	22645011	22703880	1	Slc2a12	118	1.671	2.38414e-13	0.624371	Mes	Mesencephalon-derived cells
chr3	101110166	101040236	2	Ptgfrn	736	1.52001	2.75271e-13	0.905676	Mes	Mesencephalon-derived cells
chr1	120602487	120607991	1	En1	717	1.3258	3.06615e-13	2.58547	Mes	Mesencephalon-derived cells
chr4	122995931	123002485	1	Mycl	852	1.44179	3.06725e-13	1.77093	Mes	Mesencephalon-derived cells
chr15	83725039	83602583	2	Scube1	579	1.45903	3.26748e-13	0.987048	Mes	Mesencephalon-derived cells
chr6	127151048	127125708	2	Ccnd2	1053	1.64135	3.82041e-13	1.28905	Mes	Mesencephalon-derived cells
chr10	13060504	13131694	1	Plagl1	52	1.38962	4.05786e-13	0.847543	Mes	Mesencephalon-derived cells
chr17	9775866	9750752	2	4930452A19Rik	57	1.37325	4.90984e-13	1.217	Mes	Mesencephalon-derived cells
chr2	137116520	137081451	2	Jag1	1483	1.31505	4.9747e-13	1.47722	Mes	Mesencephalon-derived cells
chr5	64803523	64830129	1	Klf3	399	1.32092	6.84927e-13	1.30552	Mes	Mesencephalon-derived cells
chr1	132198088	132198184	1	Mir135b	780	1.3562	6.90089e-13	2.4135	Mes	Mesencephalon-derived cells
chr4	154960923	154962371	1	Hes5	1402	1.62075	7.29996e-13	3.24061	Mes	Mesencephalon-derived cells
chr3	127633145	127635631	1	Neurog2	950	1.62812	8.99798e-13	2.82911	Mes	Mesencephalon-derived cells
chr5	137350109	137374522	1	Ephb4	1155	2.02856	9.40117e-13	0.752485	Mes	Mesencephalon-derived cells
chr11	102579119	102576399	2	Gm11627	1477	2.68862	1.07517e-12	1.54123	Mes	Mesencephalon-derived cells
chr3	34716662	34699640	2	Gm3143	132	1.43741	1.66587e-12	0.534971	Mes	Mesencephalon-derived cells
chr10	42583588	42561971	2	Nr2e1	248	1.88083	2.08144e-12	0.893162	Mes	Mesencephalon-derived cells
chr4	154964123	154980938	1	Pank4	1403	1.35679	2.1912e-12	1.41476	Mes	Mesencephalon-derived cells
chr1	41181252	41167560	2	4930448I06Rik	202	1.50124	2.47994e-12	0.715724	Mes	Mesencephalon-derived cells
chr3	37609891	37615276	1	4930594O21Rik	162	2.43814	2.79983e-12	0.4818	Mes	Mesencephalon-derived cells
chr12	117151269	117144523	2	Gm10421	820	1.533	2.95459e-12	1.77574	Mes	Mesencephalon-derived cells
chr17	34025012	34025071	1	Mir219c	538	1.45676	5.02188e-12	1.9091	Mes	Mesencephalon-derived cells
chr14	48667644	48657677	2	Otx2	320	1.90559	5.13849e-12	1.45747	Mes	Mesencephalon-derived cells
chr7	49636835	49631499	2	Dbx1	1008	1.52007	5.71505e-12	1.56845	Mes	Mesencephalon-derived cells
chr12	25129174	25132274	1	Gm17746	103	1.68936	5.74362e-12	1.48754	Mes	Mesencephalon-derived cells
chr14	118365878	118398165	1	1700044C05Rik	837	1.31867	5.74362e-12	0.572438	Mes	Mesencephalon-derived cells
chr3	95904639	95897800	2	Car14	654	2.51072	6.54484e-12	0.736543	Mes	Mesencephalon-derived cells
chr13	32851185	32842092	2	Serpinb1a	280	2.52243	6.59139e-12	0.742962	Mes	Mesencephalon-derived cells
chr4	65124174	65357509	1	Pappa	435	1.3468	1.40108e-11	0.787095	Mes	Mesencephalon-derived cells
chr8	10928457	10924427	2	3930402G23Rik	53	1.58	4.04192e-11	1.81573	Mes	Mesencephalon-derived cells
chr14	79771312	79766772	2	Pcdh8	766	1.35568	5.10806e-11	2.33129	Mes	Mesencephalon-derived cells
chr7	144939925	144929931	2	Ccnd1	2165	1.51451	5.61468e-11	1.32877	Mes	Mesencephalon-derived cells
chr14	52328670	52311177	2	Sall2	410	1.54171	5.68654e-11	0.965894	Mes	Mesencephalon-derived cells
chr4	115939926	115915119	2	Dmbx1	720	1.48205	6.56992e-11	0.813695	Mes	Mesencephalon-derived cells
chr8	92674289	92680956	1	Irx6	747	1.59213	7.42327e-11	1.16808	Mes	Mesencephalon-derived cells
chr11	22001651	21994764	2	Otx1	147	1.57552	8.31432e-11	1.45879	Mes	Mesencephalon-derived cells
chr14	48878873	48887112	1	4933429O19Rik	322	1.36318	9.17585e-11	0.755752	Mes	Mesencephalon-derived cells
chr14	103844476	103814615	2	Ednrb	801	1.28787	9.26733e-11	0.727828	Mes	Mesencephalon-derived cells
chr7	145208119	145205818	2	1810010D01Rik	2167	1.54067	1.13349e-10	1.68791	Mes	Mesencephalon-derived cells
chr14	27039001	27107286	1	Il17rd	147	1.38445	1.46752e-10	0.945162	Mes	Mesencephalon-derived cells
chr2	35061441	34983331	2	Hc	439	1.90796	1.62158e-10	0.483286	Mes	Mesencephalon-derived cells
chr19	43642007	43637380	2	Gm4311	621	1.43478	1.94238e-10	0.37699	Mes	Mesencephalon-derived cells
chr14	21989601	21983962	2	Zfp503	109	1.37233	2.14336e-10	1.90199	Mes	Mesencephalon-derived cells
chr2	101838980	101714285	2	Prr5l	1059	1.36613	7.54111e-10	0.595952	Mes	Mesencephalon-derived cells
chr4	154928077	154922089	2	Tnfrsf14	1401	1.35652	1.02526e-09	0.511038	Mes	Mesencephalon-derived cells
chr12	27160516	27140796	2	Gm9866	114	1.39889	1.99387e-09	0.898562	Mes	Mesencephalon-derived cells
chr3	137623672	137628332	1	Ddit4l	1011	1.49681	2.95185e-09	0.521543	Mes	Mesencephalon-derived cells
chr1	165788681	165871153	1	Cd247	1049	1.298	3.24124e-09	0.808648	Mes	Mesencephalon-derived cells
chr14	118237030	118233233	2	Sox21	834	1.57733	3.60918e-09	1.07383	Mes	Mesencephalon-derived cells
chr8	46294671	46292047	2	Helt	362	1.98994	5.10232e-09	1.49163	Mes	Mesencephalon-derived cells
chr17	58991375	58878808	2	Pdzph1	1006	1.50982	6.49273e-09	0.603248	Mes	Mesencephalon-derived cells
chr3	37724360	37714190	2	Gm5148	164	1.25403	7.30187e-09	1.0485	Mes	Mesencephalon-derived cells
chr16	43640655	43640737	1	Mir568	442	1.25204	8.86555e-09	1.00573	Mes	Mesencephalon-derived cells
chr14	54926788	54916543	2	Efs	445	1.77584	1.06144e-08	0.800599	Mes	Mesencephalon-derived cells
chr11	96005944	95957163	2	Igf2bp1	1202	1.32576	1.11496e-08	0.727895	Mes	Mesencephalon-derived cells
chr2	69670120	69684239	1	Klhl41	621	3.28816	1.46402e-08	0.340057	Mes	Mesencephalon-derived cells
chr12	108306270	108328300	1	Hhipl1	652	1.28149	2.22635e-08	0.73859	Mes	Mesencephalon-derived cells
chr2	69380462	69403086	1	Dhrs9	618	1.38414	3.35369e-08	0.2044	Mes	Mesencephalon-derived cells
chr16	43762221	43822932	1	Drd3	444	1.37243	3.427e-08	0.504457	Mes	Mesencephalon-derived cells
chr3	89227198	89227116	2	Mir92b	465	1.6729	3.53293e-08	1.51281	Mes	Mesencephalon-derived cells
chr11	95963383	95963292	2	Mir3063	1203	1.28872	4.36013e-08	0.724895	Mes	Mesencephalon-derived cells
chr12	103314769	103312368	2	Gm29508	588	1.61299	5.04253e-08	1.3049	Mes	Mesencephalon-derived cells
chr16	25683765	25892088	1	Trp63	285	1.52743	5.34646e-08	0.568381	Mes	Mesencephalon-derived cells
chr6	127149389	127212419	1	9330179D12Rik	1054	1.25141	5.89081e-08	0.642333	Mes	Mesencephalon-derived cells
chrX	103545500	103547699	1	Gm9159	676	1.8994	6.18277e-08	0.543696	Mes	Mesencephalon-derived cells
chr14	54577661	54567469	2	Ajuba	428	1.56	6.64453e-08	0.886933	Mes	Mesencephalon-derived cells
chr16	77598936	77599000	1	Mir99a	611	1.53575	7.46758e-08	1.61582	Mes	Mesencephalon-derived cells
chr4	63558788	63586353	1	Tmem268	427	1.45366	7.79201e-08	0.50019	Mes	Mesencephalon-derived cells
chr3	89229056	89233381	1	Muc1	464	1.43281	8.37725e-08	1.08337	Mes	Mesencephalon-derived cells
chr3	34638464	34638542	1	Mir1897	130	1.80808	9.16898e-08	1.38157	Mes	Mesencephalon-derived cells
chr7	49759106	49773999	1	Htatip2	1009	1.34464	1.03948e-07	0.636733	Mes	Mesencephalon-derived cells
chr8	45885485	45919546	1	Pdlim3	353	1.3696	1.07934e-07	0.456067	Mes	Mesencephalon-derived cells
chr3	108571699	108582068	1	Taf13	852	1.44734	1.10902e-07	0.625638	Mes	Mesencephalon-derived cells
chr16	90826719	90905109	1	Eva1c	688	1.27767	1.77059e-07	0.537	Mes	Mesencephalon-derived cells
chr2	156840007	156855570	1	Tgif2	1715	1.4186	2.54707e-07	0.628905	Mes	Mesencephalon-derived cells
chr13	56252163	56250492	2	Neurog1	497	1.69787	3.72589e-07	1.35721	Mes	Mesencephalon-derived cells
chr6	129180615	129186535	1	Clec2d	1090	1.90055	3.72589e-07	0.578552	Mes	Mesencephalon-derived cells
chr8	89044162	89027242	2	Sall1	737	1.34525	4.9836e-07	0.747171	Mes	Mesencephalon-derived cells
chr15	65976804	65922443	2	Hhla1	266	2.05274	5.12807e-07	0.431286	Mes	Mesencephalon-derived cells
chr4	124700699	124708611	1	Fhl3	876	2.04032	5.4981e-07	0.527762	Mes	Mesencephalon-derived cells
chr12	103314959	103317065	1	Fam181a	587	1.46084	5.85133e-07	1.32405	Mes	Mesencephalon-derived cells
chr2	115638725	115638813	1	Mir1951	1192	1.42007	8.40092e-07	0.375467	Mes	Mesencephalon-derived cells
chr6	83135808	83152579	1	Rtkn	592	1.31367	9.00556e-07	0.465457	Mes	Mesencephalon-derived cells
chr5	122989354	122998345	1	A930024E05Rik	971	1.44927	1.56126e-06	0.573781	Mes	Mesencephalon-derived cells
chr6	121636173	121679238	1	A2m	940	1.83958	1.62384e-06	0.311352	Mes	Mesencephalon-derived cells
chr16	77599657	77599750	1	Mirlet7c-1	612	1.33741	2.01534e-06	1.39883	Mes	Mesencephalon-derived cells
chr17	53539451	53507460	2	Pp2d1	922	1.3263	2.40617e-06	0.156962	Mes	Mesencephalon-derived cells
chr19	29047902	29020832	2	Ak3	458	1.79339	2.81736e-06	0.493752	Mes	Mesencephalon-derived cells
chr7	45211883	45207525	2	Dkkl1	905	1.5038	3.38611e-06	0.60621	Mes	Mesencephalon-derived cells
chr13	12520450	12471209	2	Edaradd	43	1.51837	7.93511e-06	0.395524	Mes	Mesencephalon-derived cells
chr8	13838089	13835229	2	AF366264	100	3.23957	8.51408e-06	0.132629	Mes	Mesencephalon-derived cells
chrX	42502453	42522097	1	Sh2d1a	265	1.53809	9.60802e-06	0.158638	Mes	Mesencephalon-derived cells
chr2	116076096	116074548	2	2810405F15Rik	1195	1.85621	1.04555e-05	0.682819	Mes	Mesencephalon-derived cells
chr8	33653238	33698162	1	Gsr	284	1.39189	1.18995e-05	0.312809	Mes	Mesencephalon-derived cells
chr7	45215753	45233619	1	Tead2	906	1.26202	1.29637e-05	0.433372	Mes	Mesencephalon-derived cells
chr12	84009502	84017670	1	Acot1	434	1.37958	1.43229e-05	0.623991	Mes	Mesencephalon-derived cells
chr13	33084103	33094380	1	Serpinb1b	285	1.49154	1.54862e-05	0.386277	Mes	Mesencephalon-derived cells
chr9	37348392	37275835	2	Ccdc15	289	1.28393	1.62387e-05	0.122933	Mes	Mesencephalon-derived cells
chr7	118592524	118596824	1	B230311B06Rik	1724	1.34499	1.67908e-05	0.786876	Mes	Mesencephalon-derived cells
chr2	31640037	31655795	1	Prdm12	370	1.35957	1.78293e-05	0.895161	Mes	Mesencephalon-derived cells
chrX	60548008	60549217	1	Gm715	380	1.4421	1.83608e-05	0.815943	Mes	Mesencephalon-derived cells
chr4	129542646	129516104	2	Hdac1	961	1.31972	2.59749e-05	0.329972	Mes	Mesencephalon-derived cells
chr5	67607883	67613987	1	Shisa3	430	1.44811	2.7349e-05	0.724686	Mes	Mesencephalon-derived cells
chrX	106920625	106933899	1	Lpar4	713	1.72242	3.08568e-05	0.292962	Mes	Mesencephalon-derived cells
chr2	147710693	147717632	1	A530006G24Rik	1539	1.5224	3.1462e-05	0.396438	Mes	Mesencephalon-derived cells
chr2	164779734	164777161	2	Tnnc2	1833	1.88016	3.3036e-05	0.395305	Mes	Mesencephalon-derived cells
chr5	136038496	136044993	1	Upk3b	1123	2.09257	3.49894e-05	0.215029	Mes	Mesencephalon-derived cells
chr13	55507692	55507625	2	Mir6945	481	1.35109	3.85784e-05	1.07132	Mes	Mesencephalon-derived cells
chr1	74391609	74397285	1	Ctdsp1	410	1.26929	3.90706e-05	0.988237	Mes	Mesencephalon-derived cells
chr15	88982994	89055152	1	Mov10l1	632	1.25811	4.02137e-05	0.167086	Mes	Mesencephalon-derived cells
chr7	18786302	18789414	1	Sycp1-ps1	294	1.97786	4.55052e-05	0.205876	Mes	Mesencephalon-derived cells
chr8	13189098	13189031	2	Mir1968	86	1.58843	4.66501e-05	0.510447	Mes	Mesencephalon-derived cells
chrX	36743632	36777307	1	Slc25a43	200	1.3905	4.78484e-05	0.367476	Mes	Mesencephalon-derived cells
chr1	74394310	74394394	1	Mir26b	411	1.48134	5.42238e-05	1.22365	Mes	Mesencephalon-derived cells
chr2	102746715	102743651	2	Gm13872	1066	1.57832	7.59111e-05	0.638637	Mes	Mesencephalon-derived cells
chr9	95845279	95752642	2	Pls1	954	1.50883	8.38787e-05	0.313609	Mes	Mesencephalon-derived cells
chr15	88978553	88955884	2	Mlc1	631	1.34624	9.82142e-05	0.246667	Mes	Mesencephalon-derived cells
chr7	104777470	104768049	2	Usp17le	1525	1.66457	0.000130548	0.0700666	Mes	Mesencephalon-derived cells
chr8	106603350	106670247	1	Cdh1	912	1.28141	0.000131506	0.215733	Mes	Mesencephalon-derived cells
chr15	78926725	78930465	1	Lgals1	445	1.68338	0.000138376	0.374952	Mes	Mesencephalon-derived cells
chr14	65953744	65919395	2	Scara3	627	1.56948	0.00017918	0.172019	Mes	Mesencephalon-derived cells
chr7	18718090	18727248	1	Psg22	293	1.37802	0.000183719	0.173648	Mes	Mesencephalon-derived cells
chr4	3656506	3663108	1	2210414B05Rik	6	1.71013	0.000191861	0.153581	Mes	Mesencephalon-derived cells
chr7	139582797	139579376	2	Nkx6-2	1997	1.4807	0.000219771	0.761772	Mes	Mesencephalon-derived cells
chr2	131186948	131198511	1	Cdc25b	1439	1.41318	0.000229056	0.538476	Mes	Mesencephalon-derived cells
chr14	122913030	122929442	1	4930594M22Rik	870	2.24613	0.000252724	0.190628	Mes	Mesencephalon-derived cells
chr7	104703569	104704603	1	Olfr663	1524	1.95546	0.000280619	0.171086	Mes	Mesencephalon-derived cells
chr5	123510460	123511882	1	B3gnt4	983	1.56481	0.000287276	0.539752	Mes	Mesencephalon-derived cells
chr3	90608522	90611780	1	S100a5	523	2.00304	0.000295992	0.251047	Mes	Mesencephalon-derived cells
chrX	53054349	53054255	2	Mir322	328	1.38559	0.000297894	0.618543	Mes	Mesencephalon-derived cells
chr6	123650635	123609758	2	Vmn2r22	972	2.06331	0.000332568	0.0931429	Mes	Mesencephalon-derived cells
chr13	97198357	97176331	2	Hexb	784	1.61984	0.000429669	0.230267	Mes	Mesencephalon-derived cells
chr14	51146767	51145002	2	Rnase1	378	4.02481	0.000537254	0.295657	Mes	Mesencephalon-derived cells
chr11	101610700	101615956	1	LOC666331	1442	1.5301	0.000563576	0.339924	Mes	Mesencephalon-derived cells
chrX	53054054	53053984	2	Mir503	327	1.32014	0.000624585	0.633943	Mes	Mesencephalon-derived cells
chr2	164785557	164792770	1	Snx21	1834	1.45583	0.000644835	0.378991	Mes	Mesencephalon-derived cells
chr9	53405286	53432803	1	4930550C14Rik	567	1.7012	0.000718361	0.183505	Mes	Mesencephalon-derived cells
chr15	82898461	82890483	2	Tbrg3	561	1.51993	0.000772233	0.501771	Mes	Mesencephalon-derived cells
chr8	13200624	13176869	2	Grtp1	85	1.5484	0.000774865	0.251028	Mes	Mesencephalon-derived cells
chr8	27174646	27138773	2	Rab11fip1	257	1.33686	0.000864215	0.303153	Mes	Mesencephalon-derived cells
chr19	29047483	29048729	1	1700018L02Rik	459	1.33996	0.000900215	0.55281	Mes	Mesencephalon-derived cells
chr5	86197901	86180754	2	Gnrhr	512	1.73298	0.00110851	0.204724	Mes	Mesencephalon-derived cells
chr5	3647936	3639961	2	Gatad1	6	1.41073	0.00120959	0.367162	Mes	Mesencephalon-derived cells
chr5	136057267	136064324	1	Upk3bl	1124	1.44936	0.00130117	0.297858	Mes	Mesencephalon-derived cells
chr9	51278554	51270258	2	Colca2	552	1.73832	0.0013192	0.349981	Mes	Mesencephalon-derived cells
chr1	172500246	172507375	1	Tagln2	1146	1.31855	0.00133121	0.4568	Mes	Mesencephalon-derived cells
chr7	26686430	26665227	2	Cyp2b23	515	1.29203	0.00136811	0.0544857	Mes	Mesencephalon-derived cells
chr9	53400886	53400805	2	Mir130c	568	1.72531	0.00138398	0.468419	Mes	Mesencephalon-derived cells
chr7	140967429	140969827	1	Ifitm1	2056	1.35376	0.00149912	0.174409	Mes	Mesencephalon-derived cells
chr9	64080761	64088045	1	Scarletltr	715	1.43109	0.00159997	0.262943	Mes	Mesencephalon-derived cells
chr11	103101688	103112199	1	Acbd4	1496	1.35802	0.00174403	0.316685	Mes	Mesencephalon-derived cells
chr9	37772637	37773640	1	Olfr875	304	1.3545	0.00186946	0.287438	Mes	Mesencephalon-derived cells
chr11	97685596	97688625	1	Cisd3	1260	1.62944	0.00192729	0.334371	Mes	Mesencephalon-derived cells
chr9	37539255	37544205	1	Vsig2	295	1.93653	0.00194065	0.263581	Mes	Mesencephalon-derived cells
chr7	44538178	44538106	2	Mir7053	856	1.28568	0.00203243	0.473886	Mes	Mesencephalon-derived cells
chr7	141010744	141009590	2	Ifitm3	2057	1.84809	0.00203998	0.277829	Mes	Mesencephalon-derived cells
chr8	22125053	22073616	2	Nek5	188	1.32627	0.00211048	0.102971	Mes	Mesencephalon-derived cells
chr9	63399244	63394447	2	2300009A05Rik	708	1.64404	0.00224005	0.277333	Mes	Mesencephalon-derived cells
chr4	4019663	3995942	2	Sdr16c5	13	1.80862	0.00240915	0.174952	Mes	Mesencephalon-derived cells
chr7	114718643	114723365	1	Calcb	1705	1.37964	0.00255658	0.164048	Mes	Mesencephalon-derived cells
chr3	90612894	90614414	1	S100a6	524	1.46096	0.00257103	0.356743	Mes	Mesencephalon-derived cells
chr11	113209669	113203315	2	4732490B19Rik	1606	1.7334	0.0027693	0.237781	Mes	Mesencephalon-derived cells
chr9	70038088	70031496	2	Gcnt3	787	1.52982	0.00283545	0.149238	Mes	Mesencephalon-derived cells
chr7	35449092	35466034	1	Slc7a9	741	1.80184	0.00318803	0.142733	Mes	Mesencephalon-derived cells
chr7	126414870	126408448	2	Cd19	1810	2.09731	0.00321095	0.148809	Mes	Mesencephalon-derived cells
chr7	15879955	15865947	2	Crx	233	1.35853	0.00325307	0.139143	Mes	Mesencephalon-derived cells
chr7	140941581	140947658	1	Pgghg	2053	1.27055	0.00348499	0.275686	Mes	Mesencephalon-derived cells
chr13	33159754	33149275	2	Serpinb9c	286	2.07346	0.00418491	0.0547048	Mes	Mesencephalon-derived cells
chr7	30973804	30989726	1	Fam187b	688	1.47402	0.00418491	0.229914	Mes	Mesencephalon-derived cells
chr6	149141513	149151171	1	Etfbkmt	1305	1.34758	0.00455012	0.245219	Mes	Mesencephalon-derived cells
chr17	27328385	27328460	1	Mir7216	384	1.97882	0.00469788	0.509	Mes	Mesencephalon-derived cells
chr12	101718523	101645446	2	Tc2n	566	1.26386	0.0049816	0.097762	Mes	Mesencephalon-derived cells
chr7	19699188	19696244	2	Apoe	345	1.43362	0.00507668	0.37181	Mes	Mesencephalon-derived cells
chr6	57258149	57259048	1	Vmn1r15	446	1.69387	0.00508304	0.060543	Mes	Mesencephalon-derived cells
chr6	42645041	42623043	2	Tcaf2	284	1.27498	0.00544323	0.202295	Mes	Mesencephalon-derived cells
chr11	7197787	7202546	1	Igfbp1	95	1.83381	0.00578132	0.232295	Mes	Mesencephalon-derived cells
chrX	153558593	153559435	1	Cypt3	951	1.68636	0.00616043	0.236676	Mes	Mesencephalon-derived cells
chr15	103258403	103248212	2	Nfe2	899	1.42887	0.00618012	0.17059	Mes	Mesencephalon-derived cells
chr11	7188569	7183157	2	Gm11985	94	1.6921	0.00696258	0.22759	Mes	Mesencephalon-derived cells
chr16	22951072	22961659	1	Hrg	263	1.58164	0.00707102	0.214457	Mes	Mesencephalon-derived cells
chr3	145032776	145004537	2	Clca1	1062	2.49691	0.00724764	0.121162	Mes	Mesencephalon-derived cells
chr2	164182742	164176325	2	Wfdc5	1797	2.27808	0.00743109	0.095781	Mes	Mesencephalon-derived cells
chr1	36539358	36530193	2	Ankrd23	149	1.48935	0.00779573	0.218172	Mes	Mesencephalon-derived cells
chr2	153974945	154000495	1	Bpifa6	1649	1.98087	0.00868576	0.0660762	Mes	Mesencephalon-derived cells
chr5	120472810	120458202	2	Sdsl	909	1.79407	0.00893204	0.156819	Mes	Mesencephalon-derived cells
chr12	109563692	109563785	1	Mir770	668	1.4279	0.0089886	0.438962	Mes	Mesencephalon-derived cells
chr2	84936646	84958509	1	Slc43a3	747	1.44898	0.00945758	0.155648	Mes	Mesencephalon-derived cells
chr1	10009136	9968622	2	Ppp1r42	28	1.2657	0.00990447	0.170486	Mes	Mesencephalon-derived cells
chr19	5468507	5465043	2	Ctsw	98	1.29816	0.00995766	0.322305	Mes	Mesencephalon-derived cells
chr19	31765033	30564487	2	Prkg1	482	1.3643	4.36754e-34	3.25778	Mes.Isl1	Mesencephalon-derived Isl1+ cells
chr5	135563569	135560448	2	Ccl26	1109	3.19702	1.7825e-23	0.770839	Mes.Isl1	Mesencephalon-derived Isl1+ cells
chr13	53286109	53109317	2	Ror2	437	1.44628	3.23769e-22	1.18597	Mes.Isl1	Mesencephalon-derived Isl1+ cells
chr3	131110297	131224357	1	Lef1	975	1.29649	2.90693e-21	1.02525	Mes.Isl1	Mesencephalon-derived Isl1+ cells
chr13	116309688	116298270	2	Isl1	911	1.67113	2.62764e-20	1.2578	Mes.Isl1	Mesencephalon-derived Isl1+ cells
chr11	43528749	43586999	1	Ccnjl	260	1.29557	2.66372e-20	0.99993	Mes.Isl1	Mesencephalon-derived Isl1+ cells
chr12	76795554	76792335	2	Gpx2	368	3.56769	3.08382e-19	0.762811	Mes.Isl1	Mesencephalon-derived Isl1+ cells
chr12	80693952	80686375	2	Plekhd1os	400	2.43578	3.08382e-19	0.870301	Mes.Isl1	Mesencephalon-derived Isl1+ cells
chr10	80494906	80517266	1	Onecut3	607	1.56334	5.35192e-18	0.716077	Mes.Isl1	Mesencephalon-derived Isl1+ cells
chr1	19103022	19166338	1	Tfap2d	69	1.6191	1.78041e-17	0.612581	Mes.Isl1	Mesencephalon-derived Isl1+ cells
chr5	121220219	121368577	1	Hectd4	933	1.26951	1.86106e-17	0.682539	Mes.Isl1	Mesencephalon-derived Isl1+ cells
chr6	30176623	30178046	1	BB283400	140	1.83017	1.15879e-16	1.43225	Mes.Isl1	Mesencephalon-derived Isl1+ cells
chr12	80692601	80724216	1	Plekhd1	401	1.45177	4.1498e-16	0.632826	Mes.Isl1	Mesencephalon-derived Isl1+ cells
chr7	51621830	51671126	1	Slc17a6	1016	1.29782	7.45783e-16	0.828853	Mes.Isl1	Mesencephalon-derived Isl1+ cells
chr2	66634962	66480080	2	Scn9a	603	1.32037	9.81173e-16	0.528566	Mes.Isl1	Mesencephalon-derived Isl1+ cells
chr6	118308719	118300167	2	Gm30498	902	1.81524	1.31095e-15	0.746084	Mes.Isl1	Mesencephalon-derived Isl1+ cells
chr18	34720387	34689898	2	Gfra3	160	1.49289	1.82563e-15	0.335699	Mes.Isl1	Mesencephalon-derived Isl1+ cells
chr7	47189416	47185717	2	Mrgpra6	987	1.44825	2.75478e-15	0.447762	Mes.Isl1	Mesencephalon-derived Isl1+ cells
chr19	31216396	31213543	2	8430431K14Rik	485	1.4762	5.72454e-15	0.605706	Mes.Isl1	Mesencephalon-derived Isl1+ cells
chr2	79707780	79818546	1	Ppp1r1c	713	1.56244	5.94665e-15	0.503042	Mes.Isl1	Mesencephalon-derived Isl1+ cells
chr5	76484077	76516628	1	Gm7271	485	1.67481	1.13966e-13	0.23449	Mes.Isl1	Mesencephalon-derived Isl1+ cells
chr3	59195104	59178914	2	Gpr87	256	2.00165	1.58209e-13	0.387273	Mes.Isl1	Mesencephalon-derived Isl1+ cells
chr6	30174125	30158640	2	Mirc35hg	136	1.43808	3.97607e-13	0.71693	Mes.Isl1	Mesencephalon-derived Isl1+ cells
chr7	47083224	47083166	2	Mir7056	986	1.39241	1.03779e-12	0.632608	Mes.Isl1	Mesencephalon-derived Isl1+ cells
chr16	59407382	59461739	1	Gabrr3	568	1.46425	1.09877e-12	0.425728	Mes.Isl1	Mesencephalon-derived Isl1+ cells
chr12	76822524	76797963	2	Rab15	369	1.48366	1.22893e-12	0.51793	Mes.Isl1	Mesencephalon-derived Isl1+ cells
chr17	25471590	25476594	1	Tekt4	317	1.47778	6.19248e-12	0.477399	Mes.Isl1	Mesencephalon-derived Isl1+ cells
chr8	12719127	12706944	2	Gm15348	73	1.63482	9.1057e-12	0.330693	Mes.Isl1	Mesencephalon-derived Isl1+ cells
chr13	18100202	18084947	2	4930448F12Rik	72	1.96429	3.79405e-11	0.223308	Mes.Isl1	Mesencephalon-derived Isl1+ cells
chr8	89044162	89027242	2	Sall1	737	1.37562	4.32951e-11	0.763462	Mes.Isl1	Mesencephalon-derived Isl1+ cells
chr3	129970206	129914960	2	Mcub	969	1.33464	5.33772e-11	0.31772	Mes.Isl1	Mesencephalon-derived Isl1+ cells
chr7	114718643	114723365	1	Calcb	1705	1.63424	6.37373e-11	0.305923	Mes.Isl1	Mesencephalon-derived Isl1+ cells
chr14	23094571	23038194	2	Gm10248	112	1.2922	6.47255e-11	0.275769	Mes.Isl1	Mesencephalon-derived Isl1+ cells
chr6	30169551	30169446	2	Mir96	138	1.7486	1.8364e-10	1.11455	Mes.Isl1	Mesencephalon-derived Isl1+ cells
chr6	30169737	30169668	2	Mir183	139	1.77264	2.57747e-10	1.11129	Mes.Isl1	Mesencephalon-derived Isl1+ cells
chr10	128933813	128958286	1	Itga7	1081	1.44163	2.67674e-10	0.396399	Mes.Isl1	Mesencephalon-derived Isl1+ cells
chr6	56017515	56032688	1	Ppp1r17	428	1.40233	3.1889e-10	0.439343	Mes.Isl1	Mesencephalon-derived Isl1+ cells
chr11	53859256	53785489	2	Gm12216	409	1.41149	4.78015e-10	0.27514	Mes.Isl1	Mesencephalon-derived Isl1+ cells
chr7	102614987	102614007	2	Olfr553	1409	3.53908	7.39034e-10	0.417693	Mes.Isl1	Mesencephalon-derived Isl1+ cells
chr17	4634980	4637477	1	4930517M08Rik	10	1.28124	1.19783e-09	0.527147	Mes.Isl1	Mesencephalon-derived Isl1+ cells
chr4	106622449	106640187	1	Ttc22	618	1.31925	1.36816e-09	0.44628	Mes.Isl1	Mesencephalon-derived Isl1+ cells
chr7	79935264	79925359	2	Arpin	1162	1.47633	1.71997e-09	0.338483	Mes.Isl1	Mesencephalon-derived Isl1+ cells
chr10	79637918	79617934	2	Shc2	549	1.44775	1.72839e-09	0.42635	Mes.Isl1	Mesencephalon-derived Isl1+ cells
chr12	40199315	40176386	2	Lsmem1	185	1.8171	1.90731e-09	0.249161	Mes.Isl1	Mesencephalon-derived Isl1+ cells
chr11	11868123	11885321	1	1700042O10Rik	110	1.31046	2.61439e-09	0.384721	Mes.Isl1	Mesencephalon-derived Isl1+ cells
chr19	30930962	30930380	2	Gm6642	483	1.26492	3.55686e-09	0.362755	Mes.Isl1	Mesencephalon-derived Isl1+ cells
chr9	54764748	54773110	1	Crabp1	589	1.27154	4.51201e-09	0.594664	Mes.Isl1	Mesencephalon-derived Isl1+ cells
chr10	127000709	127020994	1	Avil	977	1.8828	4.52219e-09	0.304993	Mes.Isl1	Mesencephalon-derived Isl1+ cells
chr3	59153628	59146296	2	F630111L10Rik	255	1.88271	4.90045e-09	0.190035	Mes.Isl1	Mesencephalon-derived Isl1+ cells
chr6	121636173	121679238	1	A2m	940	1.37204	5.12276e-09	0.264846	Mes.Isl1	Mesencephalon-derived Isl1+ cells
chr18	40256962	40257703	1	2900055J20Rik	296	1.65768	6.62987e-09	0.76084	Mes.Isl1	Mesencephalon-derived Isl1+ cells
chr18	12305720	12252357	2	Ankrd29	53	1.32911	6.89506e-09	0.324643	Mes.Isl1	Mesencephalon-derived Isl1+ cells
chr12	109682197	109682273	1	Mir882	692	1.88772	7.03133e-09	0.334182	Mes.Isl1	Mesencephalon-derived Isl1+ cells
chr7	114636357	114631478	2	Calca	1704	1.35938	7.24841e-09	0.388133	Mes.Isl1	Mesencephalon-derived Isl1+ cells
chr4	103011965	103004106	2	BB031773	598	1.93873	7.98811e-09	0.412091	Mes.Isl1	Mesencephalon-derived Isl1+ cells
chr5	123524164	123509766	2	Diablo	984	1.32004	1.11912e-08	0.437714	Mes.Isl1	Mesencephalon-derived Isl1+ cells
chr14	34375504	34404287	1	Mmrn2	236	1.39582	1.58411e-08	0.294105	Mes.Isl1	Mesencephalon-derived Isl1+ cells
chr7	89426306	89432077	1	AI314278	1268	1.44802	1.90452e-08	0.449147	Mes.Isl1	Mesencephalon-derived Isl1+ cells
chr6	115931927	115938830	1	Rho	871	1.82041	2.28643e-08	0.310405	Mes.Isl1	Mesencephalon-derived Isl1+ cells
chr11	46102270	46102390	1	Mir8100	277	1.60752	2.56813e-08	0.33007	Mes.Isl1	Mesencephalon-derived Isl1+ cells
chr15	99055174	99058978	1	Prph	759	1.89583	5.01414e-08	0.515651	Mes.Isl1	Mesencephalon-derived Isl1+ cells
chr16	28600043	28599935	2	Mir690	298	1.43246	7.00837e-08	0.28821	Mes.Isl1	Mesencephalon-derived Isl1+ cells
chr1	161494657	161505290	1	Tnfsf18	999	1.28241	1.3443e-07	0.188322	Mes.Isl1	Mesencephalon-derived Isl1+ cells
chr11	94521502	94501347	2	Mycbpap	1163	1.45979	2.38043e-07	0.209923	Mes.Isl1	Mesencephalon-derived Isl1+ cells
chr11	46166359	46148155	2	Nipal4	278	1.32517	2.68991e-07	0.171042	Mes.Isl1	Mesencephalon-derived Isl1+ cells
chr4	32602382	32600865	2	Gja10	111	2.1672	2.87768e-07	0.451993	Mes.Isl1	Mesencephalon-derived Isl1+ cells
chr12	30467358	30410559	2	2310016D03Rik	130	1.44767	3.31627e-07	0.286189	Mes.Isl1	Mesencephalon-derived Isl1+ cells
chr2	104095801	104115410	1	Cd59a	1083	1.69	4.74339e-07	0.188168	Mes.Isl1	Mesencephalon-derived Isl1+ cells
chr16	36334332	36321665	2	BC117090	394	2.43837	5.01522e-07	0.16893	Mes.Isl1	Mesencephalon-derived Isl1+ cells
chr19	4839322	4825366	2	Ccs	63	1.36937	8.38822e-07	0.299273	Mes.Isl1	Mesencephalon-derived Isl1+ cells
chr2	154162607	154168446	1	Bpifa5	1653	2.15592	8.62084e-07	0.281937	Mes.Isl1	Mesencephalon-derived Isl1+ cells
chr4	156255338	156246966	2	Samd11	1461	1.29152	8.69704e-07	0.381224	Mes.Isl1	Mesencephalon-derived Isl1+ cells
chr11	63061659	63094960	1	Tekt3	594	1.35895	2.25155e-06	0.195447	Mes.Isl1	Mesencephalon-derived Isl1+ cells
chr4	59915056	59905899	2	Slc46a2	378	1.33453	3.51607e-06	0.187315	Mes.Isl1	Mesencephalon-derived Isl1+ cells
chr7	19887965	19875742	2	Ceacam19	353	2.19184	3.64862e-06	0.234622	Mes.Isl1	Mesencephalon-derived Isl1+ cells
chr16	4037101	4040024	1	Dnase1	13	1.63602	4.46105e-06	0.229028	Mes.Isl1	Mesencephalon-derived Isl1+ cells
chr10	116113917	116111664	2	4933416C03Rik	893	1.47614	5.78622e-06	0.37049	Mes.Isl1	Mesencephalon-derived Isl1+ cells
chr14	122913030	122929442	1	4930594M22Rik	870	1.53484	6.59323e-06	0.179154	Mes.Isl1	Mesencephalon-derived Isl1+ cells
chr10	79645738	79639526	2	Odf3l2	550	1.41366	8.85614e-06	0.271391	Mes.Isl1	Mesencephalon-derived Isl1+ cells
chr5	34915915	34923839	1	Msantd1	269	1.50081	9.24889e-06	0.338014	Mes.Isl1	Mesencephalon-derived Isl1+ cells
chr8	25556083	25548673	2	Gm16159	232	1.36854	1.03498e-05	0.300455	Mes.Isl1	Mesencephalon-derived Isl1+ cells
chr2	172458596	172450313	2	Gcnt7	1918	2.07477	1.19281e-05	0.17814	Mes.Isl1	Mesencephalon-derived Isl1+ cells
chr12	109709060	109709125	1	Mir379	693	2.3909	1.2387e-05	0.318986	Mes.Isl1	Mesencephalon-derived Isl1+ cells
chr3	59153492	59114623	2	P2ry14	254	1.34947	1.63899e-05	0.182881	Mes.Isl1	Mesencephalon-derived Isl1+ cells
chr14	27000362	27002326	1	Hesx1	146	1.3487	1.81707e-05	0.307287	Mes.Isl1	Mesencephalon-derived Isl1+ cells
chr9	109849456	109847377	2	Camp	1174	1.61058	2.00207e-05	0.310517	Mes.Isl1	Mesencephalon-derived Isl1+ cells
chr1	38939149	38950276	1	Nms	177	1.56636	2.19527e-05	0.188846	Mes.Isl1	Mesencephalon-derived Isl1+ cells
chr2	181493206	181494980	1	Abhd16b	2028	1.94953	3.02489e-05	0.224735	Mes.Isl1	Mesencephalon-derived Isl1+ cells
chr10	34096519	34091352	2	Calhm5	195	1.42585	3.08401e-05	0.269734	Mes.Isl1	Mesencephalon-derived Isl1+ cells
chr3	94667152	94660589	2	BC021767	605	2.23478	3.30041e-05	0.123909	Mes.Isl1	Mesencephalon-derived Isl1+ cells
chr4	88592385	88591813	2	Ifna9	497	3.33429	3.88824e-05	0.226644	Mes.Isl1	Mesencephalon-derived Isl1+ cells
chr11	99438153	99428385	2	Krt20	1325	1.44592	4.25459e-05	0.200797	Mes.Isl1	Mesencephalon-derived Isl1+ cells
chr11	46707104	46668960	2	Timd2	291	1.42334	4.89889e-05	0.140657	Mes.Isl1	Mesencephalon-derived Isl1+ cells
chr2	154142880	154149217	1	Bpifa1	1652	1.64356	4.95208e-05	0.140594	Mes.Isl1	Mesencephalon-derived Isl1+ cells
chr13	22278317	22279404	1	Vmn1r195	141	2.36618	6.42319e-05	0.212902	Mes.Isl1	Mesencephalon-derived Isl1+ cells
chr4	102986379	103005594	1	Tctex1d1	597	1.35381	6.66221e-05	0.18628	Mes.Isl1	Mesencephalon-derived Isl1+ cells
chr12	87102539	87097531	2	Ngb	492	1.43609	7.75339e-05	0.247112	Mes.Isl1	Mesencephalon-derived Isl1+ cells
chr18	59579630	59579735	1	Mir6355	398	1.44207	8.6557e-05	0.525098	Mes.Isl1	Mesencephalon-derived Isl1+ cells
chr7	104857016	104862667	1	Usp17la	1527	1.80351	9.14792e-05	0.11121	Mes.Isl1	Mesencephalon-derived Isl1+ cells
chr17	8389468	8379045	2	Gm16702	51	1.35213	0.000103008	0.204937	Mes.Isl1	Mesencephalon-derived Isl1+ cells
chr7	120173858	120183716	1	Anks4b	1749	1.9498	0.000112981	0.163944	Mes.Isl1	Mesencephalon-derived Isl1+ cells
chr19	44029247	44005022	2	Cyp2c23	631	1.82397	0.000123141	0.145699	Mes.Isl1	Mesencephalon-derived Isl1+ cells
chr9	53400886	53400805	2	Mir130c	568	1.38789	0.000134408	0.521035	Mes.Isl1	Mesencephalon-derived Isl1+ cells
chr11	99493110	99477973	2	Krt23	1326	1.31383	0.000152091	0.154056	Mes.Isl1	Mesencephalon-derived Isl1+ cells
chr12	109571990	109572080	1	Mir673	669	2.29386	0.000152091	0.266651	Mes.Isl1	Mesencephalon-derived Isl1+ cells
chr4	48213215	48213119	2	Mir1958	301	1.49936	0.000162464	0.265503	Mes.Isl1	Mesencephalon-derived Isl1+ cells
chr15	12171492	12171574	1	Mir1898	64	1.29163	0.000181603	0.165553	Mes.Isl1	Mesencephalon-derived Isl1+ cells
chr9	46268608	46271919	1	Apoa5	498	1.61476	0.000194664	0.338657	Mes.Isl1	Mesencephalon-derived Isl1+ cells
chr13	63301283	63301199	2	Mir3074-1	571	1.426	0.000203605	0.330182	Mes.Isl1	Mesencephalon-derived Isl1+ cells
chr11	4630011	4620275	2	Gm11961	38	1.52397	0.00027104	0.187909	Mes.Isl1	Mesencephalon-derived Isl1+ cells
chr9	53405286	53432803	1	4930550C14Rik	567	1.28981	0.000306465	0.181853	Mes.Isl1	Mesencephalon-derived Isl1+ cells
chr7	15896124	15904030	1	Crxos	234	1.71091	0.000315708	0.126483	Mes.Isl1	Mesencephalon-derived Isl1+ cells
chr13	60802844	60798250	2	Ctsll3	541	1.37424	0.000322086	0.086007	Mes.Isl1	Mesencephalon-derived Isl1+ cells
chr13	63301208	63301275	1	Mir24-1	570	1.90076	0.000332359	0.224273	Mes.Isl1	Mesencephalon-derived Isl1+ cells
chr19	6184410	6224219	1	Majin	145	1.44582	0.000359261	0.12607	Mes.Isl1	Mesencephalon-derived Isl1+ cells
chr2	27162703	27144898	2	Dbhos	284	1.30779	0.000360255	0.201406	Mes.Isl1	Mesencephalon-derived Isl1+ cells
chr7	104842504	104840257	2	Usp17lb	1526	1.58014	0.000377579	0.107056	Mes.Isl1	Mesencephalon-derived Isl1+ cells
chr10	127370544	127356325	2	Inhbc	1002	1.4476	0.000411668	0.100608	Mes.Isl1	Mesencephalon-derived Isl1+ cells
chr18	35726989	35730869	1	1700066B19Rik	182	1.27078	0.000439081	0.211622	Mes.Isl1	Mesencephalon-derived Isl1+ cells
chr9	104126643	104098138	2	Ackr4	1032	1.32514	0.000454692	0.102105	Mes.Isl1	Mesencephalon-derived Isl1+ cells
chr19	8617996	8628299	1	Slc22a6	204	1.457	0.000458633	0.0744406	Mes.Isl1	Mesencephalon-derived Isl1+ cells
chr13	119680042	119681582	1	1700074H08Rik	927	2.76477	0.000587354	0.178189	Mes.Isl1	Mesencephalon-derived Isl1+ cells
chr5	123482585	123480153	2	Il31	981	1.45766	0.000621882	0.0915944	Mes.Isl1	Mesencephalon-derived Isl1+ cells
chr5	137645714	137643031	2	Irs3	1169	1.57853	0.000621882	0.251776	Mes.Isl1	Mesencephalon-derived Isl1+ cells
chr11	54267279	54265085	2	Il3	417	1.3897	0.000623773	0.13635	Mes.Isl1	Mesencephalon-derived Isl1+ cells
chr12	109712810	109712890	1	Mir758	699	2.1977	0.000796287	0.230602	Mes.Isl1	Mesencephalon-derived Isl1+ cells
chr12	109712508	109712593	1	Mir323	698	2.20968	0.000806843	0.235469	Mes.Isl1	Mesencephalon-derived Isl1+ cells
chr7	105314006	105314968	1	Olfr689	1547	1.7759	0.000806843	0.177734	Mes.Isl1	Mesencephalon-derived Isl1+ cells
chr10	59403685	59421976	1	Pla2g12b	321	1.37914	0.000847248	0.0608881	Mes.Isl1	Mesencephalon-derived Isl1+ cells
chr11	83593087	83587886	2	Ccl6	1038	1.43625	0.00124589	0.12844	Mes.Isl1	Mesencephalon-derived Isl1+ cells
chr6	42539020	42538067	2	Olfr455	282	1.25125	0.00127704	0.146678	Mes.Isl1	Mesencephalon-derived Isl1+ cells
chr12	109713481	109713577	1	Mir329	700	1.90549	0.00130304	0.159615	Mes.Isl1	Mesencephalon-derived Isl1+ cells
chr6	136835450	136829931	2	Smco3	1206	1.76001	0.00130336	0.114643	Mes.Isl1	Mesencephalon-derived Isl1+ cells
chr12	109712317	109712436	1	Mir1197	697	2.15547	0.00145848	0.23263	Mes.Isl1	Mesencephalon-derived Isl1+ cells
chr8	3748984	3743395	2	Cd209a	21	2.03244	0.00153078	0.126664	Mes.Isl1	Mesencephalon-derived Isl1+ cells
chr7	145314835	145324059	1	Mrgprd	2169	1.74622	0.00153408	0.158364	Mes.Isl1	Mesencephalon-derived Isl1+ cells
chr12	109711803	109711863	1	Mir380	696	2.06034	0.0015888	0.22493	Mes.Isl1	Mesencephalon-derived Isl1+ cells
chr10	66124064	66120609	2	1700023F02Rik	393	1.29418	0.00161333	0.233315	Mes.Isl1	Mesencephalon-derived Isl1+ cells
chr7	18532227	18519702	2	Psg25	288	1.37697	0.00195539	0.0585385	Mes.Isl1	Mesencephalon-derived Isl1+ cells
chr5	72587550	72581639	2	Gm5868	449	1.42524	0.00219531	0.133916	Mes.Isl1	Mesencephalon-derived Isl1+ cells
chr12	109710638	109710700	1	Mir299a	695	2.20359	0.00223522	0.217483	Mes.Isl1	Mesencephalon-derived Isl1+ cells
chr13	67278594	67283361	1	F630042J09Rik	607	2.06099	0.0022774	0.101594	Mes.Isl1	Mesencephalon-derived Isl1+ cells
chr14	63046991	63048606	1	Defb42	589	1.51976	0.00232328	0.122546	Mes.Isl1	Mesencephalon-derived Isl1+ cells
chr1	153851195	153849542	2	Teddm2	936	1.75967	0.00268184	0.14721	Mes.Isl1	Mesencephalon-derived Isl1+ cells
chr12	85288591	85299358	1	Zc2hc1c	470	1.41848	0.00271916	0.237804	Mes.Isl1	Mesencephalon-derived Isl1+ cells
chr9	92267361	92267258	2	Mir6386	938	3.46303	0.00275468	0.148308	Mes.Isl1	Mesencephalon-derived Isl1+ cells
chr12	104236242	104254405	1	Serpina3h	615	1.29721	0.002769	0.102028	Mes.Isl1	Mesencephalon-derived Isl1+ cells
chr12	109739119	109739197	1	Mir496a	725	2.27794	0.00281976	0.234545	Mes.Isl1	Mesencephalon-derived Isl1+ cells
chr11	83175186	83190216	1	Slfn4	1021	2.05722	0.00337584	0.0639441	Mes.Isl1	Mesencephalon-derived Isl1+ cells
chr2	87022542	87021610	2	Olfr1104	839	1.85824	0.0035011	0.100014	Mes.Isl1	Mesencephalon-derived Isl1+ cells
chr7	18176494	18181862	1	Igfl3	283	2.02466	0.00361508	0.079986	Mes.Isl1	Mesencephalon-derived Isl1+ cells
chr8	122460692	122454206	2	Snai3	1082	1.68811	0.00389184	0.149161	Mes.Isl1	Mesencephalon-derived Isl1+ cells
chr2	154257879	154271245	1	Bpifb9a	1656	1.37937	0.00412878	0.10886	Mes.Isl1	Mesencephalon-derived Isl1+ cells
chr12	109738433	109738498	1	Mir154	724	2.15574	0.00434837	0.222077	Mes.Isl1	Mesencephalon-derived Isl1+ cells
chr11	58379032	58390541	1	Lypd8	461	1.35059	0.00439181	0.0883916	Mes.Isl1	Mesencephalon-derived Isl1+ cells
chr9	119190393	119169456	2	Slc22a14	1261	1.28516	0.00487856	0.0870492	Mes.Isl1	Mesencephalon-derived Isl1+ cells
chr7	46742980	46740499	2	Saa1	973	1.71919	0.00493023	0.152364	Mes.Isl1	Mesencephalon-derived Isl1+ cells
chr11	58455980	58454915	2	Olfr30	465	1.53529	0.00501291	0.147245	Mes.Isl1	Mesencephalon-derived Isl1+ cells
chr12	109710175	109710256	1	Mir411	694	2.1293	0.00516807	0.202455	Mes.Isl1	Mesencephalon-derived Isl1+ cells
chr12	109740510	109740577	1	Mir377	726	2.2512	0.00636592	0.255629	Mes.Isl1	Mesencephalon-derived Isl1+ cells
chr12	103956897	103946931	2	Serpina1e	604	1.35035	0.00641374	0.039979	Mes.Isl1	Mesencephalon-derived Isl1+ cells
chr7	12733105	12693998	2	Vmn2r56	190	1.47526	0.00681301	0.0319091	Mes.Isl1	Mesencephalon-derived Isl1+ cells
chr12	109743158	109743236	1	Mir409	728	1.68554	0.00685948	0.206392	Mes.Isl1	Mesencephalon-derived Isl1+ cells
chr12	109743289	109743368	1	Mir412	729	1.6803	0.00685948	0.205539	Mes.Isl1	Mesencephalon-derived Isl1+ cells
chr12	109743418	109743496	1	Mir369	730	1.67475	0.00690268	0.204804	Mes.Isl1	Mesencephalon-derived Isl1+ cells
chr7	19965412	19991113	1	Ceacam20	356	1.56017	0.00691423	0.0631958	Mes.Isl1	Mesencephalon-derived Isl1+ cells
chr9	14752122	14748459	2	Fut4	59	1.40258	0.00727402	0.22079	Mes.Isl1	Mesencephalon-derived Isl1+ cells
chr12	109717085	109717183	1	Mir666	705	1.48419	0.00736309	0.118993	Mes.Isl1	Mesencephalon-derived Isl1+ cells
chr12	109717258	109717333	1	Mir543	706	1.48197	0.00736309	0.119399	Mes.Isl1	Mesencephalon-derived Isl1+ cells
chr17	47437375	47412734	2	1700001C19Rik	872	1.36617	0.00736783	0.225336	Mes.Isl1	Mesencephalon-derived Isl1+ cells
chr12	109718754	109718816	1	Mir495	707	1.47524	0.00760104	0.107552	Mes.Isl1	Mesencephalon-derived Isl1+ cells
chr15	98340939	98340022	2	Olfr284	727	1.87095	0.00804137	0.202545	Mes.Isl1	Mesencephalon-derived Isl1+ cells
chr12	109742409	109742498	1	Mir541	727	2.03285	0.00963545	0.262853	Mes.Isl1	Mesencephalon-derived Isl1+ cells
chr13	24905600	24911780	1	4932702P03Rik	225	1.92815	0.00985415	0.0844055	Mes.Isl1	Mesencephalon-derived Isl1+ cells
chr11	105994675	106005443	1	Ace3	1534	1.48499	0.00989126	0.0981607	Mes.Isl1	Mesencephalon-derived Isl1+ cells
chr9	120068296	120048683	2	Cx3cr1	1278	4.07758	6.50123e-11	2.43726	Microglia	Microglia
chr11	87756864	87756927	1	Mir142	1106	7.25813	6.79849e-11	3.53672	Microglia	Microglia
chr15	78597047	78622019	1	Cyth4	435	2.96021	2.01108e-10	1.8407	Microglia	Microglia
chr6	87533259	87458545	2	Arhgap25	676	2.60682	2.01108e-10	1.33033	Microglia	Microglia
chr4	132564067	132582683	1	Ptafr	1021	4.42115	4.02974e-10	0.814582	Microglia	Microglia
chr8	120736358	120756694	1	Irf8	1056	2.62835	5.33064e-10	2.084	Microglia	Microglia
chr11	83649378	83647843	2	Ccl3	1039	4.68138	6.74942e-10	1.75995	Microglia	Microglia
chr18	61105572	61131139	1	Csf1r	421	3.47422	6.93379e-10	1.88837	Microglia	Microglia
chr6	113638467	113695026	1	Irak2	843	3.54879	8.47427e-10	1.32914	Microglia	Microglia
chr9	107975567	107995007	1	Uba7	1106	3.37003	8.57849e-10	1.44777	Microglia	Microglia
chr11	80154162	80178924	1	Adap2	980	4.18748	9.524e-10	1.25949	Microglia	Microglia
chr3	105870858	105924044	1	Tmigd3	788	3.23385	9.524e-10	1.25256	Microglia	Microglia
chr5	66151954	66016549	2	Rbm47	418	2.71897	9.66935e-10	1.37107	Microglia	Microglia
chr19	41385070	41274218	2	Pik3ap1	586	2.48168	1.04644e-09	1.24821	Microglia	Microglia
chr8	46739745	46847458	1	Irf2	368	2.23651	1.04644e-09	1.46758	Microglia	Microglia
chr9	32541452	32422204	2	Fli1	246	2.27225	1.04644e-09	1.91849	Microglia	Microglia
chr10	25359798	25523519	1	Epb41l2	153	2.15949	1.08048e-09	1.38219	Microglia	Microglia
chr19	12460779	12465285	1	Mpeg1	331	3.08665	1.22771e-09	1.67474	Microglia	Microglia
chr16	92826074	92601466	2	Runx1	722	2.07861	1.58396e-09	1.855	Microglia	Microglia
chr11	114890041	114904651	1	Cd300a	1624	3.75053	1.62213e-09	1.12365	Microglia	Microglia
chr16	36666077	36603869	2	Cd86	399	3.94924	1.62213e-09	0.963908	Microglia	Microglia
chr6	82881853	82877866	2	2310069B03Rik	575	2.58226	1.68301e-09	0.950652	Microglia	Microglia
chr4	53159895	53030789	2	Abca1	330	2.46249	1.7469e-09	2.11607	Microglia	Microglia
chr1	87620312	87720510	1	Inpp5d	544	2.76691	1.79077e-09	1.61393	Microglia	Microglia
chr3	59005825	59318416	1	Med12l	252	1.71356	1.86948e-09	1.92661	Microglia	Microglia
chr7	80024814	80092751	1	Zfp710	1163	2.26277	2.82496e-09	2.01433	Microglia	Microglia
chr5	104982717	104935057	2	Abcg3	691	4.74968	3.02187e-09	0.811419	Microglia	Microglia
chr16	23224740	23360350	1	St6gal1	272	1.80555	4.44187e-09	1.50126	Microglia	Microglia
chr9	123862029	123852315	2	Xcr1	1343	2.81825	4.94033e-09	0.458907	Microglia	Microglia
chr13	47122720	47247991	1	Rnf144b	383	2.17182	5.18504e-09	0.840443	Microglia	Microglia
chr2	91096678	91115759	1	Spi1	994	2.20946	5.496e-09	1.13261	Microglia	Microglia
chr1	58711491	58759209	1	Cflar	299	2.65617	5.68432e-09	1.37744	Microglia	Microglia
chr4	150087503	150105927	1	Gpr157	1344	2.77136	5.8208e-09	1.19721	Microglia	Microglia
chr11	11685925	11772926	1	Ikzf1	107	2.64966	6.5463e-09	1.26212	Microglia	Microglia
chr14	54417702	54369442	2	Slc7a7	421	3.62503	6.86183e-09	1.30228	Microglia	Microglia
chr4	3678121	3791612	1	Lyn	7	2.50004	6.86183e-09	1.29302	Microglia	Microglia
chr5	112255820	112269585	1	Crybb1	788	3.67551	7.62376e-09	1.178	Microglia	Microglia
chr2	145786116	145887616	1	Rin2	1523	2.20219	9.05273e-09	1.89193	Microglia	Microglia
chr13	47148670	47143940	2	A930002C04Rik	384	2.42621	9.14105e-09	0.829281	Microglia	Microglia
chr14	121965193	121952331	2	Gpr183	858	2.58309	9.56822e-09	1.0003	Microglia	Microglia
chr2	73529487	73429610	2	Wipf1	662	2.89589	9.71095e-09	1.37447	Microglia	Microglia
chr4	3714964	3716813	1	6330407A03Rik	8	2.93607	9.84554e-09	1.02444	Microglia	Microglia
chr13	56178885	56173703	2	Tifab	495	2.88781	1.00762e-08	1.95363	Microglia	Microglia
chr19	10001669	10038380	1	Rab3il1	245	2.36623	1.00762e-08	1.09833	Microglia	Microglia
chr2	22774327	22875653	1	Apbb1ip	153	2.3528	1.00762e-08	1.44721	Microglia	Microglia
chr19	7019469	6998958	2	Fermt3	179	3.10664	1.01698e-08	0.877349	Microglia	Microglia
chr9	45269149	45253837	2	Il10ra	478	3.32967	1.03479e-08	1.0454	Microglia	Microglia
chr12	8599066	8528483	2	Slc7a15	35	2.56573	1.08537e-08	0.488279	Microglia	Microglia
chr8	126849020	126851833	1	A630001O12Rik	1161	1.88469	1.16543e-08	2.42354	Microglia	Microglia
chr9	45266707	45266643	2	Mir7086	479	3.45065	1.17518e-08	2.37498	Microglia	Microglia
chr11	50238532	50236461	2	Ltc4s	343	3.35239	1.34915e-08	2.25407	Microglia	Microglia
chr15	59794959	59788417	2	Gm19510	243	2.36376	1.34915e-08	1.44454	Microglia	Microglia
chr18	32377217	32435740	1	Bin1	136	2.11559	1.40021e-08	1.65133	Microglia	Microglia
chr4	145246870	145212368	2	Tnfrsf1b	1274	2.84087	1.4258e-08	1.44063	Microglia	Microglia
chr17	33555707	33607764	1	Myo1f	512	3.42042	1.45847e-08	0.772233	Microglia	Microglia
chr6	122921848	122934619	1	Clec4a1	960	3.98059	1.5626e-08	0.712489	Microglia	Microglia
chr19	37465254	37471827	1	1700122C19Rik	540	3.20138	1.67116e-08	0.831279	Microglia	Microglia
chr5	96921272	96934867	1	Gm8013	631	2.60048	1.78918e-08	1.33619	Microglia	Microglia
chr13	37345345	37419036	1	Ly86	323	1.96666	1.91399e-08	1.26707	Microglia	Microglia
chr7	28379228	28376784	2	Zfp36	569	2.3649	1.93685e-08	2.34598	Microglia	Microglia
chr14	121878606	122021035	1	Ubac2	855	2.06124	1.96862e-08	1.46326	Microglia	Microglia
chr11	83593087	83587886	2	Ccl6	1038	3.23097	1.98844e-08	0.751303	Microglia	Microglia
chr10	77530348	77565674	1	Itgb2	487	3.57744	2.16796e-08	0.794884	Microglia	Microglia
chr7	90029159	90049071	1	E230029C05Rik	1274	2.57611	2.18986e-08	1.27972	Microglia	Microglia
chr8	119840579	119809214	2	Cotl1	1041	1.82792	2.27493e-08	1.685	Microglia	Microglia
chr2	129592839	129632228	1	Sirpa	1396	2.49811	2.40346e-08	1.58049	Microglia	Microglia
chr4	132796364	132782357	2	Themis2	1026	3.05299	2.40346e-08	0.789001	Microglia	Microglia
chr11	83578636	83572917	2	Ccl9	1036	3.08364	2.65154e-08	0.648977	Microglia	Microglia
chr11	82101845	82103399	1	Ccl12	999	4.73325	2.74569e-08	1.09	Microglia	Microglia
chr16	19983049	19946492	2	Klhl6	210	4.49255	2.74569e-08	1.05754	Microglia	Microglia
chr1	58795374	58847503	1	Casp8	300	2.72647	2.95557e-08	0.616186	Microglia	Microglia
chr17	87282886	87381770	1	Ttc7	1160	1.32174	2.96038e-08	1.30886	Microglia	Microglia
chr17	57358686	57483529	1	Adgre1	1003	2.62286	3.07758e-08	0.466652	Microglia	Microglia
chr5	96793385	96845968	1	Anxa3	630	2.55112	3.09212e-08	0.650908	Microglia	Microglia
chr8	115706894	115703253	2	Maf	1006	2.25224	3.09212e-08	2.4077	Microglia	Microglia
chr1	173420604	173466040	1	Aim2	1165	2.81164	3.21593e-08	0.989791	Microglia	Microglia
chr13	97198357	97176331	2	Hexb	784	3.10737	3.46682e-08	0.817791	Microglia	Microglia
chr7	128062640	128128160	1	Itgam	1904	2.62585	3.62494e-08	0.636698	Microglia	Microglia
chr13	49248706	49230829	2	Susd3	402	2.91404	3.7632e-08	1.05979	Microglia	Microglia
chr8	88647347	88688474	1	Nod2	734	2.63953	3.93622e-08	0.998443	Microglia	Microglia
chr11	79339892	79581609	1	Nf1	964	1.52418	3.98275e-08	1.01247	Microglia	Microglia
chr6	34863146	34874946	1	Tmem140	179	3.75549	3.98275e-08	0.880628	Microglia	Microglia
chr11	17052381	16971206	2	Plek	121	2.4994	3.99085e-08	0.968024	Microglia	Microglia
chr7	128418172	128373625	2	Rgs10	1915	2.22312	4.54955e-08	1.12937	Microglia	Microglia
chr2	128698997	128802188	1	Mertk	1379	2.29363	4.59062e-08	1.2944	Microglia	Microglia
chr14	63122462	63145923	1	Ctsb	591	2.21091	4.72966e-08	1.17812	Microglia	Microglia
chr16	11313809	11320068	1	Tnfrsf17	86	3.38321	4.75082e-08	0.542558	Microglia	Microglia
chr10	60346851	60372684	1	Vsir	334	2.37653	5.06679e-08	1.62449	Microglia	Microglia
chr13	94057796	94195409	1	Lhfpl2	756	1.70463	5.06679e-08	1.50275	Microglia	Microglia
chr6	40585805	40574898	2	Clec5a	237	4.29496	5.06907e-08	0.64207	Microglia	Microglia
chr6	120093380	120200338	1	Ninj2	920	1.84735	5.13459e-08	1.22565	Microglia	Microglia
chr12	102439697	102394098	2	Lgmn	573	2.43586	5.55347e-08	1.58114	Microglia	Microglia
chr17	47737037	47792416	1	Tfeb	885	1.92742	5.73222e-08	1.35375	Microglia	Microglia
chr11	59541585	59566956	1	Nlrp3	515	3.0068	6.12078e-08	0.754024	Microglia	Microglia
chr15	77842175	77760585	2	Myh9	415	1.6757	6.12078e-08	1.23733	Microglia	Microglia
chr18	4352953	4331327	2	Map3k8	7	2.20804	6.12078e-08	0.879606	Microglia	Microglia
chr9	65580087	65552577	2	Plekho2	744	1.5004	6.20199e-08	1.32482	Microglia	Microglia
chr15	100687920	100674422	2	Cela1	806	3.29782	6.7753e-08	0.903559	Microglia	Microglia
chr5	139460534	139359739	2	3110082I17Rik	1218	1.6221	7.29576e-08	1.51305	Microglia	Microglia
chr14	122034674	122038422	1	Timm8a2	859	2.38846	7.60327e-08	0.920977	Microglia	Microglia
chr17	75435905	75529054	1	Rasgrp3	1084	2.38129	7.60327e-08	1.12672	Microglia	Microglia
chr7	55842027	55932633	1	Cyfip1	1025	2.25285	7.60327e-08	1.24207	Microglia	Microglia
chr15	6445333	6498476	1	C9	21	2.35453	8.75696e-08	0.433721	Microglia	Microglia
chr11	83530518	83525778	2	Ccl5	1035	2.56343	9.22792e-08	0.462559	Microglia	Microglia
chr19	12427905	12432110	1	Pfpl	330	2.68681	9.28726e-08	0.921442	Microglia	Microglia
chr18	67933257	68255549	1	Ldlrad4	494	1.37423	9.8399e-08	1.42807	Microglia	Microglia
chr7	143053686	143021784	2	R74862	2132	2.95811	1.02056e-07	1.04809	Microglia	Microglia
chr3	95658721	95663179	1	Mcl1	642	2.01839	1.02563e-07	1.59221	Microglia	Microglia
chr2	75704663	75675513	2	Nfe2l2	688	2.05369	1.08473e-07	1.18686	Microglia	Microglia
chr4	139192899	139291820	1	Capzb	1171	1.55316	1.11538e-07	1.23612	Microglia	Microglia
chr3	59210882	59207892	2	P2ry13	257	5.8628	1.13388e-07	1.33009	Microglia	Microglia
chr6	29526625	29541869	1	Irf5	128	2.60514	1.13751e-07	1.0214	Microglia	Microglia
chr11	114960417	114956278	2	Cd300c	1626	4.71146	1.15161e-07	0.761256	Microglia	Microglia
chr1	165708094	165648945	2	Rcsd1	1047	1.73804	1.16464e-07	1.28861	Microglia	Microglia
chr18	61117468	61117531	1	Mir6983	422	4.70426	1.16464e-07	1.38695	Microglia	Microglia
chr8	70616844	70620850	1	Lrrc25	501	3.04614	1.1962e-07	1.61121	Microglia	Microglia
chr11	79523762	79513385	2	Evi2b	967	4.48743	1.22018e-07	0.878675	Microglia	Microglia
chr11	34047201	34092280	1	Lcp2	231	1.7966	1.22375e-07	0.998862	Microglia	Microglia
chr12	51971321	51875873	2	Heatr5a	211	1.80285	1.2719e-07	0.752512	Microglia	Microglia
chr17	57279100	57329236	1	Vav1	1002	2.19305	1.2719e-07	1.12988	Microglia	Microglia
chr9	123968692	123962126	2	Ccr1	1344	2.78137	1.2719e-07	0.417675	Microglia	Microglia
chr4	11007619	10988662	2	Plekhf2	37	1.64612	1.32681e-07	1.05361	Microglia	Microglia
chr16	33829665	33949338	1	Itgb5	364	1.96568	1.32695e-07	1.74838	Microglia	Microglia
chr15	100649229	100649163	2	Mir6961	805	3.57619	1.35864e-07	1.1034	Microglia	Microglia
chr2	120154575	120089487	2	Ehd4	1258	2.13941	1.37975e-07	1.1004	Microglia	Microglia
chr3	105053146	105001915	2	Cttnbp2nl	780	1.76703	1.386e-07	1.46123	Microglia	Microglia
chr3	100426405	100437754	1	4930406D18Rik	729	2.59201	1.44297e-07	1.1667	Microglia	Microglia
chr3	59262831	59216271	2	P2ry12	258	3.24044	1.48817e-07	1.43861	Microglia	Microglia
chr5	143464493	143504442	1	Daglb	1273	2.16232	1.50609e-07	1.02665	Microglia	Microglia
chr16	30388530	30312423	2	Atp13a3	311	2.1669	1.51697e-07	0.721815	Microglia	Microglia
chr3	95526786	95556405	1	Ctss	638	3.92339	1.54303e-07	0.92286	Microglia	Microglia
chr5	72168183	72157000	2	Commd8	444	2.43534	1.54569e-07	0.875118	Microglia	Microglia
chr7	99711340	99657804	2	Slco2b1	1340	2.4871	1.59726e-07	1.01814	Microglia	Microglia
chr15	100669500	100641082	2	Bin2	804	3.02294	1.66552e-07	0.884396	Microglia	Microglia
chr8	84701457	84704716	1	Lyl1	670	3.0343	1.71191e-07	1.79628	Microglia	Microglia
chr5	140389247	140340303	2	Snx8	1236	2.38875	1.74217e-07	0.745419	Microglia	Microglia
chr5	121836859	121815481	2	Sh2b3	946	2.01622	1.78473e-07	1.38756	Microglia	Microglia
chr16	4835416	4867691	1	4930562C15Rik	29	2.99902	1.86464e-07	0.741582	Microglia	Microglia
chr19	24999529	25202432	1	Dock8	438	1.71597	1.89691e-07	1.12351	Microglia	Microglia
chr17	37529957	37530997	1	Olfr111	735	3.86669	1.97724e-07	1.49086	Microglia	Microglia
chr17	84078660	84089875	1	4933433H22Rik	1131	1.68236	1.97923e-07	1.50772	Microglia	Microglia
chr9	116175363	116087695	2	Tgfbr2	1245	1.8615	2.11659e-07	1.261	Microglia	Microglia
chr3	105932664	105925891	2	I830077J02Rik	790	3.36691	2.16098e-07	0.990606	Microglia	Microglia
chr11	79530609	79513385	2	Evi2	968	4.04665	2.2302e-07	0.762931	Microglia	Microglia
chr17	84187947	84183924	2	Zfp36l2	1132	1.76323	2.2302e-07	2.54737	Microglia	Microglia
chr6	122856157	122847140	2	C3ar1	958	4.12578	2.28537e-07	0.947651	Microglia	Microglia
chr11	55151706	55124823	2	Slc36a3	431	2.72748	2.28646e-07	0.431791	Microglia	Microglia
chr3	87263524	87250965	2	Fcrls	393	2.84883	2.31969e-07	1.05514	Microglia	Microglia
chr11	95842476	95830072	2	Abi3	1198	2.10647	2.39696e-07	1.38998	Microglia	Microglia
chr6	31218474	31093563	2	Lncpint	159	1.68874	2.4031e-07	1.14688	Microglia	Microglia
chr2	144270902	144250123	2	Snx5	1506	2.08961	2.45549e-07	1.23854	Microglia	Microglia
chr8	69996384	69907069	2	Gatad2a	468	1.41403	2.51925e-07	1.07449	Microglia	Microglia
chr10	127621148	127538157	2	Lrp1	1008	1.66403	2.52237e-07	1.41596	Microglia	Microglia
chr3	105904421	105908928	1	Adora3	789	4.55811	2.56784e-07	1.48616	Microglia	Microglia
chr5	113800358	113793729	2	Tmem119	815	2.55436	2.63766e-07	1.28528	Microglia	Microglia
chr10	22306720	22321765	1	C920009B18Rik	116	3.44005	2.82977e-07	0.768093	Microglia	Microglia
chr1	193201546	193175504	2	Traf3ip3	1342	3.33225	2.89777e-07	0.699582	Microglia	Microglia
chr18	62180126	62184403	1	Gm9949	442	1.84765	2.98102e-07	1.10342	Microglia	Microglia
chr8	25102194	25039144	2	Plekha2	227	1.91657	3.02029e-07	1.07312	Microglia	Microglia
chr7	125552282	125579474	1	Il4ra	1798	1.97774	3.03189e-07	0.843698	Microglia	Microglia
chr3	27584995	27584900	2	Mir3092	83	1.75519	3.247e-07	1.12261	Microglia	Microglia
chr11	11627838	11589223	2	4930512M02Rik	106	2.06238	3.2857e-07	0.264186	Microglia	Microglia
chr13	23710811	23703841	2	Hfe	198	4.07129	3.39604e-07	0.67507	Microglia	Microglia
chr2	174439039	174427494	2	Ctsz	1945	2.56472	3.39604e-07	1.06561	Microglia	Microglia
chr18	24429170	24429110	2	Mir187	106	2.11557	3.4217e-07	1.46702	Microglia	Microglia
chr7	142373578	142326110	2	Ifitm10	2114	2.30645	3.43889e-07	0.858164	Microglia	Microglia
chr18	36695925	36684923	2	E230025N22Rik	200	3.28029	3.45144e-07	0.693792	Microglia	Microglia
chr2	35461449	35400179	2	Ggta1	447	2.07689	3.45144e-07	0.987698	Microglia	Microglia
chr4	154928077	154922089	2	Tnfrsf14	1401	2.22555	3.68073e-07	0.889722	Microglia	Microglia
chr7	43533171	43527456	2	Cd33	801	3.50886	3.7574e-07	0.984977	Microglia	Microglia
chr11	11489266	11515190	1	Spata48	105	2.2569	3.83732e-07	0.313535	Microglia	Microglia
chr16	36934983	36963214	1	Hcls1	406	3.47825	3.85111e-07	0.589791	Microglia	Microglia
chr11	79146354	79014801	2	Ksr1	961	1.41921	4.06008e-07	0.917839	Microglia	Microglia
chr11	86683822	86583865	2	Vmp1	1085	2.25992	4.06008e-07	0.859722	Microglia	Microglia
chr5	100674256	100654726	2	Coq2	658	2.18982	4.12584e-07	0.822187	Microglia	Microglia
chr6	108828641	108859356	1	Edem1	809	1.68734	4.18967e-07	1.0047	Microglia	Microglia
chr10	81524225	81502313	2	Gna15	674	2.93789	4.37761e-07	0.993233	Microglia	Microglia
chr8	88272403	88329962	1	Adcy7	730	2.01933	4.39013e-07	0.924001	Microglia	Microglia
chr1	171234349	171229572	2	Fcer1g	1103	3.7322	4.48761e-07	1.04516	Microglia	Microglia
chr14	66281052	66153257	2	Ptk2b	633	1.82237	4.70801e-07	0.982559	Microglia	Microglia
chr4	118428093	118432953	1	Elovl1	780	2.53136	5.04942e-07	0.890628	Microglia	Microglia
chr19	3935186	3949340	1	Unc93b1	16	2.44525	5.33294e-07	0.953861	Microglia	Microglia
chr6	116716758	116692725	2	Tmem72	889	1.75117	5.40947e-07	0.772024	Microglia	Microglia
chr10	22158586	22374139	1	Raet1a	113	2.46446	5.54095e-07	0.549768	Microglia	Microglia
chr14	54781886	54722215	2	Slc7a8	439	2.61749	5.65888e-07	0.896908	Microglia	Microglia
chr2	122186189	122120108	2	Patl2	1304	2.71523	5.73236e-07	0.835048	Microglia	Microglia
chr9	106222598	106226876	1	Tlr9	1053	2.52517	5.83902e-07	0.996303	Microglia	Microglia
chr1	180942518	180975104	1	Tmem63a	1241	2.28687	5.94847e-07	0.82535	Microglia	Microglia
chr7	80075257	80062710	2	Gm21057	1164	2.55446	5.94847e-07	1.48842	Microglia	Microglia
chr8	89044162	89027242	2	Sall1	737	2.16889	6.07052e-07	1.44368	Microglia	Microglia
chr14	70774381	70778494	1	Dok2	697	2.65604	6.14616e-07	1.18244	Microglia	Microglia
chr3	105815567	105817359	1	Gm5547	787	3.0102	6.39796e-07	0.824652	Microglia	Microglia
chr3	89913196	89869324	2	Il6ra	490	2.0211	6.4325e-07	0.778605	Microglia	Microglia
chr1	170976071	170960558	2	Fcgr2b	1092	2.64941	6.52386e-07	0.451977	Microglia	Microglia
chr7	100964366	100937634	2	P2ry6	1367	1.6692	6.52386e-07	1.20565	Microglia	Microglia
chr7	142387870	142375916	2	Ctsd	2115	2.30695	6.52386e-07	1.40433	Microglia	Microglia
chr9	106247954	106233455	2	Alas1	1054	1.92489	6.52386e-07	0.858768	Microglia	Microglia
chr13	37826038	37952005	1	Rreb1	324	1.75876	6.70517e-07	1.32189	Microglia	Microglia
chr13	102693558	102706631	1	Cd180	833	1.78823	6.90598e-07	1.16623	Microglia	Microglia
chr19	41981763	42034641	1	Ubtd1	600	1.84108	7.06057e-07	1.13558	Microglia	Microglia
chr5	139405280	139416092	1	C130050O18Rik	1221	3.08788	7.26957e-07	1.04702	Microglia	Microglia
chr15	79999026	79998970	2	Mir7213	488	2.01302	7.58e-07	1.41426	Microglia	Microglia
chr10	19591958	19610225	1	Ifngr1	87	2.03986	7.59298e-07	1.01351	Microglia	Microglia
chr14	31168641	31139017	2	Stab1	182	2.94706	7.59298e-07	0.814466	Microglia	Microglia
chr9	44526440	44511787	2	Cxcr5	456	2.62804	7.71273e-07	0.662071	Microglia	Microglia
chr4	149955006	149896283	2	Spsb1	1341	1.33293	7.91457e-07	0.982955	Microglia	Microglia
chr19	37434841	37440731	1	Hhex	539	2.99972	8.00957e-07	1.03691	Microglia	Microglia
chr7	126704816	126699774	2	Coro1a	1826	2.03611	8.05265e-07	1.3887	Microglia	Microglia
chr17	28691342	28748405	1	Mapk14	417	1.97967	8.17848e-07	0.979885	Microglia	Microglia
chr11	83582061	83623693	1	E230016K23Rik	1037	3.24173	8.28259e-07	0.521721	Microglia	Microglia
chr12	102283074	102390854	1	Rin3	572	1.85099	8.28259e-07	1.1853	Microglia	Microglia
chr2	150904731	150832515	2	Abhd12	1572	1.61326	8.28259e-07	1.19447	Microglia	Microglia
chr6	29985329	29993531	1	Smkr-ps	134	2.98708	8.28259e-07	0.67514	Microglia	Microglia
chr19	3929716	3913491	2	Aldh3b1	15	1.89987	8.38553e-07	1.13737	Microglia	Microglia
chr9	124021971	124031689	1	Ccr3	1346	3.33147	8.47088e-07	0.362233	Microglia	Microglia
chr14	50870554	50824061	2	Tep1	362	2.82058	8.5995e-07	0.674	Microglia	Microglia
chr10	51590460	51585450	2	Fam162b	279	2.50794	8.80626e-07	0.547303	Microglia	Microglia
chr17	10324602	10329312	1	1700110C19Rik	60	1.56519	8.83588e-07	2.37656	Microglia	Microglia
chr3	96293969	96282909	2	Fcgr1	673	4.33786	9.23737e-07	0.784977	Microglia	Microglia
chr5	121819273	121819209	2	Mir7031	947	2.07544	9.23737e-07	1.73535	Microglia	Microglia
chr6	82774454	82725025	2	Hk2	574	1.47539	9.23737e-07	1.05254	Microglia	Microglia
chr4	66827551	66846581	1	Tlr4	438	2.48041	9.24373e-07	0.761117	Microglia	Microglia
chr11	69662649	69656697	2	Mpdu1	681	1.90968	9.38273e-07	1.31091	Microglia	Microglia
chr2	83724397	83806917	1	Itgav	726	1.53303	9.38273e-07	0.749466	Microglia	Microglia
chr5	145114256	145128186	1	Arpc1b	1301	3.19728	9.58082e-07	0.791001	Microglia	Microglia
chr15	27681542	27655071	2	Otulinl	90	1.59467	1.01898e-06	1.13937	Microglia	Microglia
chr9	45182015	45249989	1	BC049352	477	2.02821	1.01898e-06	0.566535	Microglia	Microglia
chr8	107551244	107551313	1	Mir140	930	2.61328	1.02918e-06	1.002	Microglia	Microglia
chr11	116110235	116105750	2	Trim47	1678	2.98186	1.032e-06	1.21312	Microglia	Microglia
chr17	43016555	43089188	1	Tnfrsf21	794	1.52041	1.032e-06	1.03049	Microglia	Microglia
chr1	171653037	171632403	2	Slamf7	1124	2.33502	1.07247e-06	0.553302	Microglia	Microglia
chr15	6579847	6665608	1	Fyb	22	1.64021	1.07247e-06	0.712977	Microglia	Microglia
chr12	3806523	3914443	1	Dnmt3a	7	1.45192	1.08379e-06	1.41219	Microglia	Microglia
chr11	95842295	95845731	1	Gngt2	1199	4.25204	1.12839e-06	1.00642	Microglia	Microglia
chrX	99042581	99074728	1	Stard8	617	2.21842	1.13305e-06	0.69321	Microglia	Microglia
chr5	134229625	134220053	2	Ncf1	1074	2.40145	1.14295e-06	0.985465	Microglia	Microglia
chr6	83034224	83052564	1	Loxl3	578	2.31557	1.14295e-06	0.68107	Microglia	Microglia
chr4	134095073	134093538	2	Cd52	1059	4.81748	1.15079e-06	1.16442	Microglia	Microglia
chr9	107985916	107984223	2	Inka1	1107	2.83229	1.17049e-06	1.72584	Microglia	Microglia
chr7	25687002	25705077	1	Tgfb1	501	1.92308	1.20724e-06	1.31291	Microglia	Microglia
chr7	4063204	4007073	2	Lair1	32	2.59144	1.21804e-06	0.34207	Microglia	Microglia
chr16	32165476	32142825	2	Nrros	331	2.17838	1.23376e-06	0.513303	Microglia	Microglia
chr3	106790149	106758861	2	Cd53	805	3.48614	1.25949e-06	0.488442	Microglia	Microglia
chr2	129309972	129299610	2	Il1a	1392	4.07425	1.26522e-06	0.539837	Microglia	Microglia
chr5	65861220	65896700	1	Rhoh	415	1.78655	1.26707e-06	0.941559	Microglia	Microglia
chr9	111019292	111042766	1	Ltf	1207	3.12033	1.28256e-06	0.382465	Microglia	Microglia
chr10	51490898	51496613	1	Lilrb4a	278	2.24399	1.29373e-06	0.413768	Microglia	Microglia
chr10	7832470	7870397	1	Zc3h12d	32	2.33634	1.29508e-06	0.714814	Microglia	Microglia
chr7	142442469	142444405	1	Tnni2	2117	4.74721	1.3227e-06	1.12386	Microglia	Microglia
chr16	95929077	95831123	2	1600002D24Rik	746	1.76279	1.34955e-06	0.675536	Microglia	Microglia
chr19	3323301	3385733	1	Cpt1a	5	1.81945	1.34955e-06	0.745954	Microglia	Microglia
chr5	63812495	63899619	1	0610040J01Rik	391	2.00808	1.34955e-06	0.848396	Microglia	Microglia
chr15	84324720	84342978	1	Parvg	588	2.29047	1.38028e-06	0.928047	Microglia	Microglia
chr16	91406235	91425834	1	Il10rb	697	2.72162	1.43255e-06	0.691186	Microglia	Microglia
chr9	21424908	21507759	1	Dnm2	165	1.73599	1.44738e-06	0.966908	Microglia	Microglia
chr15	25843298	25973696	1	Retreg1	82	1.93106	1.56187e-06	1.2683	Microglia	Microglia
chr11	46454931	46481255	1	Havcr2	285	3.1242	1.56599e-06	0.770303	Microglia	Microglia
chr13	30660059	30711232	1	Dusp22	268	1.91108	1.58142e-06	0.62814	Microglia	Microglia
chr18	61177050	61131277	2	Hmgxb3	423	2.40972	1.58142e-06	0.756001	Microglia	Microglia
chr5	137836278	137821952	2	Pilra	1176	3.35226	1.5957e-06	0.74321	Microglia	Microglia
chr7	110982461	110868257	2	Mrvi1	1677	2.35815	1.60184e-06	0.465117	Microglia	Microglia
chr3	95687917	95676201	2	Adamtsl4	643	1.86955	1.61374e-06	0.998466	Microglia	Microglia
chr3	115715055	115710433	2	S1pr1	875	1.53904	1.62703e-06	1.37179	Microglia	Microglia
chr11	114989886	114982443	2	Cd300ld	1627	2.85399	1.73059e-06	0.280349	Microglia	Microglia
chr2	31142008	31026206	2	Fnbp1	363	1.66441	1.73059e-06	0.999187	Microglia	Microglia
chr1	40324627	40365471	1	Il1rl2	194	2.21086	1.78074e-06	0.540373	Microglia	Microglia
chr11	115001880	114996769	2	Cd300c2	1628	5.09858	1.92997e-06	0.773559	Microglia	Microglia
chr7	80387946	80377758	2	Fes	1177	2.79642	1.9354e-06	1.18486	Microglia	Microglia
chr16	23225330	23220666	2	BC106179	273	1.62204	1.9595e-06	1.49033	Microglia	Microglia
chr11	103344753	103350126	1	Arhgap27os3	1504	2.88323	1.99472e-06	1.03798	Microglia	Microglia
chr11	86584158	86584067	2	Mir21a	1086	3.01857	2.00562e-06	1.09561	Microglia	Microglia
chr14	40966896	40906427	2	Tspan14	258	1.27682	2.06674e-06	1.32075	Microglia	Microglia
chr4	3656506	3663108	1	2210414B05Rik	6	2.56995	2.07638e-06	0.693489	Microglia	Microglia
[truncated: 4,012 more rows]

## Sheet: GeneIntegratedMatrix
seqnames	start	end	strand	name	idx	Log2FC	FDR	MeanDiff	cellType	Name
chr2	33640511	33564536	2	Lmx1b	343	5.99731	6.24387e-169	0.835965	C3.Tlx3	parabrachial nuclear neurons
chr2	33641193	33646349	1	C130021I20Rik	344	7.04168	1.23554e-168	3.11683	C3.Tlx3	parabrachial nuclear neurons
chr11	33203588	33200752	2	Tlx3	203	4.69902	7.91224e-156	6.30892	C3.Tlx3	parabrachial nuclear neurons
chr8	114205640	114374070	1	Vat1l	919	4.1604	1.73461e-154	1.09938	C3.Tlx3	parabrachial nuclear neurons
chr8	92674289	92680956	1	Irx6	684	4.65285	2.63681e-154	0.0965116	C3.Tlx3	parabrachial nuclear neurons
chr12	109452823	109463336	1	Dlk1	625	4.89919	3.37614e-154	3.97044	C3.Tlx3	parabrachial nuclear neurons
chr11	93098410	93601751	1	Car10	1031	3.75241	9.51421e-154	0.740461	C3.Tlx3	parabrachial nuclear neurons
chr13	18382044	18124960	2	Pou6f2	66	4.76581	2.24904e-153	1.248	C3.Tlx3	parabrachial nuclear neurons
chr15	98167806	98170134	1	Ccdc184	630	3.54172	2.24904e-153	2.54089	C3.Tlx3	parabrachial nuclear neurons
chr7	25152457	25156630	1	D930028M14Rik	446	4.79926	1.80937e-151	1.32048	C3.Tlx3	parabrachial nuclear neurons
chr1	167689558	167848733	1	Lmx1a	978	4.25722	5.99717e-151	2.38709	C3.Tlx3	parabrachial nuclear neurons
chr5	73006904	73012955	1	Slc10a4	423	4.45463	4.2749e-150	1.12811	C3.Tlx3	parabrachial nuclear neurons
chr6	58907126	58905233	2	Nap1l5	433	2.28474	7.66849e-149	2.83633	C3.Tlx3	parabrachial nuclear neurons
chr10	74967231	75015877	1	Gnaz	393	2.16179	9.37286e-149	1.49331	C3.Tlx3	parabrachial nuclear neurons
chr7	25132460	25091114	2	Pou2f2	445	3.7774	7.45899e-148	6.49403	C3.Tlx3	parabrachial nuclear neurons
chr10	26079052	25991186	2	Tmem200a	141	3.0732	7.53099e-148	1.01174	C3.Tlx3	parabrachial nuclear neurons
chr3	156561794	157316464	1	Negr1	1027	3.22643	1.46534e-147	2.22374	C3.Tlx3	parabrachial nuclear neurons
chr8	87472592	87468853	2	Cbln1	662	3.94821	1.4882e-146	3.31191	C3.Tlx3	parabrachial nuclear neurons
chr8	87472812	87525554	1	Gm2694	661	4.22959	1.71823e-146	19.9929	C3.Tlx3	parabrachial nuclear neurons
chrX	6779306	6948363	1	Dgkk	15	3.5104	3.4906e-146	0.0821763	C3.Tlx3	parabrachial nuclear neurons
chrX	36598193	36606079	1	Pgrmc1	175	1.2658	7.22018e-146	6.72222	C3.Tlx3	parabrachial nuclear neurons
chr7	62348277	62349928	1	Ndn	967	1.61732	2.66913e-145	18.323	C3.Tlx3	parabrachial nuclear neurons
chr18	64340364	64398488	1	Onecut2	396	3.05329	4.33248e-145	0.734589	C3.Tlx3	parabrachial nuclear neurons
chr13	103334492	102732488	2	Mast4	778	3.65019	2.03764e-144	2.30554	C3.Tlx3	parabrachial nuclear neurons
chr3	123446913	123506602	1	Prss12	854	2.83498	1.06689e-142	0.307153	C3.Tlx3	parabrachial nuclear neurons
chr4	125922310	125887851	2	2610028E06Rik	815	4.37708	1.07311e-142	0.106825	C3.Tlx3	parabrachial nuclear neurons
chr12	5375870	5416305	1	2810032G03Rik	28	2.81732	1.41442e-140	0.127582	C3.Tlx3	parabrachial nuclear neurons
chr12	11436649	11325245	2	Vsnl1	53	2.92739	2.08256e-140	0.35918	C3.Tlx3	parabrachial nuclear neurons
chr9	39604124	39587396	2	AW551984	348	3.20703	3.5361e-140	0.284413	C3.Tlx3	parabrachial nuclear neurons
chr13	73260497	73269620	1	Irx4	608	3.24534	7.87986e-140	0.554518	C3.Tlx3	parabrachial nuclear neurons
chr4	85205456	85389380	1	Sh3gl2	433	2.19285	7.87986e-140	1.04228	C3.Tlx3	parabrachial nuclear neurons
chr5	139150001	139017304	2	Prkar1b	1126	2.1911	1.02201e-139	1.2169	C3.Tlx3	parabrachial nuclear neurons
chr19	45047576	45056383	1	Sfxn3	590	2.06484	2.22395e-139	0.816115	C3.Tlx3	parabrachial nuclear neurons
chr4	152178100	152271855	1	Acot7	1253	1.79381	4.44622e-139	2.20434	C3.Tlx3	parabrachial nuclear neurons
chr4	153950476	153948455	2	BC039966	1264	3.1168	1.35317e-138	0.0364105	C3.Tlx3	parabrachial nuclear neurons
chr11	55608198	55514239	2	Glra1	401	3.66648	2.39113e-138	0.167487	C3.Tlx3	parabrachial nuclear neurons
chr12	109540996	109571729	1	Meg3	626	1.92146	2.70695e-138	55.7142	C3.Tlx3	parabrachial nuclear neurons
chr14	96519034	96105265	2	Klhl1	710	2.82838	2.70695e-138	0.310006	C3.Tlx3	parabrachial nuclear neurons
chr7	60450177	59982501	2	Snrpn	964	1.42719	2.99543e-138	6.7025	C3.Tlx3	parabrachial nuclear neurons
chr13	108654105	109955969	1	Pde4d	808	3.13785	3.23075e-138	1.18894	C3.Tlx3	parabrachial nuclear neurons
chr13	68597439	68614231	1	1700001L19Rik	590	2.90845	2.37226e-137	0.19087	C3.Tlx3	parabrachial nuclear neurons
chr6	101377897	101149607	2	Pdzrn3	728	3.02436	5.79174e-137	1.91902	C3.Tlx3	parabrachial nuclear neurons
chr19	4000580	4003814	1	Nudt8	20	2.58735	6.31049e-137	0.224273	C3.Tlx3	parabrachial nuclear neurons
chr11	59449956	59407150	2	Snap47	465	1.33883	8.54872e-137	2.45005	C3.Tlx3	parabrachial nuclear neurons
chr14	70636048	70602184	2	Dmtn	631	2.53485	2.39272e-136	0.483497	C3.Tlx3	parabrachial nuclear neurons
chr8	78436652	78433009	2	Pou4f2	556	3.15292	4.33386e-136	0.206302	C3.Tlx3	parabrachial nuclear neurons
chr9	111439081	111489611	1	Dclk3	1119	2.89016	5.72044e-136	0.145918	C3.Tlx3	parabrachial nuclear neurons
chr7	126759626	126765816	1	Mapk3	1690	1.42923	1.60642e-135	0.989813	C3.Tlx3	parabrachial nuclear neurons
chr17	47695207	47704286	1	Frs3	787	2.48504	2.87516e-135	0.265643	C3.Tlx3	parabrachial nuclear neurons
chr1	63200358	63314575	1	Zdbf2	300	2.00906	8.28675e-135	0.801689	C3.Tlx3	parabrachial nuclear neurons
chr11	53457205	53467766	1	Shroom1	362	2.9718	9.68243e-135	0.0320306	C3.Tlx3	parabrachial nuclear neurons
chr5	144761578	144735915	2	Tmem130	1203	2.25637	4.00267e-134	0.828409	C3.Tlx3	parabrachial nuclear neurons
chr11	100859351	100885169	1	Stat5a	1264	3.71997	7.35227e-134	0.0311226	C3.Tlx3	parabrachial nuclear neurons
chr13	94285831	94201433	2	Scamp1	705	1.54073	7.52387e-133	0.829301	C3.Tlx3	parabrachial nuclear neurons
chr7	116504369	116540588	1	Nucb2	1583	1.69767	9.41321e-133	0.477224	C3.Tlx3	parabrachial nuclear neurons
chr13	98206439	97898595	2	Arhgef28	736	2.64252	7.21639e-132	0.241055	C3.Tlx3	parabrachial nuclear neurons
chr18	43687773	43531408	2	Jakmip2	274	1.32384	8.11962e-132	1.04473	C3.Tlx3	parabrachial nuclear neurons
chr1	127678021	127486552	2	Tmem163	664	2.65479	1.07413e-131	1.59222	C3.Tlx3	parabrachial nuclear neurons
chr2	136713450	136782428	1	Snap25	1322	1.58263	1.95986e-131	1.01851	C3.Tlx3	parabrachial nuclear neurons
chr3	86548283	86545581	2	Mab21l2	349	2.66359	2.5244e-131	1.92118	C3.Tlx3	parabrachial nuclear neurons
chr1	133363572	133380318	1	Etnk2	730	2.82352	2.98286e-130	0.147707	C3.Tlx3	parabrachial nuclear neurons
chr13	12650395	12614065	2	Gpr137b-ps	40	2.57632	3.55684e-130	0.248852	C3.Tlx3	parabrachial nuclear neurons
chr5	33335572	33373294	1	Maea	225	1.25606	1.44862e-129	0.904407	C3.Tlx3	parabrachial nuclear neurons
chr3	124321037	124323260	1	Tram1l1	856	1.35141	1.47503e-129	1.20986	C3.Tlx3	parabrachial nuclear neurons
chr10	80539124	80519585	2	Atp8b3	556	3.04474	3.97864e-129	0.108683	C3.Tlx3	parabrachial nuclear neurons
chr14	122983261	122918975	2	Tmtc4	787	1.51	3.97864e-129	0.439009	C3.Tlx3	parabrachial nuclear neurons
chr10	5922400	5825663	2	Rgs17	18	1.80753	7.29379e-129	0.806248	C3.Tlx3	parabrachial nuclear neurons
chr5	137287766	137294466	1	Ache	1069	2.61909	7.37698e-129	0.131166	C3.Tlx3	parabrachial nuclear neurons
chr8	119446719	119472635	1	Necab2	944	2.06859	9.70982e-129	0.516279	C3.Tlx3	parabrachial nuclear neurons
chr10	111997264	111985448	2	Glipr1	798	2.97718	6.28651e-128	0.0280615	C3.Tlx3	parabrachial nuclear neurons
chr10	70599291	70557686	2	Phyhipl	381	1.61376	6.78921e-128	1.64006	C3.Tlx3	parabrachial nuclear neurons
chr4	84675086	84272542	2	Bnc2	431	3.12043	7.02454e-128	0.483827	C3.Tlx3	parabrachial nuclear neurons
chr6	4747306	4760517	1	Peg10	14	2.36884	1.01939e-127	0.264256	C3.Tlx3	parabrachial nuclear neurons
chr9	74861921	74889648	1	Onecut1	762	3.75013	1.16243e-127	0.0451159	C3.Tlx3	parabrachial nuclear neurons
chr2	25622005	25620066	2	Tmem141	170	1.78803	3.10607e-127	0.352442	C3.Tlx3	parabrachial nuclear neurons
chrX	74297097	74304721	1	Atp6ap1	418	1.34349	2.63693e-126	1.12225	C3.Tlx3	parabrachial nuclear neurons
chr1	144004149	143999338	2	Rgs2	814	1.71284	4.39944e-126	1.20333	C3.Tlx3	parabrachial nuclear neurons
chr12	5375682	5077465	2	Klhl29	27	2.68945	9.01644e-126	0.302094	C3.Tlx3	parabrachial nuclear neurons
chr9	108597600	108578826	2	P4htm	1050	2.3629	1.50978e-125	0.190285	C3.Tlx3	parabrachial nuclear neurons
chr10	19712587	19760053	1	Il20ra	82	3.42827	1.70937e-125	0.0291575	C3.Tlx3	parabrachial nuclear neurons
chr4	4138815	4133536	2	Penk	13	2.70489	1.86715e-125	0.153572	C3.Tlx3	parabrachial nuclear neurons
chr7	51621830	51671126	1	Slc17a6	944	2.69246	2.12437e-125	0.68769	C3.Tlx3	parabrachial nuclear neurons
chr1	134332928	134296783	2	Ppfia4	746	2.50084	2.15238e-125	0.191561	C3.Tlx3	parabrachial nuclear neurons
chr4	125490831	125714173	1	Grik3	814	2.90493	3.46814e-125	0.506726	C3.Tlx3	parabrachial nuclear neurons
chr9	59578337	59607292	1	Celf6	625	1.8676	7.18874e-125	0.54857	C3.Tlx3	parabrachial nuclear neurons
chr2	25242929	25244261	1	Rnf208	138	1.67574	8.5897e-125	0.581402	C3.Tlx3	parabrachial nuclear neurons
chrX	136033367	136034946	1	Arxes1	688	1.35278	8.79675e-125	0.861506	C3.Tlx3	parabrachial nuclear neurons
chr7	16175395	16186510	1	Meis3	226	1.64003	9.00036e-125	1.21502	C3.Tlx3	parabrachial nuclear neurons
chr10	68723746	68782654	1	Tmem26	372	3.1471	1.12168e-124	0.119441	C3.Tlx3	parabrachial nuclear neurons
chr5	137553555	137569573	1	Actl6b	1080	1.28801	1.62819e-124	2.07307	C3.Tlx3	parabrachial nuclear neurons
chr11	97799672	97838764	1	Lasp1	1133	1.36113	1.03096e-123	0.759428	C3.Tlx3	parabrachial nuclear neurons
chr6	136173511	135729795	2	Grin2b	1092	2.49584	1.09004e-123	1.29257	C3.Tlx3	parabrachial nuclear neurons
chr8	106683068	106851439	1	Tango6	841	2.80611	1.80386e-122	0.241379	C3.Tlx3	parabrachial nuclear neurons
chr9	40269216	40291618	1	Scn3b	377	1.89998	2.52728e-122	0.691175	C3.Tlx3	parabrachial nuclear neurons
chr11	51263046	51253651	2	BC049762	331	4.32843	3.24091e-122	0.0448763	C3.Tlx3	parabrachial nuclear neurons
chr11	82871210	82803819	2	Rffl	909	3.28665	4.56619e-122	0.0846958	C3.Tlx3	parabrachial nuclear neurons
chr1	190979296	190947646	2	Vash2	1200	1.5303	5.6155e-122	0.770193	C3.Tlx3	parabrachial nuclear neurons
chr13	92611138	92711947	1	Serinc5	691	2.38375	6.93206e-122	0.114268	C3.Tlx3	parabrachial nuclear neurons
chr8	71272590	71251124	2	Haus8	487	1.40482	6.93206e-122	0.349571	C3.Tlx3	parabrachial nuclear neurons
chr8	123235091	123242359	1	4933417D19Rik	1014	4.30601	8.59149e-122	0.0444089	C3.Tlx3	parabrachial nuclear neurons
chr6	114131241	114249886	1	Slc6a11	786	2.26475	1.29145e-121	0.104104	C3.Tlx3	parabrachial nuclear neurons
chr2	181599147	181595218	2	Samd10	1833	1.44733	2.11321e-121	1.09844	C3.Tlx3	parabrachial nuclear neurons
chr11	100356141	100347327	2	Hap1	1243	1.6828	2.36934e-121	0.657613	C3.Tlx3	parabrachial nuclear neurons
chr14	66344296	66361680	1	Stmn4	578	1.38112	2.41615e-121	6.10661	C3.Tlx3	parabrachial nuclear neurons
chr10	81025377	81019590	2	Diras1	582	1.82204	6.55181e-120	0.361546	C3.Tlx3	parabrachial nuclear neurons
chr12	4841595	4833174	2	Fkbp1b	22	1.70337	1.70963e-119	0.333699	C3.Tlx3	parabrachial nuclear neurons
chr10	122678762	122945795	1	Ppm1h	881	2.48137	2.21881e-119	0.425076	C3.Tlx3	parabrachial nuclear neurons
chr14	55092048	55061658	2	Zfhx2	413	1.53528	3.43764e-119	0.672496	C3.Tlx3	parabrachial nuclear neurons
chr6	147264013	147252109	2	Pthlh	1182	3.4614	7.76503e-119	0.0499546	C3.Tlx3	parabrachial nuclear neurons
chr10	107271831	107425143	1	Lin7a	775	1.89589	8.92693e-119	0.953266	C3.Tlx3	parabrachial nuclear neurons
chr2	162661147	161521988	2	Ptprt	1585	2.12529	1.62689e-118	0.216458	C3.Tlx3	parabrachial nuclear neurons
chr11	85353164	85826058	1	Bcas3	964	2.01746	1.88877e-118	0.408475	C3.Tlx3	parabrachial nuclear neurons
chr2	131127412	131145985	1	Hspa12b	1280	2.67447	3.68599e-118	0.044256	C3.Tlx3	parabrachial nuclear neurons
chr15	92396810	92771819	1	Pdzrn4	594	1.89758	5.56938e-118	0.260995	C3.Tlx3	parabrachial nuclear neurons
chr1	60043122	59989068	2	Ica1l	282	2.31542	8.80365e-118	0.402271	C3.Tlx3	parabrachial nuclear neurons
chr17	23786077	23776918	2	Flywch2	195	1.61321	1.43138e-117	0.607094	C3.Tlx3	parabrachial nuclear neurons
chr4	150119344	150144168	1	Slc2a5	1227	2.49127	1.45098e-117	0.0553962	C3.Tlx3	parabrachial nuclear neurons
chr10	79637918	79617934	2	Shc2	500	2.13768	3.23194e-117	0.307354	C3.Tlx3	parabrachial nuclear neurons
chrX	36195904	36199158	1	Zcchc12	172	1.66777	5.55987e-117	1.29485	C3.Tlx3	parabrachial nuclear neurons
chr10	26078255	26079447	1	Gm9767	142	2.34602	3.36528e-116	0.0583255	C3.Tlx3	parabrachial nuclear neurons
chr18	9707648	9877995	1	Colec12	27	2.51356	4.96253e-116	0.0265144	C3.Tlx3	parabrachial nuclear neurons
chr4	106622449	106640187	1	Ttc22	559	2.83947	6.28102e-116	0.0627525	C3.Tlx3	parabrachial nuclear neurons
chr3	5220823	5177824	2	2700069I18Rik	3	2.2206	6.37231e-116	0.439275	C3.Tlx3	parabrachial nuclear neurons
chrX	135993820	135995359	1	Arxes2	687	1.31619	1.08904e-115	1.04893	C3.Tlx3	parabrachial nuclear neurons
chr12	30911669	30960160	1	Sh3yl1	125	1.37208	1.34239e-115	0.481288	C3.Tlx3	parabrachial nuclear neurons
chr8	110168206	110137504	2	Calb2	877	1.28376	2.23417e-115	0.596155	C3.Tlx3	parabrachial nuclear neurons
chr8	23411502	23449632	1	Sfrp1	197	1.92458	4.40347e-115	0.393299	C3.Tlx3	parabrachial nuclear neurons
chr19	42247578	42270348	1	Golga7b	551	1.73906	1.40203e-114	0.227985	C3.Tlx3	parabrachial nuclear neurons
chr8	31089662	31097047	1	Dusp26	248	1.39601	1.48241e-114	1.89054	C3.Tlx3	parabrachial nuclear neurons
chr17	35233763	35238768	1	Atp6v1g2	555	1.77812	1.78848e-114	0.237018	C3.Tlx3	parabrachial nuclear neurons
chr8	92356120	92326031	2	Crnde	682	2.15451	2.34413e-114	0.415309	C3.Tlx3	parabrachial nuclear neurons
chr7	141437874	141429749	2	Slc25a22	1930	1.66255	7.47304e-114	0.348778	C3.Tlx3	parabrachial nuclear neurons
chr11	28584324	28385684	2	Ccdc85a	156	2.19162	9.53648e-114	0.331068	C3.Tlx3	parabrachial nuclear neurons
chr16	35490873	35397312	2	Pdia5	334	2.15825	2.50263e-113	0.30666	C3.Tlx3	parabrachial nuclear neurons
chr2	143547837	143535476	2	Pcsk2os1	1339	2.24799	2.6872e-113	0.143069	C3.Tlx3	parabrachial nuclear neurons
chr7	62376979	62381640	1	Magel2	968	1.83457	2.81092e-113	0.295467	C3.Tlx3	parabrachial nuclear neurons
chr7	47133684	47077798	2	Ptpn5	914	1.49022	4.24419e-113	0.978991	C3.Tlx3	parabrachial nuclear neurons
chr16	13986637	14101494	1	2900011O08Rik	96	1.25788	4.62046e-113	0.998975	C3.Tlx3	parabrachial nuclear neurons
chr3	156561746	156546753	2	4930570G19Rik	1026	2.10436	1.32317e-112	0.116359	C3.Tlx3	parabrachial nuclear neurons
chr12	23010243	22953997	2	2410018L13Rik	87	2.8601	4.96381e-112	0.0859008	C3.Tlx3	parabrachial nuclear neurons
chr15	7398395	7206120	2	Egflam	23	2.68246	5.12525e-112	0.0374034	C3.Tlx3	parabrachial nuclear neurons
chr15	98632328	98644536	1	Cacnb3	649	1.42885	9.50014e-112	1.18935	C3.Tlx3	parabrachial nuclear neurons
chr10	61089331	61094329	1	Pcbd1	312	1.79658	3.19015e-111	0.257376	C3.Tlx3	parabrachial nuclear neurons
chr5	15934691	16374511	1	Cacna2d1	64	1.63836	4.64578e-111	0.77878	C3.Tlx3	parabrachial nuclear neurons
chr7	141292006	141295001	1	Drd4	1923	3.36114	6.73927e-111	0.0617069	C3.Tlx3	parabrachial nuclear neurons
chr4	123105161	123132097	1	Bmp8b	777	3.52993	6.17626e-110	0.0232157	C3.Tlx3	parabrachial nuclear neurons
chr2	152951582	152940995	2	Dusp15	1458	2.08027	1.64369e-109	0.0926785	C3.Tlx3	parabrachial nuclear neurons
chr8	108714644	108961636	1	Zfhx3	859	2.10874	3.34634e-109	3.13474	C3.Tlx3	parabrachial nuclear neurons
chrX	43429126	42532391	2	Tenm1	241	1.8426	3.34634e-109	0.374624	C3.Tlx3	parabrachial nuclear neurons
chr11	98022627	98001508	2	Cacnb1	1138	1.60815	3.36094e-109	0.368111	C3.Tlx3	parabrachial nuclear neurons
chr11	101260567	101277409	1	Wnk4	1282	4.29659	4.54243e-109	0.0495845	C3.Tlx3	parabrachial nuclear neurons
chr7	139213307	139103638	2	Stk32c	1848	1.81475	4.54243e-109	0.258766	C3.Tlx3	parabrachial nuclear neurons
chr12	9574442	9581500	1	Osr1	43	3.29517	9.34047e-108	0.0228269	C3.Tlx3	parabrachial nuclear neurons
chr7	109175207	109138565	2	Lmo1	1524	1.81978	1.02806e-107	0.467823	C3.Tlx3	parabrachial nuclear neurons
chr16	35541362	35664258	1	Sema5b	336	1.89291	1.22609e-107	0.340701	C3.Tlx3	parabrachial nuclear neurons
chr2	165326479	165288031	2	Elmo2	1668	1.55692	1.47703e-107	0.33225	C3.Tlx3	parabrachial nuclear neurons
chr5	111761728	111734284	2	E130006D01Rik	731	1.82192	1.89984e-107	0.128413	C3.Tlx3	parabrachial nuclear neurons
chr2	27027998	27021365	2	Slc2a6	216	3.38909	2.0359e-107	0.0697145	C3.Tlx3	parabrachial nuclear neurons
chr5	66618817	66298725	2	Apbb2	391	1.26762	3.00115e-107	1.42362	C3.Tlx3	parabrachial nuclear neurons
chr7	143822852	143795591	2	Nadsyn1	1990	2.19049	6.3927e-107	0.0954662	C3.Tlx3	parabrachial nuclear neurons
chr13	13784059	13827895	1	Gng4	47	2.01062	6.54681e-107	0.114184	C3.Tlx3	parabrachial nuclear neurons
chr17	34325675	34341410	1	H2-Eb2	496	3.36786	9.4413e-107	0.0229868	C3.Tlx3	parabrachial nuclear neurons
chr7	127824531	127806844	2	Stx1b	1750	1.45657	1.04418e-106	0.352222	C3.Tlx3	parabrachial nuclear neurons
chr6	148444352	148232430	2	Tmtc1	1187	2.77802	1.27993e-106	0.0442199	C3.Tlx3	parabrachial nuclear neurons
chr2	92460518	92452764	2	Slc35c1	912	2.29484	1.95993e-106	0.0934695	C3.Tlx3	parabrachial nuclear neurons
chr2	143546133	143816284	1	Pcsk2	1340	2.07304	3.29857e-106	0.494339	C3.Tlx3	parabrachial nuclear neurons
chr10	75560330	75550125	2	Lrrc75b	401	1.67793	3.63268e-106	0.225564	C3.Tlx3	parabrachial nuclear neurons
chrX	36645414	36608183	2	Akap17b	176	1.77646	3.90374e-106	0.262188	C3.Tlx3	parabrachial nuclear neurons
chr1	134235457	134199215	2	Adora1	744	1.86293	4.21597e-106	0.178448	C3.Tlx3	parabrachial nuclear neurons
chr2	29802680	29817522	1	Slc27a4	254	1.2571	6.13306e-106	0.263942	C3.Tlx3	parabrachial nuclear neurons
chr6	92244650	92242061	2	Trh	697	2.24854	6.848e-106	0.0530656	C3.Tlx3	parabrachial nuclear neurons
chr10	19851459	19847917	2	Slc35d3	83	3.94562	1.23834e-105	0.10872	C3.Tlx3	parabrachial nuclear neurons
chr11	72037509	72028717	2	Aipl1	702	3.8757	1.35816e-105	0.0363324	C3.Tlx3	parabrachial nuclear neurons
chr14	34820136	35581115	1	Grid1	223	1.89589	1.78985e-105	0.0853122	C3.Tlx3	parabrachial nuclear neurons
chr4	32982998	33022180	1	Rragd	103	1.57728	4.55093e-105	0.585443	C3.Tlx3	parabrachial nuclear neurons
chr1	38939149	38950276	1	Nms	154	4.47429	7.95945e-105	0.0496071	C3.Tlx3	parabrachial nuclear neurons
chr11	120453500	120447607	2	Pde6g	1606	3.75572	1.04792e-104	0.0265371	C3.Tlx3	parabrachial nuclear neurons
chrX	8892353	8894964	1	B630019K06Rik	67	1.46519	1.18007e-104	0.531965	C3.Tlx3	parabrachial nuclear neurons
chr2	121357800	121363737	1	Ckmt1	1146	1.8347	2.14101e-104	0.303795	C3.Tlx3	parabrachial nuclear neurons
chr5	139377697	139396414	1	Gpr146	1134	2.16897	4.71797e-104	0.059436	C3.Tlx3	parabrachial nuclear neurons
chr15	10177238	10349180	1	Prlr	38	3.09262	4.79001e-104	0.0224366	C3.Tlx3	parabrachial nuclear neurons
chr6	86195227	86275743	1	Tgfa	596	2.44197	5.8093e-104	0.0567335	C3.Tlx3	parabrachial nuclear neurons
chr2	125136692	125147841	1	Ctxn2	1185	2.01163	1.11438e-103	0.044297	C3.Tlx3	parabrachial nuclear neurons
chr2	180042483	180070201	1	Ss18l1	1785	1.31899	1.976e-103	0.415937	C3.Tlx3	parabrachial nuclear neurons
chr19	46707443	46741095	1	As3mt	623	1.70083	5.1148e-103	0.599216	C3.Tlx3	parabrachial nuclear neurons
chr9	112234277	112348925	1	2900079G21Rik	1123	1.92101	7.99277e-103	0.172769	C3.Tlx3	parabrachial nuclear neurons
chr7	29170210	29173933	1	Ggn	566	3.42826	1.13656e-102	0.0324555	C3.Tlx3	parabrachial nuclear neurons
chr18	31447415	31437808	2	Syt4	102	1.60548	1.53615e-102	1.82027	C3.Tlx3	parabrachial nuclear neurons
chrX	56609835	56664230	1	Slc9a6	308	1.34002	2.015e-102	0.325002	C3.Tlx3	parabrachial nuclear neurons
chr17	26201350	26199183	2	Arhgdig	315	1.70895	2.95757e-102	0.510733	C3.Tlx3	parabrachial nuclear neurons
chr1	79440090	79434669	2	Scg2	425	1.68368	3.90231e-102	0.506521	C3.Tlx3	parabrachial nuclear neurons
chr18	31317128	30974314	2	Rit2	101	2.27883	8.62069e-102	0.201583	C3.Tlx3	parabrachial nuclear neurons
chr9	114401078	114411201	1	Tmppe	1132	2.2258	1.05909e-101	0.0759734	C3.Tlx3	parabrachial nuclear neurons
chr17	57087782	57080066	2	Tubb4a	890	1.28596	1.33781e-101	1.53528	C3.Tlx3	parabrachial nuclear neurons
chr5	139907943	139974725	1	Elfn1	1145	2.35555	1.47851e-101	0.0699949	C3.Tlx3	parabrachial nuclear neurons
chr14	54994549	54970688	2	Myh7	410	1.72614	1.54384e-101	0.350516	C3.Tlx3	parabrachial nuclear neurons
chr16	45409053	45382135	2	Cd200	419	1.27534	1.79789e-101	1.29032	C3.Tlx3	parabrachial nuclear neurons
chr12	112511160	112500184	2	Tmem179	671	1.50509	2.35734e-101	0.330679	C3.Tlx3	parabrachial nuclear neurons
chr10	28986306	28972288	2	2310057J18Rik	150	3.75309	4.10655e-101	0.0256856	C3.Tlx3	parabrachial nuclear neurons
chr11	46645006	46636506	2	Gm4926	260	3.75309	4.10655e-101	0.0256856	C3.Tlx3	parabrachial nuclear neurons
chr2	165234737	165111507	2	Cdh22	1666	2.08009	4.40004e-101	0.245561	C3.Tlx3	parabrachial nuclear neurons
chr4	135963730	135968178	1	Gale	1005	1.47029	4.66453e-101	0.176342	C3.Tlx3	parabrachial nuclear neurons
chr12	85177313	85166639	2	Pgf	440	2.05432	6.81435e-101	0.108122	C3.Tlx3	parabrachial nuclear neurons
chr11	68956858	68943154	2	Arhgef15	586	1.68931	9.38997e-101	0.220084	C3.Tlx3	parabrachial nuclear neurons
chr19	45560615	45578287	1	Dpcd	596	1.42961	1.27254e-100	0.502456	C3.Tlx3	parabrachial nuclear neurons
chr7	126812683	126830219	1	Fam57b	1696	1.26442	1.59062e-100	1.73493	C3.Tlx3	parabrachial nuclear neurons
chr14	20618354	20548912	2	Usp54	82	1.9536	1.72147e-100	0.131483	C3.Tlx3	parabrachial nuclear neurons
chr7	45570153	45589710	1	Bcat2	861	2.12766	1.7406e-100	0.167758	C3.Tlx3	parabrachial nuclear neurons
chr11	102964154	102958300	2	2410004I01Rik	1345	2.40729	2.12758e-100	0.0412156	C3.Tlx3	parabrachial nuclear neurons
chr19	38264782	38308939	1	Lgi1	497	2.00458	3.04873e-100	0.138263	C3.Tlx3	parabrachial nuclear neurons
chr14	75955003	75965217	1	Kctd4	667	2.06318	5.08881e-100	0.0757119	C3.Tlx3	parabrachial nuclear neurons
chrX	160390690	160498076	1	Adgrg2	838	2.40876	5.58877e-100	0.0422188	C3.Tlx3	parabrachial nuclear neurons
chr9	16378231	15910193	2	Fat3	72	1.63281	6.44506e-100	0.249733	C3.Tlx3	parabrachial nuclear neurons
chr19	10304877	10245265	2	Dagla	229	1.98658	8.46253e-100	0.0458859	C3.Tlx3	parabrachial nuclear neurons
chr7	16309583	16318334	1	Bbc3	232	1.28005	1.49159e-99	0.409441	C3.Tlx3	parabrachial nuclear neurons
chr6	117937523	117933559	2	Fxyd4	827	2.26184	1.88851e-99	0.0540679	C3.Tlx3	parabrachial nuclear neurons
chr4	95557507	95926939	1	Fggy	494	1.7935	8.41548e-99	0.0969093	C3.Tlx3	parabrachial nuclear neurons
chr16	31933851	31946046	1	Pigz	286	1.89578	2.4862e-98	0.0347891	C3.Tlx3	parabrachial nuclear neurons
chr4	102087741	102607262	1	Pde4b	535	1.65071	2.95535e-98	0.301715	C3.Tlx3	parabrachial nuclear neurons
chr12	85151264	85135596	2	Rps6kl1	439	1.67836	3.67652e-98	0.262308	C3.Tlx3	parabrachial nuclear neurons
chr2	109674700	109727043	1	Bdnf	988	1.96421	4.25499e-98	0.153713	C3.Tlx3	parabrachial nuclear neurons
chr14	54476100	54480434	1	Rem2	387	1.31787	2.82381e-97	0.607761	C3.Tlx3	parabrachial nuclear neurons
chr9	52679780	52673032	2	AI593442	522	1.69675	3.1258e-97	0.758935	C3.Tlx3	parabrachial nuclear neurons
chr11	105944147	105933704	2	Cyb561	1382	1.80135	3.25519e-97	0.138669	C3.Tlx3	parabrachial nuclear neurons
chr19	5349574	5344705	2	Cst6	81	2.2609	5.82919e-97	0.158752	C3.Tlx3	parabrachial nuclear neurons
chr13	18948351	19150919	1	Amph	68	1.37085	9.33376e-97	0.300028	C3.Tlx3	parabrachial nuclear neurons
chr7	4866179	4844960	2	Isoc2b	57	2.31893	2.59172e-96	0.0374357	C3.Tlx3	parabrachial nuclear neurons
chr17	27512832	27422387	2	Grm4	336	1.5403	2.6756e-96	0.0844339	C3.Tlx3	parabrachial nuclear neurons
chr14	104467999	104462320	2	Pou4f1	734	1.59005	6.06142e-96	0.250315	C3.Tlx3	parabrachial nuclear neurons
chr11	66168551	65831324	2	Dnah9	553	1.32361	2.0063e-95	0.022397	C3.Tlx3	parabrachial nuclear neurons
chr3	96708560	96705892	2	Nudt17	629	1.73542	2.16118e-95	0.0570968	C3.Tlx3	parabrachial nuclear neurons
chr7	80246376	80260821	1	Ttll13	1066	1.96813	5.25221e-95	0.0250749	C3.Tlx3	parabrachial nuclear neurons
chr15	32920723	33034721	1	Sdc2	95	1.76055	5.89912e-95	0.133426	C3.Tlx3	parabrachial nuclear neurons
chrX	136976874	136974022	2	Tmsb15b1	709	1.67673	1.37701e-94	0.0672649	C3.Tlx3	parabrachial nuclear neurons
chr14	70577847	70582571	1	Nudt18	629	1.37834	1.86597e-94	0.178412	C3.Tlx3	parabrachial nuclear neurons
chr2	167349178	167298444	2	B4galt5	1690	1.72801	2.35406e-94	0.216657	C3.Tlx3	parabrachial nuclear neurons
chr11	61453992	61448417	2	Rnf112	510	1.92693	2.90773e-94	0.0755819	C3.Tlx3	parabrachial nuclear neurons
chr15	84105754	84076097	2	Sult4a1	515	1.35539	3.75067e-94	0.352479	C3.Tlx3	parabrachial nuclear neurons
chr3	118562178	119432918	1	Dpyd	827	2.51603	4.65927e-94	0.0315357	C3.Tlx3	parabrachial nuclear neurons
chr18	86711110	86718283	1	Cbln2	509	1.69453	8.70447e-94	0.674721	C3.Tlx3	parabrachial nuclear neurons
chr2	144527398	144470557	2	Dzank1	1351	2.04724	2.16075e-93	0.124651	C3.Tlx3	parabrachial nuclear neurons
chr17	84957710	84917182	2	1110020A21Rik	1017	2.11287	2.26784e-93	0.101532	C3.Tlx3	parabrachial nuclear neurons
chr7	84605942	84585159	2	Fah	1120	1.83646	2.43192e-93	0.0583004	C3.Tlx3	parabrachial nuclear neurons
chr19	40994535	40928927	2	Blnk	525	2.64939	2.91401e-93	0.0241077	C3.Tlx3	parabrachial nuclear neurons
chr9	109038567	109057792	1	Shisa5	1063	1.3642	3.07866e-93	0.320966	C3.Tlx3	parabrachial nuclear neurons
chr11	120467635	120483984	1	Hgs	1609	1.34502	4.38097e-93	0.555305	C3.Tlx3	parabrachial nuclear neurons
chr2	28447941	28455508	1	Ppp1r26	231	1.93474	1.11348e-92	0.107937	C3.Tlx3	parabrachial nuclear neurons
chr8	91801654	91798511	2	Irx3	681	1.60319	1.47818e-92	1.35597	C3.Tlx3	parabrachial nuclear neurons
chr10	80329473	80321283	2	Pcsk4	547	2.3636	1.59868e-92	0.0376195	C3.Tlx3	parabrachial nuclear neurons
chr8	69089222	69037708	2	Slc18a1	416	3.38643	3.5248e-92	0.0250627	C3.Tlx3	parabrachial nuclear neurons
chr4	133518963	133530790	1	Kdf1	947	2.62237	4.37504e-92	0.0107169	C3.Tlx3	parabrachial nuclear neurons
chr10	79533787	79526424	2	Plpp2	496	1.70674	4.51697e-92	0.169182	C3.Tlx3	parabrachial nuclear neurons
chr10	86705811	86776843	1	Ttc41	668	2.03822	5.07973e-92	0.024373	C3.Tlx3	parabrachial nuclear neurons
chr15	84720052	84772207	1	Arhgap8	523	2.52507	5.14412e-92	0.0139157	C3.Tlx3	parabrachial nuclear neurons
chr11	67120080	67112461	2	2310065F04Rik	562	4.30828	6.30878e-92	0.0400813	C3.Tlx3	parabrachial nuclear neurons
chr4	14930641	14953030	1	Gm11837	54	1.66942	6.37654e-92	0.149718	C3.Tlx3	parabrachial nuclear neurons
chr17	34122832	34139101	1	H2-DMa	484	1.80012	1.03531e-91	0.0843649	C3.Tlx3	parabrachial nuclear neurons
chr3	107943749	107938848	2	Gstm6	761	2.07606	1.10273e-91	0.0370818	C3.Tlx3	parabrachial nuclear neurons
chr19	45816063	45792346	2	Kcnip2	601	1.73701	2.22588e-91	0.0377878	C3.Tlx3	parabrachial nuclear neurons
chr6	125048368	125063265	1	Acrbp	937	1.66139	2.26273e-91	0.131853	C3.Tlx3	parabrachial nuclear neurons
chrX	49463945	49500250	1	Arhgap36	266	2.72559	2.96583e-91	0.0365867	C3.Tlx3	parabrachial nuclear neurons
chr3	96181227	96195183	1	Sv2a	604	1.31449	3.2132e-91	0.889909	C3.Tlx3	parabrachial nuclear neurons
chr7	44836288	44840809	1	Il4i1	807	3.3001	3.6336e-91	0.0249266	C3.Tlx3	parabrachial nuclear neurons
chr7	140082548	140069880	2	Caly	1862	1.35195	4.3433e-91	0.902489	C3.Tlx3	parabrachial nuclear neurons
chr2	120245335	120166412	2	Pla2g4e	1120	2.54634	6.5034e-91	0.0684269	C3.Tlx3	parabrachial nuclear neurons
chr8	105255153	105252638	2	B3gnt9	784	2.25199	7.31936e-91	0.0503869	C3.Tlx3	parabrachial nuclear neurons
chr4	115133977	115108682	2	Cyp4x1	637	2.17126	8.34312e-91	0.103613	C3.Tlx3	parabrachial nuclear neurons
chr12	3426747	3403883	2	1110002L01Rik	4	1.52312	1.10444e-90	0.158681	C3.Tlx3	parabrachial nuclear neurons
chr8	71725681	71708387	2	Fcho1	513	1.26687	1.46884e-90	0.336555	C3.Tlx3	parabrachial nuclear neurons
chr14	55765962	55768492	1	Ltb4r1	444	2.42879	1.96729e-90	0.0268781	C3.Tlx3	parabrachial nuclear neurons
chr7	31051454	31042515	2	Fxyd7	646	1.67764	2.15503e-90	0.382103	C3.Tlx3	parabrachial nuclear neurons
chr7	27979157	27959135	2	Zfp780b	519	1.45039	3.56461e-90	0.185751	C3.Tlx3	parabrachial nuclear neurons
chr4	123183504	123194699	1	Hpcal4	780	2.3394	5.41575e-90	0.0783963	C3.Tlx3	parabrachial nuclear neurons
chr18	63708695	63989760	1	Wdr7	393	1.29491	6.96061e-90	0.204052	C3.Tlx3	parabrachial nuclear neurons
chr4	62965574	63134030	1	Zfp618	376	1.31372	1.10897e-89	0.721014	C3.Tlx3	parabrachial nuclear neurons
chr5	140724127	140754690	1	Amz1	1157	2.09722	1.12215e-89	0.0470198	C3.Tlx3	parabrachial nuclear neurons
chr3	88461182	88435962	2	Sema4a	392	1.44877	2.59904e-89	0.155638	C3.Tlx3	parabrachial nuclear neurons
chr2	66634962	66480080	2	Scn9a	505	1.45967	2.73478e-89	0.315477	C3.Tlx3	parabrachial nuclear neurons
chr3	5218554	5415855	1	Zfhx4	4	1.45497	6.7286e-89	1.49002	C3.Tlx3	parabrachial nuclear neurons
chr6	121183667	121198837	1	Pex26	861	1.54295	6.83649e-89	0.132256	C3.Tlx3	parabrachial nuclear neurons
chr13	36734477	36725622	2	Nrn1	300	1.56964	7.25418e-89	1.34921	C3.Tlx3	parabrachial nuclear neurons
chr6	91978965	92076005	1	Fgd5	693	1.70084	2.21223e-88	0.0458755	C3.Tlx3	parabrachial nuclear neurons
chr1	19208914	19238845	1	Tfap2b	64	1.75881	4.49724e-88	8.63214	C3.Tlx3	parabrachial nuclear neurons
chr18	13972733	13687013	2	Zfp521	52	1.27372	4.7693e-88	0.231741	C3.Tlx3	parabrachial nuclear neurons
chr3	94786515	94760069	2	Cgn	552	1.97945	9.42947e-88	0.0582776	C3.Tlx3	parabrachial nuclear neurons
chr1	175692632	175662421	2	Opn3	1100	1.6159	1.08963e-87	0.106531	C3.Tlx3	parabrachial nuclear neurons
chr6	7554885	7562978	1	Tac1	30	2.03428	1.40826e-87	0.161664	C3.Tlx3	parabrachial nuclear neurons
chr10	127165156	127172340	1	B4galnt1	901	1.39824	1.51148e-87	0.438088	C3.Tlx3	parabrachial nuclear neurons
chr9	120304073	120474834	1	Myrip	1181	2.66817	1.58919e-87	0.0448582	C3.Tlx3	parabrachial nuclear neurons
chr11	103208548	103198944	2	1700023F06Rik	1353	1.91042	1.81928e-87	0.060304	C3.Tlx3	parabrachial nuclear neurons
chr7	45211883	45207525	2	Dkkl1	837	2.09677	2.27943e-87	0.076678	C3.Tlx3	parabrachial nuclear neurons
chrX	136868540	136858151	2	Rab9b	705	1.5134	3.54134e-87	0.135228	C3.Tlx3	parabrachial nuclear neurons
chr19	4003385	4007005	1	Doc2g	21	2.227	5.13354e-87	0.0399007	C3.Tlx3	parabrachial nuclear neurons
chr2	151632593	151590549	2	Snph	1418	1.97315	5.57597e-87	0.145037	C3.Tlx3	parabrachial nuclear neurons
chr12	3572391	3781398	1	Dtnb	6	1.64985	1.7124e-86	0.329532	C3.Tlx3	parabrachial nuclear neurons
chrX	152769486	152609509	2	Shroom2	795	1.75359	3.87342e-86	0.274231	C3.Tlx3	parabrachial nuclear neurons
chr2	181693977	181688419	2	Rgs19	1837	1.2946	4.6878e-86	0.221734	C3.Tlx3	parabrachial nuclear neurons
chr5	44799746	44472133	2	Ldb2	318	1.41951	4.8921e-86	0.0919443	C3.Tlx3	parabrachial nuclear neurons
chr4	138775735	138782143	1	Pla2g2d	1055	4.39498	6.23385e-86	0.0561979	C3.Tlx3	parabrachial nuclear neurons
chr18	25753983	25477620	2	Celf4	99	1.27028	1.02465e-85	4.95914	C3.Tlx3	parabrachial nuclear neurons
chr5	122049851	121860216	2	Cux2	884	1.28173	1.64561e-85	0.231487	C3.Tlx3	parabrachial nuclear neurons
chr9	94669892	95230452	1	Slc9a9	875	2.10403	2.05862e-85	0.0504654	C3.Tlx3	parabrachial nuclear neurons
chr7	44375030	44360043	2	1700008O03Rik	787	2.24079	7.08157e-85	0.0384576	C3.Tlx3	parabrachial nuclear neurons
chr5	123510460	123511882	1	B3gnt4	917	2.02382	9.98224e-85	0.0761446	C3.Tlx3	parabrachial nuclear neurons
chr5	121451893	121524182	1	Tmem116	874	1.77061	1.36231e-84	0.0238224	C3.Tlx3	parabrachial nuclear neurons
chr2	59160627	58821697	2	Ccdc148	470	1.70142	1.84571e-84	0.0598977	C3.Tlx3	parabrachial nuclear neurons
chr9	43116570	43108653	2	Tmem136	394	1.48403	2.81829e-84	0.109329	C3.Tlx3	parabrachial nuclear neurons
chr17	93199017	93206537	1	Adcyap1	1051	1.25983	3.20372e-84	0.148552	C3.Tlx3	parabrachial nuclear neurons
chr8	70487358	70483867	2	Tmem59l	457	1.30344	5.17602e-84	0.348376	C3.Tlx3	parabrachial nuclear neurons
chr7	45554928	45567321	1	Hsd17b14	860	2.86098	1.08468e-83	0.0238878	C3.Tlx3	parabrachial nuclear neurons
chr16	9992533	9577710	2	Grin2a	54	1.53861	1.16944e-83	0.0799571	C3.Tlx3	parabrachial nuclear neurons
chr18	36348624	36402978	1	Cystm1	166	1.27852	1.67647e-83	0.364869	C3.Tlx3	parabrachial nuclear neurons
chr5	113310786	113243220	2	Sgsm1	752	1.60876	2.39724e-83	0.0825695	C3.Tlx3	parabrachial nuclear neurons
chr1	172329263	172321033	2	Kcnj9	1045	1.82201	2.77602e-83	0.0622657	C3.Tlx3	parabrachial nuclear neurons
chr8	72443778	72424183	2	Calr3	530	2.36258	3.41726e-83	0.0380441	C3.Tlx3	parabrachial nuclear neurons
chrX	106143275	106160493	1	Tlr13	593	2.46955	4.30449e-83	0.0128289	C3.Tlx3	parabrachial nuclear neurons
chr8	23669661	24063117	1	Zmat4	198	1.32778	4.9917e-83	0.135593	C3.Tlx3	parabrachial nuclear neurons
chr10	42860512	42960782	1	Scml4	227	1.79094	8.14894e-83	0.0370402	C3.Tlx3	parabrachial nuclear neurons
chrX	72656246	72432676	2	Gabra3	367	1.50562	8.88119e-83	0.125316	C3.Tlx3	parabrachial nuclear neurons
chr1	11414105	11975902	1	A830018L16Rik	31	1.5549	8.90668e-83	0.0490023	C3.Tlx3	parabrachial nuclear neurons
chrX	73716597	73738534	1	Abcd1	396	1.80648	9.76564e-83	0.0983949	C3.Tlx3	parabrachial nuclear neurons
chr6	41605482	41620507	1	Ephb6	233	1.4658	9.97836e-83	0.146609	C3.Tlx3	parabrachial nuclear neurons
chr3	96263317	96262934	2	Hist2h4	612	2.38094	1.07325e-82	0.0386285	C3.Tlx3	parabrachial nuclear neurons
chr5	121010092	120940499	2	Rph3a	867	1.48999	1.59076e-82	0.0998757	C3.Tlx3	parabrachial nuclear neurons
chr2	130424701	130417684	2	Pced1a	1262	1.46242	2.76541e-82	0.09416	C3.Tlx3	parabrachial nuclear neurons
chr10	128525859	128510248	2	Esyt1	963	1.98722	3.68942e-82	0.112296	C3.Tlx3	parabrachial nuclear neurons
chr5	38502152	38349273	2	Slc2a9	298	2.95147	4.77073e-82	0.0241196	C3.Tlx3	parabrachial nuclear neurons
chr7	140822178	140809677	2	Zfp941	1892	1.33059	4.93412e-82	0.170874	C3.Tlx3	parabrachial nuclear neurons
chr11	23008347	23030788	1	Fam161a	138	1.34556	7.2363e-82	0.021628	C3.Tlx3	parabrachial nuclear neurons
chr16	37916496	38007530	1	Gpr156	374	1.83279	8.6239e-82	0.0437345	C3.Tlx3	parabrachial nuclear neurons
chr17	47400606	47394557	2	Guca1a	776	1.69468	1.27567e-81	0.0166166	C3.Tlx3	parabrachial nuclear neurons
chr6	122282833	122270596	2	Klrg1	870	1.88854	1.35955e-81	0.0208708	C3.Tlx3	parabrachial nuclear neurons
chr14	57424071	57517936	1	Ift88	482	1.30402	2.54419e-81	0.170607	C3.Tlx3	parabrachial nuclear neurons
chr11	52764706	53187347	1	Fstl4	354	1.83846	3.27857e-81	0.0992199	C3.Tlx3	parabrachial nuclear neurons
chr15	33687883	33683875	2	Tspyl5	98	1.39782	4.146e-81	0.195446	C3.Tlx3	parabrachial nuclear neurons
chr5	9266193	9480717	1	9330182L06Rik	39	1.316	4.46715e-81	0.100069	C3.Tlx3	parabrachial nuclear neurons
chr9	42399929	42329619	2	Tecta	390	3.15083	7.01534e-81	0.034711	C3.Tlx3	parabrachial nuclear neurons
chr10	64090255	63928497	2	Lrrtm3	357	1.29233	2.73917e-80	0.275906	C3.Tlx3	parabrachial nuclear neurons
chr2	118373419	118277098	2	Gpr176	1071	2.84326	3.2074e-80	0.0463509	C3.Tlx3	parabrachial nuclear neurons
chr4	142239401	142102390	2	Kazn	1125	1.25051	4.50199e-80	0.204387	C3.Tlx3	parabrachial nuclear neurons
chr11	53433286	53437903	1	Gdf9	361	2.99949	6.6181e-80	0.0336904	C3.Tlx3	parabrachial nuclear neurons
chr15	76126556	76119517	2	BC024139	310	1.29924	1.14318e-79	0.0994177	C3.Tlx3	parabrachial nuclear neurons
chr14	49525837	49298520	2	Slc35f4	296	1.44646	1.26605e-79	0.0640334	C3.Tlx3	parabrachial nuclear neurons
chr2	24935281	24925352	2	Arrdc1	122	1.64401	1.30087e-79	0.136486	C3.Tlx3	parabrachial nuclear neurons
chr4	83390668	83378317	2	Gm11413	426	2.10978	1.31677e-79	0.0129575	C3.Tlx3	parabrachial nuclear neurons
chr7	127406822	127403668	2	Zfp764	1730	1.64906	1.19836e-78	0.0520638	C3.Tlx3	parabrachial nuclear neurons
chr4	32950826	32804035	2	Ankrd6	102	1.73735	1.20662e-78	0.193435	C3.Tlx3	parabrachial nuclear neurons
chr13	73847631	73819328	2	Nkd2	620	1.62856	4.00824e-78	0.0632815	C3.Tlx3	parabrachial nuclear neurons
chr10	77902536	77897575	2	Lrrc3	463	1.53449	4.09017e-78	0.103669	C3.Tlx3	parabrachial nuclear neurons
chr2	172043466	172036336	2	Cbln4	1723	1.65828	5.11981e-78	0.0450412	C3.Tlx3	parabrachial nuclear neurons
chr9	44268599	44252713	2	Nlrx1	409	1.26605	5.53997e-78	0.0452943	C3.Tlx3	parabrachial nuclear neurons
chr11	30885358	30893729	1	Gpr75	174	1.64838	5.78599e-78	0.0339427	C3.Tlx3	parabrachial nuclear neurons
chr19	40612366	40741602	1	Entpd1	521	2.14548	5.83923e-78	0.0405987	C3.Tlx3	parabrachial nuclear neurons
chr7	28692849	28699338	1	Fbxo27	546	1.60917	6.20755e-78	0.0652342	C3.Tlx3	parabrachial nuclear neurons
chr8	70631635	70629394	2	Gdf15	467	2.45396	8.5912e-78	0.0127982	C3.Tlx3	parabrachial nuclear neurons
chr15	99528165	99497005	2	Faim2	680	2.18418	1.3266e-77	0.0985995	C3.Tlx3	parabrachial nuclear neurons
chrX	103186664	103184059	2	Nap1l2	567	1.26085	4.13449e-77	0.362745	C3.Tlx3	parabrachial nuclear neurons
chr11	102761435	102780262	1	Adam11	1336	1.40207	4.36928e-77	0.139804	C3.Tlx3	parabrachial nuclear neurons
chr5	108660769	108647044	2	Dgkq	686	1.40691	7.49759e-77	0.0697791	C3.Tlx3	parabrachial nuclear neurons
chr1	75507077	75510354	1	Inha	413	1.58169	1.20375e-76	0.149733	C3.Tlx3	parabrachial nuclear neurons
chr16	20589582	20605377	1	Vwa5b2	200	1.54146	1.49575e-76	0.0651645	C3.Tlx3	parabrachial nuclear neurons
chr16	18498713	18566680	1	Gnb1l	168	1.46296	1.58613e-76	0.062453	C3.Tlx3	parabrachial nuclear neurons
chr7	74554780	74275418	2	Slco3a1	1028	1.25341	1.92267e-76	0.193797	C3.Tlx3	parabrachial nuclear neurons
chr11	107028223	107030443	1	1810010H24Rik	1412	1.49177	7.37372e-76	0.0909503	C3.Tlx3	parabrachial nuclear neurons
chr12	86988676	86983381	2	Zdhhc22	463	1.75705	9.99797e-76	0.0117692	C3.Tlx3	parabrachial nuclear neurons
chr7	127376050	127372537	2	Zfp747	1727	1.59913	1.22058e-75	0.0651682	C3.Tlx3	parabrachial nuclear neurons
chr4	43010488	43002337	2	Fancg	184	1.55657	1.45464e-75	0.0640541	C3.Tlx3	parabrachial nuclear neurons
chr13	67399767	67389327	2	Zfp429	568	2.2622	3.40076e-75	0.0321182	C3.Tlx3	parabrachial nuclear neurons
chr7	99859218	99917824	1	Xrra1	1231	2.90354	4.42225e-75	0.0166209	C3.Tlx3	parabrachial nuclear neurons
chr11	73199482	73224506	1	Shpk	732	2.34745	5.40035e-75	0.0127844	C3.Tlx3	parabrachial nuclear neurons
chr9	56685253	56618464	2	Lingo1	568	1.2815	5.91303e-75	0.702134	C3.Tlx3	parabrachial nuclear neurons
chr13	53286109	53109317	2	Ror2	408	1.69713	6.60642e-75	0.0231474	C3.Tlx3	parabrachial nuclear neurons
chr14	54605908	54583663	2	4931414P19Rik	391	1.46534	6.64213e-75	0.0845698	C3.Tlx3	parabrachial nuclear neurons
chr1	192136898	192151025	1	Gm10516	1222	1.84564	9.01875e-75	0.0185204	C3.Tlx3	parabrachial nuclear neurons
chr10	92165178	92081746	2	Rmst	701	1.30099	5.13597e-74	0.537007	C3.Tlx3	parabrachial nuclear neurons
chr3	105452955	105441595	2	Kcnd3os	717	2.20397	7.84831e-74	0.0217218	C3.Tlx3	parabrachial nuclear neurons
chr2	152376566	152368758	2	Nrsn2	1434	1.29779	1.11169e-73	0.192066	C3.Tlx3	parabrachial nuclear neurons
chr4	87230540	86983124	2	Slc24a2	443	1.25889	1.23317e-73	0.0329176	C3.Tlx3	parabrachial nuclear neurons
chr4	150652174	150629396	2	Slc45a1	1232	1.31159	1.48497e-73	0.139625	C3.Tlx3	parabrachial nuclear neurons
chr7	18987524	18988962	1	Nanos2	280	3.1503	1.54577e-73	0.0357235	C3.Tlx3	parabrachial nuclear neurons
chr3	100922493	100936925	1	Trim45	669	1.51236	2.40326e-73	0.159419	C3.Tlx3	parabrachial nuclear neurons
chr19	28835166	28913960	1	Slc1a1	413	1.47452	2.90826e-73	0.0599012	C3.Tlx3	parabrachial nuclear neurons
chr9	66713686	66766845	1	Car12	706	2.32838	4.0111e-73	0.021353	C3.Tlx3	parabrachial nuclear neurons
chr4	116596730	116600266	1	Ccdc17	670	2.67571	4.05938e-73	0.0320685	C3.Tlx3	parabrachial nuclear neurons
chr5	30945480	30933143	2	Cgref1	184	1.3548	4.92564e-73	0.203844	C3.Tlx3	parabrachial nuclear neurons
chr14	59625281	59631660	1	Shisa2	505	1.40789	6.88664e-73	0.0980112	C3.Tlx3	parabrachial nuclear neurons
chr2	91237146	91238357	1	A330069E16Rik	890	1.38961	1.0532e-72	0.0987446	C3.Tlx3	parabrachial nuclear neurons
chr11	120932872	120826542	2	Ccdc57	1637	1.91571	1.09096e-72	0.0565718	C3.Tlx3	parabrachial nuclear neurons
chr19	5085477	5079337	2	Tmem151a	72	1.51272	1.68485e-72	0.100724	C3.Tlx3	parabrachial nuclear neurons
chr12	78906938	78888697	2	Plek2	356	2.18843	2.43165e-72	0.0285177	C3.Tlx3	parabrachial nuclear neurons
chr13	58354862	58287516	2	Kif27	482	2.42627	5.58414e-72	0.0287115	C3.Tlx3	parabrachial nuclear neurons
chr18	37334028	37336346	1	Pcdhb6	203	1.90385	1.86348e-71	0.0298591	C3.Tlx3	parabrachial nuclear neurons
chr1	56971334	56793981	2	Satb2	246	1.44198	4.73451e-71	0.0325192	C3.Tlx3	parabrachial nuclear neurons
chr15	76701542	76704239	1	Mfsd3	342	1.34128	7.14191e-71	0.0582122	C3.Tlx3	parabrachial nuclear neurons
chr4	117125725	117119218	2	Btbd19	685	1.38707	8.07012e-71	0.0270773	C3.Tlx3	parabrachial nuclear neurons
chr3	87174747	87078592	2	Kirrel	353	1.43384	8.10705e-71	0.020365	C3.Tlx3	parabrachial nuclear neurons
chr3	37420186	37404982	2	Nudt6	143	1.82638	8.43251e-71	0.0911356	C3.Tlx3	parabrachial nuclear neurons
chr2	158375638	158386145	1	Snhg11	1567	1.33202	1.00468e-70	4.27358	C3.Tlx3	parabrachial nuclear neurons
chr10	43174699	43176565	1	9030612E09Rik	229	1.58284	1.38484e-70	0.0673863	C3.Tlx3	parabrachial nuclear neurons
chr17	5492600	5753891	1	Zdhhc14	10	1.25223	1.52017e-70	0.0765407	C3.Tlx3	parabrachial nuclear neurons
chr7	99627103	99624067	2	Tpbgl	1225	1.85372	1.61048e-70	0.0130301	C3.Tlx3	parabrachial nuclear neurons
chr10	69208552	69291791	1	Rhobtb1	373	1.78196	2.49236e-70	0.137771	C3.Tlx3	parabrachial nuclear neurons
chr11	96464591	96759622	1	Skap1	1100	1.39333	3.41908e-70	0.0258465	C3.Tlx3	parabrachial nuclear neurons
chr2	156312473	156375638	1	Cnbd2	1535	1.41845	3.61612e-70	0.0359956	C3.Tlx3	parabrachial nuclear neurons
chr8	38661508	37522554	2	Sgcz	284	2.13482	4.43041e-70	0.0420602	C3.Tlx3	parabrachial nuclear neurons
chrX	142390535	142317993	2	Acsl4	744	1.41958	6.76373e-70	0.0888193	C3.Tlx3	parabrachial nuclear neurons
chr7	42505753	42473386	2	Zfp141	729	1.27906	1.55027e-69	0.100523	C3.Tlx3	parabrachial nuclear neurons
chr4	138972283	139059171	1	Tmco4	1061	2.07756	2.07573e-69	0.0119566	C3.Tlx3	parabrachial nuclear neurons
chr13	38037069	38006052	2	Cage1	305	1.93697	2.83035e-68	0.0581501	C3.Tlx3	parabrachial nuclear neurons
chr8	94810453	94812036	1	Ccl17	720	1.72191	3.11711e-68	0.0271692	C3.Tlx3	parabrachial nuclear neurons
chr11	29825668	29822395	2	4931440F15Rik	169	1.68711	5.05514e-68	0.0175231	C3.Tlx3	parabrachial nuclear neurons
chr10	77259223	77257765	2	Gm10941	441	3.29402	3.01376e-67	0.0407757	C3.Tlx3	parabrachial nuclear neurons
chr1	23761926	23847865	1	B3gat2	83	1.40429	3.40842e-67	0.147194	C3.Tlx3	parabrachial nuclear neurons
chr13	68999541	68620043	2	Adcy2	591	1.50138	1.34986e-66	0.0410287	C3.Tlx3	parabrachial nuclear neurons
chr4	45799022	45804608	1	Aldh1b1	241	1.42397	1.93442e-66	0.0981623	C3.Tlx3	parabrachial nuclear neurons
chr4	43267159	43373831	1	Atp8b5	189	1.86208	2.26722e-66	0.00988279	C3.Tlx3	parabrachial nuclear neurons
chr11	7213923	7206086	2	Igfbp3	82	1.59423	2.86251e-66	0.0315855	C3.Tlx3	parabrachial nuclear neurons
chr14	11162035	9550094	2	Fhit	35	1.65415	3.84605e-66	0.0920933	C3.Tlx3	parabrachial nuclear neurons
chr8	70766663	70762773	2	Ifi30	475	1.40605	7.24615e-66	0.0282937	C3.Tlx3	parabrachial nuclear neurons
chr13	92425969	92441658	1	Ankrd34b	687	1.54592	8.85087e-66	0.0172652	C3.Tlx3	parabrachial nuclear neurons
chr9	104547286	105034544	1	Cpne4	956	1.53034	1.07859e-65	0.0799597	C3.Tlx3	parabrachial nuclear neurons
chr1	193273188	193272160	2	G0s2	1235	1.69428	2.14558e-65	0.0817563	C3.Tlx3	parabrachial nuclear neurons
chr15	81235499	81238964	1	Mchr1	451	1.91101	9.43193e-65	0.037273	C3.Tlx3	parabrachial nuclear neurons
chr4	138250411	138260968	1	Sh2d5	1043	1.50565	1.34412e-64	0.0827914	C3.Tlx3	parabrachial nuclear neurons
chr7	140787854	140777229	2	Syce1	1891	2.18238	2.15613e-64	0.0119475	C3.Tlx3	parabrachial nuclear neurons
chr3	117360876	117319145	2	Plppr4	824	1.7406	5.2877e-64	0.0796424	C3.Tlx3	parabrachial nuclear neurons
chr18	37755773	37841873	1	Pcdhga11	237	1.76276	8.36789e-64	0.03331	C3.Tlx3	parabrachial nuclear neurons
chr5	117842186	117958840	1	Nos1	829	1.82579	1.20947e-63	0.0251852	C3.Tlx3	parabrachial nuclear neurons
chr18	37473546	37476340	1	Pcdhb15	212	1.41748	1.4726e-63	0.0158044	C3.Tlx3	parabrachial nuclear neurons
chr5	31697610	31624439	2	Rbks	212	1.74273	2.11248e-63	0.0182496	C3.Tlx3	parabrachial nuclear neurons
chr9	44799242	44793779	2	Tmem25	431	3.18102	2.1832e-63	0.0583292	C3.Tlx3	parabrachial nuclear neurons
chr2	157346655	157329496	2	Ghrh	1552	1.58678	2.64853e-63	0.0319462	C3.Tlx3	parabrachial nuclear neurons
chr5	71548205	71442823	2	Cox7b2	410	2.12366	4.23079e-63	0.0251905	C3.Tlx3	parabrachial nuclear neurons
chr5	151586924	151561661	2	Vmn2r18	1288	4.06836	9.8296e-63	0.037378	C3.Tlx3	parabrachial nuclear neurons
chr1	39478747	39371495	2	Tbc1d8	158	1.30986	1.10109e-62	0.0382207	C3.Tlx3	parabrachial nuclear neurons
chr8	95142540	95099828	2	Kifc3	731	1.3948	1.86564e-62	0.0872213	C3.Tlx3	parabrachial nuclear neurons
chr2	30077743	30091019	1	Pkn3	262	1.28209	2.11944e-62	0.0115322	C3.Tlx3	parabrachial nuclear neurons
chr15	83780023	83858474	1	Mpped1	513	1.67966	5.348e-62	0.0382913	C3.Tlx3	parabrachial nuclear neurons
chr15	79346621	79359076	1	Maff	415	1.56994	7.36451e-62	0.0739933	C3.Tlx3	parabrachial nuclear neurons
chr11	6658533	6677475	1	Ramp3	78	1.54729	9.70077e-62	0.0928262	C3.Tlx3	parabrachial nuclear neurons
chr14	54417702	54369442	2	Slc7a7	383	1.39797	1.29259e-61	0.0235754	C3.Tlx3	parabrachial nuclear neurons
chr2	170511927	170499357	2	Gm16796	1720	1.88373	2.37622e-61	0.00993865	C3.Tlx3	parabrachial nuclear neurons
chr7	46238490	46195351	2	Ush1c	893	1.33696	2.79368e-61	0.0213783	C3.Tlx3	parabrachial nuclear neurons
chr17	25256364	25242659	2	Baiap3	269	2.45412	3.04788e-61	0.0149897	C3.Tlx3	parabrachial nuclear neurons
chr1	75506452	75485825	2	Obsl1	412	1.38886	4.08504e-61	0.0841114	C3.Tlx3	parabrachial nuclear neurons
chr2	36049473	36079709	1	Morn5	371	1.6615	5.08666e-61	0.0189733	C3.Tlx3	parabrachial nuclear neurons
chr9	87144306	87184045	1	Mrap2	840	2.85889	6.70882e-61	0.0195424	C3.Tlx3	parabrachial nuclear neurons
chr7	13054764	13042303	2	Mzf1	189	1.36222	1.45062e-60	0.0522395	C3.Tlx3	parabrachial nuclear neurons
chr7	134938430	134881908	2	Fam196a	1825	1.92262	1.83213e-60	0.0374807	C3.Tlx3	parabrachial nuclear neurons
chr11	85170404	85181154	1	1700125H20Rik	960	1.49586	2.09253e-60	0.0320659	C3.Tlx3	parabrachial nuclear neurons
chr18	65873486	65886596	1	Grp	406	1.99178	4.59119e-60	0.016099	C3.Tlx3	parabrachial nuclear neurons
chr4	120748612	120697473	2	Kcnq4	758	1.4705	1.84366e-59	0.0560417	C3.Tlx3	parabrachial nuclear neurons
chr11	120348678	120351190	1	0610009L18Rik	1600	1.49633	2.64323e-59	0.0869871	C3.Tlx3	parabrachial nuclear neurons
chr15	92344359	92378103	1	Gm26760	593	2.42531	2.70609e-59	0.00899473	C3.Tlx3	parabrachial nuclear neurons
chr11	11898144	11814101	2	Ddc	95	1.85818	2.75343e-59	0.0233688	C3.Tlx3	parabrachial nuclear neurons
chr9	14381507	14353990	2	Endod1	48	1.28305	1.60392e-58	0.0534313	C3.Tlx3	parabrachial nuclear neurons
chr15	11907371	11839896	2	Npr3	54	2.39593	2.81647e-58	0.0160316	C3.Tlx3	parabrachial nuclear neurons
chr13	19623175	19632994	1	Sfrp4	72	1.34286	3.24752e-58	0.0303254	C3.Tlx3	parabrachial nuclear neurons
chr14	14820815	15006693	1	Nek10	51	2.91364	7.48917e-58	0.0184638	C3.Tlx3	parabrachial nuclear neurons
chr10	80494906	80517266	1	Onecut3	555	2.18016	8.82584e-58	0.0180935	C3.Tlx3	parabrachial nuclear neurons
chr6	17463957	17573980	1	Met	61	1.38075	1.51335e-57	0.00980069	C3.Tlx3	parabrachial nuclear neurons
chr7	30598869	30589681	2	Zbtb32	622	3.77433	4.53637e-57	0.0365749	C3.Tlx3	parabrachial nuclear neurons
chr5	118245025	118190736	2	Rnft2	834	1.33787	7.72096e-57	0.117689	C3.Tlx3	parabrachial nuclear neurons
chrX	36743632	36777307	1	Slc25a43	177	1.35823	2.0617e-56	0.00855385	C3.Tlx3	parabrachial nuclear neurons
chr14	30923587	30908572	2	Itih3	157	2.02932	2.10374e-56	0.00834484	C3.Tlx3	parabrachial nuclear neurons
chr13	67526231	67490167	2	Zfp58	572	1.37655	7.31543e-56	0.0602791	C3.Tlx3	parabrachial nuclear neurons
chr13	74121515	74169441	1	Slc9a3	626	2.91984	8.29933e-56	0.0136159	C3.Tlx3	parabrachial nuclear neurons
chr11	73019008	73042073	1	Camkk1	723	1.27706	1.25212e-55	0.0452183	C3.Tlx3	parabrachial nuclear neurons
chr14	54966607	54941921	2	Myh6	408	2.05158	2.46864e-55	0.0145495	C3.Tlx3	parabrachial nuclear neurons
chr6	49036518	49058182	1	Gpnmb	323	2.29194	7.40993e-55	0.0124853	C3.Tlx3	parabrachial nuclear neurons
chr13	42301476	42307990	1	Edn1	332	3.06591	9.24711e-55	0.0247089	C3.Tlx3	parabrachial nuclear neurons
chr8	124751809	124740257	2	Fam89a	1044	2.62669	6.47633e-54	0.0184389	C3.Tlx3	parabrachial nuclear neurons
chr1	19103022	19166338	1	Tfap2d	63	1.813	6.496e-54	0.0152873	C3.Tlx3	parabrachial nuclear neurons
chr18	7004779	6934966	2	Mkx	19	3.04829	1.53986e-53	0.0164174	C3.Tlx3	parabrachial nuclear neurons
chr2	30237631	30237197	2	1700084E18Rik	270	1.92852	3.00527e-53	0.0289235	C3.Tlx3	parabrachial nuclear neurons
chrX	71364760	71419196	1	Mtmr1	355	1.3885	7.25365e-53	0.111806	C3.Tlx3	parabrachial nuclear neurons
chr11	22001651	21994764	2	Otx1	131	2.37338	7.70096e-53	0.0220807	C3.Tlx3	parabrachial nuclear neurons
chr14	79702920	79712930	1	4930452G13Rik	697	2.65788	1.43543e-52	0.014775	C3.Tlx3	parabrachial nuclear neurons
chr10	120201537	120141654	2	Irak3	860	3.26839	1.85412e-52	0.0379894	C3.Tlx3	parabrachial nuclear neurons
chr10	42018382	41914990	2	Armc2	220	1.29817	4.92622e-52	0.0709684	C3.Tlx3	parabrachial nuclear neurons
chr17	68273797	68780086	1	L3mbtl4	931	1.47489	9.78774e-52	0.01019	C3.Tlx3	parabrachial nuclear neurons
chr15	84167816	84189521	1	Pnpla3	517	1.43158	1.8769e-51	0.0183983	C3.Tlx3	parabrachial nuclear neurons
chr9	110654161	110624789	2	Nbeal2	1097	1.25557	1.98663e-51	0.0114524	C3.Tlx3	parabrachial nuclear neurons
chr17	35342333	35345722	1	H2-Q2	559	2.59325	3.38242e-51	0.0130892	C3.Tlx3	parabrachial nuclear neurons
chr17	85688254	85684268	2	Six2	1023	4.16072	3.39705e-51	0.0668341	C3.Tlx3	parabrachial nuclear neurons
chr13	21735034	21735456	1	Hist1h4j	103	1.96994	4.39806e-51	0.0212533	C3.Tlx3	parabrachial nuclear neurons
chr16	38558698	38592162	1	Tmem39a	385	1.32838	1.56557e-50	0.110345	C3.Tlx3	parabrachial nuclear neurons
chr13	24845131	24901439	1	D130043K22Rik	208	1.52956	8.81373e-50	0.0173507	C3.Tlx3	parabrachial nuclear neurons
chr13	56522508	56537786	1	Fbxl21	470	1.61947	9.48142e-49	0.029205	C3.Tlx3	parabrachial nuclear neurons
chr10	80879816	80899494	1	Tmprss9	577	2.6359	1.82762e-48	0.0137967	C3.Tlx3	parabrachial nuclear neurons
chr2	18801818	18799245	2	Carlr	83	1.64145	3.51897e-48	0.0284951	C3.Tlx3	parabrachial nuclear neurons
chr7	3394042	3415605	1	Cacng8	7	1.37421	6.17256e-48	0.0894468	C3.Tlx3	parabrachial nuclear neurons
chr6	31218474	31093563	2	Lncpint	142	2.76667	6.71923e-48	0.0123813	C3.Tlx3	parabrachial nuclear neurons
chr11	69237022	69218117	2	Gucy2e	600	2.38892	8.3022e-48	0.00877396	C3.Tlx3	parabrachial nuclear neurons
chr3	131303227	131290491	2	Cyp2u1	891	1.25446	2.03033e-47	0.0328361	C3.Tlx3	parabrachial nuclear neurons
chr9	74110334	74283203	1	Wdr72	761	1.72033	2.30581e-47	0.00769819	C3.Tlx3	parabrachial nuclear neurons
chr13	119488384	119487257	2	3110070M22Rik	862	1.5711	2.3119e-46	0.0332068	C3.Tlx3	parabrachial nuclear neurons
chr9	22071002	22086131	1	Gm16845	177	1.31772	8.08059e-46	0.0173706	C3.Tlx3	parabrachial nuclear neurons
chr4	115133832	115137864	1	Cyp4x1os	638	2.78118	1.75149e-45	0.0237821	C3.Tlx3	parabrachial nuclear neurons
chr9	119341400	119335988	2	Myd88	1163	1.76894	3.96326e-45	0.0211052	C3.Tlx3	parabrachial nuclear neurons
chr17	35085595	35071348	2	Ly6g6d	537	3.37137	5.04249e-45	0.02595	C3.Tlx3	parabrachial nuclear neurons
chrX	134601005	134588169	2	Gla	665	1.27492	6.08838e-45	0.0481695	C3.Tlx3	parabrachial nuclear neurons
chr14	66868850	66871005	1	Gm5464	581	1.74324	6.61945e-45	0.0224053	C3.Tlx3	parabrachial nuclear neurons
chr2	9889540	9883041	2	9230102O04Rik	38	2.75	6.62605e-45	0.0120362	C3.Tlx3	parabrachial nuclear neurons
chr8	105413502	105382807	2	Kctd19	798	2.75	6.62605e-45	0.0120362	C3.Tlx3	parabrachial nuclear neurons
chr17	48432728	48419231	2	Apobec2	806	2.24523	3.64015e-44	0.0215241	C3.Tlx3	parabrachial nuclear neurons
chr7	45333780	45303155	2	Trpm4	842	1.25381	5.08902e-44	0.0740804	C3.Tlx3	parabrachial nuclear neurons
chrX	16817366	16709281	2	Maob	112	2.25545	6.73614e-44	0.0124033	C3.Tlx3	parabrachial nuclear neurons
chr8	25849623	25937934	1	Kcnu1	223	2.14844	2.14956e-43	0.0379723	C3.Tlx3	parabrachial nuclear neurons
chr13	107022570	107055497	1	3830408C21Rik	799	2.26045	2.17913e-43	0.0156513	C3.Tlx3	parabrachial nuclear neurons
chr13	111867936	111871937	1	Gm15326	819	2.73482	2.51515e-43	0.0120139	C3.Tlx3	parabrachial nuclear neurons
chr14	16249808	16238659	2	Oxsm	54	1.40666	4.3288e-43	0.0472139	C3.Tlx3	parabrachial nuclear neurons
chr3	88378701	88368616	2	Bglap3	387	2.62636	8.09339e-43	0.0118481	C3.Tlx3	parabrachial nuclear neurons
chr9	58741559	58652856	2	Rec114	617	2.41776	8.09339e-43	0.0270246	C3.Tlx3	parabrachial nuclear neurons
chr19	4989971	4984355	2	Npas4	66	1.76995	9.88432e-43	0.0225489	C3.Tlx3	parabrachial nuclear neurons
chr5	147894815	147878441	2	Slc46a3	1256	1.93056	1.03796e-42	0.0155579	C3.Tlx3	parabrachial nuclear neurons
chr2	133552159	133562896	1	Bmp2	1312	2.27076	1.90455e-42	0.0272872	C3.Tlx3	parabrachial nuclear neurons
chr13	55399648	55414695	1	Slc34a1	443	1.76166	2.90509e-42	0.0138785	C3.Tlx3	parabrachial nuclear neurons
chr13	44121167	44125179	1	Gm5083	343	2.33288	3.51518e-42	0.0342709	C3.Tlx3	parabrachial nuclear neurons
chr5	63812495	63899619	1	0610040J01Rik	362	1.91704	3.55534e-42	0.0182962	C3.Tlx3	parabrachial nuclear neurons
chr5	140702378	140663505	2	Iqce	1155	1.30367	6.68556e-42	0.125285	C3.Tlx3	parabrachial nuclear neurons
chr7	127091436	127094049	1	AI467606	1714	1.83816	8.98354e-42	0.0125256	C3.Tlx3	parabrachial nuclear neurons
chr1	91459328	91415982	2	Per2	536	1.54684	1.19033e-41	0.0271732	C3.Tlx3	parabrachial nuclear neurons
chr12	37241639	37581932	1	Agmo	167	2.50419	1.40228e-41	0.0176076	C3.Tlx3	parabrachial nuclear neurons
chr4	142017898	142028995	1	4930455G09Rik	1122	2.12066	2.76845e-41	0.0111767	C3.Tlx3	parabrachial nuclear neurons
chr8	87563907	87589197	1	4933402J07Rik	663	2.88182	5.00819e-41	0.0135164	C3.Tlx3	parabrachial nuclear neurons
chr11	117873526	117867949	2	Tha1	1563	1.97599	3.17856e-40	0.0226136	C3.Tlx3	parabrachial nuclear neurons
chr11	3488227	3494166	1	Pla2g3	8	2.64405	1.11431e-39	0.0186429	C3.Tlx3	parabrachial nuclear neurons
chr2	152962485	153008482	1	Ttll9	1459	1.76311	1.15599e-39	0.022716	C3.Tlx3	parabrachial nuclear neurons
chr7	118448219	118381856	2	Syt17	1588	1.57428	1.15765e-39	0.0274117	C3.Tlx3	parabrachial nuclear neurons
chr6	3764713	3685720	2	Calcr	5	3.17185	1.30793e-39	0.018632	C3.Tlx3	parabrachial nuclear neurons
chr6	122553809	122564180	1	Aicda	875	2.37742	1.48924e-39	0.0396992	C3.Tlx3	parabrachial nuclear neurons
chr7	30763756	30781066	1	Dmkn	633	2.17649	1.91643e-39	0.00844003	C3.Tlx3	parabrachial nuclear neurons
chr1	171150713	171161130	1	Mpz	1004	2.38307	4.15049e-39	0.0114275	C3.Tlx3	parabrachial nuclear neurons
chr7	127017352	127015051	2	Pagr1a	1709	1.63602	2.13767e-38	0.0267475	C3.Tlx3	parabrachial nuclear neurons
chr7	98494222	98501831	1	Lrrc32	1211	1.43218	7.06367e-38	0.00664189	C3.Tlx3	parabrachial nuclear neurons
chr1	79671972	79606876	2	Ap1s3	426	1.51345	8.08909e-38	0.0198796	C3.Tlx3	parabrachial nuclear neurons
chr5	144545887	144557478	1	Nptx2	1202	1.39158	3.74598e-37	0.0560643	C3.Tlx3	parabrachial nuclear neurons
chr4	42158092	42656005	1	Gm13306	169	1.67274	4.23035e-37	0.0235846	C3.Tlx3	parabrachial nuclear neurons
chr18	61536536	61493794	2	Arhgef37	370	2.57591	6.75047e-37	0.0328409	C3.Tlx3	parabrachial nuclear neurons
chr17	36058371	36055816	2	Gm11127	595	2.76755	7.81768e-37	0.0154912	C3.Tlx3	parabrachial nuclear neurons
chrX	157415286	157162075	2	Phex	824	2.21567	9.18746e-37	0.0312147	C3.Tlx3	parabrachial nuclear neurons
chr2	58357758	58267453	2	Acvr1c	466	2.13519	1.01816e-36	0.019221	C3.Tlx3	parabrachial nuclear neurons
chr17	25786580	25790513	1	Ccdc78	289	1.29113	1.09875e-36	0.0222186	C3.Tlx3	parabrachial nuclear neurons
chr4	118620405	118554551	2	Cfap57	714	1.50951	1.49311e-36	0.0219813	C3.Tlx3	parabrachial nuclear neurons
chr16	36875003	36792884	2	Eaf2	360	2.02298	2.29625e-36	0.020807	C3.Tlx3	parabrachial nuclear neurons
chr13	47122720	47247991	1	Rnf144b	361	2.24865	4.54246e-36	0.0215418	C3.Tlx3	parabrachial nuclear neurons
chr9	40964112	40894849	2	Jhy	383	1.34911	7.1486e-36	0.010641	C3.Tlx3	parabrachial nuclear neurons
chr11	100334407	100336997	1	Gast	1242	1.44097	7.34541e-36	0.0295291	C3.Tlx3	parabrachial nuclear neurons
chr7	113765998	114043375	1	Spon1	1567	2.04904	1.21708e-35	0.0623745	C3.Tlx3	parabrachial nuclear neurons
chr18	31931507	31958619	1	Lims2	109	1.43969	2.47651e-35	0.0112498	C3.Tlx3	parabrachial nuclear neurons
chr14	25927672	25923298	2	Tmem254a	120	1.62214	3.01937e-35	0.0105924	C3.Tlx3	parabrachial nuclear neurons
chr7	127890970	127885444	2	Prss53	1754	2.37272	3.02327e-35	0.0159355	C3.Tlx3	parabrachial nuclear neurons
chr7	61615327	61529410	2	B230209E15Rik	965	2.66698	3.43937e-35	0.0111208	C3.Tlx3	parabrachial nuclear neurons
chr1	36273425	36264602	2	Neurl3	120	2.42247	3.79476e-35	0.0171448	C3.Tlx3	parabrachial nuclear neurons
chr9	73039699	73014664	2	Pigb	756	1.28804	3.79878e-35	0.0414159	C3.Tlx3	parabrachial nuclear neurons
chr14	27114899	27403911	1	Arhgef3	137	1.3521	4.3071e-35	0.00954333	C3.Tlx3	parabrachial nuclear neurons
chr10	7832470	7870397	1	Zc3h12d	30	1.85023	5.24042e-35	0.0162302	C3.Tlx3	parabrachial nuclear neurons
chr5	149528679	149611894	1	Wdr95	1274	1.26388	5.57654e-35	0.0173855	C3.Tlx3	parabrachial nuclear neurons
chr7	28756174	28758965	1	Ccer2	550	1.65373	6.14974e-35	0.0134811	C3.Tlx3	parabrachial nuclear neurons
chr2	150689137	150680702	2	Vsx1	1405	1.98001	7.17962e-35	0.0139411	C3.Tlx3	parabrachial nuclear neurons
chr17	34597850	34600937	1	Ager	504	1.85537	9.29572e-35	0.013321	C3.Tlx3	parabrachial nuclear neurons
chr5	114165518	114250758	1	Acacb	769	1.51464	1.51759e-34	0.022155	C3.Tlx3	parabrachial nuclear neurons
chr17	47385393	47392967	1	Guca1b	775	2.98681	1.91054e-34	0.0155397	C3.Tlx3	parabrachial nuclear neurons
chr8	10006633	10036000	1	Tnfsf13b	48	3.13068	2.03234e-34	0.0159639	C3.Tlx3	parabrachial nuclear neurons
chr11	109995816	109933406	2	Abca8b	1439	1.25503	2.89086e-34	0.0117556	C3.Tlx3	parabrachial nuclear neurons
chr13	67360572	67339309	2	Zfp953	566	1.84175	3.60523e-34	0.0113121	C3.Tlx3	parabrachial nuclear neurons
chr14	32464850	32462437	2	Slc18a3	191	1.80723	7.93923e-34	0.00774576	C3.Tlx3	parabrachial nuclear neurons
chr11	28681564	28693276	1	2810471M01Rik	157	2.97564	1.287e-33	0.0157305	C3.Tlx3	parabrachial nuclear neurons
chr2	156007977	156000443	2	6430550D23Rik	1525	2.12692	2.69094e-33	0.0304248	C3.Tlx3	parabrachial nuclear neurons
chr6	29507952	29473162	2	Kcp	118	1.38584	7.29603e-33	0.0295007	C3.Tlx3	parabrachial nuclear neurons
chr12	37880174	38633410	1	Dgkb	168	1.34319	7.42642e-33	0.0177724	C3.Tlx3	parabrachial nuclear neurons
chr13	95696920	95702768	1	F2rl2	719	1.61405	7.52773e-33	0.00530192	C3.Tlx3	parabrachial nuclear neurons
chr11	115297664	115283366	2	Fads6	1482	1.83798	2.54092e-32	0.0211903	C3.Tlx3	parabrachial nuclear neurons
chr4	125127881	125118414	2	Zc3h12a	813	1.52946	2.6688e-32	0.00708326	C3.Tlx3	parabrachial nuclear neurons
chr13	55426804	55417958	2	F12	445	1.76045	3.57943e-32	0.00491366	C3.Tlx3	parabrachial nuclear neurons
chr5	120139263	120121096	2	Gm10390	845	1.76045	3.57943e-32	0.00491366	C3.Tlx3	parabrachial nuclear neurons
chr10	102490418	102481756	2	Nts	762	1.31597	3.63205e-32	0.0142841	C3.Tlx3	parabrachial nuclear neurons
chr1	65082290	65080222	2	Crygb	317	1.94881	6.78086e-32	0.00588594	C3.Tlx3	parabrachial nuclear neurons
chr1	67123027	67231267	1	Cps1	331	1.94881	6.78086e-32	0.00588594	C3.Tlx3	parabrachial nuclear neurons
chr1	152800153	152836990	1	Ncf2	842	1.50826	3.19506e-31	0.0136672	C3.Tlx3	parabrachial nuclear neurons
chr6	137170496	137054825	2	Rerg	1108	1.79994	4.78874e-31	0.0114873	C3.Tlx3	parabrachial nuclear neurons
chr12	24681795	24665838	2	Cys1	92	1.36235	5.18755e-31	0.00768392	C3.Tlx3	parabrachial nuclear neurons
chr1	163313650	163245119	2	Prrx1	929	1.69939	7.91574e-31	0.0122122	C3.Tlx3	parabrachial nuclear neurons
chr1	130729253	130670202	2	Pfkfb2	682	1.44494	2.86949e-30	0.0439319	C3.Tlx3	parabrachial nuclear neurons
chr7	109508134	109449001	2	Trim66	1527	2.14594	3.19334e-30	0.00728839	C3.Tlx3	parabrachial nuclear neurons
chr7	114562972	114550163	2	Cyp2r1	1573	2.55451	3.41038e-30	0.0126826	C3.Tlx3	parabrachial nuclear neurons
chr9	111311739	111395775	1	Trank1	1118	1.45102	1.56604e-29	0.0237977	C3.Tlx3	parabrachial nuclear neurons
chr1	135584773	135599950	1	Gm4793	769	1.37666	1.8169e-29	0.00656609	C3.Tlx3	parabrachial nuclear neurons
chr17	17855188	17843326	2	Has1	107	1.39518	2.045e-29	0.00864031	C3.Tlx3	parabrachial nuclear neurons
chr14	65605267	65648444	1	Nuggc	565	2.75684	5.28508e-29	0.0153553	C3.Tlx3	parabrachial nuclear neurons
chr15	54745928	54753762	1	Nov	185	2.13821	9.09651e-29	0.00811298	C3.Tlx3	parabrachial nuclear neurons
chr17	35076942	35078804	1	Ly6g6e	538	2.13821	9.09651e-29	0.00811298	C3.Tlx3	parabrachial nuclear neurons
chr7	101818313	101822726	1	Phox2a	1260	3.11108	1.38679e-28	0.0216625	C3.Tlx3	parabrachial nuclear neurons
chr19	3907133	3896050	2	Tcirg1	12	1.27426	2.5996e-28	0.0250325	C3.Tlx3	parabrachial nuclear neurons
chr2	92382918	92383603	1	1700029I15Rik	909	2.16451	7.22825e-28	0.0171011	C3.Tlx3	parabrachial nuclear neurons
chr14	68655842	68604998	2	Adam28	596	1.70086	7.55538e-28	0.0109356	C3.Tlx3	parabrachial nuclear neurons
chr11	70519209	70520736	1	Gltpd2	673	2.33139	8.89982e-28	0.00894387	C3.Tlx3	parabrachial nuclear neurons
chr10	75568662	75586191	1	Ggt1	402	1.41594	9.0092e-28	0.0070096	C3.Tlx3	parabrachial nuclear neurons
chr10	79614025	79606854	2	C2cd4c	499	1.42463	1.1295e-27	0.0300134	C3.Tlx3	parabrachial nuclear neurons
chr11	34047201	34092280	1	Lcp2	208	1.25339	2.12605e-27	0.00690623	C3.Tlx3	parabrachial nuclear neurons
chr8	35589020	35582503	2	Gm16793	274	2.41626	3.56118e-27	0.016424	C3.Tlx3	parabrachial nuclear neurons
chr8	120228230	120204434	2	A330074K22Rik	962	2.73036	4.03751e-27	0.0153059	C3.Tlx3	parabrachial nuclear neurons
chr19	43986520	43956307	2	Cpn1	567	2.06455	4.53581e-27	0.0116564	C3.Tlx3	parabrachial nuclear neurons
chr5	24540978	24532697	2	Asb10	116	1.91946	6.6341e-27	0.00774045	C3.Tlx3	parabrachial nuclear neurons
chr13	95444831	95431376	2	Crhbp	714	1.78419	1.0392e-26	0.0146691	C3.Tlx3	parabrachial nuclear neurons
chr2	27165507	27183204	1	Dbh	221	3.22157	4.10964e-26	0.0203547	C3.Tlx3	parabrachial nuclear neurons
chr13	97747411	97733498	2	5330416C01Rik	735	1.54765	1.71029e-25	0.0135462	C3.Tlx3	parabrachial nuclear neurons
chr11	121421373	121430768	1	Fn3krp	1652	1.61336	2.99639e-25	0.035499	C3.Tlx3	parabrachial nuclear neurons
chr7	45824747	45816467	2	Kcnj14	881	2.0201	3.13557e-25	0.00755814	C3.Tlx3	parabrachial nuclear neurons
chr7	12998192	12988346	2	Slc27a5	184	1.94117	3.53888e-25	0.0113042	C3.Tlx3	parabrachial nuclear neurons
chr17	34264832	34316674	1	H2-Eb1	494	2.99155	7.41963e-25	0.0245731	C3.Tlx3	parabrachial nuclear neurons
chr5	128736246	128755474	1	Piwil1	968	2.02138	1.35095e-24	0.0136547	C3.Tlx3	parabrachial nuclear neurons
chr12	87102539	87097531	2	Ngb	465	1.79249	1.41985e-24	0.00706994	C3.Tlx3	parabrachial nuclear neurons
chr8	27202547	27197459	2	Got1l1	239	1.31684	2.12052e-24	0.00357301	C3.Tlx3	parabrachial nuclear neurons
chr16	27370239	27353322	2	Uts2b	260	1.89417	2.23368e-24	0.00572371	C3.Tlx3	parabrachial nuclear neurons
chr5	8798147	8866314	1	Abcb1b	34	1.811	3.06576e-24	0.00710653	C3.Tlx3	parabrachial nuclear neurons
chr14	46390669	46383525	2	Bmp4	269	1.92842	3.5457e-24	0.0131111	C3.Tlx3	parabrachial nuclear neurons
chr12	91400993	91540509	1	Tshr	498	1.55811	4.67464e-24	0.00415581	C3.Tlx3	parabrachial nuclear neurons
chr2	177840336	177828991	2	Gm14325	1769	1.482	9.183e-24	0.0128207	C3.Tlx3	parabrachial nuclear neurons
chr9	107906889	107920383	1	Mst1r	1018	1.34469	1.90659e-23	0.00721047	C3.Tlx3	parabrachial nuclear neurons
chr18	35649367	35647265	2	Mzb1	153	1.47321	2.54045e-23	0.00437904	C3.Tlx3	parabrachial nuclear neurons
chr11	31965633	31979651	1	4930524B15Rik	182	2.0407	3.23986e-23	0.00844882	C3.Tlx3	parabrachial nuclear neurons
chr3	58637207	58616300	2	Erich6	221	1.79689	3.67456e-23	0.00794935	C3.Tlx3	parabrachial nuclear neurons
chr17	49615172	49909847	1	Kif6	813	1.41121	5.84348e-23	0.00982189	C3.Tlx3	parabrachial nuclear neurons
chr1	17727646	17676027	2	Gm16070	58	1.28012	6.68864e-23	0.00892525	C3.Tlx3	parabrachial nuclear neurons
chr19	29334670	29331755	2	Rln1	422	1.42648	6.95992e-23	0.0147073	C3.Tlx3	parabrachial nuclear neurons
chr5	67099126	67094397	2	Phox2b	395	4.53565	8.02592e-23	0.0709595	C3.Tlx3	parabrachial nuclear neurons
chr1	34535648	34544311	1	Cfc1	112	1.73066	9.06072e-23	0.00477121	C3.Tlx3	parabrachial nuclear neurons
chr12	28582483	28553755	2	Allc	109	1.73066	9.06072e-23	0.00477121	C3.Tlx3	parabrachial nuclear neurons
chr7	101906359	101899803	2	Tomt	1265	1.73066	9.06072e-23	0.00477121	C3.Tlx3	parabrachial nuclear neurons
chr4	98817537	98754892	2	Kank4	509	1.53942	1.04301e-22	0.0107749	C3.Tlx3	parabrachial nuclear neurons
chr12	24097269	24043202	2	9030624G23Rik	88	1.60792	4.78208e-22	0.0265506	C3.Tlx3	parabrachial nuclear neurons
chr9	78368199	78367052	2	Dppa5a	799	2.28509	1.42859e-21	0.0104672	C3.Tlx3	parabrachial nuclear neurons
chrX	75380041	75172715	2	F8	437	1.41779	1.90132e-21	0.00944915	C3.Tlx3	parabrachial nuclear neurons
chr19	4154646	4156710	1	Ptprcap	33	1.29684	2.34642e-21	0.00341824	C3.Tlx3	parabrachial nuclear neurons
chr7	97696621	97650010	2	Rsf1os2	1199	1.57504	2.78266e-21	0.00453684	C3.Tlx3	parabrachial nuclear neurons
chr8	94472763	94527272	1	Nlrc5	712	1.83273	2.89334e-21	0.00562265	C3.Tlx3	parabrachial nuclear neurons
chr10	84488293	84497676	1	4930463O16Rik	645	1.7635	2.99202e-21	0.0125959	C3.Tlx3	parabrachial nuclear neurons
chr5	89457898	89417511	2	Gc	522	1.58367	4.62493e-21	0.00441197	C3.Tlx3	parabrachial nuclear neurons
chr19	10240748	10208271	2	Myrf	228	2.05279	1.30352e-20	0.0136986	C3.Tlx3	parabrachial nuclear neurons
chr3	3508030	3659800	1	Hnf4g	1	2.24194	1.35704e-20	0.00883754	C3.Tlx3	parabrachial nuclear neurons
chr5	139523751	139541339	1	4930500L23Rik	1138	1.60943	3.68466e-20	0.00837232	C3.Tlx3	parabrachial nuclear neurons
chrX	133851008	133865577	1	Tnmd	649	2.23897	4.53226e-20	0.0103794	C3.Tlx3	parabrachial nuclear neurons
chr14	32465957	32408203	2	Chat	190	1.27175	7.49677e-20	0.00368659	C3.Tlx3	parabrachial nuclear neurons
chr11	49187089	49168325	2	Btnl9	281	1.70419	1.2479e-19	0.00695273	C3.Tlx3	parabrachial nuclear neurons
chr8	92961047	93001667	1	Slc6a2	688	1.91267	3.79656e-19	0.0124196	C3.Tlx3	parabrachial nuclear neurons
chr3	87796951	87816101	1	Insrr	363	1.73605	1.7373e-18	0.0124447	C3.Tlx3	parabrachial nuclear neurons
chr12	103242146	103196908	2	Prima1	550	1.70641	1.9016e-18	0.0132375	C3.Tlx3	parabrachial nuclear neurons
chr15	31568912	31590119	1	Cmbl	88	1.393	1.45801e-17	0.0062916	C3.Tlx3	parabrachial nuclear neurons
chr18	74442619	74771477	1	Myo5b	453	1.30875	8.80997e-17	0.0110749	C3.Tlx3	parabrachial nuclear neurons
chr15	79505241	79483714	2	Kcnj4	418	1.95059	2.82255e-16	0.00976216	C3.Tlx3	parabrachial nuclear neurons
chr4	154042677	154026644	2	Ccdc27	1270	1.80196	5.14445e-16	0.00521471	C3.Tlx3	parabrachial nuclear neurons
chr19	45075241	45079289	1	Kazald1	591	1.46852	1.15112e-15	0.00771399	C3.Tlx3	parabrachial nuclear neurons
chr1	158957438	158711731	2	Pappa2	891	1.62388	2.25968e-15	0.0244647	C3.Tlx3	parabrachial nuclear neurons
chr4	58943628	58958355	1	Zkscan16	327	1.34379	2.84628e-15	0.00830921	C3.Tlx3	parabrachial nuclear neurons
chr18	61014199	60995380	2	Slc6a7	362	1.38	4.5814e-14	0.0112143	C3.Tlx3	parabrachial nuclear neurons
chr14	120042435	120019585	2	Oxgr1	764	1.94063	5.20695e-14	0.0194996	C3.Tlx3	parabrachial nuclear neurons
chr16	26371839	26356645	2	Cldn1	253	1.69736	9.12309e-14	0.00777465	C3.Tlx3	parabrachial nuclear neurons
chr18	53464546	53575857	1	Prdm6	326	1.3273	1.44026e-13	0.00960618	C3.Tlx3	parabrachial nuclear neurons
chr4	58785720	58784779	2	Olfr267	326	2.22729	1.7727e-13	0.013067	C3.Tlx3	parabrachial nuclear neurons
chr7	44572445	44586846	1	Napsa	799	1.47276	2.43258e-13	0.00716896	C3.Tlx3	parabrachial nuclear neurons
chr11	111066164	111076825	1	Kcnj2	1446	1.32408	3.51194e-12	0.0085712	C3.Tlx3	parabrachial nuclear neurons
chr17	94864918	94878321	1	Gm20939	1054	1.66774	4.4723e-12	0.00767941	C3.Tlx3	parabrachial nuclear neurons
chr1	135105276	134986353	2	Lgr6	758	1.69229	6.88862e-12	0.00648929	C3.Tlx3	parabrachial nuclear neurons
chr6	30509849	30520253	1	Ssmem1	132	1.2613	1.8228e-11	0.00831769	C3.Tlx3	parabrachial nuclear neurons
chr1	120340582	120343174	1	C1ql2	649	2.26743	1.06774e-10	0.00809405	C3.Tlx3	parabrachial nuclear neurons
chr1	15892722	15853862	2	Sbspon	45	1.64783	2.45375e-10	0.00763037	C3.Tlx3	parabrachial nuclear neurons
chr16	23988612	23965052	2	Bcl6	246	1.54553	2.60795e-10	0.00617792	C3.Tlx3	parabrachial nuclear neurons
chr15	100615110	100614140	2	C330013E15Rik	708	1.44526	9.58915e-10	0.0108611	C3.Tlx3	parabrachial nuclear neurons
chr15	66500910	66379858	2	Lrrc6	237	1.6436	9.77238e-10	0.00622849	C3.Tlx3	parabrachial nuclear neurons
chr10	112060189	112078510	1	Glipr1l1	799	1.33904	1.05844e-09	0.00360686	C3.Tlx3	parabrachial nuclear neurons
chr15	39857470	39768485	2	Dpys	144	1.25611	2.3893e-09	0.00640887	C3.Tlx3	parabrachial nuclear neurons
chr7	63212526	63098692	2	Chrna7	971	1.46944	3.90286e-09	0.00600358	C3.Tlx3	parabrachial nuclear neurons
chr12	99162808	99161277	2	4930474N09Rik	513	1.55684	4.61194e-09	0.00599923	C3.Tlx3	parabrachial nuclear neurons
chr6	86480830	86470277	2	A430078I02Rik	602	1.9168	1.29175e-08	0.00668134	C3.Tlx3	parabrachial nuclear neurons
chr9	21526177	21545331	1	AB124611	156	1.29742	1.67666e-08	0.00456786	C3.Tlx3	parabrachial nuclear neurons
chr12	11150842	11090202	2	Kcns3	48	1.9446	2.17539e-08	0.0103669	C3.Tlx3	parabrachial nuclear neurons
chr1	96871126	96881234	1	Panct2	592	1.53867	8.92045e-07	0.00918461	C3.Tlx3	parabrachial nuclear neurons
chr13	94875627	94883681	1	Otp	709	7.57672	2.24847e-110	7.7431	C4.Otp	Otp-expressing C4 domain in the anterior ventricular zone
chr1	132298626	132307357	1	Klhdc8a	712	3.43488	2.61562e-100	0.96788	C4.Otp	Otp-expressing C4 domain in the anterior ventricular zone
chr13	94788943	94842899	1	Tbca	708	1.2986	3.62376e-99	5.2066	C4.Otp	Otp-expressing C4 domain in the anterior ventricular zone
chr8	91801654	91798511	2	Irx3	681	2.68357	3.26634e-98	3.22771	C4.Otp	Otp-expressing C4 domain in the anterior ventricular zone
chr7	49636835	49631499	2	Dbx1	936	6.47857	1.12406e-89	3.11101	C4.Otp	Otp-expressing C4 domain in the anterior ventricular zone
chr4	44710440	44531506	2	Pax5	225	2.64845	1.59558e-89	0.619239	C4.Otp	Otp-expressing C4 domain in the anterior ventricular zone
chr7	103853207	103851754	2	Hbb-y	1361	1.68253	3.15448e-89	4.2093	C4.Otp	Otp-expressing C4 domain in the anterior ventricular zone
chr8	92356120	92326031	2	Crnde	682	2.83798	1.71607e-86	0.695058	C4.Otp	Otp-expressing C4 domain in the anterior ventricular zone
chr19	58455398	58235581	2	Gfra1	684	2.15393	1.70924e-83	0.497694	C4.Otp	Otp-expressing C4 domain in the anterior ventricular zone
chr9	55026559	55011343	2	Chrna3	553	2.10737	1.11441e-82	0.467581	C4.Otp	Otp-expressing C4 domain in the anterior ventricular zone
chr5	114568251	114613218	1	Fam222a	776	2.42467	5.01266e-81	0.447372	C4.Otp	Otp-expressing C4 domain in the anterior ventricular zone
chr2	24475599	24420551	2	Pax8	119	4.08121	1.81477e-77	0.474761	C4.Otp	Otp-expressing C4 domain in the anterior ventricular zone
chr3	88384466	88383495	2	Bglap	389	2.82929	3.1295e-75	0.130673	C4.Otp	Otp-expressing C4 domain in the anterior ventricular zone
chr5	113490447	113589725	1	Wscd2	754	2.78836	1.82542e-74	0.257746	C4.Otp	Otp-expressing C4 domain in the anterior ventricular zone
chr7	28301785	28293555	2	Dll3	529	3.39614	4.16885e-73	1.95901	C4.Otp	Otp-expressing C4 domain in the anterior ventricular zone
chr6	48554799	48570722	1	Lrrc61	301	1.51941	5.97787e-73	0.226389	C4.Otp	Otp-expressing C4 domain in the anterior ventricular zone
chr4	139832968	139738081	2	Pax7	1075	3.89651	6.58834e-73	0.655046	C4.Otp	Otp-expressing C4 domain in the anterior ventricular zone
chr15	84856129	84785376	2	Phf21b	524	1.52677	5.59177e-72	0.906275	C4.Otp	Otp-expressing C4 domain in the anterior ventricular zone
chr4	110351911	110203737	2	Elavl4	613	1.50129	1.50929e-71	4.46047	C4.Otp	Otp-expressing C4 domain in the anterior ventricular zone
chr7	45136284	45125563	2	Rpl13a	829	1.33874	1.50929e-71	24.288	C4.Otp	Otp-expressing C4 domain in the anterior ventricular zone
chr1	174921819	174833785	2	Grem2	1096	3.43645	5.05319e-70	0.296747	C4.Otp	Otp-expressing C4 domain in the anterior ventricular zone
chr8	92357796	92361456	1	Irx5	683	1.71569	1.45821e-69	1.37177	C4.Otp	Otp-expressing C4 domain in the anterior ventricular zone
chr2	166155683	166073899	2	Sulf2	1678	2.20344	1.78818e-69	0.498524	C4.Otp	Otp-expressing C4 domain in the anterior ventricular zone
chr3	31902703	32200180	1	Kcnmb2	99	2.35984	2.5807e-69	0.214786	C4.Otp	Otp-expressing C4 domain in the anterior ventricular zone
chr13	56296551	56288643	2	Cxcl14	466	4.2592	2.97787e-69	0.132349	C4.Otp	Otp-expressing C4 domain in the anterior ventricular zone
chr3	90537376	90543151	1	S100a16	467	3.89987	3.08752e-69	1.79089	C4.Otp	Otp-expressing C4 domain in the anterior ventricular zone
chr11	101665541	101667832	1	Arl4d	1301	3.53651	4.52636e-67	0.340402	C4.Otp	Otp-expressing C4 domain in the anterior ventricular zone
chr9	55048544	55028156	2	Chrnb4	554	3.09382	2.04795e-66	0.161035	C4.Otp	Otp-expressing C4 domain in the anterior ventricular zone
chr17	15826586	15806253	2	Rgmb	98	1.72651	9.04165e-66	1.65196	C4.Otp	Otp-expressing C4 domain in the anterior ventricular zone
chrX	23365082	23219271	2	Klhl13	143	1.73068	1.52023e-64	0.526364	C4.Otp	Otp-expressing C4 domain in the anterior ventricular zone
chr10	81575287	81590845	1	Tle2	617	2.32649	2.80401e-64	0.12961	C4.Otp	Otp-expressing C4 domain in the anterior ventricular zone
chr2	27009926	27021089	1	Cacfd1	215	1.31414	3.23722e-63	0.832565	C4.Otp	Otp-expressing C4 domain in the anterior ventricular zone
chr7	37773575	37318643	2	Zfp536	704	1.3501	5.29019e-63	0.520708	C4.Otp	Otp-expressing C4 domain in the anterior ventricular zone
chr14	55055493	55098995	1	Thtpa	412	1.54524	6.59721e-63	0.212656	C4.Otp	Otp-expressing C4 domain in the anterior ventricular zone
chr8	108714644	108961636	1	Zfhx3	859	1.38208	2.58246e-62	1.46246	C4.Otp	Otp-expressing C4 domain in the anterior ventricular zone
chr18	11839274	11945627	1	Cables1	41	1.92651	3.31128e-62	0.134631	C4.Otp	Otp-expressing C4 domain in the anterior ventricular zone
chr13	71963723	71958232	2	Irx1	604	1.72339	1.1989e-61	1.80828	C4.Otp	Otp-expressing C4 domain in the anterior ventricular zone
chr10	128498685	128494157	2	Myl6b	961	1.7235	2.25921e-61	0.260532	C4.Otp	Otp-expressing C4 domain in the anterior ventricular zone
chr7	38183217	38197568	1	1600014C10Rik	707	1.70686	3.87924e-61	0.150568	C4.Otp	Otp-expressing C4 domain in the anterior ventricular zone
chr15	39076932	39087119	1	Cthrc1	139	2.45646	6.10792e-61	0.253629	C4.Otp	Otp-expressing C4 domain in the anterior ventricular zone
chr2	140671476	140658198	2	Flrt3	1334	1.43999	9.18218e-61	0.528554	C4.Otp	Otp-expressing C4 domain in the anterior ventricular zone
chr18	64340364	64398488	1	Onecut2	396	1.34459	1.27302e-59	0.179274	C4.Otp	Otp-expressing C4 domain in the anterior ventricular zone
chr15	99601400	99605477	1	Aqp6	683	3.05238	3.00883e-59	0.0649619	C4.Otp	Otp-expressing C4 domain in the anterior ventricular zone
chr4	148160094	148152799	2	Fbxo44	1196	1.79604	6.28863e-59	0.674992	C4.Otp	Otp-expressing C4 domain in the anterior ventricular zone
chr13	97241105	97253040	1	Enc1	732	1.43132	1.59768e-58	0.877891	C4.Otp	Otp-expressing C4 domain in the anterior ventricular zone
chr6	8948614	9248578	1	Nxph1	39	1.52799	3.18158e-58	0.224862	C4.Otp	Otp-expressing C4 domain in the anterior ventricular zone
chr7	29289320	29293390	1	Ppp1r14a	573	2.52169	1.20915e-57	0.964601	C4.Otp	Otp-expressing C4 domain in the anterior ventricular zone
chr9	97018355	96943482	2	Spsb4	892	1.95226	1.4876e-57	2.33022	C4.Otp	Otp-expressing C4 domain in the anterior ventricular zone
chr9	108461581	108447637	2	Klhdc8b	1040	1.28455	1.85625e-55	0.284688	C4.Otp	Otp-expressing C4 domain in the anterior ventricular zone
chr4	9269317	9451691	1	Clvs1	26	1.39784	2.83779e-55	0.247638	C4.Otp	Otp-expressing C4 domain in the anterior ventricular zone
chr3	18054325	18057514	1	Bhlhe22	49	1.33167	7.92573e-55	0.278789	C4.Otp	Otp-expressing C4 domain in the anterior ventricular zone
chr7	44986900	44994601	1	Gm15545	818	2.06786	2.596e-54	0.0973652	C4.Otp	Otp-expressing C4 domain in the anterior ventricular zone
chr2	32961255	32925215	2	Lrsam1	335	1.39192	3.3055e-54	0.102407	C4.Otp	Otp-expressing C4 domain in the anterior ventricular zone
chr1	43196761	43123071	2	Fhl2	185	2.06059	1.87038e-53	0.264757	C4.Otp	Otp-expressing C4 domain in the anterior ventricular zone
chr6	30568376	30591747	1	Cpa4	134	2.57832	2.85848e-53	0.0583043	C4.Otp	Otp-expressing C4 domain in the anterior ventricular zone
chr19	7267394	7275225	1	Rcor2	172	1.54102	3.24789e-53	1.98659	C4.Otp	Otp-expressing C4 domain in the anterior ventricular zone
chr2	116067444	115861264	2	Meis2	1060	1.44735	4.72202e-53	2.54687	C4.Otp	Otp-expressing C4 domain in the anterior ventricular zone
chr8	69774911	69741639	2	Zfp963	425	1.50164	7.53026e-53	0.0787792	C4.Otp	Otp-expressing C4 domain in the anterior ventricular zone
chr7	142899966	142892776	2	Th	1969	2.09207	8.17022e-53	0.156249	C4.Otp	Otp-expressing C4 domain in the anterior ventricular zone
chr3	102010145	102015492	1	Nhlh2	678	1.25579	9.45149e-53	5.28134	C4.Otp	Otp-expressing C4 domain in the anterior ventricular zone
chr1	133246097	133303435	1	Plekha6	725	1.39971	1.16072e-52	0.145315	C4.Otp	Otp-expressing C4 domain in the anterior ventricular zone
chr3	155093378	155084918	2	Fpgt	1023	1.50932	1.85143e-52	0.0981488	C4.Otp	Otp-expressing C4 domain in the anterior ventricular zone
chr3	87948693	87953372	1	Crabp2	370	1.31126	2.08696e-52	1.35994	C4.Otp	Otp-expressing C4 domain in the anterior ventricular zone
chr2	33215961	33247714	1	Angptl2	340	1.84777	2.84033e-52	0.0588123	C4.Otp	Otp-expressing C4 domain in the anterior ventricular zone
chr6	28421724	28416603	2	Gcc1	100	1.64385	5.70768e-52	0.108696	C4.Otp	Otp-expressing C4 domain in the anterior ventricular zone
chr2	103566310	103718423	1	Abtb2	953	1.60072	2.0854e-51	0.112894	C4.Otp	Otp-expressing C4 domain in the anterior ventricular zone
chr19	33787452	33776037	2	Lipo1	452	2.07928	3.21182e-51	0.0780096	C4.Otp	Otp-expressing C4 domain in the anterior ventricular zone
chr11	84720432	84716976	2	1700109G15Rik	951	3.4038	7.90179e-51	0.0478238	C4.Otp	Otp-expressing C4 domain in the anterior ventricular zone
chr7	114745766	114850380	1	Insc	1576	2.39181	4.6894e-50	0.103571	C4.Otp	Otp-expressing C4 domain in the anterior ventricular zone
chr3	89202925	89208966	1	Gba	414	1.25905	9.79016e-50	0.116713	C4.Otp	Otp-expressing C4 domain in the anterior ventricular zone
chr4	119174195	119169516	2	Zfp691	733	1.64616	1.51341e-49	0.169612	C4.Otp	Otp-expressing C4 domain in the anterior ventricular zone
chr5	123076275	123117445	1	Tmem120b	908	1.53609	1.37419e-48	0.0965452	C4.Otp	Otp-expressing C4 domain in the anterior ventricular zone
chr11	99337965	99328484	2	Krt26	1181	3.04647	1.84176e-48	0.0459669	C4.Otp	Otp-expressing C4 domain in the anterior ventricular zone
chr17	24479078	24473550	2	Mlst8	225	1.50269	8.4385e-48	0.166933	C4.Otp	Otp-expressing C4 domain in the anterior ventricular zone
chr17	24896500	24897531	1	Nme3	255	2.2341	8.89438e-48	0.0526912	C4.Otp	Otp-expressing C4 domain in the anterior ventricular zone
chr2	164025224	164050538	1	Pabpc1l	1611	2.12813	8.89438e-48	0.0485277	C4.Otp	Otp-expressing C4 domain in the anterior ventricular zone
chr14	65425472	65400673	2	Pnoc	563	2.1354	1.64232e-47	0.539856	C4.Otp	Otp-expressing C4 domain in the anterior ventricular zone
chr9	54980880	55007779	1	Chrna5	552	3.63746	3.45221e-47	0.507158	C4.Otp	Otp-expressing C4 domain in the anterior ventricular zone
chr2	119351242	119354326	1	Chac1	1101	2.08686	4.88244e-47	0.097145	C4.Otp	Otp-expressing C4 domain in the anterior ventricular zone
chr17	49428364	49455430	1	Mocs1	811	1.72967	1.10522e-46	0.0438349	C4.Otp	Otp-expressing C4 domain in the anterior ventricular zone
chr19	10001669	10038380	1	Rab3il1	222	1.46305	1.5906e-46	0.0821522	C4.Otp	Otp-expressing C4 domain in the anterior ventricular zone
chr8	84237042	84210942	2	Zswim4	608	1.31714	5.11558e-46	0.221561	C4.Otp	Otp-expressing C4 domain in the anterior ventricular zone
chr11	43528749	43586999	1	Ccnjl	233	1.62866	1.46034e-45	0.36996	C4.Otp	Otp-expressing C4 domain in the anterior ventricular zone
chr1	6487231	6860940	1	St18	13	2.09668	2.69865e-45	0.606982	C4.Otp	Otp-expressing C4 domain in the anterior ventricular zone
chr19	47937712	48035379	1	Cfap58	643	3.63538	3.39827e-45	0.0716811	C4.Otp	Otp-expressing C4 domain in the anterior ventricular zone
chr9	37433175	37416045	2	Robo3	271	1.77162	6.8188e-45	1.47792	C4.Otp	Otp-expressing C4 domain in the anterior ventricular zone
chr19	5298331	5308739	1	Gal3st3	79	1.56832	9.19745e-45	0.153981	C4.Otp	Otp-expressing C4 domain in the anterior ventricular zone
chr3	85887518	84496093	2	Arfip1	337	1.29847	1.52186e-44	0.0985749	C4.Otp	Otp-expressing C4 domain in the anterior ventricular zone
chr1	172057596	172052292	2	Nhlh1	1035	1.74211	2.23489e-44	1.72173	C4.Otp	Otp-expressing C4 domain in the anterior ventricular zone
chr17	31295483	31350709	1	Slc37a1	405	1.64138	3.06788e-44	0.0804317	C4.Otp	Otp-expressing C4 domain in the anterior ventricular zone
chr2	84775429	84765360	2	Serping1	636	1.90369	3.73895e-44	0.344439	C4.Otp	Otp-expressing C4 domain in the anterior ventricular zone
chr19	43689689	43733853	1	Entpd7	562	1.2503	6.523e-43	0.072493	C4.Otp	Otp-expressing C4 domain in the anterior ventricular zone
chr2	38339281	38369737	1	Lhx2	412	1.3769	1.61817e-42	0.269513	C4.Otp	Otp-expressing C4 domain in the anterior ventricular zone
chr11	113751815	113726850	2	Cdc42ep4	1457	1.32483	2.72345e-42	0.645375	C4.Otp	Otp-expressing C4 domain in the anterior ventricular zone
chr1	193273188	193272160	2	G0s2	1235	1.57764	2.90992e-42	0.0894546	C4.Otp	Otp-expressing C4 domain in the anterior ventricular zone
chr18	20665250	20674326	1	Ttr	71	1.29934	2.93803e-42	0.108507	C4.Otp	Otp-expressing C4 domain in the anterior ventricular zone
chr5	113800358	113793729	2	Tmem119	760	1.88118	5.8025e-42	0.0239498	C4.Otp	Otp-expressing C4 domain in the anterior ventricular zone
chr1	75450510	75474340	1	Asic4	409	1.46006	6.06797e-42	0.103246	C4.Otp	Otp-expressing C4 domain in the anterior ventricular zone
chr4	116053876	116031770	2	Nsun4	657	1.64027	3.83742e-41	0.16005	C4.Otp	Otp-expressing C4 domain in the anterior ventricular zone
chr7	122671744	122769393	1	Cacng3	1649	2.34664	3.88079e-41	0.25968	C4.Otp	Otp-expressing C4 domain in the anterior ventricular zone
chr6	91156815	91174683	1	Hdac11	680	1.507	4.80019e-41	0.528965	C4.Otp	Otp-expressing C4 domain in the anterior ventricular zone
chr10	89686363	89700866	1	1500026H17Rik	693	1.63798	7.42427e-41	0.045588	C4.Otp	Otp-expressing C4 domain in the anterior ventricular zone
chr5	31093527	31086106	2	Slc30a3	190	1.53182	1.01433e-40	0.21344	C4.Otp	Otp-expressing C4 domain in the anterior ventricular zone
chr4	132510456	132492804	2	Sesn2	924	1.43189	1.16485e-40	0.0670904	C4.Otp	Otp-expressing C4 domain in the anterior ventricular zone
chr17	57249451	57263697	1	Trip10	897	1.55371	1.28553e-40	0.0888381	C4.Otp	Otp-expressing C4 domain in the anterior ventricular zone
chr2	131127412	131145985	1	Hspa12b	1280	1.65742	1.8985e-40	0.0237361	C4.Otp	Otp-expressing C4 domain in the anterior ventricular zone
chr6	127887622	127953031	1	Tspan11	975	2.03997	2.63222e-40	0.312522	C4.Otp	Otp-expressing C4 domain in the anterior ventricular zone
chr5	146845071	146847726	1	Rasl11a	1241	1.29337	1.02821e-39	0.0479023	C4.Otp	Otp-expressing C4 domain in the anterior ventricular zone
chr14	122983261	122918975	2	Tmtc4	787	1.37977	1.12746e-39	0.383404	C4.Otp	Otp-expressing C4 domain in the anterior ventricular zone
chr5	111761728	111734284	2	E130006D01Rik	731	2.38087	1.42136e-39	0.180633	C4.Otp	Otp-expressing C4 domain in the anterior ventricular zone
chr1	127678021	127486552	2	Tmem163	664	1.33851	1.55522e-39	0.526346	C4.Otp	Otp-expressing C4 domain in the anterior ventricular zone
chr7	125444620	125462269	1	Kdm8	1661	2.02009	2.65285e-39	0.04369	C4.Otp	Otp-expressing C4 domain in the anterior ventricular zone
chr7	16130300	16160511	1	Slc8a2	225	1.70679	7.54865e-39	0.11838	C4.Otp	Otp-expressing C4 domain in the anterior ventricular zone
chr7	128238031	128234451	2	9130023H24Rik	1768	1.60898	1.30568e-38	0.0873894	C4.Otp	Otp-expressing C4 domain in the anterior ventricular zone
chr14	32599408	32649246	1	Prrxl1	193	2.70653	1.32803e-38	0.204464	C4.Otp	Otp-expressing C4 domain in the anterior ventricular zone
chr9	108597600	108578826	2	P4htm	1050	1.91828	2.41429e-38	0.134121	C4.Otp	Otp-expressing C4 domain in the anterior ventricular zone
chr9	96889474	96823343	2	Pxylp1	891	1.37418	7.28505e-38	1.16982	C4.Otp	Otp-expressing C4 domain in the anterior ventricular zone
chr5	100719683	100679486	2	Hpse	613	3.08259	2.2368e-37	0.0298841	C4.Otp	Otp-expressing C4 domain in the anterior ventricular zone
chr15	99099484	99104709	1	Dnajc22	670	1.82556	2.4361e-37	0.0286615	C4.Otp	Otp-expressing C4 domain in the anterior ventricular zone
chr7	31059935	31070935	1	Lgi4	648	2.66353	3.4271e-37	0.0540909	C4.Otp	Otp-expressing C4 domain in the anterior ventricular zone
chr11	80300912	80355986	1	Rhbdl3	886	1.78893	5.20674e-37	0.464389	C4.Otp	Otp-expressing C4 domain in the anterior ventricular zone
chr17	57087782	57080066	2	Tubb4a	890	1.26694	8.57928e-37	1.50713	C4.Otp	Otp-expressing C4 domain in the anterior ventricular zone
chr10	39613671	39558496	2	Gm16364	190	2.61763	1.06466e-36	0.0457765	C4.Otp	Otp-expressing C4 domain in the anterior ventricular zone
chr7	16906490	16910905	1	Ptgir	248	3.29118	1.13705e-36	0.0600871	C4.Otp	Otp-expressing C4 domain in the anterior ventricular zone
chr17	24038243	24045949	1	Prss27	209	1.78072	4.28778e-36	0.0502647	C4.Otp	Otp-expressing C4 domain in the anterior ventricular zone
chr10	81600900	81590905	2	Tle6	618	2.2445	4.81426e-36	0.100761	C4.Otp	Otp-expressing C4 domain in the anterior ventricular zone
chr2	73271926	73275771	1	Sp9	558	1.83084	4.85991e-36	0.491297	C4.Otp	Otp-expressing C4 domain in the anterior ventricular zone
chr8	111910199	111889135	2	Chst5	905	1.95846	5.80491e-36	0.0256685	C4.Otp	Otp-expressing C4 domain in the anterior ventricular zone
chr15	82899080	82905816	1	Gm20324	497	3.32725	9.07162e-36	0.0384437	C4.Otp	Otp-expressing C4 domain in the anterior ventricular zone
chr1	190170680	190121775	2	Prox1	1197	1.99167	1.0236e-35	0.259134	C4.Otp	Otp-expressing C4 domain in the anterior ventricular zone
chr11	113619481	113625895	1	Sstr2	1452	2.18809	1.55024e-35	1.0881	C4.Otp	Otp-expressing C4 domain in the anterior ventricular zone
chr10	79927043	79955018	1	Arid3a	523	1.54594	2.36992e-35	0.112238	C4.Otp	Otp-expressing C4 domain in the anterior ventricular zone
chr6	125313870	125306571	2	Ltbr	949	1.43874	2.51753e-35	0.082429	C4.Otp	Otp-expressing C4 domain in the anterior ventricular zone
chr19	8929356	8927382	2	Rom1	212	2.05526	2.90676e-35	0.0318018	C4.Otp	Otp-expressing C4 domain in the anterior ventricular zone
chr8	120228230	120204434	2	A330074K22Rik	962	2.66397	3.09839e-35	0.0211512	C4.Otp	Otp-expressing C4 domain in the anterior ventricular zone
chr9	44396927	44402968	1	Slc37a4	418	1.30595	5.1943e-35	0.146118	C4.Otp	Otp-expressing C4 domain in the anterior ventricular zone
chr7	142460812	142494868	1	Lsp1	1961	2.19056	9.47373e-34	0.177891	C4.Otp	Otp-expressing C4 domain in the anterior ventricular zone
chr5	53707704	53698485	2	Cckar	351	2.29043	1.62747e-33	0.0247096	C4.Otp	Otp-expressing C4 domain in the anterior ventricular zone
chr10	117282272	117277541	2	Lyz2	835	1.79578	1.96214e-33	0.0283982	C4.Otp	Otp-expressing C4 domain in the anterior ventricular zone
chr16	4964289	4978962	1	4930451G09Rik	32	1.73793	2.12583e-33	0.0451504	C4.Otp	Otp-expressing C4 domain in the anterior ventricular zone
chr7	19629438	19606222	2	Relb	315	2.06962	4.15248e-33	0.10687	C4.Otp	Otp-expressing C4 domain in the anterior ventricular zone
chr1	135729197	135752229	1	Csrp1	770	2.74406	7.17358e-33	1.01316	C4.Otp	Otp-expressing C4 domain in the anterior ventricular zone
chr14	54966607	54941921	2	Myh6	408	2.99429	7.5332e-33	0.0365872	C4.Otp	Otp-expressing C4 domain in the anterior ventricular zone
chr6	112273758	112330423	1	Lmcd1	750	2.13723	7.68469e-33	0.455205	C4.Otp	Otp-expressing C4 domain in the anterior ventricular zone
chr5	107331194	107387058	1	Brdt	659	1.63855	1.2413e-32	0.0766907	C4.Otp	Otp-expressing C4 domain in the anterior ventricular zone
chr3	52268337	52350109	1	Foxo1	182	2.11904	3.22671e-32	0.241405	C4.Otp	Otp-expressing C4 domain in the anterior ventricular zone
chr16	18629938	18621811	2	Sept5	171	1.4154	5.04326e-32	0.132049	C4.Otp	Otp-expressing C4 domain in the anterior ventricular zone
chr7	34812711	34674468	2	Chst8	684	1.48589	1.00104e-31	0.254216	C4.Otp	Otp-expressing C4 domain in the anterior ventricular zone
chrX	49288242	49009707	2	Enox2	265	2.26431	2.56353e-31	0.425691	C4.Otp	Otp-expressing C4 domain in the anterior ventricular zone
chr1	59256907	59352369	1	Cdk15	275	2.47856	2.98464e-31	0.0228052	C4.Otp	Otp-expressing C4 domain in the anterior ventricular zone
chr5	135980105	135988624	1	Zp3	1045	3.19689	4.16727e-31	0.0226939	C4.Otp	Otp-expressing C4 domain in the anterior ventricular zone
chr8	92827297	92853421	1	Mmp2	685	2.02566	5.08559e-31	0.0550637	C4.Otp	Otp-expressing C4 domain in the anterior ventricular zone
chr16	4639945	4651166	1	Vasn	21	1.31508	5.47762e-31	0.042229	C4.Otp	Otp-expressing C4 domain in the anterior ventricular zone
chr19	41206774	41083981	2	Tll2	528	2.68481	1.03193e-30	0.016346	C4.Otp	Otp-expressing C4 domain in the anterior ventricular zone
chr15	99875456	99778468	2	Lima1	690	1.45237	1.32243e-30	0.335279	C4.Otp	Otp-expressing C4 domain in the anterior ventricular zone
chr6	92706184	92370892	2	Prickle2	698	1.59628	3.41142e-30	0.164105	C4.Otp	Otp-expressing C4 domain in the anterior ventricular zone
chr11	3895126	3886088	2	4921536K21Rik	15	3.0503	7.76647e-30	0.035214	C4.Otp	Otp-expressing C4 domain in the anterior ventricular zone
chr5	106458166	106452523	2	Barhl2	654	1.62594	9.1456e-30	0.0426843	C4.Otp	Otp-expressing C4 domain in the anterior ventricular zone
chr10	115569986	115582454	1	A930009A15Rik	814	2.41122	1.13431e-29	0.0398132	C4.Otp	Otp-expressing C4 domain in the anterior ventricular zone
chr17	23844156	23836785	2	Prss41	199	1.33399	1.15344e-29	0.0353252	C4.Otp	Otp-expressing C4 domain in the anterior ventricular zone
chr14	7169750	6739362	2	Gm3696	18	1.73408	1.31752e-29	0.0271969	C4.Otp	Otp-expressing C4 domain in the anterior ventricular zone
chr2	79255426	79333114	1	Itga4	607	1.45285	2.19001e-29	0.0348797	C4.Otp	Otp-expressing C4 domain in the anterior ventricular zone
chr19	42431783	42283037	2	Crtac1	552	2.08008	2.37015e-29	0.16378	C4.Otp	Otp-expressing C4 domain in the anterior ventricular zone
chr14	70457517	70468824	1	Phyhip	623	3.14695	3.89926e-29	0.0288102	C4.Otp	Otp-expressing C4 domain in the anterior ventricular zone
chr19	47692042	47646341	2	Col17a1	638	3.10643	4.5428e-29	0.0224576	C4.Otp	Otp-expressing C4 domain in the anterior ventricular zone
chr4	140810648	140785369	2	Padi3	1083	3.06354	5.49702e-29	0.0223686	C4.Otp	Otp-expressing C4 domain in the anterior ventricular zone
chr15	99087728	99084754	2	C1ql4	669	2.05126	6.32809e-29	0.122792	C4.Otp	Otp-expressing C4 domain in the anterior ventricular zone
chr9	57148212	57143256	2	Neil1	580	1.34044	6.39191e-29	0.0710185	C4.Otp	Otp-expressing C4 domain in the anterior ventricular zone
chr5	120511192	120534024	1	Slc8b1	850	1.93992	7.22664e-29	0.0578715	C4.Otp	Otp-expressing C4 domain in the anterior ventricular zone
chr7	28833794	28841703	1	Lgals4	556	2.45977	8.8136e-29	0.0330366	C4.Otp	Otp-expressing C4 domain in the anterior ventricular zone
chr7	36698118	36773457	1	Tshz3	703	1.7692	1.01885e-28	0.105518	C4.Otp	Otp-expressing C4 domain in the anterior ventricular zone
chr11	101325063	101329699	1	Aoc2	1287	2.1479	1.85006e-28	0.0325503	C4.Otp	Otp-expressing C4 domain in the anterior ventricular zone
chr4	133672647	133661425	2	Pigv	954	1.5452	2.20301e-28	0.0757091	C4.Otp	Otp-expressing C4 domain in the anterior ventricular zone
chr2	180456334	180474853	1	Slco4a1	1797	2.2213	2.82952e-28	0.0309322	C4.Otp	Otp-expressing C4 domain in the anterior ventricular zone
chr11	69398234	69396516	2	Tmem88	607	1.46074	3.37825e-28	0.0293278	C4.Otp	Otp-expressing C4 domain in the anterior ventricular zone
chr15	78773445	78755883	2	Mfng	391	2.23101	4.24723e-28	1.40362	C4.Otp	Otp-expressing C4 domain in the anterior ventricular zone
chr7	109175207	109138565	2	Lmo1	1524	1.26738	6.11703e-28	0.316675	C4.Otp	Otp-expressing C4 domain in the anterior ventricular zone
chr15	39857470	39768485	2	Dpys	144	2.03224	9.99698e-28	0.0160564	C4.Otp	Otp-expressing C4 domain in the anterior ventricular zone
chr2	82053658	82259879	1	Zfp804a	619	1.71606	1.0107e-27	0.442867	C4.Otp	Otp-expressing C4 domain in the anterior ventricular zone
chr13	56252163	56250492	2	Neurog1	465	3.00028	1.28893e-27	0.881858	C4.Otp	Otp-expressing C4 domain in the anterior ventricular zone
chr7	101870788	101858331	2	Folr1	1263	2.21144	1.29904e-27	0.0312739	C4.Otp	Otp-expressing C4 domain in the anterior ventricular zone
chr11	33147400	33116970	2	Fgf18	201	1.72588	1.3389e-27	0.0393836	C4.Otp	Otp-expressing C4 domain in the anterior ventricular zone
chr4	24851086	24617273	2	Klhl32	85	1.45833	1.74065e-27	0.19789	C4.Otp	Otp-expressing C4 domain in the anterior ventricular zone
chr5	144545887	144557478	1	Nptx2	1202	1.71631	2.70778e-27	0.0860019	C4.Otp	Otp-expressing C4 domain in the anterior ventricular zone
chr9	114781993	114756836	2	Cmtm7	1139	1.76545	4.71333e-27	0.169284	C4.Otp	Otp-expressing C4 domain in the anterior ventricular zone
chr18	21652368	21550377	2	Klhl14	78	1.36253	6.3091e-27	0.0249684	C4.Otp	Otp-expressing C4 domain in the anterior ventricular zone
chr11	95514565	95509846	2	Nxph3	1071	1.60584	2.52587e-26	0.0327172	C4.Otp	Otp-expressing C4 domain in the anterior ventricular zone
chr7	49759106	49773999	1	Htatip2	937	2.11705	2.76137e-26	0.0538839	C4.Otp	Otp-expressing C4 domain in the anterior ventricular zone
chr1	58029969	58106410	1	Aox1	255	2.11975	4.06481e-26	0.0107918	C4.Otp	Otp-expressing C4 domain in the anterior ventricular zone
chr17	29318882	29329099	1	Pi16	380	1.44142	4.38808e-26	0.041741	C4.Otp	Otp-expressing C4 domain in the anterior ventricular zone
chr7	24709259	24714535	1	BC049730	432	3.55263	6.36978e-26	0.0298167	C4.Otp	Otp-expressing C4 domain in the anterior ventricular zone
chr11	90002894	89982544	2	Pctp	1022	2.17486	1.20386e-25	0.0355438	C4.Otp	Otp-expressing C4 domain in the anterior ventricular zone
chr3	156561746	156546753	2	4930570G19Rik	1026	1.38973	1.56465e-25	0.0608422	C4.Otp	Otp-expressing C4 domain in the anterior ventricular zone
chr5	120795530	120786312	2	Oas1e	860	2.45547	3.69529e-25	0.0135913	C4.Otp	Otp-expressing C4 domain in the anterior ventricular zone
chr17	73710451	73493751	2	Galnt14	956	1.79898	8.52894e-25	0.0745348	C4.Otp	Otp-expressing C4 domain in the anterior ventricular zone
chr7	141214080	141210043	2	Lmntd2	1917	2.4066	9.28009e-25	0.0204796	C4.Otp	Otp-expressing C4 domain in the anterior ventricular zone
chr15	73707505	73694607	2	Gpr20	257	2.90555	9.37819e-25	0.0191931	C4.Otp	Otp-expressing C4 domain in the anterior ventricular zone
chr5	122643911	122691432	1	P2rx7	899	1.28253	1.52852e-24	0.0299021	C4.Otp	Otp-expressing C4 domain in the anterior ventricular zone
chr12	118846329	118852578	1	Sp8	706	2.29723	3.04262e-24	0.158756	C4.Otp	Otp-expressing C4 domain in the anterior ventricular zone
chr19	43753023	43768638	1	Cutc	564	1.31939	4.52681e-24	0.074772	C4.Otp	Otp-expressing C4 domain in the anterior ventricular zone
chrX	7657379	7668186	1	Prickle3	26	1.85251	5.52283e-24	0.0264475	C4.Otp	Otp-expressing C4 domain in the anterior ventricular zone
chr2	118549678	118528757	2	Bmf	1075	1.52172	5.86301e-24	0.0685341	C4.Otp	Otp-expressing C4 domain in the anterior ventricular zone
chr11	115475677	115490466	1	Armc7	1493	1.4994	8.3143e-24	0.14149	C4.Otp	Otp-expressing C4 domain in the anterior ventricular zone
chr1	193207725	193343878	1	Lamb3	1233	1.60118	9.41684e-24	0.00908781	C4.Otp	Otp-expressing C4 domain in the anterior ventricular zone
chr5	5514976	5505015	2	Cldn12	18	1.25513	1.05719e-23	0.0835658	C4.Otp	Otp-expressing C4 domain in the anterior ventricular zone
chr9	40192316	40213604	1	Zfp202	376	1.33445	1.25492e-23	0.0679415	C4.Otp	Otp-expressing C4 domain in the anterior ventricular zone
chr2	163225454	163323102	1	Tox2	1593	1.90291	1.62856e-23	0.13665	C4.Otp	Otp-expressing C4 domain in the anterior ventricular zone
chr11	87617164	87659542	1	Hsf5	991	2.93036	2.223e-23	0.0377894	C4.Otp	Otp-expressing C4 domain in the anterior ventricular zone
chrX	49463945	49500250	1	Arhgap36	266	1.5932	2.23097e-23	0.0197815	C4.Otp	Otp-expressing C4 domain in the anterior ventricular zone
chr2	31846005	31813290	2	Fibcd1	300	1.27653	2.3855e-23	0.0182729	C4.Otp	Otp-expressing C4 domain in the anterior ventricular zone
chr18	35726989	35730869	1	1700066B19Rik	158	2.36146	7.51861e-23	0.0193786	C4.Otp	Otp-expressing C4 domain in the anterior ventricular zone
chr17	47737037	47792416	1	Tfeb	790	2.12515	8.11267e-23	0.0549094	C4.Otp	Otp-expressing C4 domain in the anterior ventricular zone
chr8	109494027	109542642	1	Pmfbp1	861	1.41227	9.72642e-23	0.00903323	C4.Otp	Otp-expressing C4 domain in the anterior ventricular zone
chr10	19934526	20142750	1	Map3k5	85	2.60687	1.20655e-22	0.028549	C4.Otp	Otp-expressing C4 domain in the anterior ventricular zone
chr5	121836859	121815481	2	Sh2b3	883	1.49801	1.75547e-22	0.0493768	C4.Otp	Otp-expressing C4 domain in the anterior ventricular zone
chr13	97747411	97733498	2	5330416C01Rik	735	1.58785	2.52634e-22	0.0141473	C4.Otp	Otp-expressing C4 domain in the anterior ventricular zone
chr14	20546293	20570680	1	1810062O18Rik	81	1.51451	2.75224e-22	0.0257435	C4.Otp	Otp-expressing C4 domain in the anterior ventricular zone
chr11	73018841	73015865	2	4732414G09Rik	724	1.87049	2.87102e-22	0.0193227	C4.Otp	Otp-expressing C4 domain in the anterior ventricular zone
chr15	76243440	76231174	2	Parp10	312	2.51293	3.35914e-22	0.0226966	C4.Otp	Otp-expressing C4 domain in the anterior ventricular zone
chr9	92718716	92795711	1	4933400C23Rik	872	2.64563	3.61317e-22	0.0244795	C4.Otp	Otp-expressing C4 domain in the anterior ventricular zone
chr6	122602444	122577792	2	Apobec1	876	2.78949	4.33264e-22	0.0218174	C4.Otp	Otp-expressing C4 domain in the anterior ventricular zone
chr1	191977370	191988282	1	Rd3	1219	1.616	5.60917e-22	0.0315392	C4.Otp	Otp-expressing C4 domain in the anterior ventricular zone
chr7	118448219	118381856	2	Syt17	1588	1.37353	6.13979e-22	0.0239019	C4.Otp	Otp-expressing C4 domain in the anterior ventricular zone
chr10	20148920	20281590	1	Map7	86	1.64216	6.48104e-22	0.0306188	C4.Otp	Otp-expressing C4 domain in the anterior ventricular zone
chr1	75278380	75272202	2	Resp18	403	1.35743	7.22714e-22	0.480362	C4.Otp	Otp-expressing C4 domain in the anterior ventricular zone
chr4	33063112	33095865	1	Gabrr2	105	1.26492	7.24876e-22	0.00623757	C4.Otp	Otp-expressing C4 domain in the anterior ventricular zone
chr15	75862339	75867404	1	Gsdmd	294	1.87729	2.52099e-21	0.0436658	C4.Otp	Otp-expressing C4 domain in the anterior ventricular zone
chr16	52031549	52208047	1	Cblb	450	1.5909	3.57021e-21	0.758314	C4.Otp	Otp-expressing C4 domain in the anterior ventricular zone
chr11	46235557	46239871	1	Fndc9	251	2.21524	1.19881e-20	0.0253624	C4.Otp	Otp-expressing C4 domain in the anterior ventricular zone
chr4	110397698	111663024	1	Agbl4	614	1.50728	1.73374e-20	0.0134861	C4.Otp	Otp-expressing C4 domain in the anterior ventricular zone
chr13	72628564	72623466	2	Gm20554	605	1.65051	1.97412e-20	0.0882041	C4.Otp	Otp-expressing C4 domain in the anterior ventricular zone
chr1	192190777	192510159	1	Kcnh1	1223	2.53845	2.08989e-20	0.0265084	C4.Otp	Otp-expressing C4 domain in the anterior ventricular zone
chr6	50776115	50815033	1	C530044C16Rik	338	1.61423	3.24771e-20	0.0100311	C4.Otp	Otp-expressing C4 domain in the anterior ventricular zone
chr13	75967739	75998968	1	Spata9	641	1.41265	4.58561e-20	0.0195997	C4.Otp	Otp-expressing C4 domain in the anterior ventricular zone
chr13	29014414	29040336	1	A330102I10Rik	242	1.25903	4.66996e-20	0.0510183	C4.Otp	Otp-expressing C4 domain in the anterior ventricular zone
chr11	67078300	67102291	1	Myh3	561	2.49965	6.21334e-20	0.033912	C4.Otp	Otp-expressing C4 domain in the anterior ventricular zone
chr11	67025154	67035312	1	Tmem220	558	2.2397	8.32743e-20	0.0141257	C4.Otp	Otp-expressing C4 domain in the anterior ventricular zone
chr9	66713686	66766845	1	Car12	706	1.98733	1.2369e-19	0.0229758	C4.Otp	Otp-expressing C4 domain in the anterior ventricular zone
chr17	80563834	80523550	2	Cdkl4	998	2.91454	1.33603e-19	0.0220794	C4.Otp	Otp-expressing C4 domain in the anterior ventricular zone
chr13	99412826	99410836	2	6430562O15Rik	752	3.27847	1.4456e-19	0.0296156	C4.Otp	Otp-expressing C4 domain in the anterior ventricular zone
chr7	83584931	83623709	1	Tmc3	1110	1.72269	2.44463e-19	0.00827337	C4.Otp	Otp-expressing C4 domain in the anterior ventricular zone
chr7	29125151	29003340	2	Ryr1	562	1.96124	3.04083e-19	0.0517697	C4.Otp	Otp-expressing C4 domain in the anterior ventricular zone
chr9	14752122	14748459	2	Fut4	54	2.24763	3.6011e-19	0.0196554	C4.Otp	Otp-expressing C4 domain in the anterior ventricular zone
chr14	88471396	88464747	2	Pcdh20	706	2.28949	3.77424e-19	0.0224324	C4.Otp	Otp-expressing C4 domain in the anterior ventricular zone
chr17	8434423	8442496	1	T	42	2.11277	4.20422e-19	0.0137768	C4.Otp	Otp-expressing C4 domain in the anterior ventricular zone
chr7	45136432	45131189	2	Flt3l	830	2.7339	4.61889e-19	0.0182828	C4.Otp	Otp-expressing C4 domain in the anterior ventricular zone
chr4	148039077	148059562	1	Mthfr	1191	1.39011	5.03882e-19	0.072887	C4.Otp	Otp-expressing C4 domain in the anterior ventricular zone
chr14	11553553	12242039	1	Ptprg	37	1.38372	7.51545e-19	0.934673	C4.Otp	Otp-expressing C4 domain in the anterior ventricular zone
chr6	128183803	128169700	2	9330102E08Rik	977	1.89246	8.20438e-19	0.0185642	C4.Otp	Otp-expressing C4 domain in the anterior ventricular zone
chr2	165400394	165395450	2	Ocstamp	1671	2.67853	9.41142e-19	0.0157045	C4.Otp	Otp-expressing C4 domain in the anterior ventricular zone
chr5	144190286	144194441	1	Bhlha15	1198	2.07238	1.3232e-18	0.00954531	C4.Otp	Otp-expressing C4 domain in the anterior ventricular zone
chr9	121642716	121672954	1	Vipr1	1194	2.72928	2.81051e-18	0.0276995	C4.Otp	Otp-expressing C4 domain in the anterior ventricular zone
chr4	137796384	137741731	2	Alpl	1038	2.69851	3.07415e-18	0.0964614	C4.Otp	Otp-expressing C4 domain in the anterior ventricular zone
chr11	95723586	95726773	1	B130006D01Rik	1076	1.55362	3.5789e-18	0.0287897	C4.Otp	Otp-expressing C4 domain in the anterior ventricular zone
chr9	14740733	14696232	2	Piwil4	53	1.78434	6.85557e-18	0.0133517	C4.Otp	Otp-expressing C4 domain in the anterior ventricular zone
chr11	59136375	58994256	2	Obscn	455	2.45619	8.163e-18	0.0207124	C4.Otp	Otp-expressing C4 domain in the anterior ventricular zone
chr7	125349786	125331782	2	4933440M02Rik	1659	2.65844	1.19778e-17	0.0181091	C4.Otp	Otp-expressing C4 domain in the anterior ventricular zone
chr9	120539818	120568327	1	Entpd3	1183	1.80134	1.8123e-17	0.00992017	C4.Otp	Otp-expressing C4 domain in the anterior ventricular zone
chr10	119852390	119825204	2	Grip1os1	858	2.09041	1.9167e-17	0.00921982	C4.Otp	Otp-expressing C4 domain in the anterior ventricular zone
chr6	142473109	142422613	2	Gys2	1140	2.09041	1.9167e-17	0.00921982	C4.Otp	Otp-expressing C4 domain in the anterior ventricular zone
chr3	117575227	117689508	1	Plppr5	825	1.40951	1.95322e-17	0.0272701	C4.Otp	Otp-expressing C4 domain in the anterior ventricular zone
chr8	69089222	69037708	2	Slc18a1	416	2.54074	2.36541e-17	0.0198983	C4.Otp	Otp-expressing C4 domain in the anterior ventricular zone
chr7	4925844	4944797	1	Ssc5d	61	1.94145	2.45983e-17	0.0187242	C4.Otp	Otp-expressing C4 domain in the anterior ventricular zone
chr18	9282809	9278607	2	Gjd4	24	1.92998	2.58983e-17	0.00780696	C4.Otp	Otp-expressing C4 domain in the anterior ventricular zone
chr3	94412912	94409395	2	1700040D17Rik	544	1.51484	2.64381e-17	0.026167	C4.Otp	Otp-expressing C4 domain in the anterior ventricular zone
chr7	132154741	132042810	2	Cpxm2	1803	2.40024	3.18548e-17	0.0279316	C4.Otp	Otp-expressing C4 domain in the anterior ventricular zone
chr11	43474306	43491525	1	C1qtnf2	232	1.33809	6.06872e-17	0.0107601	C4.Otp	Otp-expressing C4 domain in the anterior ventricular zone
chr17	27167764	27143971	2	Ip6k3	334	1.92226	6.61554e-17	0.032563	C4.Otp	Otp-expressing C4 domain in the anterior ventricular zone
chr19	42202252	42197971	2	Sfrp5	550	1.75452	8.49946e-17	0.00659483	C4.Otp	Otp-expressing C4 domain in the anterior ventricular zone
chr15	82224339	82221744	2	Tnfrsf13c	479	2.61427	9.70365e-17	0.0157302	C4.Otp	Otp-expressing C4 domain in the anterior ventricular zone
chr18	53464546	53575857	1	Prdm6	326	1.57855	9.85959e-17	0.0187915	C4.Otp	Otp-expressing C4 domain in the anterior ventricular zone
chr8	75213944	75224113	1	Rasd2	546	1.61371	1.06785e-16	0.0306061	C4.Otp	Otp-expressing C4 domain in the anterior ventricular zone
chr12	104214544	104221129	1	Serpina3f	576	1.96359	1.41866e-16	0.0232269	C4.Otp	Otp-expressing C4 domain in the anterior ventricular zone
chr2	25262598	25269886	1	Tprn	142	1.38799	1.69292e-16	0.129201	C4.Otp	Otp-expressing C4 domain in the anterior ventricular zone
chr5	143181017	143205068	1	Spdye4b	1175	2.35678	2.24543e-16	0.0121974	C4.Otp	Otp-expressing C4 domain in the anterior ventricular zone
chr10	130280240	130268152	2	Neurod4	1047	1.83699	2.63099e-16	0.0223753	C4.Otp	Otp-expressing C4 domain in the anterior ventricular zone
chr12	26456452	26442743	2	Rsad2	103	1.9216	3.21785e-16	0.0154256	C4.Otp	Otp-expressing C4 domain in the anterior ventricular zone
chr12	24681795	24665838	2	Cys1	92	1.63314	3.92385e-16	0.0130419	C4.Otp	Otp-expressing C4 domain in the anterior ventricular zone
chr6	126535555	126532551	2	Kcna5	958	1.7642	4.23148e-16	0.0126444	C4.Otp	Otp-expressing C4 domain in the anterior ventricular zone
chr2	172043466	172036336	2	Cbln4	1723	1.90665	8.65887e-16	0.0739073	C4.Otp	Otp-expressing C4 domain in the anterior ventricular zone
chr3	118562178	119432918	1	Dpyd	827	1.3486	1.45711e-15	0.0112563	C4.Otp	Otp-expressing C4 domain in the anterior ventricular zone
chr11	22001651	21994764	2	Otx1	131	2.59263	1.54196e-15	0.0260302	C4.Otp	Otp-expressing C4 domain in the anterior ventricular zone
chr6	136954523	136963483	1	Pde6h	1107	2.80969	1.59754e-15	0.0166982	C4.Otp	Otp-expressing C4 domain in the anterior ventricular zone
chr10	94688613	94673493	2	Cep83os	725	1.79348	1.98565e-15	0.0255494	C4.Otp	Otp-expressing C4 domain in the anterior ventricular zone
chr5	128736246	128755474	1	Piwil1	968	1.51289	3.3781e-15	0.0104506	C4.Otp	Otp-expressing C4 domain in the anterior ventricular zone
chr7	80905062	80902227	2	Nmb	1082	1.26561	3.65796e-15	0.0439689	C4.Otp	Otp-expressing C4 domain in the anterior ventricular zone
chr11	89696936	89390223	2	Ankfn1	1021	2.41624	3.89361e-15	0.0151382	C4.Otp	Otp-expressing C4 domain in the anterior ventricular zone
chr5	102207198	102897937	1	Arhgap24	621	1.68168	4.21785e-15	0.0194026	C4.Otp	Otp-expressing C4 domain in the anterior ventricular zone
chr17	25717172	25719102	1	Gng13	282	1.72295	4.7421e-15	0.00740968	C4.Otp	Otp-expressing C4 domain in the anterior ventricular zone
chr14	48669288	48793348	1	Otx2os1	292	2.18099	5.13478e-15	0.0144334	C4.Otp	Otp-expressing C4 domain in the anterior ventricular zone
chr8	117673636	117661399	2	Sdr42e1	936	1.91126	7.4747e-15	0.0144591	C4.Otp	Otp-expressing C4 domain in the anterior ventricular zone
chr1	75360292	75368579	1	Des	405	1.86801	7.68127e-15	0.0141372	C4.Otp	Otp-expressing C4 domain in the anterior ventricular zone
chr15	5244187	5233399	2	Ptger4	16	1.98457	7.95041e-15	0.0130089	C4.Otp	Otp-expressing C4 domain in the anterior ventricular zone
chr5	135013157	135012122	2	Abhd11os	1019	1.60491	9.11485e-15	0.00567159	C4.Otp	Otp-expressing C4 domain in the anterior ventricular zone
chr11	11685925	11772926	1	Ikzf1	93	2.04923	1.13056e-14	0.0176696	C4.Otp	Otp-expressing C4 domain in the anterior ventricular zone
chr11	53423136	53422181	2	Leap2	359	1.90095	1.20441e-14	0.00884601	C4.Otp	Otp-expressing C4 domain in the anterior ventricular zone
chr4	125922310	125887851	2	2610028E06Rik	815	1.36139	1.2103e-14	0.0175728	C4.Otp	Otp-expressing C4 domain in the anterior ventricular zone
chr7	4782857	4772378	2	Il11	51	1.38735	1.36597e-14	0.00871283	C4.Otp	Otp-expressing C4 domain in the anterior ventricular zone
chr10	97565501	97572703	1	Lum	741	2.27715	2.10924e-14	0.0183988	C4.Otp	Otp-expressing C4 domain in the anterior ventricular zone
chr6	83711264	83738304	1	Vax2	560	2.33541	2.2025e-14	0.0134632	C4.Otp	Otp-expressing C4 domain in the anterior ventricular zone
chr12	76177259	76120419	2	Esr2	333	2.01346	2.77854e-14	0.0161879	C4.Otp	Otp-expressing C4 domain in the anterior ventricular zone
chr15	97247287	97244074	2	Amigo2	618	1.27975	2.78467e-14	0.101098	C4.Otp	Otp-expressing C4 domain in the anterior ventricular zone
chr5	122209729	122242297	1	Hvcn1	888	2.72189	3.16811e-14	0.0412054	C4.Otp	Otp-expressing C4 domain in the anterior ventricular zone
chr11	121421373	121430768	1	Fn3krp	1652	1.6297	3.36389e-14	0.0339143	C4.Otp	Otp-expressing C4 domain in the anterior ventricular zone
chr15	81235499	81238964	1	Mchr1	451	1.26202	4.00005e-14	0.0182661	C4.Otp	Otp-expressing C4 domain in the anterior ventricular zone
chr4	135573620	135541888	2	Grhl3	995	2.14886	7.24948e-14	0.0159143	C4.Otp	Otp-expressing C4 domain in the anterior ventricular zone
chr2	116067225	116085911	1	G630016G05Rik	1061	1.33417	8.13422e-14	0.0151634	C4.Otp	Otp-expressing C4 domain in the anterior ventricular zone
chr4	138972283	139059171	1	Tmco4	1061	2.78643	9.59981e-14	0.020809	C4.Otp	Otp-expressing C4 domain in the anterior ventricular zone
chr18	70472454	70501066	1	Stard6	438	1.58636	2.38175e-13	0.0112089	C4.Otp	Otp-expressing C4 domain in the anterior ventricular zone
chr17	29549593	29526009	2	Tmem217	384	2.01044	2.8667e-13	0.00841406	C4.Otp	Otp-expressing C4 domain in the anterior ventricular zone
chr16	45693658	45656317	2	Tmprss7	424	1.65537	5.06975e-13	0.0111054	C4.Otp	Otp-expressing C4 domain in the anterior ventricular zone
chr6	29281141	29290675	1	Fam71f2	111	1.50123	6.53327e-13	0.014638	C4.Otp	Otp-expressing C4 domain in the anterior ventricular zone
chr11	53480195	53476578	2	Sowaha	363	2.034	7.49364e-13	0.0145803	C4.Otp	Otp-expressing C4 domain in the anterior ventricular zone
chr19	8617996	8628299	1	Slc22a6	189	2.45606	8.91415e-13	0.0124644	C4.Otp	Otp-expressing C4 domain in the anterior ventricular zone
chr9	110857967	110864628	1	Prss50	1106	2.45606	8.91415e-13	0.0124644	C4.Otp	Otp-expressing C4 domain in the anterior ventricular zone
chr9	123150946	123157432	1	Clec3b	1225	1.30856	9.4765e-13	0.0178054	C4.Otp	Otp-expressing C4 domain in the anterior ventricular zone
chr10	34207551	34151393	2	Dse	174	1.30615	1.35601e-12	0.0290749	C4.Otp	Otp-expressing C4 domain in the anterior ventricular zone
chr2	19344317	19352251	1	4930447M23Rik	87	2.59923	1.66178e-12	0.0154782	C4.Otp	Otp-expressing C4 domain in the anterior ventricular zone
chr19	20954202	20783458	2	Tmc1	378	2.03229	1.9615e-12	0.0114511	C4.Otp	Otp-expressing C4 domain in the anterior ventricular zone
chr5	120589023	120607113	1	Iqcd	852	1.291	2.21052e-12	0.0176178	C4.Otp	Otp-expressing C4 domain in the anterior ventricular zone
chr16	78930948	78951728	1	Chodl	548	1.57132	2.38553e-12	0.0396153	C4.Otp	Otp-expressing C4 domain in the anterior ventricular zone
chr3	27371351	27378010	1	Ghsr	74	1.76778	2.57963e-12	0.00998792	C4.Otp	Otp-expressing C4 domain in the anterior ventricular zone
chr14	57058030	57034460	2	Gja3	478	3.12178	3.50807e-12	0.0217173	C4.Otp	Otp-expressing C4 domain in the anterior ventricular zone
chr11	79623163	79607079	2	Rab11fip4os1	876	2.02762	5.464e-12	0.013785	C4.Otp	Otp-expressing C4 domain in the anterior ventricular zone
chr2	84798828	84810003	1	Ube2l6	637	1.95315	7.44151e-12	0.074873	C4.Otp	Otp-expressing C4 domain in the anterior ventricular zone
chr19	59260878	59296012	1	Slc18a2	696	1.31876	9.63273e-12	0.0151764	C4.Otp	Otp-expressing C4 domain in the anterior ventricular zone
chr4	119422684	119453899	1	Zmynd12	743	1.96111	9.6828e-12	0.0146958	C4.Otp	Otp-expressing C4 domain in the anterior ventricular zone
chr1	157506796	157568425	1	Sec16b	888	1.42124	2.66682e-11	0.010799	C4.Otp	Otp-expressing C4 domain in the anterior ventricular zone
chr14	95881266	95882775	1	4921530L21Rik	709	1.77658	2.69114e-11	0.00710736	C4.Otp	Otp-expressing C4 domain in the anterior ventricular zone
chr7	19404104	19394440	2	Klc3	304	1.58983	3.14837e-11	0.013791	C4.Otp	Otp-expressing C4 domain in the anterior ventricular zone
chr17	14279506	14404790	1	Smoc2	79	2.22218	5.79e-11	0.0119755	C4.Otp	Otp-expressing C4 domain in the anterior ventricular zone
chr7	31076697	31070535	2	Fxyd3	649	1.51076	6.0132e-11	0.00727463	C4.Otp	Otp-expressing C4 domain in the anterior ventricular zone
chr9	50504805	50488799	2	Plet1os	491	2.07665	1.06082e-10	0.0112799	C4.Otp	Otp-expressing C4 domain in the anterior ventricular zone
chr11	101425333	101418814	2	Ptges3l	1291	1.46662	1.31259e-10	0.0140435	C4.Otp	Otp-expressing C4 domain in the anterior ventricular zone
chr7	139582797	139579376	2	Nkx6-2	1852	1.8988	1.47087e-10	0.0158873	C4.Otp	Otp-expressing C4 domain in the anterior ventricular zone
chr17	35028016	35025959	2	Sapcd1	531	1.53111	1.52819e-10	0.0443218	C4.Otp	Otp-expressing C4 domain in the anterior ventricular zone
chr2	130012340	130050399	1	Tgm3	1252	2.28952	1.65604e-10	0.0167322	C4.Otp	Otp-expressing C4 domain in the anterior ventricular zone
chr4	49681983	49678747	2	Ppp3r2	283	1.53027	1.90764e-10	0.0124943	C4.Otp	Otp-expressing C4 domain in the anterior ventricular zone
chr14	96519034	96105265	2	Klhl1	710	1.40341	2.1789e-10	0.0893793	C4.Otp	Otp-expressing C4 domain in the anterior ventricular zone
chr4	133212536	133209340	2	Gpr3	939	1.66934	2.41204e-10	0.0103164	C4.Otp	Otp-expressing C4 domain in the anterior ventricular zone
chr3	96525185	96529216	1	Hfe2	618	1.87577	2.68028e-10	0.0141637	C4.Otp	Otp-expressing C4 domain in the anterior ventricular zone
chr11	118129219	118021723	2	Dnah17	1566	1.27236	2.70654e-10	0.00620286	C4.Otp	Otp-expressing C4 domain in the anterior ventricular zone
chr13	56438355	56472363	1	Slc25a48	468	2.43219	3.55853e-10	0.0137313	C4.Otp	Otp-expressing C4 domain in the anterior ventricular zone
chr3	88378701	88368616	2	Bglap3	387	2.40784	4.15197e-10	0.0152377	C4.Otp	Otp-expressing C4 domain in the anterior ventricular zone
chr14	75130883	75084303	2	Lrrc63	655	1.46507	4.19623e-10	0.004891	C4.Otp	Otp-expressing C4 domain in the anterior ventricular zone
chr1	136052901	136119822	1	Cacna1s	779	2.55301	4.35367e-10	0.0193137	C4.Otp	Otp-expressing C4 domain in the anterior ventricular zone
chr7	35334237	35392287	1	Rhpn2	691	1.55646	5.25479e-10	0.0163116	C4.Otp	Otp-expressing C4 domain in the anterior ventricular zone
chrX	52164923	52053018	2	Gpc4	280	1.39597	7.14433e-10	0.131741	C4.Otp	Otp-expressing C4 domain in the anterior ventricular zone
chr19	46003478	46006173	1	Hps6	602	1.31074	7.90752e-10	0.0141641	C4.Otp	Otp-expressing C4 domain in the anterior ventricular zone
chr8	109075222	109253639	1	D030068K23Rik	860	1.99071	1.98777e-09	0.0110647	C4.Otp	Otp-expressing C4 domain in the anterior ventricular zone
chr17	26113316	26123254	1	Tmem8	310	1.3714	2.08998e-09	0.0157974	C4.Otp	Otp-expressing C4 domain in the anterior ventricular zone
chr6	86488227	86483376	2	2310040G24Rik	603	1.38423	2.37471e-09	0.109156	C4.Otp	Otp-expressing C4 domain in the anterior ventricular zone
chr6	83237375	83304945	1	Slc4a5	548	1.86864	2.6552e-09	0.00778519	C4.Otp	Otp-expressing C4 domain in the anterior ventricular zone
chr5	36464854	36447611	2	2210406O10Rik	271	1.54372	3.31526e-09	0.0204195	C4.Otp	Otp-expressing C4 domain in the anterior ventricular zone
chr3	35999913	36008828	1	Mccc1os	123	1.7146	4.90068e-09	0.0100078	C4.Otp	Otp-expressing C4 domain in the anterior ventricular zone
chr7	15879955	15865947	2	Crx	216	3.11302	5.30985e-09	0.0223749	C4.Otp	Otp-expressing C4 domain in the anterior ventricular zone
chr13	107022570	107055497	1	3830408C21Rik	799	1.74645	5.58576e-09	0.0109262	C4.Otp	Otp-expressing C4 domain in the anterior ventricular zone
chr7	139683815	139600914	2	Cfap46	1853	1.77428	8.03689e-09	0.0171495	C4.Otp	Otp-expressing C4 domain in the anterior ventricular zone
chr18	60912240	60917768	1	Arsi	360	1.48894	8.81496e-09	0.00565984	C4.Otp	Otp-expressing C4 domain in the anterior ventricular zone
chr11	116627019	116598165	2	Rhbdf2	1536	1.26654	1.18309e-08	0.00543139	C4.Otp	Otp-expressing C4 domain in the anterior ventricular zone
chr5	120812514	120800199	2	Oas1c	861	1.89538	1.23951e-08	0.0120142	C4.Otp	Otp-expressing C4 domain in the anterior ventricular zone
chr6	42645041	42623043	2	Tcaf2	262	1.47538	1.69587e-08	0.0144025	C4.Otp	Otp-expressing C4 domain in the anterior ventricular zone
chr9	57620774	57607033	2	Lman1l	594	1.37751	2.10155e-08	0.00474156	C4.Otp	Otp-expressing C4 domain in the anterior ventricular zone
chr7	139978755	139972303	2	6430531B16Rik	1857	1.75557	4.28721e-08	0.0143871	C4.Otp	Otp-expressing C4 domain in the anterior ventricular zone
chr13	47122720	47247991	1	Rnf144b	361	1.34225	8.95908e-08	0.010689	C4.Otp	Otp-expressing C4 domain in the anterior ventricular zone
chr17	23835767	23833360	2	Prss33	198	1.37003	9.81689e-08	0.0044021	C4.Otp	Otp-expressing C4 domain in the anterior ventricular zone
chr4	140906360	140952586	1	Padi2	1086	1.37003	9.81689e-08	0.0044021	C4.Otp	Otp-expressing C4 domain in the anterior ventricular zone
chr9	57606281	57599992	2	Cplx3	593	2.37773	1.35284e-07	0.0136341	C4.Otp	Otp-expressing C4 domain in the anterior ventricular zone
chr12	87648983	87644118	2	Gm16381	483	1.87516	1.83584e-07	0.0118632	C4.Otp	Otp-expressing C4 domain in the anterior ventricular zone
chr14	55510448	55517431	1	Cpne6	420	1.58112	1.87867e-07	0.0175698	C4.Otp	Otp-expressing C4 domain in the anterior ventricular zone
chr6	88842854	88847274	1	Gm15612	643	1.57925	4.91772e-07	0.00744643	C4.Otp	Otp-expressing C4 domain in the anterior ventricular zone
chr14	46390669	46383525	2	Bmp4	269	2.07987	5.70034e-07	0.0192733	C4.Otp	Otp-expressing C4 domain in the anterior ventricular zone
chr12	104236242	104241934	1	Serpina3g	577	1.27151	6.907e-07	0.00455524	C4.Otp	Otp-expressing C4 domain in the anterior ventricular zone
chr15	84167816	84189521	1	Pnpla3	517	1.35981	8.31532e-07	0.0189736	C4.Otp	Otp-expressing C4 domain in the anterior ventricular zone
chr6	83712201	83692806	2	Vax2os	559	1.37709	9.37103e-07	0.00494206	C4.Otp	Otp-expressing C4 domain in the anterior ventricular zone
chr9	74110334	74283203	1	Wdr72	761	1.36835	9.93116e-07	0.00718847	C4.Otp	Otp-expressing C4 domain in the anterior ventricular zone
chr10	86705811	86776843	1	Ttc41	668	1.40444	1.07464e-06	0.0124063	C4.Otp	Otp-expressing C4 domain in the anterior ventricular zone
chr11	98664351	98677708	1	Gsdma	1159	1.31979	1.42149e-06	0.00430366	C4.Otp	Otp-expressing C4 domain in the anterior ventricular zone
chr6	136661893	136612071	2	Plbd1	1096	1.25572	2.04526e-06	0.00448023	C4.Otp	Otp-expressing C4 domain in the anterior ventricular zone
chr7	139992562	139978932	2	Adam8	1858	1.51492	2.93485e-06	0.0163375	C4.Otp	Otp-expressing C4 domain in the anterior ventricular zone
chr13	73260497	73269620	1	Irx4	608	1.40196	3.46334e-06	0.130349	C4.Otp	Otp-expressing C4 domain in the anterior ventricular zone
chr3	36521445	36515057	2	Gm11549	131	1.5386	3.61182e-06	0.0138426	C4.Otp	Otp-expressing C4 domain in the anterior ventricular zone
chr2	62574021	62500936	2	Fap	490	2.02565	5.50242e-06	0.00995087	C4.Otp	Otp-expressing C4 domain in the anterior ventricular zone
chr1	19103022	19166338	1	Tfap2d	63	1.86697	5.52705e-06	0.0192021	C4.Otp	Otp-expressing C4 domain in the anterior ventricular zone
chr1	144177372	144138667	2	Rgs13	815	1.31214	2.14212e-05	0.0360163	C4.Otp	Otp-expressing C4 domain in the anterior ventricular zone
chr16	20734511	20724454	2	Thpo	210	1.32722	5.85502e-05	0.00678009	C4.Otp	Otp-expressing C4 domain in the anterior ventricular zone
chr18	35655199	35650351	2	Prob1	154	1.37086	6.87886e-05	0.0109576	C4.Otp	Otp-expressing C4 domain in the anterior ventricular zone
chr10	66920258	66915636	2	1110002J07Rik	360	1.65368	8.89472e-05	0.0146488	C4.Otp	Otp-expressing C4 domain in the anterior ventricular zone
chr4	41941634	42439974	1	Gm20878	167	1.43131	9.10293e-05	0.0093027	C4.Otp	Otp-expressing C4 domain in the anterior ventricular zone
chr1	9700209	9667411	2	Mybl1	18	1.67275	0.000100986	0.0300772	C4.Otp	Otp-expressing C4 domain in the anterior ventricular zone
chr13	118714699	118792573	1	Fgf10	857	1.88222	0.000159092	0.0180788	C4.Otp	Otp-expressing C4 domain in the anterior ventricular zone
chr3	132950291	132881745	2	Npnt	899	2.11022	0.000358779	0.330499	C4.Otp	Otp-expressing C4 domain in the anterior ventricular zone
chr1	63114471	63158295	1	Ino80dos	296	1.50071	0.0017335	0.0281173	C4.Otp	Otp-expressing C4 domain in the anterior ventricular zone
chr3	105973802	105987423	1	Ovgp1	727	1.46348	0.00881348	0.0157162	C4.Otp	Otp-expressing C4 domain in the anterior ventricular zone
chr4	53779705	53786885	1	Tal2	301	2.60177	0.00982423	0.0382645	C4.Otp	Otp-expressing C4 domain in the anterior ventricular zone
chr9	99876170	99874106	2	Sox14	922	9.6112	8.82128e-169	7.48626	CN.gaba	GABAergic cerebellar nuclei labeled by Sox14
chr6	122553809	122564180	1	Aicda	875	4.53174	1.45893e-165	0.108212	CN.gaba	GABAergic cerebellar nuclei labeled by Sox14
chr4	115939926	115915119	2	Dmbx1	655	5.19472	3.09161e-160	1.94992	CN.gaba	GABAergic cerebellar nuclei labeled by Sox14
chr3	5220823	5177824	2	2700069I18Rik	3	4.68987	5.17331e-160	1.70695	CN.gaba	GABAergic cerebellar nuclei labeled by Sox14
chr9	40964112	40894849	2	Jhy	383	5.15209	8.16956e-159	0.101253	CN.gaba	GABAergic cerebellar nuclei labeled by Sox14
chr3	54915887	54897068	2	Sertm1	200	4.6336	2.61677e-157	1.65062	CN.gaba	GABAergic cerebellar nuclei labeled by Sox14
chr18	25753983	25477620	2	Celf4	99	2.6313	2.36034e-155	15.7079	CN.gaba	GABAergic cerebellar nuclei labeled by Sox14
chr8	105933862	105931994	2	Ctrl	822	3.59125	4.24766e-155	0.101739	CN.gaba	GABAergic cerebellar nuclei labeled by Sox14
chr4	6991557	6687386	2	Tox	21	3.40879	6.81556e-155	2.07392	CN.gaba	GABAergic cerebellar nuclei labeled by Sox14
chr3	5218554	5415855	1	Zfhx4	4	3.66237	1.37665e-154	7.55642	CN.gaba	GABAergic cerebellar nuclei labeled by Sox14
chr5	147957320	148316065	1	Mtus2	1257	3.16469	1.66783e-154	2.65318	CN.gaba	GABAergic cerebellar nuclei labeled by Sox14
chr5	5380251	4803384	2	Cdk14	16	2.57096	1.305e-153	1.8405	CN.gaba	GABAergic cerebellar nuclei labeled by Sox14
chr8	108714644	108961636	1	Zfhx3	859	3.95977	2.50616e-153	9.77065	CN.gaba	GABAergic cerebellar nuclei labeled by Sox14
chr16	92466169	92391951	2	Rcan1	633	2.63052	1.35602e-152	1.50138	CN.gaba	GABAergic cerebellar nuclei labeled by Sox14
chr17	27167764	27143971	2	Ip6k3	334	3.68073	3.06263e-152	0.0925365	CN.gaba	GABAergic cerebellar nuclei labeled by Sox14
chr2	91035627	91045729	1	Rapsn	881	4.55699	5.54714e-151	0.0907192	CN.gaba	GABAergic cerebellar nuclei labeled by Sox14
chr5	121545892	121518613	2	Mapkapk5	877	3.71103	4.24668e-149	0.231245	CN.gaba	GABAergic cerebellar nuclei labeled by Sox14
chr17	29360914	29379535	1	Fgd2	382	3.72099	6.98823e-147	0.150361	CN.gaba	GABAergic cerebellar nuclei labeled by Sox14
chr3	154711133	154749012	1	Erich3	1021	3.68961	1.31999e-146	0.122662	CN.gaba	GABAergic cerebellar nuclei labeled by Sox14
chr10	70245276	70285951	1	Slc16a9	379	4.57894	3.06422e-146	0.0781783	CN.gaba	GABAergic cerebellar nuclei labeled by Sox14
chr12	86884814	86880703	2	Irf2bpl	461	1.54574	1.07294e-145	2.50011	CN.gaba	GABAergic cerebellar nuclei labeled by Sox14
chr3	17789921	17800071	1	Mir124-2hg	47	1.50441	5.92066e-145	3.52976	CN.gaba	GABAergic cerebellar nuclei labeled by Sox14
chr14	40892965	40815868	2	Sh2d4b	236	2.86341	7.80137e-145	0.0360715	CN.gaba	GABAergic cerebellar nuclei labeled by Sox14
chr1	187609006	188214884	1	Esrrg	1189	3.83096	9.49391e-145	0.809425	CN.gaba	GABAergic cerebellar nuclei labeled by Sox14
chr14	44988111	45003820	1	Ptger2	259	4.78003	1.08689e-144	0.0786225	CN.gaba	GABAergic cerebellar nuclei labeled by Sox14
chr7	122186231	122169893	2	Ern2	1646	4.35073	1.33819e-144	0.0826189	CN.gaba	GABAergic cerebellar nuclei labeled by Sox14
chr1	9299877	8359739	2	Sntg1	15	3.39945	2.03121e-144	0.185124	CN.gaba	GABAergic cerebellar nuclei labeled by Sox14
chr11	103954056	103821782	2	Nsf	1365	1.58795	1.2643e-143	0.703649	CN.gaba	GABAergic cerebellar nuclei labeled by Sox14
chr8	64693109	64592542	2	Cpe	392	1.27349	2.30995e-143	4.99194	CN.gaba	GABAergic cerebellar nuclei labeled by Sox14
chr4	91399984	91250766	2	Elavl2	483	1.72968	8.33474e-143	4.98185	CN.gaba	GABAergic cerebellar nuclei labeled by Sox14
chr19	38264782	38308939	1	Lgi1	497	2.74436	1.13838e-142	0.242218	CN.gaba	GABAergic cerebellar nuclei labeled by Sox14
chr15	93595891	93499114	2	Prickle1	599	3.19705	9.3272e-142	0.190324	CN.gaba	GABAergic cerebellar nuclei labeled by Sox14
chr18	75514645	75522806	1	Gm10532	462	4.46695	1.25108e-141	0.0651175	CN.gaba	GABAergic cerebellar nuclei labeled by Sox14
chr11	118401931	118392752	2	Lgals3bp	1571	4.09659	1.49736e-141	0.0769707	CN.gaba	GABAergic cerebellar nuclei labeled by Sox14
chr7	144175520	144422675	1	Shank2	1992	2.89045	1.7458e-141	0.422332	CN.gaba	GABAergic cerebellar nuclei labeled by Sox14
chr3	114904078	115125764	1	Olfm3	804	3.5261	2.29527e-141	0.268469	CN.gaba	GABAergic cerebellar nuclei labeled by Sox14
chrX	153037563	153036166	2	Mageh1	798	1.25854	2.29527e-141	2.1594	CN.gaba	GABAergic cerebellar nuclei labeled by Sox14
chr12	80518471	80603896	1	Galnt16	374	2.49148	2.76315e-141	0.529965	CN.gaba	GABAergic cerebellar nuclei labeled by Sox14
chr16	30550578	30511855	2	Tmem44	276	1.72676	4.06265e-141	0.783393	CN.gaba	GABAergic cerebellar nuclei labeled by Sox14
chr2	152376566	152368758	2	Nrsn2	1434	2.33236	6.78024e-141	0.478685	CN.gaba	GABAergic cerebellar nuclei labeled by Sox14
chr2	125136692	125147841	1	Ctxn2	1185	3.34786	4.52294e-140	0.125527	CN.gaba	GABAergic cerebellar nuclei labeled by Sox14
chr17	37001163	37010729	1	Zfp57	623	1.48208	4.82521e-140	0.983133	CN.gaba	GABAergic cerebellar nuclei labeled by Sox14
chr7	31042331	31032723	2	Fxyd5	645	2.45492	1.86786e-139	0.0731666	CN.gaba	GABAergic cerebellar nuclei labeled by Sox14
chr17	27565727	27563769	2	AI413582	338	1.74703	1.15122e-138	0.481676	CN.gaba	GABAergic cerebellar nuclei labeled by Sox14
chr7	90265432	90223878	2	Ccdc83	1170	3.92221	1.20845e-138	0.0762102	CN.gaba	GABAergic cerebellar nuclei labeled by Sox14
chr2	119271226	119269201	2	Rhov	1098	2.20607	2.39688e-138	0.358972	CN.gaba	GABAergic cerebellar nuclei labeled by Sox14
chrX	56731761	56793346	1	Fhl1	309	1.55556	5.81524e-138	0.616648	CN.gaba	GABAergic cerebellar nuclei labeled by Sox14
chr2	155514846	155490380	2	Ggt7	1510	1.71064	8.81983e-138	0.482923	CN.gaba	GABAergic cerebellar nuclei labeled by Sox14
chr2	163225454	163323102	1	Tox2	1593	3.74311	9.5232e-138	0.5513	CN.gaba	GABAergic cerebellar nuclei labeled by Sox14
chr6	42324640	42315305	2	Fam131b	250	2.23418	9.92473e-138	0.295602	CN.gaba	GABAergic cerebellar nuclei labeled by Sox14
chr2	21367567	21830544	1	Gpr158	98	2.69431	1.37115e-137	0.15981	CN.gaba	GABAergic cerebellar nuclei labeled by Sox14
chr11	119086237	119077571	2	Cbx4	1580	1.72539	3.54672e-137	0.749146	CN.gaba	GABAergic cerebellar nuclei labeled by Sox14
chr13	8202866	8768762	1	Adarb2	24	3.02752	1.00997e-136	1.36474	CN.gaba	GABAergic cerebellar nuclei labeled by Sox14
chr13	100552623	100497367	2	Ocln	764	3.42043	1.04469e-136	0.0619035	CN.gaba	GABAergic cerebellar nuclei labeled by Sox14
chr1	132191436	132257382	1	Lemd1	711	2.07903	2.94896e-136	0.558873	CN.gaba	GABAergic cerebellar nuclei labeled by Sox14
chr12	109452823	109463336	1	Dlk1	625	2.95699	3.64956e-136	1.40083	CN.gaba	GABAergic cerebellar nuclei labeled by Sox14
chr12	112976482	112978940	1	Btbd6	684	1.66867	3.84069e-136	0.410662	CN.gaba	GABAergic cerebellar nuclei labeled by Sox14
chr9	8899833	8968611	1	Pgr	35	3.72442	8.28365e-136	0.0886492	CN.gaba	GABAergic cerebellar nuclei labeled by Sox14
chr11	83437694	83441232	1	1700020L24Rik	928	4.35261	2.13546e-135	0.104358	CN.gaba	GABAergic cerebellar nuclei labeled by Sox14
chr12	103376894	103406350	1	Otub2	554	2.15295	2.4503e-135	0.264619	CN.gaba	GABAergic cerebellar nuclei labeled by Sox14
chr3	134236495	134262090	1	Cxxc4	905	2.05619	2.64264e-135	0.737646	CN.gaba	GABAergic cerebellar nuclei labeled by Sox14
chr8	81342562	82127917	1	Inpp4b	574	3.26324	5.01142e-135	0.152398	CN.gaba	GABAergic cerebellar nuclei labeled by Sox14
chr4	116221914	116303056	1	Pik3r3	665	1.40355	6.87564e-135	0.442567	CN.gaba	GABAergic cerebellar nuclei labeled by Sox14
chr17	78906992	78883938	2	Sult6b1	978	3.86885	1.18955e-134	0.0635332	CN.gaba	GABAergic cerebellar nuclei labeled by Sox14
chr4	156234857	156229044	2	Klhl17	1332	2.34548	4.9156e-134	0.213955	CN.gaba	GABAergic cerebellar nuclei labeled by Sox14
chr7	62348277	62349928	1	Ndn	967	1.36082	1.05853e-133	14.0649	CN.gaba	GABAergic cerebellar nuclei labeled by Sox14
chr8	78436652	78433009	2	Pou4f2	556	2.66349	1.71839e-133	0.125927	CN.gaba	GABAergic cerebellar nuclei labeled by Sox14
chr5	114165518	114250758	1	Acacb	769	3.18501	6.13489e-133	0.089657	CN.gaba	GABAergic cerebellar nuclei labeled by Sox14
chr19	5349574	5344705	2	Cst6	81	3.07272	1.54987e-132	0.270967	CN.gaba	GABAergic cerebellar nuclei labeled by Sox14
chr2	28193093	28230736	1	Olfm1	230	2.14801	1.54987e-132	8.42676	CN.gaba	GABAergic cerebellar nuclei labeled by Sox14
chr3	13471655	14182287	1	Ralyl	32	2.23077	1.7188e-132	1.1039	CN.gaba	GABAergic cerebellar nuclei labeled by Sox14
chr11	6658533	6677475	1	Ramp3	78	2.75668	2.06084e-132	0.219912	CN.gaba	GABAergic cerebellar nuclei labeled by Sox14
chr13	113035379	113091135	1	Cdc20b	829	2.05309	4.76156e-132	0.012584	CN.gaba	GABAergic cerebellar nuclei labeled by Sox14
chr10	79637918	79617934	2	Shc2	500	2.32275	2.15748e-131	0.343422	CN.gaba	GABAergic cerebellar nuclei labeled by Sox14
chr15	67176882	67102875	2	St3gal1	244	2.53714	4.5242e-131	0.100175	CN.gaba	GABAergic cerebellar nuclei labeled by Sox14
chr14	31436033	31359880	2	Sh3bp5	174	1.73723	7.72775e-131	2.65882	CN.gaba	GABAergic cerebellar nuclei labeled by Sox14
chr17	23786077	23776918	2	Flywch2	195	1.67823	2.00179e-130	0.63965	CN.gaba	GABAergic cerebellar nuclei labeled by Sox14
chr14	55092048	55061658	2	Zfhx2	413	1.57936	2.26744e-130	0.677418	CN.gaba	GABAergic cerebellar nuclei labeled by Sox14
chr17	34592471	34597341	1	Pbx2	503	1.36344	2.57426e-130	0.370906	CN.gaba	GABAergic cerebellar nuclei labeled by Sox14
chr2	102658683	102790784	1	Slc1a2	943	1.85304	5.66943e-130	1.80082	CN.gaba	GABAergic cerebellar nuclei labeled by Sox14
chr15	76246807	76249904	1	Grina	313	1.3065	6.75799e-130	1.40648	CN.gaba	GABAergic cerebellar nuclei labeled by Sox14
chr15	45114934	45106284	2	Kcnv1	167	3.39544	6.94215e-130	0.0772996	CN.gaba	GABAergic cerebellar nuclei labeled by Sox14
chr4	86874414	86932490	1	Acer2	442	1.95263	8.87228e-130	0.56187	CN.gaba	GABAergic cerebellar nuclei labeled by Sox14
chr1	175492545	175059076	2	Rgs7	1097	2.09804	1.15638e-129	0.375159	CN.gaba	GABAergic cerebellar nuclei labeled by Sox14
chr1	9908638	9940954	1	Mcmdc2	22	2.91206	1.67817e-129	0.106918	CN.gaba	GABAergic cerebellar nuclei labeled by Sox14
chr3	28263214	28670585	1	Tnik	78	1.37661	2.53907e-129	1.5712	CN.gaba	GABAergic cerebellar nuclei labeled by Sox14
chr6	124863917	124858444	2	Gpr162	926	1.85936	4.17396e-129	1.15542	CN.gaba	GABAergic cerebellar nuclei labeled by Sox14
chr8	25754509	25769702	1	Gm17484	218	2.033	3.17547e-128	0.200936	CN.gaba	GABAergic cerebellar nuclei labeled by Sox14
chr13	97434970	97497664	1	Lncenc1	733	3.30352	1.35045e-127	0.0997164	CN.gaba	GABAergic cerebellar nuclei labeled by Sox14
chr18	35215024	35209003	2	Lrrtm2	148	2.68493	1.56895e-127	0.528323	CN.gaba	GABAergic cerebellar nuclei labeled by Sox14
chrX	111537959	111387837	2	Rps6ka6	615	1.59545	3.19663e-127	0.366946	CN.gaba	GABAergic cerebellar nuclei labeled by Sox14
chr3	88384466	88383495	2	Bglap	389	2.5959	5.26927e-127	0.098601	CN.gaba	GABAergic cerebellar nuclei labeled by Sox14
chr6	31398773	31366885	2	Mkln1os	143	2.61465	1.18191e-126	0.110897	CN.gaba	GABAergic cerebellar nuclei labeled by Sox14
chr10	33624600	33512334	2	Clvs2	168	2.2543	1.226e-126	0.286827	CN.gaba	GABAergic cerebellar nuclei labeled by Sox14
chr11	102761435	102780262	1	Adam11	1336	2.29507	1.59608e-126	0.312021	CN.gaba	GABAergic cerebellar nuclei labeled by Sox14
chr11	55608198	55514239	2	Glra1	401	2.60777	6.82439e-126	0.0871837	CN.gaba	GABAergic cerebellar nuclei labeled by Sox14
chr4	106622449	106640187	1	Ttc22	559	2.65668	8.25086e-126	0.0532249	CN.gaba	GABAergic cerebellar nuclei labeled by Sox14
chrX	135993820	135995359	1	Arxes2	687	1.33241	1.26647e-125	1.10436	CN.gaba	GABAergic cerebellar nuclei labeled by Sox14
chr16	91011308	90936097	2	Synj1	609	1.81414	1.36315e-125	0.570678	CN.gaba	GABAergic cerebellar nuclei labeled by Sox14
chr5	66618817	66298725	2	Apbb2	391	1.32475	3.72214e-125	1.53277	CN.gaba	GABAergic cerebellar nuclei labeled by Sox14
chr11	69579324	69561754	2	Wrap53	611	1.69851	6.32526e-125	0.268161	CN.gaba	GABAergic cerebellar nuclei labeled by Sox14
chr4	149454968	149449701	2	Rbp7	1216	4.59884	6.46648e-125	0.0496427	CN.gaba	GABAergic cerebellar nuclei labeled by Sox14
chr12	69893105	69964085	1	Atl1	280	1.3159	9.23136e-125	0.873727	CN.gaba	GABAergic cerebellar nuclei labeled by Sox14
chr6	80018877	80810143	1	Lrrtm4	520	2.54034	1.8045e-124	0.201367	CN.gaba	GABAergic cerebellar nuclei labeled by Sox14
chr8	95678085	95715119	1	Ndrg4	742	1.57501	3.09438e-124	0.778044	CN.gaba	GABAergic cerebellar nuclei labeled by Sox14
chr11	77930839	77979052	1	Sez6	830	1.84707	3.50644e-124	1.26846	CN.gaba	GABAergic cerebellar nuclei labeled by Sox14
chr19	31082841	31086592	1	Cstf2t	439	1.28305	5.333e-124	0.528041	CN.gaba	GABAergic cerebellar nuclei labeled by Sox14
chr4	45012412	44991242	2	Zbtb5	228	1.70024	5.80928e-124	0.465312	CN.gaba	GABAergic cerebellar nuclei labeled by Sox14
chr13	69739897	69702832	2	Ube2ql1	594	2.22461	7.16191e-124	0.875335	CN.gaba	GABAergic cerebellar nuclei labeled by Sox14
chr18	46212607	46165300	2	Trim36	293	1.76078	1.09829e-123	0.426796	CN.gaba	GABAergic cerebellar nuclei labeled by Sox14
chr16	45409053	45382135	2	Cd200	419	1.43142	2.26915e-123	1.53285	CN.gaba	GABAergic cerebellar nuclei labeled by Sox14
chrX	155623327	155569736	2	Ptchd1	823	2.48308	2.53413e-123	0.545256	CN.gaba	GABAergic cerebellar nuclei labeled by Sox14
chr15	100304817	100328662	1	Mettl7a1	697	1.98392	2.95113e-123	0.125005	CN.gaba	GABAergic cerebellar nuclei labeled by Sox14
chr3	152165900	152093841	2	Gipc2	999	2.80507	2.98159e-123	0.138463	CN.gaba	GABAergic cerebellar nuclei labeled by Sox14
chr7	141338783	141297176	2	Deaf1	1924	1.50277	3.07532e-123	0.820326	CN.gaba	GABAergic cerebellar nuclei labeled by Sox14
chr17	28142526	28171345	1	Scube3	349	2.63943	3.56148e-123	0.136488	CN.gaba	GABAergic cerebellar nuclei labeled by Sox14
chr9	96752831	96685423	2	Zbtb38	890	1.77734	4.57054e-123	0.508033	CN.gaba	GABAergic cerebellar nuclei labeled by Sox14
chr16	14906646	14938120	1	Efcab1	105	3.04255	9.75854e-123	0.153353	CN.gaba	GABAergic cerebellar nuclei labeled by Sox14
chr7	44974851	44958484	2	Cpt1c	816	1.71823	1.09495e-122	0.247984	CN.gaba	GABAergic cerebellar nuclei labeled by Sox14
chr13	73260497	73269620	1	Irx4	608	1.7707	1.86012e-122	0.196285	CN.gaba	GABAergic cerebellar nuclei labeled by Sox14
chr2	136387967	136081088	2	Pak7	1320	1.5094	2.13559e-122	1.0968	CN.gaba	GABAergic cerebellar nuclei labeled by Sox14
chr17	32809931	32795676	2	Zfp811	431	1.43105	2.91363e-122	0.440323	CN.gaba	GABAergic cerebellar nuclei labeled by Sox14
chr15	4375491	4575585	1	Plcxd3	8	1.73286	5.23112e-122	0.645763	CN.gaba	GABAergic cerebellar nuclei labeled by Sox14
chr11	109995816	109933406	2	Abca8b	1439	2.13595	6.02952e-122	0.0213682	CN.gaba	GABAergic cerebellar nuclei labeled by Sox14
chr8	70487358	70483867	2	Tmem59l	457	1.59804	1.94913e-121	0.462486	CN.gaba	GABAergic cerebellar nuclei labeled by Sox14
chr2	4717831	4802146	1	Bend7	15	2.45102	2.31391e-121	0.175195	CN.gaba	GABAergic cerebellar nuclei labeled by Sox14
chr4	152027671	152019776	2	Zbtb48	1246	1.86644	2.43081e-120	0.223819	CN.gaba	GABAergic cerebellar nuclei labeled by Sox14
chr13	52530836	52504375	2	Diras2	403	2.87746	2.80356e-120	0.373125	CN.gaba	GABAergic cerebellar nuclei labeled by Sox14
chr11	97884154	97854307	2	Fbxo47	1135	2.16887	4.12512e-120	0.012892	CN.gaba	GABAergic cerebellar nuclei labeled by Sox14
chr13	10360803	9876613	2	Chrm3	32	2.71467	5.79058e-120	0.162299	CN.gaba	GABAergic cerebellar nuclei labeled by Sox14
chr5	63968897	63908898	2	Rell1	363	2.23696	5.90664e-120	0.262064	CN.gaba	GABAergic cerebellar nuclei labeled by Sox14
chr1	130462744	130439026	2	Cd55	679	2.66196	6.14544e-120	0.0992875	CN.gaba	GABAergic cerebellar nuclei labeled by Sox14
chr7	100227607	100278872	1	Pgm2l1	1237	1.49931	6.31535e-120	0.644538	CN.gaba	GABAergic cerebellar nuclei labeled by Sox14
chr14	8098213	8165111	1	Pxk	27	1.42692	1.90086e-119	0.325225	CN.gaba	GABAergic cerebellar nuclei labeled by Sox14
chr9	108578670	108572313	2	Wdr6	1049	1.30347	2.47265e-119	1.26567	CN.gaba	GABAergic cerebellar nuclei labeled by Sox14
chr17	8526801	8986648	1	Pde10a	43	1.4811	4.77382e-119	0.39587	CN.gaba	GABAergic cerebellar nuclei labeled by Sox14
chr17	86167785	86657919	1	Prkce	1025	1.97737	6.53657e-119	0.286523	CN.gaba	GABAergic cerebellar nuclei labeled by Sox14
chr5	142702101	142722490	1	Slc29a4	1167	1.42233	8.28274e-119	0.580075	CN.gaba	GABAergic cerebellar nuclei labeled by Sox14
chr3	95871522	95889093	1	C920021L13Rik	593	2.25971	2.9558e-118	0.041432	CN.gaba	GABAergic cerebellar nuclei labeled by Sox14
chr2	181599147	181595218	2	Samd10	1833	1.42002	3.03447e-118	1.0517	CN.gaba	GABAergic cerebellar nuclei labeled by Sox14
chr2	121506656	121492681	2	Mfap1a	1155	1.38908	3.06753e-118	0.561705	CN.gaba	GABAergic cerebellar nuclei labeled by Sox14
chr9	121777607	121783819	1	Klhl40	1200	2.87293	4.14463e-118	0.071192	CN.gaba	GABAergic cerebellar nuclei labeled by Sox14
chr8	105326276	105312340	2	Lrrc29	793	2.87736	7.84811e-118	0.0311213	CN.gaba	GABAergic cerebellar nuclei labeled by Sox14
chr2	181715016	181720985	1	Oprl1	1839	1.80715	1.1258e-117	0.570537	CN.gaba	GABAergic cerebellar nuclei labeled by Sox14
chr10	25299163	25169090	2	Akap7	136	2.36869	1.28188e-117	0.557436	CN.gaba	GABAergic cerebellar nuclei labeled by Sox14
chr2	118256966	118204888	2	Fsip1	1070	2.29649	1.61651e-117	0.085857	CN.gaba	GABAergic cerebellar nuclei labeled by Sox14
chr12	112511160	112500184	2	Tmem179	671	1.99063	6.49777e-117	0.524249	CN.gaba	GABAergic cerebellar nuclei labeled by Sox14
chr18	37685400	37841873	1	Pcdhga4	225	4.04874	7.00587e-117	0.0486793	CN.gaba	GABAergic cerebellar nuclei labeled by Sox14
chr11	100356141	100347327	2	Hap1	1243	1.78458	1.14704e-116	0.724323	CN.gaba	GABAergic cerebellar nuclei labeled by Sox14
chr17	29549802	29606808	1	Tbc1d22b	385	1.43	1.18312e-116	0.243538	CN.gaba	GABAergic cerebellar nuclei labeled by Sox14
chr15	48791989	47580638	2	Csmd3	171	2.45289	1.3168e-116	0.736702	CN.gaba	GABAergic cerebellar nuclei labeled by Sox14
chr2	155381856	155389847	1	Trp53inp2	1508	1.48872	1.50579e-116	0.642067	CN.gaba	GABAergic cerebellar nuclei labeled by Sox14
chr11	23633631	23564961	2	0610010F05Rik	144	1.37154	1.90424e-116	1.16709	CN.gaba	GABAergic cerebellar nuclei labeled by Sox14
chr16	72663149	73046100	1	Robo1	535	1.82998	2.40651e-116	0.917862	CN.gaba	GABAergic cerebellar nuclei labeled by Sox14
chr10	43221486	43464882	1	Pdss2	230	1.44738	2.44484e-116	0.331254	CN.gaba	GABAergic cerebellar nuclei labeled by Sox14
chr17	6079739	6040571	2	Serac1	14	2.19731	2.5049e-116	0.0391946	CN.gaba	GABAergic cerebellar nuclei labeled by Sox14
chr2	145168113	145641953	1	Slc24a3	1358	1.93278	3.7368e-116	0.118355	CN.gaba	GABAergic cerebellar nuclei labeled by Sox14
chr19	5298331	5308739	1	Gal3st3	79	2.17376	4.20568e-116	0.29022	CN.gaba	GABAergic cerebellar nuclei labeled by Sox14
chr2	70562129	70602014	1	Gad1	534	2.10854	5.95917e-116	1.13116	CN.gaba	GABAergic cerebellar nuclei labeled by Sox14
chr14	3208493	3855818	1	D830030K20Rik	3	2.7037	8.05941e-116	0.0921756	CN.gaba	GABAergic cerebellar nuclei labeled by Sox14
chr7	109438618	109444895	1	1700095J03Rik	1526	4.34667	8.36236e-115	0.136112	CN.gaba	GABAergic cerebellar nuclei labeled by Sox14
chr12	31713926	31706867	2	Gpr22	136	1.82407	1.19904e-114	0.532379	CN.gaba	GABAergic cerebellar nuclei labeled by Sox14
chr5	108268897	108280521	1	Dr1	677	1.54625	1.30805e-114	0.394291	CN.gaba	GABAergic cerebellar nuclei labeled by Sox14
chr4	133887797	133847290	2	Rps6ka1	956	1.99506	1.46121e-114	0.118273	CN.gaba	GABAergic cerebellar nuclei labeled by Sox14
chr18	37320381	37323913	1	Pcdhb5	202	2.5822	1.47259e-114	0.06463	CN.gaba	GABAergic cerebellar nuclei labeled by Sox14
chr2	31846005	31813290	2	Fibcd1	300	2.75872	3.43825e-114	0.0584061	CN.gaba	GABAergic cerebellar nuclei labeled by Sox14
chr4	11579662	11587802	1	Fsbp	41	2.96512	4.82593e-114	0.0748292	CN.gaba	GABAergic cerebellar nuclei labeled by Sox14
chr10	107271831	107425143	1	Lin7a	775	1.56728	7.20209e-114	0.68291	CN.gaba	GABAergic cerebellar nuclei labeled by Sox14
chr5	140724127	140754690	1	Amz1	1157	2.42565	1.21173e-113	0.0611548	CN.gaba	GABAergic cerebellar nuclei labeled by Sox14
chr9	86880654	86765927	2	Snap91	837	1.51428	2.06272e-113	0.513305	CN.gaba	GABAergic cerebellar nuclei labeled by Sox14
chr19	45816063	45792346	2	Kcnip2	601	2.36345	2.06582e-113	0.0616087	CN.gaba	GABAergic cerebellar nuclei labeled by Sox14
chr2	135659547	136013068	1	Plcb4	1318	2.39447	2.39122e-113	2.84541	CN.gaba	GABAergic cerebellar nuclei labeled by Sox14
chr11	95587698	95568818	2	Ngfr	1072	2.15639	2.94861e-113	0.286995	CN.gaba	GABAergic cerebellar nuclei labeled by Sox14
chr7	28392996	28399383	1	Paf1	536	1.27443	3.28274e-113	0.317137	CN.gaba	GABAergic cerebellar nuclei labeled by Sox14
chr8	95853508	95835923	2	Slc38a7	746	1.59634	4.15229e-113	0.198184	CN.gaba	GABAergic cerebellar nuclei labeled by Sox14
chrX	104857267	104854952	2	Magee2	583	1.75189	4.41063e-113	0.180827	CN.gaba	GABAergic cerebellar nuclei labeled by Sox14
chr4	149126763	149125034	2	Cort	1210	2.45915	4.70839e-113	0.132423	CN.gaba	GABAergic cerebellar nuclei labeled by Sox14
chr2	76369984	76383768	1	Rbm45	592	1.72624	1.53388e-112	0.1372	CN.gaba	GABAergic cerebellar nuclei labeled by Sox14
chr6	89362613	89316313	2	Plxna1	651	1.5991	2.62358e-112	0.376384	CN.gaba	GABAergic cerebellar nuclei labeled by Sox14
chr7	18884690	18890438	1	Pglyrp1	277	1.92297	2.78129e-112	0.060344	CN.gaba	GABAergic cerebellar nuclei labeled by Sox14
chr2	148732420	148694657	2	Napb	1383	1.33656	3.64789e-112	0.381064	CN.gaba	GABAergic cerebellar nuclei labeled by Sox14
chr5	92256278	92226974	2	Ppef2	554	1.83728	8.42129e-112	0.0119393	CN.gaba	GABAergic cerebellar nuclei labeled by Sox14
chr16	18343932	18300825	2	Tango2	164	1.47559	9.62598e-112	0.492614	CN.gaba	GABAergic cerebellar nuclei labeled by Sox14
chr14	122983261	122918975	2	Tmtc4	787	1.4848	1.67827e-111	0.436425	CN.gaba	GABAergic cerebellar nuclei labeled by Sox14
chr17	73710451	73493751	2	Galnt14	956	2.14174	1.91978e-111	0.115816	CN.gaba	GABAergic cerebellar nuclei labeled by Sox14
chr1	81076950	81341764	1	Nyap2	434	2.35876	2.34908e-111	0.339294	CN.gaba	GABAergic cerebellar nuclei labeled by Sox14
chr11	98836785	98853005	1	Rapgefl1	1168	1.80634	2.7719e-111	0.104794	CN.gaba	GABAergic cerebellar nuclei labeled by Sox14
chr6	113624021	113631633	1	Vhl	780	1.28875	2.88015e-111	0.338356	CN.gaba	GABAergic cerebellar nuclei labeled by Sox14
chr17	25015782	24961226	2	Cramp1l	258	1.28812	2.99133e-111	0.393495	CN.gaba	GABAergic cerebellar nuclei labeled by Sox14
chr1	115685137	116580674	1	Cntnap5a	629	1.85007	6.62491e-111	0.843732	CN.gaba	GABAergic cerebellar nuclei labeled by Sox14
chr2	66440837	66270782	2	Scn1a	503	1.98375	1.19954e-110	0.117558	CN.gaba	GABAergic cerebellar nuclei labeled by Sox14
chr11	50931635	50921786	2	Zfp354b	321	2.86993	1.24595e-110	0.0755792	CN.gaba	GABAergic cerebellar nuclei labeled by Sox14
chrX	73673133	73682502	1	Slc6a8	394	1.50716	1.38117e-110	0.233382	CN.gaba	GABAergic cerebellar nuclei labeled by Sox14
chr9	119341400	119335988	2	Myd88	1163	2.12025	1.67662e-110	0.03005	CN.gaba	GABAergic cerebellar nuclei labeled by Sox14
chr15	12739924	12357054	2	Pdzd2	60	2.44795	1.96085e-110	0.156446	CN.gaba	GABAergic cerebellar nuclei labeled by Sox14
chr4	125490831	125714173	1	Grik3	814	2.27767	2.27756e-110	0.335472	CN.gaba	GABAergic cerebellar nuclei labeled by Sox14
chr4	129696838	129676355	2	Tmem39b	888	1.36977	2.98544e-110	0.554051	CN.gaba	GABAergic cerebellar nuclei labeled by Sox14
chr5	17574816	17730268	1	Sema3c	67	2.52829	1.1632e-109	0.112342	CN.gaba	GABAergic cerebellar nuclei labeled by Sox14
chr12	80436601	80335847	2	Dcaf5	371	1.33978	1.25723e-109	0.208158	CN.gaba	GABAergic cerebellar nuclei labeled by Sox14
chr9	56685253	56618464	2	Lingo1	568	1.71343	1.84212e-109	1.03389	CN.gaba	GABAergic cerebellar nuclei labeled by Sox14
chr4	126325203	126322121	2	Tekt2	828	1.66686	3.30733e-109	0.121435	CN.gaba	GABAergic cerebellar nuclei labeled by Sox14
chr4	52438964	52430284	2	Smc2os	286	1.9914	5.17336e-109	0.0943633	CN.gaba	GABAergic cerebellar nuclei labeled by Sox14
chr7	43463233	43472014	1	Vsig10l	745	1.90662	8.84299e-109	0.0529725	CN.gaba	GABAergic cerebellar nuclei labeled by Sox14
chr18	35964830	36014715	1	Psd2	162	1.57702	1.05696e-108	0.269233	CN.gaba	GABAergic cerebellar nuclei labeled by Sox14
chr18	37955559	37959179	1	Rell2	245	1.5803	1.1275e-108	0.489483	CN.gaba	GABAergic cerebellar nuclei labeled by Sox14
chr8	113848843	113698137	2	Adamts18	917	2.89377	5.92318e-108	0.063599	CN.gaba	GABAergic cerebellar nuclei labeled by Sox14
chr9	4796234	4417893	2	Gria4	8	1.95155	7.29023e-108	0.414777	CN.gaba	GABAergic cerebellar nuclei labeled by Sox14
chr1	172632974	172630769	2	Dusp23	1055	1.84549	8.01759e-108	0.0995741	CN.gaba	GABAergic cerebellar nuclei labeled by Sox14
chr14	49525837	49298520	2	Slc35f4	296	2.47494	1.07227e-107	0.137134	CN.gaba	GABAergic cerebellar nuclei labeled by Sox14
chr2	181039177	181022311	2	Chrna4	1812	2.02664	1.23485e-107	0.299538	CN.gaba	GABAergic cerebellar nuclei labeled by Sox14
chr7	17074040	17133450	1	Psg16	255	3.06985	1.70275e-107	0.0556577	CN.gaba	GABAergic cerebellar nuclei labeled by Sox14
chr12	109540996	109571729	1	Meg3	626	1.58365	2.07156e-107	40.6147	CN.gaba	GABAergic cerebellar nuclei labeled by Sox14
chr13	55105309	55135071	1	Zfp346	435	1.69141	2.97773e-107	0.158848	CN.gaba	GABAergic cerebellar nuclei labeled by Sox14
chr1	193264045	193221640	2	Hsd11b1	1234	4.31377	3.61425e-107	0.0387829	CN.gaba	GABAergic cerebellar nuclei labeled by Sox14
chr3	54807791	54803115	2	Rfxap	199	1.3579	8.74264e-107	0.698664	CN.gaba	GABAergic cerebellar nuclei labeled by Sox14
chr5	26817357	27727500	1	Dpp6	144	1.28989	8.94166e-107	0.814051	CN.gaba	GABAergic cerebellar nuclei labeled by Sox14
chr17	22225614	22197265	2	Zfp994	166	2.07867	1.02573e-106	0.133892	CN.gaba	GABAergic cerebellar nuclei labeled by Sox14
chr19	43753023	43768638	1	Cutc	564	1.94933	1.24586e-106	0.135933	CN.gaba	GABAergic cerebellar nuclei labeled by Sox14
chr14	63509092	63492347	2	Tdh	543	3.26527	1.25567e-106	0.0463942	CN.gaba	GABAergic cerebellar nuclei labeled by Sox14
chr6	136828843	136840554	1	BC049715	1101	2.51226	1.45171e-106	0.0682297	CN.gaba	GABAergic cerebellar nuclei labeled by Sox14
chr1	11414105	11975902	1	A830018L16Rik	31	2.03796	1.99456e-106	0.0749979	CN.gaba	GABAergic cerebellar nuclei labeled by Sox14
chr6	72097608	72154570	1	St3gal5	486	1.2694	2.58751e-106	0.495291	CN.gaba	GABAergic cerebellar nuclei labeled by Sox14
chr9	53975301	53911460	2	Elmod1	535	1.99392	2.65978e-106	0.348796	CN.gaba	GABAergic cerebellar nuclei labeled by Sox14
chr7	107370790	107548655	1	Syt9	1475	2.29544	4.05957e-106	0.129769	CN.gaba	GABAergic cerebellar nuclei labeled by Sox14
chr15	86057695	86137636	1	Gramd4	543	1.42312	6.46799e-106	0.16797	CN.gaba	GABAergic cerebellar nuclei labeled by Sox14
chr9	109038567	109057792	1	Shisa5	1063	1.54114	7.26549e-106	0.367309	CN.gaba	GABAergic cerebellar nuclei labeled by Sox14
chr4	66404483	65380803	2	Astn2	395	1.80758	7.3293e-106	0.154686	CN.gaba	GABAergic cerebellar nuclei labeled by Sox14
chr19	4811634	4800566	2	Rbm14	56	1.29225	9.8027e-106	0.512678	CN.gaba	GABAergic cerebellar nuclei labeled by Sox14
chr9	39604124	39587396	2	AW551984	348	1.69169	9.95627e-106	0.0987275	CN.gaba	GABAergic cerebellar nuclei labeled by Sox14
chr8	120114152	120165307	1	6430548M08Rik	960	1.74646	1.58488e-105	0.228122	CN.gaba	GABAergic cerebellar nuclei labeled by Sox14
chr18	37435621	37438654	1	Pcdhb12	209	1.92879	1.66781e-105	0.0188274	CN.gaba	GABAergic cerebellar nuclei labeled by Sox14
chr14	3188284	3350157	1	Gm5795	2	4.00768	1.79576e-105	0.0309762	CN.gaba	GABAergic cerebellar nuclei labeled by Sox14
chrX	7574281	7558562	2	Ppp1r3f	20	1.56855	2.90429e-105	0.11038	CN.gaba	GABAergic cerebellar nuclei labeled by Sox14
chr6	119848150	119570796	2	Erc1	844	1.35457	4.38176e-105	0.661257	CN.gaba	GABAergic cerebellar nuclei labeled by Sox14
chr1	133800754	133702674	2	Atp2b4	736	1.69247	4.57298e-105	0.243099	CN.gaba	GABAergic cerebellar nuclei labeled by Sox14
chr19	36057360	35958727	2	Htr7	473	2.87462	4.62072e-105	0.0450707	CN.gaba	GABAergic cerebellar nuclei labeled by Sox14
chr4	142239401	142102390	2	Kazn	1125	1.75054	5.10871e-105	0.327534	CN.gaba	GABAergic cerebellar nuclei labeled by Sox14
chr4	62208546	62189537	2	Zfp37	362	1.36925	6.57628e-105	0.28266	CN.gaba	GABAergic cerebellar nuclei labeled by Sox14
chr11	118248592	118164166	2	Cyth1	1567	1.60764	7.83213e-105	0.376104	CN.gaba	GABAergic cerebellar nuclei labeled by Sox14
chr17	47924632	47867133	2	Foxp4	792	1.91656	8.60496e-105	0.949622	CN.gaba	GABAergic cerebellar nuclei labeled by Sox14
chr5	144761578	144735915	2	Tmem130	1203	1.7336	1.05072e-104	0.509162	CN.gaba	GABAergic cerebellar nuclei labeled by Sox14
chr16	11322904	11755473	1	Snx29	80	1.60178	1.94483e-104	0.157612	CN.gaba	GABAergic cerebellar nuclei labeled by Sox14
chr2	34372045	34171457	2	Pbx3	348	1.25339	2.51216e-104	2.19484	CN.gaba	GABAergic cerebellar nuclei labeled by Sox14
chr4	12089370	12096271	1	Rbm12b2	46	1.61838	2.75197e-104	0.214556	CN.gaba	GABAergic cerebellar nuclei labeled by Sox14
chr19	29812974	29808108	2	Ranbp6	431	1.29896	3.01829e-104	0.22112	CN.gaba	GABAergic cerebellar nuclei labeled by Sox14
chr1	144004149	143999338	2	Rgs2	814	1.36972	3.15345e-104	0.86275	CN.gaba	GABAergic cerebellar nuclei labeled by Sox14
chr18	40256962	40257703	1	2900055J20Rik	260	1.95558	3.53412e-104	0.496872	CN.gaba	GABAergic cerebellar nuclei labeled by Sox14
chr19	5510489	5494848	2	Snx32	95	1.72583	4.1175e-104	0.469968	CN.gaba	GABAergic cerebellar nuclei labeled by Sox14
chr7	126396737	126382854	2	Nfatc2ip	1673	1.72176	5.19199e-104	0.207417	CN.gaba	GABAergic cerebellar nuclei labeled by Sox14
chr12	112146208	112181747	1	Kif26a	667	2.36812	5.64418e-104	0.243019	CN.gaba	GABAergic cerebellar nuclei labeled by Sox14
chr7	141194130	141210055	1	Lrrc56	1915	1.64672	5.81179e-104	0.0893328	CN.gaba	GABAergic cerebellar nuclei labeled by Sox14
chr6	86669159	86647044	2	Mxd1	607	1.46584	5.91276e-104	0.225683	CN.gaba	GABAergic cerebellar nuclei labeled by Sox14
chr2	76406508	76600647	1	Osbpl6	593	1.56704	9.1285e-104	0.147732	CN.gaba	GABAergic cerebellar nuclei labeled by Sox14
chr16	16829363	16753016	2	Spag6l	118	1.83565	1.02761e-103	0.0933197	CN.gaba	GABAergic cerebellar nuclei labeled by Sox14
chr12	84617466	84602531	2	Abcd4	427	1.41181	2.11822e-103	0.156304	CN.gaba	GABAergic cerebellar nuclei labeled by Sox14
chr18	61786662	61730262	2	Afap1l1	378	2.17197	2.26647e-103	0.223307	CN.gaba	GABAergic cerebellar nuclei labeled by Sox14
chr7	73740307	73776919	1	Fam174b	1024	1.35958	3.35684e-103	0.191015	CN.gaba	GABAergic cerebellar nuclei labeled by Sox14
chr7	27499324	27520041	1	Prx	506	2.89719	3.92232e-103	0.047043	CN.gaba	GABAergic cerebellar nuclei labeled by Sox14
chr4	152338651	152390194	1	Chd5	1259	1.97278	4.08273e-103	0.662895	CN.gaba	GABAergic cerebellar nuclei labeled by Sox14
chr13	110395044	110400844	1	Plk2	811	1.47554	4.98418e-103	1.0511	CN.gaba	GABAergic cerebellar nuclei labeled by Sox14
chr13	68582169	68560780	2	Mtrr	588	1.68529	9.08895e-103	0.120887	CN.gaba	GABAergic cerebellar nuclei labeled by Sox14
chr2	178414534	178422177	1	Fam217b	1777	2.09881	9.42835e-103	0.117493	CN.gaba	GABAergic cerebellar nuclei labeled by Sox14
chr1	34579693	34590944	1	Amer3	114	1.57034	1.19569e-102	0.187181	CN.gaba	GABAergic cerebellar nuclei labeled by Sox14
chr8	95534100	95558888	1	Ccdc113	739	2.89139	2.47793e-102	0.0448888	CN.gaba	GABAergic cerebellar nuclei labeled by Sox14
chr11	97149712	97136171	2	Tbkbp1	1115	1.53787	2.99779e-102	0.164833	CN.gaba	GABAergic cerebellar nuclei labeled by Sox14
chr18	31317128	30974314	2	Rit2	101	1.89472	1.32314e-101	0.14954	CN.gaba	GABAergic cerebellar nuclei labeled by Sox14
chr19	55253369	55296628	1	Acsl5	663	1.82395	1.71433e-101	0.074266	CN.gaba	GABAergic cerebellar nuclei labeled by Sox14
chr3	105452330	105674002	1	Kcnd3	718	1.55147	2.86551e-101	0.1976	CN.gaba	GABAergic cerebellar nuclei labeled by Sox14
chr17	23740330	23736186	2	Paqr4	191	1.30848	3.34415e-101	0.440375	CN.gaba	GABAergic cerebellar nuclei labeled by Sox14
chr2	121807057	121545529	2	Frmd5	1157	1.25476	3.40418e-101	0.214067	CN.gaba	GABAergic cerebellar nuclei labeled by Sox14
chr13	71963723	71958232	2	Irx1	604	1.6767	5.54952e-101	1.77393	CN.gaba	GABAergic cerebellar nuclei labeled by Sox14
chr18	62548911	62661388	1	Spink10	385	1.51507	5.7994e-101	0.138487	CN.gaba	GABAergic cerebellar nuclei labeled by Sox14
chr7	79810727	79813431	1	Mesp2	1056	2.239	8.34298e-101	0.0580957	CN.gaba	GABAergic cerebellar nuclei labeled by Sox14
chr18	67343564	67367794	1	Cidea	417	2.17035	2.72005e-100	0.0634659	CN.gaba	GABAergic cerebellar nuclei labeled by Sox14
chr18	34758906	34773760	1	Fam53c	141	1.26905	3.25791e-100	0.207124	CN.gaba	GABAergic cerebellar nuclei labeled by Sox14
chr3	121953326	122016154	1	Arhgap29	839	1.82017	3.26196e-100	0.212192	CN.gaba	GABAergic cerebellar nuclei labeled by Sox14
chr1	32172806	32657738	1	Khdrbs2	100	1.5971	3.31048e-100	2.37815	CN.gaba	GABAergic cerebellar nuclei labeled by Sox14
chr13	25269996	25252039	2	Nrsn1	214	1.80267	3.35097e-100	0.686811	CN.gaba	GABAergic cerebellar nuclei labeled by Sox14
chr10	28074820	28597397	1	Ptprk	148	1.84866	3.9164e-100	0.524658	CN.gaba	GABAergic cerebellar nuclei labeled by Sox14
chr4	115828092	115836183	1	Mob3c	651	2.4034	6.81783e-100	0.0642665	CN.gaba	GABAergic cerebellar nuclei labeled by Sox14
chr14	57424071	57517936	1	Ift88	482	1.5474	2.61872e-99	0.214656	CN.gaba	GABAergic cerebellar nuclei labeled by Sox14
chr14	47276857	47240944	2	Wdhd1	280	1.55737	3.50924e-99	0.126338	CN.gaba	GABAergic cerebellar nuclei labeled by Sox14
chr16	97170735	96592079	2	Dscam	665	1.72785	4.33348e-99	0.306094	CN.gaba	GABAergic cerebellar nuclei labeled by Sox14
chr13	98206439	97898595	2	Arhgef28	736	1.87504	5.52417e-99	0.145897	CN.gaba	GABAergic cerebellar nuclei labeled by Sox14
chr13	65278854	65297795	1	Zfp369	548	1.69018	6.4725e-99	0.242735	CN.gaba	GABAergic cerebellar nuclei labeled by Sox14
chr3	96181227	96195183	1	Sv2a	604	1.29015	7.33838e-99	0.881694	CN.gaba	GABAergic cerebellar nuclei labeled by Sox14
chr4	132639046	132724765	1	Eya3	928	1.79166	7.93629e-99	0.162938	CN.gaba	GABAergic cerebellar nuclei labeled by Sox14
chr3	108154932	108148321	2	Gpr61	769	3.13235	1.08079e-98	0.0740545	CN.gaba	GABAergic cerebellar nuclei labeled by Sox14
chr5	34525784	34563639	1	Sh3bp2	246	1.53026	1.73738e-98	0.206854	CN.gaba	GABAergic cerebellar nuclei labeled by Sox14
chr11	75531694	75577572	1	Slc43a2	791	1.53373	4.85921e-98	0.143258	CN.gaba	GABAergic cerebellar nuclei labeled by Sox14
chrX	12160355	12036737	2	Bcor	97	1.4858	5.50762e-98	0.252506	CN.gaba	GABAergic cerebellar nuclei labeled by Sox14
chr11	72267222	72241994	2	Slc13a5	708	2.33376	7.03812e-98	0.0372231	CN.gaba	GABAergic cerebellar nuclei labeled by Sox14
chr19	18631962	18652191	1	Nmrk1	368	1.88648	7.05469e-98	0.150793	CN.gaba	GABAergic cerebellar nuclei labeled by Sox14
chr6	117937523	117933559	2	Fxyd4	827	2.35401	7.05469e-98	0.0580448	CN.gaba	GABAergic cerebellar nuclei labeled by Sox14
chr5	135023482	135051100	1	Stx1a	1020	1.28276	7.77938e-98	0.332216	CN.gaba	GABAergic cerebellar nuclei labeled by Sox14
chr6	135197987	135236240	1	Fam234b	1087	1.39242	1.05629e-97	0.208067	CN.gaba	GABAergic cerebellar nuclei labeled by Sox14
chr4	17852893	18118734	1	Mmp16	62	1.47739	1.4538e-97	0.381333	CN.gaba	GABAergic cerebellar nuclei labeled by Sox14
chr5	24602002	24592622	2	Smarcd3	120	1.28542	1.4614e-97	0.838228	CN.gaba	GABAergic cerebellar nuclei labeled by Sox14
chr11	93098410	93601751	1	Car10	1031	1.62863	1.53197e-97	0.177319	CN.gaba	GABAergic cerebellar nuclei labeled by Sox14
chr9	107399880	107529343	1	Cacna2d2	999	1.53287	2.39602e-97	0.514204	CN.gaba	GABAergic cerebellar nuclei labeled by Sox14
chr10	9675208	9627259	2	Samd5	34	2.41901	3.08478e-97	0.331245	CN.gaba	GABAergic cerebellar nuclei labeled by Sox14
chr16	74410912	73892306	2	Robo2	536	1.65524	1.03419e-96	1.92915	CN.gaba	GABAergic cerebellar nuclei labeled by Sox14
chr4	20778668	20118874	2	Nkain3	73	1.3037	1.20952e-96	0.815458	CN.gaba	GABAergic cerebellar nuclei labeled by Sox14
chr13	117025516	116854824	2	Parp8	849	1.36497	1.52137e-96	0.206708	CN.gaba	GABAergic cerebellar nuclei labeled by Sox14
chr13	54949411	55006018	1	Unc5a	432	1.87485	3.75087e-96	0.118841	CN.gaba	GABAergic cerebellar nuclei labeled by Sox14
chr13	54192129	54222432	1	Hrh2	416	2.5805	3.87285e-96	0.0223284	CN.gaba	GABAergic cerebellar nuclei labeled by Sox14
chr1	92910689	92908380	2	5033417F24Rik	556	3.45223	4.5625e-96	0.0777971	CN.gaba	GABAergic cerebellar nuclei labeled by Sox14
chr12	109068217	109032182	2	Begain	624	1.62328	6.47357e-96	0.154549	CN.gaba	GABAergic cerebellar nuclei labeled by Sox14
chr8	94876312	94863828	2	Dok4	724	1.25782	6.65085e-96	0.324741	CN.gaba	GABAergic cerebellar nuclei labeled by Sox14
chr9	40269216	40291618	1	Scn3b	377	1.59096	7.20565e-96	0.536505	CN.gaba	GABAergic cerebellar nuclei labeled by Sox14
chr7	27979157	27959135	2	Zfp780b	519	1.45152	7.65947e-96	0.183978	CN.gaba	GABAergic cerebellar nuclei labeled by Sox14
chrX	73911298	73894352	2	Arhgap4	404	2.6865	1.07111e-95	0.057704	CN.gaba	GABAergic cerebellar nuclei labeled by Sox14
chr9	42944371	42520412	2	Grik4	392	1.61827	1.1019e-95	0.0940544	CN.gaba	GABAergic cerebellar nuclei labeled by Sox14
chr2	25319187	25291177	2	Grin1	148	1.52318	1.33266e-95	0.197773	CN.gaba	GABAergic cerebellar nuclei labeled by Sox14
chr7	141475236	141493427	1	Tspan4	1936	1.64661	1.84745e-95	0.244357	CN.gaba	GABAergic cerebellar nuclei labeled by Sox14
chr5	74702903	74592447	2	Lnx1	438	2.16375	1.86352e-95	0.0611274	CN.gaba	GABAergic cerebellar nuclei labeled by Sox14
chr5	139543898	139548179	1	Uncx	1139	1.37121	2.02139e-95	2.75371	CN.gaba	GABAergic cerebellar nuclei labeled by Sox14
chr8	84937353	84911475	2	Mast1	627	1.37002	2.11613e-95	0.299974	CN.gaba	GABAergic cerebellar nuclei labeled by Sox14
chr5	8622952	8490336	2	Rundc3b	31	1.48564	2.50692e-95	0.293321	CN.gaba	GABAergic cerebellar nuclei labeled by Sox14
chr7	126949581	126946008	2	Asphd1	1705	1.40513	3.8559e-95	0.0754551	CN.gaba	GABAergic cerebellar nuclei labeled by Sox14
chr6	115838412	115810729	2	Efcab12	802	2.30186	4.68404e-95	0.0650858	CN.gaba	GABAergic cerebellar nuclei labeled by Sox14
chr4	143412426	143421087	1	Pramef8	1130	1.49075	4.89715e-95	0.276368	CN.gaba	GABAergic cerebellar nuclei labeled by Sox14
chr2	85196699	85162334	2	Lrrc55	649	2.41278	4.93472e-95	0.0883504	CN.gaba	GABAergic cerebellar nuclei labeled by Sox14
chr15	75909735	75914535	1	Tigd5	298	1.4979	6.05491e-95	0.217846	CN.gaba	GABAergic cerebellar nuclei labeled by Sox14
chr17	55952623	55957022	1	Ebi3	838	2.02561	6.91173e-95	0.102892	CN.gaba	GABAergic cerebellar nuclei labeled by Sox14
chr3	68064802	68626482	1	Schip1	273	2.055	7.77418e-95	0.0592396	CN.gaba	GABAergic cerebellar nuclei labeled by Sox14
chr12	29938036	30017658	1	Pxdn	118	1.6085	1.25427e-94	0.144389	CN.gaba	GABAergic cerebellar nuclei labeled by Sox14
chr15	3995752	3982035	2	AW549877	5	1.92092	1.54537e-94	0.290582	CN.gaba	GABAergic cerebellar nuclei labeled by Sox14
chr8	25994121	25980604	2	Pomk	225	1.39911	2.24817e-94	0.143311	CN.gaba	GABAergic cerebellar nuclei labeled by Sox14
chr11	97450160	97502400	1	Arhgap23	1121	1.7993	2.44965e-94	0.112184	CN.gaba	GABAergic cerebellar nuclei labeled by Sox14
chr2	66440880	66547472	1	Gm13629	504	4.06862	2.52704e-94	0.0349008	CN.gaba	GABAergic cerebellar nuclei labeled by Sox14
chr14	30626208	30595354	2	Prkcd	151	1.58404	3.65998e-94	0.177209	CN.gaba	GABAergic cerebellar nuclei labeled by Sox14
chr2	118663577	118698020	1	Pak6	1077	1.86785	4.08286e-94	0.239343	CN.gaba	GABAergic cerebellar nuclei labeled by Sox14
chr3	152714100	152789015	1	Pigk	1008	1.35694	6.9739e-94	0.313068	CN.gaba	GABAergic cerebellar nuclei labeled by Sox14
chr17	25773776	25783332	1	Narfl	287	1.32879	1.45418e-93	0.184625	CN.gaba	GABAergic cerebellar nuclei labeled by Sox14
chr8	40423815	40484842	1	Zdhhc2	290	1.67	1.8748e-93	0.189167	CN.gaba	GABAergic cerebellar nuclei labeled by Sox14
chr4	116017902	115967145	2	Faah	656	1.67156	2.60286e-93	0.105421	CN.gaba	GABAergic cerebellar nuclei labeled by Sox14
chr18	36952648	37187661	1	Pcdha4	187	2.61429	3.5453e-93	0.0435837	CN.gaba	GABAergic cerebellar nuclei labeled by Sox14
chr18	31447415	31437808	2	Syt4	102	1.53777	4.00605e-93	1.70116	CN.gaba	GABAergic cerebellar nuclei labeled by Sox14
chr1	43196761	43123071	2	Fhl2	185	1.40552	5.86262e-93	0.153983	CN.gaba	GABAergic cerebellar nuclei labeled by Sox14
chr12	110850279	110869998	1	Zfp839	638	1.98014	5.96945e-93	0.0715994	CN.gaba	GABAergic cerebellar nuclei labeled by Sox14
chr8	124722139	124734123	1	Arv1	1043	1.43503	9.97056e-93	0.166064	CN.gaba	GABAergic cerebellar nuclei labeled by Sox14
chr4	43578735	43587487	1	Rgp1	202	1.82928	1.02968e-92	0.135003	CN.gaba	GABAergic cerebellar nuclei labeled by Sox14
chr4	49521176	49531558	1	Zfp189	278	1.83625	1.29893e-92	0.219734	CN.gaba	GABAergic cerebellar nuclei labeled by Sox14
chr13	64274988	64189272	2	Cdc14b	536	1.82021	1.34519e-92	0.121215	CN.gaba	GABAergic cerebellar nuclei labeled by Sox14
chr4	155863353	155859268	2	Tas1r3	1313	3.2173	1.37192e-92	0.036503	CN.gaba	GABAergic cerebellar nuclei labeled by Sox14
chr11	120348678	120351190	1	0610009L18Rik	1600	1.80486	1.643e-92	0.1118	CN.gaba	GABAergic cerebellar nuclei labeled by Sox14
chr18	77938467	78035027	1	Epg5	477	2.17151	1.84893e-92	0.121127	CN.gaba	GABAergic cerebellar nuclei labeled by Sox14
chr5	96373955	96784728	1	Fras1	585	1.66156	2.13149e-92	0.115498	CN.gaba	GABAergic cerebellar nuclei labeled by Sox14
chr3	51483966	51496228	1	Rab33b	178	1.31447	3.06172e-92	0.218245	CN.gaba	GABAergic cerebellar nuclei labeled by Sox14
chr10	92165178	92081746	2	Rmst	701	1.53891	3.59713e-92	0.660474	CN.gaba	GABAergic cerebellar nuclei labeled by Sox14
chr5	107437997	107491596	1	Btbd8	662	3.23435	3.69422e-92	0.0364971	CN.gaba	GABAergic cerebellar nuclei labeled by Sox14
chr10	62340607	62349866	1	Hk1os	333	1.61768	4.69368e-92	0.0310687	CN.gaba	GABAergic cerebellar nuclei labeled by Sox14
chr6	58907126	58905233	2	Nap1l5	433	1.28686	5.74146e-92	1.17751	CN.gaba	GABAergic cerebellar nuclei labeled by Sox14
chr4	130308778	130315463	1	Fabp3	900	1.39383	9.55414e-92	0.796366	CN.gaba	GABAergic cerebellar nuclei labeled by Sox14
chr11	62847123	62877462	1	Fbxw10	535	3.93531	1.14337e-91	0.0346866	CN.gaba	GABAergic cerebellar nuclei labeled by Sox14
chr1	193370282	193346346	2	Camk1g	1236	1.65587	1.64262e-91	0.180444	CN.gaba	GABAergic cerebellar nuclei labeled by Sox14
chr3	50443613	50364936	2	Slc7a11	172	2.20337	2.08663e-91	0.0959015	CN.gaba	GABAergic cerebellar nuclei labeled by Sox14
chr7	25306108	25316195	1	Tmem145	455	1.31059	2.4646e-91	0.271178	CN.gaba	GABAergic cerebellar nuclei labeled by Sox14
chr2	84734204	84737877	1	Ypel4	635	1.54217	2.94032e-91	0.0826895	CN.gaba	GABAergic cerebellar nuclei labeled by Sox14
chr1	72284373	72302995	1	Tmem169	346	1.38236	5.459e-91	0.187481	CN.gaba	GABAergic cerebellar nuclei labeled by Sox14
chr2	150451501	150402914	2	Zfp442	1400	2.26085	6.70054e-91	0.163202	CN.gaba	GABAergic cerebellar nuclei labeled by Sox14
chr6	124916863	124925844	1	A230083G16Rik	929	2.91274	1.60852e-90	0.0290539	CN.gaba	GABAergic cerebellar nuclei labeled by Sox14
chr17	79355091	79334025	2	Cdc42ep3	984	1.32807	1.61976e-90	0.523903	CN.gaba	GABAergic cerebellar nuclei labeled by Sox14
chr4	22488366	22482095	2	Pou3f2	82	1.48428	2.03163e-90	1.78948	CN.gaba	GABAergic cerebellar nuclei labeled by Sox14
chr2	29055066	28955481	2	Cfap77	245	2.20318	2.07068e-90	0.0536581	CN.gaba	GABAergic cerebellar nuclei labeled by Sox14
chr7	140082548	140069880	2	Caly	1862	1.2577	2.42904e-90	0.834905	CN.gaba	GABAergic cerebellar nuclei labeled by Sox14
chr2	69822370	69836651	1	Klhl23	526	1.28623	3.11146e-90	0.535399	CN.gaba	GABAergic cerebellar nuclei labeled by Sox14
chr11	54438179	54518241	1	Fnip1	382	1.76268	4.80175e-90	0.216794	CN.gaba	GABAergic cerebellar nuclei labeled by Sox14
chr14	108914239	108909988	2	Slitrk1	743	1.31653	4.93218e-90	0.232617	CN.gaba	GABAergic cerebellar nuclei labeled by Sox14
chr9	107888129	107903139	1	Mon1a	1017	1.39624	5.34113e-90	0.150491	CN.gaba	GABAergic cerebellar nuclei labeled by Sox14
chr15	79658956	79609576	2	Fam227a	422	1.72097	5.94661e-90	0.163219	CN.gaba	GABAergic cerebellar nuclei labeled by Sox14
chr9	60713121	60738801	1	Larp6	636	1.62813	7.0038e-90	0.151989	CN.gaba	GABAergic cerebellar nuclei labeled by Sox14
chr1	91494668	91529307	1	Traf3ip1	537	1.30351	1.37256e-89	0.165972	CN.gaba	GABAergic cerebellar nuclei labeled by Sox14
chr3	4798708	4814911	1	1110015O18Rik	2	1.56657	2.00883e-89	0.21968	CN.gaba	GABAergic cerebellar nuclei labeled by Sox14
chr1	171767132	171801184	1	Slamf1	1031	2.31305	2.16224e-89	0.0652772	CN.gaba	GABAergic cerebellar nuclei labeled by Sox14
chr13	21531114	21513221	2	Zkscan8	90	1.8353	2.16224e-89	0.106774	CN.gaba	GABAergic cerebellar nuclei labeled by Sox14
chr2	166155683	166073899	2	Sulf2	1678	2.06367	5.14008e-89	0.442786	CN.gaba	GABAergic cerebellar nuclei labeled by Sox14
chr11	3452956	3415973	2	Rnf185	7	1.30877	6.81805e-89	0.26372	CN.gaba	GABAergic cerebellar nuclei labeled by Sox14
chr19	30549496	30545876	2	Dkk1	437	3.42791	9.69823e-89	0.0356294	CN.gaba	GABAergic cerebellar nuclei labeled by Sox14
chr19	40612366	40741602	1	Entpd1	521	2.18346	1.23154e-88	0.0422217	CN.gaba	GABAergic cerebellar nuclei labeled by Sox14
chr7	16130300	16160511	1	Slc8a2	225	1.48506	1.38777e-88	0.10678	CN.gaba	GABAergic cerebellar nuclei labeled by Sox14
chr5	5573799	5576203	1	Gm8773	20	1.74445	1.47472e-88	0.193688	CN.gaba	GABAergic cerebellar nuclei labeled by Sox14
chr6	87980883	87984180	1	Gm5577	631	1.48607	3.61548e-88	0.0685796	CN.gaba	GABAergic cerebellar nuclei labeled by Sox14
chr13	93637758	93616891	2	Bhmt	699	3.33999	7.59128e-88	0.0334475	CN.gaba	GABAergic cerebellar nuclei labeled by Sox14
chr13	67061170	67038594	2	Zfp712	556	1.85612	1.59906e-87	0.0463252	CN.gaba	GABAergic cerebellar nuclei labeled by Sox14
chr6	121131022	120931546	2	Mical3	860	1.36753	1.78058e-87	0.479019	CN.gaba	GABAergic cerebellar nuclei labeled by Sox14
chr1	91459328	91415982	2	Per2	536	1.67396	2.27269e-87	0.0308646	CN.gaba	GABAergic cerebellar nuclei labeled by Sox14
chr13	72628797	72634196	1	Irx2	606	1.52917	2.31176e-87	1.70019	CN.gaba	GABAergic cerebellar nuclei labeled by Sox14
chr5	136883107	136741764	2	Col26a1	1058	1.60902	4.08429e-87	0.213895	CN.gaba	GABAergic cerebellar nuclei labeled by Sox14
chr12	111574402	111572317	2	2810029C07Rik	654	2.79775	6.4404e-87	0.142709	CN.gaba	GABAergic cerebellar nuclei labeled by Sox14
chr16	37916496	38007530	1	Gpr156	374	2.01511	7.32044e-87	0.0534517	CN.gaba	GABAergic cerebellar nuclei labeled by Sox14
chr1	193273188	193272160	2	G0s2	1235	1.93984	8.80582e-87	0.100935	CN.gaba	GABAergic cerebellar nuclei labeled by Sox14
chr7	128418172	128373625	2	Rgs10	1772	1.61417	1.29168e-86	0.721725	CN.gaba	GABAergic cerebellar nuclei labeled by Sox14
chr8	72492614	72477995	2	Slc35e1	533	1.46034	1.58674e-86	0.134239	CN.gaba	GABAergic cerebellar nuclei labeled by Sox14
chr17	34039138	34066684	1	Col11a2	480	2.20845	1.70945e-86	0.0535883	CN.gaba	GABAergic cerebellar nuclei labeled by Sox14
chr8	40634792	40550159	2	Mtmr7	293	1.57154	2.08835e-86	0.208139	CN.gaba	GABAergic cerebellar nuclei labeled by Sox14
chr9	124312694	124291804	2	2010315B03Rik	1243	1.73682	2.51762e-86	0.113626	CN.gaba	GABAergic cerebellar nuclei labeled by Sox14
chr18	70141605	69979131	2	Rab27b	435	2.46132	3.39003e-86	0.077786	CN.gaba	GABAergic cerebellar nuclei labeled by Sox14
chr8	69808687	69821870	1	Gmip	428	1.32096	3.46648e-86	0.222503	CN.gaba	GABAergic cerebellar nuclei labeled by Sox14
chr5	109558993	109554709	2	Crlf2	702	1.41687	4.4555e-86	0.33326	CN.gaba	GABAergic cerebellar nuclei labeled by Sox14
chr6	122282833	122270596	2	Klrg1	870	3.06724	4.87225e-86	0.0362225	CN.gaba	GABAergic cerebellar nuclei labeled by Sox14
chr2	32451470	32414487	2	Slc25a25	316	1.34257	5.49995e-86	0.279327	CN.gaba	GABAergic cerebellar nuclei labeled by Sox14
chr2	158610758	158615747	1	Slc32a1	1571	1.32169	8.40377e-86	1.02091	CN.gaba	GABAergic cerebellar nuclei labeled by Sox14
chr13	18382044	18124960	2	Pou6f2	66	1.326	8.97558e-86	0.126937	CN.gaba	GABAergic cerebellar nuclei labeled by Sox14
chrX	162888462	162856843	2	Syap1	850	1.5149	1.10847e-85	0.189668	CN.gaba	GABAergic cerebellar nuclei labeled by Sox14
chr7	122021198	121986722	2	Gga2	1639	1.46242	1.14338e-85	0.391773	CN.gaba	GABAergic cerebellar nuclei labeled by Sox14
chr17	31295483	31350709	1	Slc37a1	405	1.71352	1.26039e-85	0.0719651	CN.gaba	GABAergic cerebellar nuclei labeled by Sox14
chr14	60086834	59647741	2	Atp8a2	506	1.50585	1.49193e-85	0.304587	CN.gaba	GABAergic cerebellar nuclei labeled by Sox14
chr19	6942450	6938070	2	Gpr137	157	1.27365	1.49193e-85	0.194044	CN.gaba	GABAergic cerebellar nuclei labeled by Sox14
chr6	134830199	134857883	1	Crebl2	1076	1.78599	2.91396e-85	0.045959	CN.gaba	GABAergic cerebellar nuclei labeled by Sox14
chr3	68869586	68872163	1	1110032F04Rik	275	1.74697	1.40793e-84	0.120835	CN.gaba	GABAergic cerebellar nuclei labeled by Sox14
chr9	112234841	112065091	2	Arpp21	1121	1.50322	1.4943e-84	0.253949	CN.gaba	GABAergic cerebellar nuclei labeled by Sox14
chr19	37207471	37021291	2	Cpeb3	482	1.72142	2.53819e-84	0.139124	CN.gaba	GABAergic cerebellar nuclei labeled by Sox14
chr2	120245335	120166412	2	Pla2g4e	1120	1.30763	5.25101e-84	0.0202348	CN.gaba	GABAergic cerebellar nuclei labeled by Sox14
chr12	69241832	69283961	1	Klhdc1	268	1.58135	5.94536e-84	0.0886712	CN.gaba	GABAergic cerebellar nuclei labeled by Sox14
chr15	58141366	58158654	1	Wdyhv1	205	1.27243	8.35e-84	0.135581	CN.gaba	GABAergic cerebellar nuclei labeled by Sox14
chr9	21075496	21062393	2	Zglp1	137	3.10183	8.60929e-84	0.0361234	CN.gaba	GABAergic cerebellar nuclei labeled by Sox14
chr5	106925890	106840197	2	Hfm1	656	2.45413	1.10829e-83	0.0547681	CN.gaba	GABAergic cerebellar nuclei labeled by Sox14
chr7	119523482	119486587	2	Pdilt	1602	2.84973	1.17643e-83	0.0356209	CN.gaba	GABAergic cerebellar nuclei labeled by Sox14
chr4	53159895	53030789	2	Abca1	295	1.4639	1.22321e-83	0.107603	CN.gaba	GABAergic cerebellar nuclei labeled by Sox14
chr5	135974476	135960223	2	Ssc4d	1044	1.30726	1.30931e-83	0.00997036	CN.gaba	GABAergic cerebellar nuclei labeled by Sox14
chr14	118706219	118482692	2	Abcc4	757	1.49675	1.3839e-83	0.0268653	CN.gaba	GABAergic cerebellar nuclei labeled by Sox14
chr2	119972699	120027403	1	Mapkbp1	1115	1.63263	9.5681e-83	0.133881	CN.gaba	GABAergic cerebellar nuclei labeled by Sox14
chrX	38252481	38196573	2	Tmem255a	227	1.41743	1.23121e-82	0.234057	CN.gaba	GABAergic cerebellar nuclei labeled by Sox14
chr13	108158738	108194981	1	Ercc8	805	1.45319	2.13647e-82	0.305131	CN.gaba	GABAergic cerebellar nuclei labeled by Sox14
chr4	134396320	134427412	1	Pafah2	975	1.8549	6.19286e-82	0.0631105	CN.gaba	GABAergic cerebellar nuclei labeled by Sox14
chr5	135078266	135072900	2	Vps37d	1023	1.27949	7.59362e-82	0.49074	CN.gaba	GABAergic cerebellar nuclei labeled by Sox14
chr16	20733127	20742384	1	Chrd	211	1.60996	8.06436e-82	0.0695523	CN.gaba	GABAergic cerebellar nuclei labeled by Sox14
chr16	36041190	36042974	1	Wdr5b	343	1.53706	8.85255e-82	0.118884	CN.gaba	GABAergic cerebellar nuclei labeled by Sox14
chrX	152769486	152609509	2	Shroom2	795	1.7498	1.24744e-81	0.260473	CN.gaba	GABAergic cerebellar nuclei labeled by Sox14
chr7	38227994	38220654	2	Plekhf1	708	3.15946	1.76219e-81	0.0293329	CN.gaba	GABAergic cerebellar nuclei labeled by Sox14
chr8	125910450	125947439	1	Map3k21	1059	3.23457	2.352e-81	0.0331696	CN.gaba	GABAergic cerebellar nuclei labeled by Sox14
chr11	103133339	103139908	1	Hexim2	1351	1.4906	3.50781e-81	0.126469	CN.gaba	GABAergic cerebellar nuclei labeled by Sox14
chr3	37724360	37714190	2	Gm5148	147	3.09695	5.52163e-81	0.032775	CN.gaba	GABAergic cerebellar nuclei labeled by Sox14
chr4	45799022	45804608	1	Aldh1b1	241	1.46337	1.34013e-80	0.0971865	CN.gaba	GABAergic cerebellar nuclei labeled by Sox14
chr9	20976793	20965952	2	S1pr2	132	1.5727	1.51025e-80	0.0587462	CN.gaba	GABAergic cerebellar nuclei labeled by Sox14
chr6	147032537	147033518	1	Rep15	1177	2.31455	1.7774e-80	0.0415494	CN.gaba	GABAergic cerebellar nuclei labeled by Sox14
chr2	181319724	181356616	1	Rtel1	1822	1.60016	1.80852e-80	0.0864749	CN.gaba	GABAergic cerebellar nuclei labeled by Sox14
chr7	3289038	3299349	1	Myadm	4	1.38236	1.82615e-80	0.108659	CN.gaba	GABAergic cerebellar nuclei labeled by Sox14
chr2	164486140	164493323	1	Dbndd2	1631	1.32499	2.09298e-80	0.107979	CN.gaba	GABAergic cerebellar nuclei labeled by Sox14
chr7	27337612	27305141	2	Ltbp4	500	1.81173	3.5239e-80	0.0856759	CN.gaba	GABAergic cerebellar nuclei labeled by Sox14
chr15	98708227	98723336	1	Ccdc65	652	1.88383	3.79816e-80	0.0722965	CN.gaba	GABAergic cerebellar nuclei labeled by Sox14
chr5	32854230	32789207	2	Prr14l	219	1.27505	3.93216e-80	0.09276	CN.gaba	GABAergic cerebellar nuclei labeled by Sox14
chr11	106272972	106263171	2	Smarcd2	1396	1.45769	4.89348e-80	0.0982175	CN.gaba	GABAergic cerebellar nuclei labeled by Sox14
chr11	101155884	101161787	1	Tubg2	1275	1.26185	5.95738e-80	0.188247	CN.gaba	GABAergic cerebellar nuclei labeled by Sox14
chr12	11436649	11325245	2	Vsnl1	53	1.44061	6.27205e-80	0.108303	CN.gaba	GABAergic cerebellar nuclei labeled by Sox14
chr7	29304005	29317586	1	Dpf1	574	1.28927	7.17411e-80	0.896726	CN.gaba	GABAergic cerebellar nuclei labeled by Sox14
chr8	109565986	109574051	1	Txnl4b	863	1.6837	7.54805e-80	0.0890819	CN.gaba	GABAergic cerebellar nuclei labeled by Sox14
chr12	101082451	101088927	1	D130020L05Rik	529	1.50613	7.70768e-80	0.130404	CN.gaba	GABAergic cerebellar nuclei labeled by Sox14
chr2	164960846	164999731	1	Slc12a5	1662	1.4019	7.82521e-80	0.17045	CN.gaba	GABAergic cerebellar nuclei labeled by Sox14
chr6	124464784	124430756	2	Clstn3	906	1.30206	1.06501e-79	0.303806	CN.gaba	GABAergic cerebellar nuclei labeled by Sox14
chr9	107340640	107349683	1	6430571L13Rik	998	1.58525	1.64267e-79	0.0952634	CN.gaba	GABAergic cerebellar nuclei labeled by Sox14
chr7	19083849	19093821	1	Dmpk	287	1.92909	3.73353e-79	0.104006	CN.gaba	GABAergic cerebellar nuclei labeled by Sox14
chrX	36817200	36814768	2	Mdrl	179	1.34407	3.73828e-79	0.0248958	CN.gaba	GABAergic cerebellar nuclei labeled by Sox14
chr6	28831747	28828126	2	Lrrc4	105	1.25857	5.54114e-79	0.116677	CN.gaba	GABAergic cerebellar nuclei labeled by Sox14
chr6	121183667	121198837	1	Pex26	861	1.27414	7.88298e-79	0.0926306	CN.gaba	GABAergic cerebellar nuclei labeled by Sox14
chrX	61709616	61710950	1	Ldoc1	331	1.93583	9.24561e-79	0.0504292	CN.gaba	GABAergic cerebellar nuclei labeled by Sox14
chr18	31931507	31958619	1	Lims2	109	2.74267	2.8541e-78	0.0322866	CN.gaba	GABAergic cerebellar nuclei labeled by Sox14
chr3	94786515	94760069	2	Cgn	552	2.01275	3.24367e-78	0.0640736	CN.gaba	GABAergic cerebellar nuclei labeled by Sox14
chr2	121413792	121392631	2	Catsper2	1148	1.58793	5.66996e-78	0.0585856	CN.gaba	GABAergic cerebellar nuclei labeled by Sox14
chr7	133776891	133881532	1	Fank1	1821	1.35177	8.22124e-78	0.0303616	CN.gaba	GABAergic cerebellar nuclei labeled by Sox14
chr11	46054502	46147347	1	Adam19	248	1.38949	1.15171e-77	0.0855082	CN.gaba	GABAergic cerebellar nuclei labeled by Sox14
chrX	104482782	104506262	1	Uprt	580	2.02062	1.50447e-77	0.0396992	CN.gaba	GABAergic cerebellar nuclei labeled by Sox14
chr10	26079052	25991186	2	Tmem200a	141	1.30243	2.67561e-77	0.228265	CN.gaba	GABAergic cerebellar nuclei labeled by Sox14
chr5	110544355	110621383	1	Galnt9	718	1.41399	2.95559e-77	0.205887	CN.gaba	GABAergic cerebellar nuclei labeled by Sox14
chr3	108200834	108195771	2	Cyb561d1	771	1.62139	3.0148e-77	0.0516644	CN.gaba	GABAergic cerebellar nuclei labeled by Sox14
chr5	24364819	24384474	1	Nos3	106	2.08503	8.0794e-77	0.110617	CN.gaba	GABAergic cerebellar nuclei labeled by Sox14
chr4	154636873	154316125	2	Prdm16	1276	2.92138	1.83733e-76	0.0927555	CN.gaba	GABAergic cerebellar nuclei labeled by Sox14
chr11	98053462	98036624	2	Stac2	1140	1.60163	2.23687e-76	0.0355221	CN.gaba	GABAergic cerebellar nuclei labeled by Sox14
chr9	10904775	9660891	2	Cntn5	38	1.28631	2.444e-76	0.38402	CN.gaba	GABAergic cerebellar nuclei labeled by Sox14
chr11	73019008	73042073	1	Camkk1	723	1.50539	2.84229e-76	0.0610882	CN.gaba	GABAergic cerebellar nuclei labeled by Sox14
chr10	5922400	5825663	2	Rgs17	18	1.37221	4.53767e-76	0.543344	CN.gaba	GABAergic cerebellar nuclei labeled by Sox14
chr10	79614025	79606854	2	C2cd4c	499	1.6147	1.66505e-75	0.0371405	CN.gaba	GABAergic cerebellar nuclei labeled by Sox14
chr8	71597646	71608149	1	Fam129c	507	1.36528	2.22217e-75	0.0476661	CN.gaba	GABAergic cerebellar nuclei labeled by Sox14
chr2	22622327	22693877	1	Gad2	100	1.35288	2.72009e-75	1.67292	CN.gaba	GABAergic cerebellar nuclei labeled by Sox14
chr8	92855350	92919279	1	Lpcat2	686	1.50794	3.11864e-75	0.020057	CN.gaba	GABAergic cerebellar nuclei labeled by Sox14
chr17	35994504	36038174	1	A930015D03Rik	590	1.4249	5.50525e-75	0.221603	CN.gaba	GABAergic cerebellar nuclei labeled by Sox14
chr5	146845071	146847726	1	Rasl11a	1241	1.75054	8.14955e-75	0.0715385	CN.gaba	GABAergic cerebellar nuclei labeled by Sox14
chr11	67052670	67067440	1	Sco1	560	1.55289	8.99802e-75	0.140973	CN.gaba	GABAergic cerebellar nuclei labeled by Sox14
chr18	5334439	5210031	2	Zfp438	12	1.7989	1.23654e-74	0.0838758	CN.gaba	GABAergic cerebellar nuclei labeled by Sox14
chr14	70636048	70602184	2	Dmtn	631	1.42787	1.52576e-74	0.208378	CN.gaba	GABAergic cerebellar nuclei labeled by Sox14
chr8	99416471	99024471	2	Cdh8	749	1.6142	1.6742e-74	0.318247	CN.gaba	GABAergic cerebellar nuclei labeled by Sox14
chr1	134332928	134296783	2	Ppfia4	746	1.46004	1.75509e-74	0.0757291	CN.gaba	GABAergic cerebellar nuclei labeled by Sox14
chr3	9833679	9687479	2	Pag1	19	1.42502	2.2132e-74	0.214339	CN.gaba	GABAergic cerebellar nuclei labeled by Sox14
chr12	113156421	113165458	1	Tedc1	690	1.8533	2.95693e-74	0.056716	CN.gaba	GABAergic cerebellar nuclei labeled by Sox14
chr11	106008203	106034064	1	Kcnh6	1386	2.45878	4.47844e-74	0.0305908	CN.gaba	GABAergic cerebellar nuclei labeled by Sox14
chr11	28584324	28385684	2	Ccdc85a	156	1.71214	7.29102e-74	0.213506	CN.gaba	GABAergic cerebellar nuclei labeled by Sox14
chr4	53779705	53786885	1	Tal2	301	3.04691	9.46349e-74	0.0184629	CN.gaba	GABAergic cerebellar nuclei labeled by Sox14
chr17	57062201	57065918	1	Crb3	888	1.90728	1.8192e-73	0.0379911	CN.gaba	GABAergic cerebellar nuclei labeled by Sox14
chr4	43668971	43692668	1	Tmem8b	208	1.25709	2.10263e-73	0.190089	CN.gaba	GABAergic cerebellar nuclei labeled by Sox14
chr19	4099998	4113965	1	Pitpnm1	28	1.42782	2.18134e-73	0.151736	CN.gaba	GABAergic cerebellar nuclei labeled by Sox14
chr11	95723586	95726773	1	B130006D01Rik	1076	2.19761	5.55926e-73	0.0526834	CN.gaba	GABAergic cerebellar nuclei labeled by Sox14
chr17	25188400	25234443	1	Unkl	266	1.57942	7.03203e-73	0.0905136	CN.gaba	GABAergic cerebellar nuclei labeled by Sox14
chr7	109083331	109034319	2	Ric3	1523	1.46107	7.0837e-73	0.267162	CN.gaba	GABAergic cerebellar nuclei labeled by Sox14
chr16	43926808	43861407	2	Qtrt2	398	1.56391	7.66697e-73	0.07241	CN.gaba	GABAergic cerebellar nuclei labeled by Sox14
chr4	150087503	150105927	1	Gpr157	1226	2.42103	7.84253e-73	0.0332112	CN.gaba	GABAergic cerebellar nuclei labeled by Sox14
chr2	32741016	32732620	2	6330409D20Rik	328	1.67305	1.29274e-72	0.0743701	CN.gaba	GABAergic cerebellar nuclei labeled by Sox14
chr9	35570284	35690318	1	Pate2	244	1.88544	1.31927e-72	0.0399744	CN.gaba	GABAergic cerebellar nuclei labeled by Sox14
chr13	72628564	72623466	2	Gm20554	605	1.41	2.09551e-72	0.0700264	CN.gaba	GABAergic cerebellar nuclei labeled by Sox14
chr11	82388900	82446361	1	Tmem132e	903	1.77092	2.82543e-72	0.0522501	CN.gaba	GABAergic cerebellar nuclei labeled by Sox14
chr8	119862305	119876989	1	Klhl36	956	1.58917	6.65077e-72	0.145738	CN.gaba	GABAergic cerebellar nuclei labeled by Sox14
chr17	33289544	33304689	1	Zfp955b	447	1.3356	9.71068e-72	0.0314898	CN.gaba	GABAergic cerebellar nuclei labeled by Sox14
chr8	119778416	119760587	2	Tldc1	954	2.56592	1.36184e-71	0.0766735	CN.gaba	GABAergic cerebellar nuclei labeled by Sox14
chr11	87358994	87226906	2	Ppm1e	986	1.26357	1.51946e-71	0.185947	CN.gaba	GABAergic cerebellar nuclei labeled by Sox14
chr3	95282076	95253674	2	Prune1	573	1.28963	3.35482e-71	0.110703	CN.gaba	GABAergic cerebellar nuclei labeled by Sox14
chr6	105677581	105672338	2	Gm15631	735	1.80544	3.89983e-71	0.0208439	CN.gaba	GABAergic cerebellar nuclei labeled by Sox14
chr11	60777525	60788287	1	Smcr8	496	1.33499	5.21078e-71	0.0725034	CN.gaba	GABAergic cerebellar nuclei labeled by Sox14
chr17	27909306	28062779	1	Anks1	347	1.28613	5.37451e-71	0.147892	CN.gaba	GABAergic cerebellar nuclei labeled by Sox14
chr13	12106945	11553103	2	Ryr2	33	1.48123	5.48504e-71	0.0393608	CN.gaba	GABAergic cerebellar nuclei labeled by Sox14
chr4	86612022	86581284	2	Haus6	438	1.47406	1.24266e-70	0.114336	CN.gaba	GABAergic cerebellar nuclei labeled by Sox14
chr6	113501931	113493639	2	Prrt3	775	1.42831	1.30383e-70	0.048417	CN.gaba	GABAergic cerebellar nuclei labeled by Sox14
chr15	25414192	25452418	1	Gm5468	72	1.91337	4.24742e-70	0.096526	CN.gaba	GABAergic cerebellar nuclei labeled by Sox14
chr7	35396767	35392152	2	Faap24	693	1.34387	8.0557e-70	0.242895	CN.gaba	GABAergic cerebellar nuclei labeled by Sox14
chr3	84480439	84442196	2	Fhdc1	336	1.2799	8.40771e-70	0.040171	CN.gaba	GABAergic cerebellar nuclei labeled by Sox14
chr11	105944147	105933704	2	Cyb561	1382	1.71	1.03744e-69	0.12191	CN.gaba	GABAergic cerebellar nuclei labeled by Sox14
chr5	35575070	35556209	2	Trmt44	262	1.31738	1.1834e-69	0.0814347	CN.gaba	GABAergic cerebellar nuclei labeled by Sox14
chr17	68004108	67842706	2	Arhgap28	930	1.78156	4.80668e-69	0.0610166	CN.gaba	GABAergic cerebellar nuclei labeled by Sox14
chr17	87282814	87274886	2	4833418N02Rik	1035	1.31732	8.7237e-69	0.0937543	CN.gaba	GABAergic cerebellar nuclei labeled by Sox14
chr7	42642604	42609526	2	Zfp976	730	1.93737	1.01004e-68	0.0382604	CN.gaba	GABAergic cerebellar nuclei labeled by Sox14
chr11	75510094	75513168	1	Rilp	789	2.50085	1.95921e-68	0.0277484	CN.gaba	GABAergic cerebellar nuclei labeled by Sox14
chr8	91070057	91123844	1	Rbl2	677	1.77643	2.57879e-68	0.195805	CN.gaba	GABAergic cerebellar nuclei labeled by Sox14
chr16	18622403	18620319	2	Gp1bb	170	1.35529	6.0954e-68	0.100803	CN.gaba	GABAergic cerebellar nuclei labeled by Sox14
chr1	132417453	132466959	1	Dstyk	715	1.27079	8.51171e-68	0.083431	CN.gaba	GABAergic cerebellar nuclei labeled by Sox14
chr2	66634962	66480080	2	Scn9a	505	1.29938	1.04492e-67	0.259404	CN.gaba	GABAergic cerebellar nuclei labeled by Sox14
chr15	102296293	102324356	1	Espl1	763	1.47867	1.64816e-67	0.0767546	CN.gaba	GABAergic cerebellar nuclei labeled by Sox14
chr4	133498550	133491100	2	Trnp1	946	1.37459	4.02767e-67	0.0616888	CN.gaba	GABAergic cerebellar nuclei labeled by Sox14
chr8	105276447	105281939	1	Nol3	788	2.02535	5.42978e-67	0.156831	CN.gaba	GABAergic cerebellar nuclei labeled by Sox14
chr2	77816816	77410622	2	Zfp385b	601	1.94921	8.4254e-67	0.138178	CN.gaba	GABAergic cerebellar nuclei labeled by Sox14
chr16	97922633	97855209	2	C2cd2	672	1.25735	8.52938e-67	0.0563913	CN.gaba	GABAergic cerebellar nuclei labeled by Sox14
chr5	51567725	51454249	2	Ppargc1a	336	1.42144	8.71167e-67	0.152061	CN.gaba	GABAergic cerebellar nuclei labeled by Sox14
chr3	88461182	88435962	2	Sema4a	392	1.46755	1.82612e-66	0.155249	CN.gaba	GABAergic cerebellar nuclei labeled by Sox14
chr2	63184287	62702946	2	Kcnh7	493	1.25604	7.3796e-66	0.235368	CN.gaba	GABAergic cerebellar nuclei labeled by Sox14
chr19	34192270	34240328	1	Stambpl1	458	1.59728	8.12016e-66	0.0760768	CN.gaba	GABAergic cerebellar nuclei labeled by Sox14
chr9	50746521	50739691	2	2310030G06Rik	502	2.2664	9.44328e-66	0.0330018	CN.gaba	GABAergic cerebellar nuclei labeled by Sox14
chrX	136976874	136954988	2	Tmsb15l	708	1.39838	1.00551e-65	0.0688749	CN.gaba	GABAergic cerebellar nuclei labeled by Sox14
chr16	19760234	19772753	1	B3gnt5	187	1.30492	1.12808e-65	0.326874	CN.gaba	GABAergic cerebellar nuclei labeled by Sox14
chr6	38299259	38287394	2	Zc3hav1l	183	1.27628	1.51621e-65	0.149638	CN.gaba	GABAergic cerebellar nuclei labeled by Sox14
chr9	73039699	73014664	2	Pigb	756	1.35265	4.36883e-65	0.0375451	CN.gaba	GABAergic cerebellar nuclei labeled by Sox14
chr5	128953486	128757788	2	Rimbp2	969	1.7895	5.2508e-65	0.045537	CN.gaba	GABAergic cerebellar nuclei labeled by Sox14
chr11	100334407	100336997	1	Gast	1242	2.57765	1.21783e-64	0.0737094	CN.gaba	GABAergic cerebellar nuclei labeled by Sox14
chr14	16249808	16238659	2	Oxsm	54	1.56234	1.2417e-64	0.0471347	CN.gaba	GABAergic cerebellar nuclei labeled by Sox14
chr10	129682737	129681799	2	Olfr802	1021	2.77904	3.85484e-64	0.012041	CN.gaba	GABAergic cerebellar nuclei labeled by Sox14
chr2	155074497	155059310	2	Ahcy	1502	1.39182	4.49464e-64	0.0499935	CN.gaba	GABAergic cerebellar nuclei labeled by Sox14
chr15	80173721	80215519	1	Mgat3	439	1.35263	7.80194e-64	0.13539	CN.gaba	GABAergic cerebellar nuclei labeled by Sox14
chr7	28788969	28798965	1	Rinl	553	2.31594	8.67893e-64	0.0296592	CN.gaba	GABAergic cerebellar nuclei labeled by Sox14
chr18	67088298	67226792	1	Gnal	413	1.31044	1.12057e-63	0.199273	CN.gaba	GABAergic cerebellar nuclei labeled by Sox14
chr13	75089987	75132498	1	Pcsk1	637	1.53341	1.61813e-63	0.0341972	CN.gaba	GABAergic cerebellar nuclei labeled by Sox14
chrX	153723554	153741296	1	Nbdy	805	1.26673	2.76063e-63	0.34598	CN.gaba	GABAergic cerebellar nuclei labeled by Sox14
chr7	83745726	83643063	2	Il16	1112	4.91206	3.86054e-63	0.0611877	CN.gaba	GABAergic cerebellar nuclei labeled by Sox14
chr9	21248443	21242917	2	S1pr5	145	1.30733	5.44873e-63	0.0352163	CN.gaba	GABAergic cerebellar nuclei labeled by Sox14
chr7	43712567	43726758	1	Klk13	756	2.95531	8.91825e-63	0.0138727	CN.gaba	GABAergic cerebellar nuclei labeled by Sox14
chr3	102734770	102772310	1	Tspan2	684	1.35459	1.29103e-62	0.0459827	CN.gaba	GABAergic cerebellar nuclei labeled by Sox14
chr2	160880670	160906000	1	Lpin3	1582	2.70249	1.9437e-62	0.0113126	CN.gaba	GABAergic cerebellar nuclei labeled by Sox14
chr2	164779734	164777161	2	Tnnc2	1650	2.68119	2.50788e-62	0.0133591	CN.gaba	GABAergic cerebellar nuclei labeled by Sox14
chr19	10389090	10453181	1	Syt7	230	1.45426	5.30933e-62	0.295051	CN.gaba	GABAergic cerebellar nuclei labeled by Sox14
chr13	62558599	62516797	2	Zfp934	521	1.37663	2.48473e-61	0.0506562	CN.gaba	GABAergic cerebellar nuclei labeled by Sox14
chr1	155083264	155063523	2	Gm9530	863	4.42776	7.89254e-61	0.0469063	CN.gaba	GABAergic cerebellar nuclei labeled by Sox14
chr13	30660059	30711232	1	Dusp22	249	1.61598	9.33265e-61	0.115023	CN.gaba	GABAergic cerebellar nuclei labeled by Sox14
chr4	116807734	116819431	1	Mutyh	677	1.33302	1.0187e-60	0.0411363	CN.gaba	GABAergic cerebellar nuclei labeled by Sox14
chr5	104021796	103989765	2	Hsd17b11	630	1.26792	1.10485e-60	0.0662337	CN.gaba	GABAergic cerebellar nuclei labeled by Sox14
chr17	24169429	24163866	2	Atp6v0c	213	1.78783	1.10856e-60	0.0234639	CN.gaba	GABAergic cerebellar nuclei labeled by Sox14
chr4	123183504	123194699	1	Hpcal4	780	1.42568	1.17956e-60	0.0361024	CN.gaba	GABAergic cerebellar nuclei labeled by Sox14
chr7	57386871	56724242	2	Gabrg3	957	2.24441	1.30721e-60	0.0292803	CN.gaba	GABAergic cerebellar nuclei labeled by Sox14
chr17	30626936	30875264	1	Dnah8	394	1.66815	1.53983e-60	0.032272	CN.gaba	GABAergic cerebellar nuclei labeled by Sox14
chr10	78042287	78063622	1	Dnmt3l	468	3.64954	2.04303e-60	0.0237153	CN.gaba	GABAergic cerebellar nuclei labeled by Sox14
chrX	163549736	163513904	2	Grpr	853	3.05134	2.04303e-60	0.0149688	CN.gaba	GABAergic cerebellar nuclei labeled by Sox14
chr17	85028347	85064241	1	Slc3a1	1019	2.83947	2.88387e-60	0.013701	CN.gaba	GABAergic cerebellar nuclei labeled by Sox14
chr10	130497379	130471821	2	Vmn2r87	1052	4.76225	3.22504e-60	0.0547047	CN.gaba	GABAergic cerebellar nuclei labeled by Sox14
chr6	102464667	102163306	2	Cntn3	730	1.51989	7.87509e-60	0.048628	CN.gaba	GABAergic cerebellar nuclei labeled by Sox14
chr13	58102428	58004957	2	Klhl3	476	1.5004	1.44321e-59	0.0659394	CN.gaba	GABAergic cerebellar nuclei labeled by Sox14
chr13	93674436	93752823	1	Dmgdh	701	2.91953	2.17666e-59	0.0138211	CN.gaba	GABAergic cerebellar nuclei labeled by Sox14
chr10	60752782	60712072	2	Slc29a3	308	1.53499	2.41693e-59	0.081867	CN.gaba	GABAergic cerebellar nuclei labeled by Sox14
chr11	84819515	84813061	2	Mrm1	952	1.33409	2.67442e-59	0.0755939	CN.gaba	GABAergic cerebellar nuclei labeled by Sox14
chr11	34314822	34422640	1	Fam196b	211	1.34041	3.75349e-59	0.0527815	CN.gaba	GABAergic cerebellar nuclei labeled by Sox14
chr10	128270576	128292849	1	Stat2	949	1.38077	8.84488e-59	0.0966485	CN.gaba	GABAergic cerebellar nuclei labeled by Sox14
chr5	27841947	27855086	1	Htr5a	147	1.48331	9.27299e-59	0.0107666	CN.gaba	GABAergic cerebellar nuclei labeled by Sox14
chr19	5024006	5031972	1	Slc29a2	67	1.50854	1.41013e-58	0.0900983	CN.gaba	GABAergic cerebellar nuclei labeled by Sox14
chr11	120648337	120646031	2	Myadml2	1625	2.14035	1.59731e-58	0.0122368	CN.gaba	GABAergic cerebellar nuclei labeled by Sox14
chr4	100478867	100550145	1	Ube2u	521	3.76511	3.86296e-58	0.0296046	CN.gaba	GABAergic cerebellar nuclei labeled by Sox14
chr14	84476424	84451476	2	9630013A20Rik	702	2.62903	2.01573e-57	0.010649	CN.gaba	GABAergic cerebellar nuclei labeled by Sox14
chr5	76363777	76333495	2	Nmu	450	2.62903	2.01573e-57	0.010649	CN.gaba	GABAergic cerebellar nuclei labeled by Sox14
chr6	50596590	50573304	2	4921507P07Rik	336	1.57269	2.47033e-57	0.0589504	CN.gaba	GABAergic cerebellar nuclei labeled by Sox14
chr4	121039566	121055325	1	Col9a2	764	1.46805	3.21632e-57	0.0980482	CN.gaba	GABAergic cerebellar nuclei labeled by Sox14
chr1	135818598	135833341	1	Lad1	773	2.51945	4.85273e-57	0.0131484	CN.gaba	GABAergic cerebellar nuclei labeled by Sox14
chr12	76177259	76120419	2	Esr2	333	3.41856	7.34653e-57	0.028829	CN.gaba	GABAergic cerebellar nuclei labeled by Sox14
chr16	46155077	46152985	2	Gm4737	431	3.15807	8.30097e-57	0.0229207	CN.gaba	GABAergic cerebellar nuclei labeled by Sox14
chr8	92827297	92853421	1	Mmp2	685	1.38726	1.44004e-56	0.0270998	CN.gaba	GABAergic cerebellar nuclei labeled by Sox14
chr7	97332323	97350216	1	Kctd21	1190	1.62625	1.72346e-56	0.0724907	CN.gaba	GABAergic cerebellar nuclei labeled by Sox14
chr5	113310786	113243220	2	Sgsm1	752	1.61056	1.78749e-56	0.0791936	CN.gaba	GABAergic cerebellar nuclei labeled by Sox14
chr6	59024502	58933536	2	Fam13a	434	1.25207	3.35858e-56	0.138086	CN.gaba	GABAergic cerebellar nuclei labeled by Sox14
chr11	11898144	11814101	2	Ddc	95	2.65849	4.74036e-56	0.0451773	CN.gaba	GABAergic cerebellar nuclei labeled by Sox14
chr5	3596066	3637230	1	Pex1	5	1.55343	8.22859e-56	0.191176	CN.gaba	GABAergic cerebellar nuclei labeled by Sox14
chrX	152016295	152004584	2	Ribc1	787	1.43186	8.66389e-56	0.0515124	CN.gaba	GABAergic cerebellar nuclei labeled by Sox14
chr3	154597098	154576520	2	Tyw3	1019	1.34011	2.51556e-55	0.139288	CN.gaba	GABAergic cerebellar nuclei labeled by Sox14
chr6	29526625	29541869	1	Irf5	119	1.93816	8.10815e-55	0.0110297	CN.gaba	GABAergic cerebellar nuclei labeled by Sox14
chr11	69326258	69333041	1	Kcnab3	603	1.65791	8.99382e-55	0.0622228	CN.gaba	GABAergic cerebellar nuclei labeled by Sox14
chr17	48454901	48539714	1	Unc5cl	808	3.75352	9.45335e-55	0.0585973	CN.gaba	GABAergic cerebellar nuclei labeled by Sox14
chr19	56390038	56320041	2	Nrap	669	2.33163	1.68875e-54	0.0107107	CN.gaba	GABAergic cerebellar nuclei labeled by Sox14
chr3	96670131	96691034	1	Ankrd35	627	2.06717	2.03919e-54	0.0107311	CN.gaba	GABAergic cerebellar nuclei labeled by Sox14
chr15	81235499	81238964	1	Mchr1	451	1.38943	4.56328e-54	0.0234226	CN.gaba	GABAergic cerebellar nuclei labeled by Sox14
chrX	139871654	139821635	2	Morc4	726	1.39358	7.16092e-54	0.0510433	CN.gaba	GABAergic cerebellar nuclei labeled by Sox14
chr4	129189626	129150825	2	S100pbp	866	1.37217	1.12359e-53	0.13036	CN.gaba	GABAergic cerebellar nuclei labeled by Sox14
chr7	14562171	14561242	2	Vmn1r90	209	2.07404	1.81394e-53	0.0111123	CN.gaba	GABAergic cerebellar nuclei labeled by Sox14
chr3	54361107	54391041	1	Postn	194	3.81872	5.30896e-53	0.0457058	CN.gaba	GABAergic cerebellar nuclei labeled by Sox14
chr6	125215581	125242027	1	Vamp1	945	1.69989	5.69399e-53	0.0254781	CN.gaba	GABAergic cerebellar nuclei labeled by Sox14
chr10	79997615	80015572	1	Abca7	528	1.27878	5.84437e-53	0.0447341	CN.gaba	GABAergic cerebellar nuclei labeled by Sox14
chr4	145246870	145212368	2	Tnfrsf1b	1165	3.05249	8.89563e-53	0.0281076	CN.gaba	GABAergic cerebellar nuclei labeled by Sox14
chr4	142017898	142028995	1	4930455G09Rik	1122	3.77257	1.00363e-52	0.0323565	CN.gaba	GABAergic cerebellar nuclei labeled by Sox14
chr11	98400490	98388672	2	Pgap3	1149	1.37757	2.1241e-52	0.0437569	CN.gaba	GABAergic cerebellar nuclei labeled by Sox14
chr9	8134294	8076633	2	Cep126	31	1.39726	2.19864e-52	0.0553567	CN.gaba	GABAergic cerebellar nuclei labeled by Sox14
chr5	108675365	108669878	2	Slc26a1	688	2.70919	2.6685e-52	0.0711573	CN.gaba	GABAergic cerebellar nuclei labeled by Sox14
chr19	23687400	23721129	1	Ptar1	388	1.29259	3.34803e-52	0.0464032	CN.gaba	GABAergic cerebellar nuclei labeled by Sox14
chr4	62286429	62298412	1	Slc31a2	363	1.27079	4.09801e-52	0.0823622	CN.gaba	GABAergic cerebellar nuclei labeled by Sox14
chr7	29125151	29003340	2	Ryr1	562	1.31558	1.30138e-51	0.030996	CN.gaba	GABAergic cerebellar nuclei labeled by Sox14
chrX	119927196	119930165	1	Pabpc5	635	1.45092	1.41089e-51	0.0344591	CN.gaba	GABAergic cerebellar nuclei labeled by Sox14
chr12	4769295	4778808	1	Pfn4	20	1.25236	1.63382e-51	0.0540418	CN.gaba	GABAergic cerebellar nuclei labeled by Sox14
chr2	69647255	69667569	1	Bbs5	520	1.65291	2.61013e-51	0.127457	CN.gaba	GABAergic cerebellar nuclei labeled by Sox14
chr18	82406777	82392496	2	Galr1	493	3.87445	2.63452e-51	0.052925	CN.gaba	GABAergic cerebellar nuclei labeled by Sox14
chr2	151632593	151590549	2	Snph	1418	1.69147	3.37238e-51	0.10358	CN.gaba	GABAergic cerebellar nuclei labeled by Sox14
chr5	52619011	52607550	2	8030423F21Rik	342	2.11949	6.28169e-51	0.0123654	CN.gaba	GABAergic cerebellar nuclei labeled by Sox14
chr19	11819403	11775118	2	Stx3	280	1.43475	6.73668e-51	0.106868	CN.gaba	GABAergic cerebellar nuclei labeled by Sox14
chr10	26229707	26272172	1	Samd3	143	3.44192	7.57893e-51	0.0515711	CN.gaba	GABAergic cerebellar nuclei labeled by Sox14
[truncated: 25,669 more rows]
