# Supplementary material for: Integrated single-cell transcriptomic and epigenetic study of cell state transition and lineage commitment in embryonic mouse cerebellum
Source: Sci Adv. 2022 Apr 1;8(13):eabl9156. doi: 10.1126/sciadv.abl9156 (PMC10938588; doi:10.1126/sciadv.abl9156)
Supplement: Supplementary file 2 — Data S1 to S8 [file sciadv.abl9156_data_s1_to_s8.zip › sciadv.abl9156_data_s6.xlsx]

## Sheet: topGenes_CRE
	linkedGene	count	TF	Name
1	Zic5	101	Transcription_Factors	zinc finger protein of the cerebellum 5
2	Zic2	91	Transcription_Factors	zinc finger protein of the cerebellum 2
3	Rgma	78	nonTF	repulsive guidance molecule family member A
4	Qk	69	nonTF	quaking
5	Zfp36l1	68	nonTF	zinc finger protein 36, C3H type-like 1
6	Pax6	65	Transcription_Factors	paired box 6
7	Pcca	65	nonTF	propionyl-Coenzyme A carboxylase, alpha polypeptide
8	Clybl	64	nonTF	citrate lyase beta like
9	Hes5	61	Transcription_Factors	hairy and enhancer of split 5 (Drosophila)
10	Lhx1os	59	nonTF	LIM homeobox 1, opposite strand
11	Gm5089	58	nonTF	predicted gene 5089
12	Sox9	57	Transcription_Factors	SRY (sex determining region Y)-box 9
13	Lhx1	56	Transcription_Factors	LIM homeobox protein 1
14	Nes	56	nonTF	nestin
15	Sox2	56	Transcription_Factors	SRY (sex determining region Y)-box 2
16	Pax3	55	Transcription_Factors	paired box 3
17	Nfib	53	Transcription_Factors	nuclear factor I/B
18	Megf10	49	nonTF	multiple EGF-like-domains 10
19	Zfhx3	49	Transcription_Factors	zinc finger homeobox 3
20	Notch1	48	nonTF	notch 1
21	Zic4	48	Transcription_Factors	zinc finger protein of the cerebellum 4
22	Pea15a	47	nonTF	phosphoprotein enriched in astrocytes 15A
23	Cyp26b1	46	nonTF	cytochrome P450, family 26, subfamily b, polypeptide 1
24	Chd7	45	Transcription_Cofactors	chromodomain helicase DNA binding protein 7
25	Igsf21	45	nonTF	immunoglobulin superfamily, member 21
26	Insm1	45	Transcription_Factors	insulinoma-associated 1
27	Slc32a1	45	nonTF	solute carrier family 32 (GABA vesicular transporter), member 1
28	Atp1a2	44	nonTF	ATPase, Na+/K+ transporting, alpha 2 polypeptide
29	E130114P18Rik	44	nonTF	RIKEN cDNA E130114P18 gene
30	Mcm6	44	nonTF	minichromosome maintenance complex component 6
31	Nkd1	44	nonTF	naked cuticle 1 homolog (Drosophila)
32	Barhl1	43	Transcription_Factors	BarH-like 1 (Drosophila)
33	Nrn1	43	nonTF	neuritin 1
34	Rora	43	Transcription_Factors	RAR-related orphan receptor alpha
35	Sox1	43	Transcription_Factors	SRY (sex determining region Y)-box 1
36	Dars	42	nonTF	aspartyl-tRNA synthetase
37	Ebf2	42	Transcription_Factors	early B cell factor 2
38	Irx5	42	Transcription_Factors	Iroquois related homeobox 5 (Drosophila)
39	Phgdh	42	nonTF	3-phosphoglycerate dehydrogenase
40	Casz1	41	nonTF	castor zinc finger 1
41	Mir9-3hg	41	nonTF	Mir9-3 host gene
42	Prex1	41	nonTF	phosphatidylinositol-3,4,5-trisphosphate-dependent Rac exchange factor 1
43	Zic1	41	Transcription_Factors	zinc finger protein of the cerebellum 1
44	Celsr1	39	nonTF	cadherin, EGF LAG seven-pass G-type receptor 1
45	Cfap100	39	nonTF	cilia and flagella associated protein 100
46	Pmf1	39	Transcription_Cofactors	polyamine-modulated factor 1
47	Aldh1l1	38	nonTF	aldehyde dehydrogenase 1 family, member L1
48	Bcl11a	38	Transcription_Factors	B cell CLL/lymphoma 11A (zinc finger protein)
49	Fgfr1	38	nonTF	fibroblast growth factor receptor 1
50	Hes1	38	Transcription_Factors	hairy and enhancer of split 1 (Drosophila)
51	Lhx5	38	Transcription_Factors	LIM homeobox protein 5
52	Pgm5	38	nonTF	phosphoglucomutase 5
53	2610035D17Rik	37	nonTF	RIKEN cDNA 2610035D17 gene
54	Axin2	37	nonTF	axin 2
55	Ctso	37	nonTF	cathepsin O
56	Dnajc24	37	nonTF	DnaJ heat shock protein family (Hsp40) member C24
57	Egln3	37	nonTF	egl-9 family hypoxia-inducible factor 3
58	Epb41l5	37	nonTF	erythrocyte membrane protein band 4.1 like 5
59	Gse1	37	nonTF	genetic suppressor element 1, coiled-coil protein
60	Meis1	37	Transcription_Factors	Meis homeobox 1
61	Nfix	37	Transcription_Factors	nuclear factor I/X
62	Nhlh2	37	Transcription_Factors	nescient helix loop helix 2
63	A730056A06Rik	36	nonTF	RIKEN cDNA A730056A06 gene
64	A930019D19Rik	36	nonTF	RIKEN cDNA A930019D19 gene
65	Fgf15	36	nonTF	fibroblast growth factor 15
66	Klf15	36	Transcription_Factors	Kruppel-like factor 15
67	Pax2	36	Transcription_Factors	paired box 2
68	Slc1a3	36	nonTF	solute carrier family 1 (glial high affinity glutamate transporter), member 3
69	Zdhhc21	36	nonTF	zinc finger, DHHC domain containing 21
70	Dhrs3	35	nonTF	dehydrogenase/reductase (SDR family) member 3
71	Foxp2	35	Transcription_Factors	forkhead box P2
72	Lrig1	35	nonTF	leucine-rich repeats and immunoglobulin-like domains 1
73	Nfia	35	Transcription_Factors	nuclear factor I/A
74	Tgif1	35	Transcription_Factors	TGFB-induced factor homeobox 1
75	Actn1	34	nonTF	actinin, alpha 1
76	Cxcr4	34	nonTF	chemokine (C-X-C motif) receptor 4
77	Dcaf8	34	nonTF	DDB1 and CUL4 associated factor 8
78	Mfge8	34	nonTF	milk fat globule-EGF factor 8 protein
79	Notch2	34	nonTF	notch 2
80	Otx2	34	Transcription_Factors	orthodenticle homeobox 2
81	Robo3	34	nonTF	roundabout guidance receptor 3
82	Slc9a3r1	34	nonTF	solute carrier family 9 (sodium/hydrogen exchanger), member 3 regulator 1
83	Zic3	34	Transcription_Factors	zinc finger protein of the cerebellum 3
84	Boc	33	nonTF	biregional cell adhesion molecule-related/down-regulated by oncogenes (Cdon) binding protein
85	Ebf3	33	Transcription_Factors	early B cell factor 3
86	Gpc1	33	nonTF	glypican 1
87	Lfng	33	nonTF	LFNG O-fucosylpeptide 3-beta-N-acetylglucosaminyltransferase
88	Megf6	33	nonTF	multiple EGF-like-domains 6
89	Pbxip1	33	Transcription_Cofactors	pre B cell leukemia transcription factor interacting protein 1
90	Prelp	33	nonTF	proline arginine-rich end leucine-rich repeat
91	Scpep1	33	nonTF	serine carboxypeptidase 1
92	Smc4	33	nonTF	structural maintenance of chromosomes 4
93	Tcf7l2	33	Transcription_Factors	transcription factor 7 like 2, T cell specific, HMG box
94	Fzd10	32	nonTF	frizzled class receptor 10
95	Gas1	32	nonTF	growth arrest specific 1
96	Hmga2	32	Transcription_Factors	high mobility group AT-hook 2
97	Prdm16	32	Transcription_Factors	PR domain containing 16
98	Rcn1	32	nonTF	reticulocalbin 1
99	Reln	32	nonTF	reelin
100	Tacc1	32	nonTF	transforming, acidic coiled-coil containing protein 1
101	Vstm2l	32	nonTF	V-set and transmembrane domain containing 2-like
102	Zfp36l2	32	nonTF	zinc finger protein 36, C3H type-like 2
103	Lbx1	31	Transcription_Factors	ladybird homeobox homolog 1 (Drosophila)
104	Lipg	31	nonTF	lipase, endothelial
105	Metrn	31	nonTF	meteorin, glial cell differentiation regulator
106	Sox6	31	Transcription_Factors	SRY (sex determining region Y)-box 6
107	Ackr3	30	nonTF	atypical chemokine receptor 3
108	Bcl2l12	30	nonTF	BCL2-like 12 (proline rich)
109	Btbd17	30	nonTF	BTB (POZ) domain containing 17
110	Caskin2	30	nonTF	CASK-interacting protein 2
111	Cbarp	30	nonTF	calcium channel, voltage-dependent, beta subunit associated regulatory protein
112	Foxp1	30	Transcription_Factors	forkhead box P1
113	Lrp4	30	nonTF	low density lipoprotein receptor-related protein 4
114	Npl	30	nonTF	N-acetylneuraminate pyruvate lyase
115	Tagln2	30	nonTF	transgelin 2
116	Vcam1	30	nonTF	vascular cell adhesion molecule 1
117	2310015A10Rik	29	nonTF	RIKEN cDNA 2310015A10 gene
118	Acss1	29	nonTF	acyl-CoA synthetase short-chain family member 1
119	Ebf1	29	Transcription_Factors	early B cell factor 1
120	Elp4	29	nonTF	elongator acetyltransferase complex subunit 4
121	Eno1	29	Transcription_Cofactors	enolase 1, alpha non-neuron
122	Gstm1	29	nonTF	glutathione S-transferase, mu 1
123	Id2	29	Transcription_Factors	inhibitor of DNA binding 2
124	Kank1	29	nonTF	KN motif and ankyrin repeat domains 1
125	Mdga1	29	nonTF	MAM domain containing glycosylphosphatidylinositol anchor 1
126	Myl12a	29	nonTF	myosin, light chain 12A, regulatory, non-sarcomeric
127	Nckap5	29	nonTF	NCK-associated protein 5
128	Pld1	29	nonTF	phospholipase D1
129	Plpp3	29	nonTF	phospholipid phosphatase 3
130	Slc17a6	29	nonTF	solute carrier family 17 (sodium-dependent inorganic phosphate cotransporter), member 6
131	Sstr2	29	nonTF	somatostatin receptor 2
132	Vamp8	29	nonTF	vesicle-associated membrane protein 8
133	Abcd3	28	nonTF	ATP-binding cassette, sub-family D (ALD), member 3
134	Btbd11	28	nonTF	BTB (POZ) domain containing 11
135	Gli2	28	Transcription_Factors	GLI-Kruppel family member GLI2
136	Islr2	28	nonTF	immunoglobulin superfamily containing leucine-rich repeat 2
137	Lhx9	28	Transcription_Factors	LIM homeobox protein 9
138	Meis2	28	Transcription_Factors	Meis homeobox 2
139	Myo10	28	nonTF	myosin X
140	Neurod2	28	Transcription_Factors	neurogenic differentiation 2
141	Parva	28	nonTF	parvin, alpha
142	Prss23	28	nonTF	protease, serine 23
143	Pxdc1	28	nonTF	PX domain containing 1
144	Rfx4	28	Transcription_Factors	regulatory factor X, 4 (influences HLA class II expression)
145	Sipa1l1	28	nonTF	signal-induced proliferation-associated 1 like 1
146	Tcf7l1	28	Transcription_Factors	transcription factor 7 like 1 (T cell specific, HMG box)
147	Tead1	28	Transcription_Factors	TEA domain family member 1
148	Vps37b	28	nonTF	vacuolar protein sorting 37B
149	Zcchc24	28	nonTF	zinc finger, CCHC domain containing 24
150	Cks1b	27	nonTF	CDC28 protein kinase 1b
151	Cnn3	27	nonTF	calponin 3, acidic
152	Cyr61	27	nonTF	cysteine rich protein 61
153	Efnb1	27	nonTF	ephrin B1
154	Foxp4	27	Transcription_Factors	forkhead box P4
155	Fuz	27	nonTF	fuzzy planar cell polarity protein
156	Hist1h1e	27	nonTF	histone cluster 1, H1e
157	Igfbp5	27	nonTF	insulin-like growth factor binding protein 5
158	Kcnj10	27	nonTF	potassium inwardly-rectifying channel, subfamily J, member 10
159	Mfap2	27	nonTF	microfibrillar-associated protein 2
160	Nap1l1	27	nonTF	nucleosome assembly protein 1-like 1
161	Nedd9	27	nonTF	neural precursor cell expressed, developmentally down-regulated gene 9
162	Siva1	27	nonTF	SIVA1, apoptosis-inducing factor
163	Sox8	27	Transcription_Factors	SRY (sex determining region Y)-box 8
164	Thbs3	27	nonTF	thrombospondin 3
165	Tns3	27	nonTF	tensin 3
166	Trim62	27	nonTF	tripartite motif-containing 62
167	Usp2	27	nonTF	ubiquitin specific peptidase 2
168	Usp46	27	nonTF	ubiquitin specific peptidase 46
169	Atp1a1	26	nonTF	ATPase, Na+/K+ transporting, alpha 1 polypeptide
170	Ccnd1	26	nonTF	cyclin D1
171	Cdh22	26	nonTF	cadherin 22
172	Cdhr1	26	nonTF	cadherin-related family member 1
173	Fgf3	26	nonTF	fibroblast growth factor 3
174	Gad1	26	nonTF	glutamate decarboxylase 1
175	Galk1	26	nonTF	galactokinase 1
176	Gpsm2	26	nonTF	G-protein signalling modulator 2 (AGS3-like, C. elegans)
177	Gsg1l	26	nonTF	GSG1-like
178	Mfng	26	nonTF	MFNG O-fucosylpeptide 3-beta-N-acetylglucosaminyltransferase
179	Ncor2	26	Transcription_Factors	nuclear receptor co-repressor 2
180	Nefm	26	nonTF	neurofilament, medium polypeptide
181	Neurod1	26	Transcription_Factors	neurogenic differentiation 1
182	Phc2	26	nonTF	polyhomeotic-like 2 (Drosophila)
183	Serpinh1	26	nonTF	serine (or cysteine) peptidase inhibitor, clade H, member 1
184	Skor2	26	Transcription_Cofactors	SKI family transcriptional corepressor 2
185	Srebf1	26	Transcription_Factors	sterol regulatory element binding transcription factor 1
186	Tfap2a	26	Transcription_Factors	transcription factor AP-2, alpha
187	Vstm2a	26	nonTF	V-set and transmembrane domain containing 2A
188	Adcyap1r1	25	nonTF	adenylate cyclase activating polypeptide 1 receptor 1
189	Bmpr1b	25	nonTF	bone morphogenetic protein receptor, type 1B
190	Cntnap4	25	nonTF	contactin associated protein-like 4
191	Ctdsp1	25	nonTF	CTD (carboxy-terminal domain, RNA polymerase II, polypeptide A) small phosphatase 1
192	Dtx4	25	nonTF	deltex 4, E3 ubiquitin ligase
193	Dusp5	25	nonTF	dual specificity phosphatase 5
194	Egfl6	25	nonTF	EGF-like-domain, multiple 6
195	Fubp3	25	nonTF	far upstream element (FUSE) binding protein 3
196	Gpm6b	25	nonTF	glycoprotein m6b
197	Kit	25	nonTF	KIT proto-oncogene receptor tyrosine kinase
198	Mphosph10	25	nonTF	M-phase phosphoprotein 10 (U3 small nucleolar ribonucleoprotein)
199	Nuak2	25	nonTF	NUAK family, SNF1-like kinase, 2
200	Paqr8	25	nonTF	progestin and adipoQ receptor family member VIII
201	Rpl12	25	nonTF	ribosomal protein L12
202	Sparc	25	nonTF	secreted acidic cysteine rich glycoprotein
203	Tipin	25	nonTF	timeless interacting protein
204	Tnc	25	nonTF	tenascin C
205	A930004D18Rik	24	nonTF	RIKEN cDNA A930004D18 gene
206	Antxr1	24	nonTF	anthrax toxin receptor 1
207	Cd82	24	nonTF	CD82 antigen
208	Chd1l	24	nonTF	chromodomain helicase DNA binding protein 1-like
209	Cntn2	24	nonTF	contactin 2
210	Cpxm1	24	nonTF	carboxypeptidase X 1 (M14 family)
211	Ednrb	24	nonTF	endothelin receptor type B
212	Eif4e3	24	nonTF	eukaryotic translation initiation factor 4E member 3
213	Fbln1	24	nonTF	fibulin 1
214	Fli1	24	Transcription_Factors	Friend leukemia integration 1
215	Gdf10	24	nonTF	growth differentiation factor 10
216	Id3	24	Transcription_Factors	inhibitor of DNA binding 3
217	Inhbb	24	nonTF	inhibin beta-B
218	Kbtbd11	24	nonTF	kelch repeat and BTB (POZ) domain containing 11
219	Kcnk5	24	nonTF	potassium channel, subfamily K, member 5
220	Man1c1	24	nonTF	mannosidase, alpha, class 1C, member 1
221	Nacc2	24	nonTF	nucleus accumbens associated 2, BEN and BTB (POZ) domain containing
222	Nek6	24	nonTF	NIMA (never in mitosis gene a)-related expressed kinase 6
223	Psrc1	24	nonTF	proline/serine-rich coiled-coil 1
224	Ptn	24	nonTF	pleiotrophin
225	Smim15	24	nonTF	small integral membrane protein 15
226	Sox21	24	Transcription_Factors	SRY (sex determining region Y)-box 21
227	Spice1	24	nonTF	spindle and centriole associated protein 1
228	Tead2	24	Transcription_Factors	TEA domain family member 2
229	Tfap2b	24	Transcription_Factors	transcription factor AP-2 beta
230	Tst	24	nonTF	thiosulfate sulfurtransferase, mitochondrial
231	Atp1a3	23	nonTF	ATPase, Na+/K+ transporting, alpha 3 polypeptide
232	Birc5	23	nonTF	baculoviral IAP repeat-containing 5
233	Cplx2	23	nonTF	complexin 2
234	Creb5	23	Transcription_Factors	cAMP responsive element binding protein 5
235	Ddah1	23	nonTF	dimethylarginine dimethylaminohydrolase 1
236	Dennd2a	23	nonTF	DENN/MADD domain containing 2A
237	Dtx1	23	Transcription_Cofactors	deltex 1, E3 ubiquitin ligase
238	Ets1	23	Transcription_Factors	E26 avian leukemia oncogene 1, 5' domain
239	Fam57b	23	nonTF	family with sequence similarity 57, member B
240	Fndc3b	23	nonTF	fibronectin type III domain containing 3B
241	Foxb1	23	Transcription_Factors	forkhead box B1
242	Gli3	23	Transcription_Factors	GLI-Kruppel family member GLI3
243	Gucy1a1	23	NA	NA
244	Heg1	23	nonTF	heart development protein with EGF-like domains 1
245	Kcnj6	23	nonTF	potassium inwardly-rectifying channel, subfamily J, member 6
246	Nadk2	23	nonTF	NAD kinase 2, mitochondrial
247	Pcsk9	23	nonTF	proprotein convertase subtilisin/kexin type 9
248	Phlda1	23	nonTF	pleckstrin homology like domain, family A, member 1
249	Prdm13	23	Transcription_Factors	PR domain containing 13
250	Ptch1	23	nonTF	patched 1
251	Rab9	23	nonTF	RAB9, member RAS oncogene family
252	Sfr1	23	nonTF	SWI5 dependent recombination repair 1
253	Shroom3	23	nonTF	shroom family member 3
254	Slc22a15	23	nonTF	solute carrier family 22 (organic anion/cation transporter), member 15
255	Stmn3	23	nonTF	stathmin-like 3
256	Trpc4	23	nonTF	transient receptor potential cation channel, subfamily C, member 4
257	Tspan9	23	nonTF	tetraspanin 9
258	Acaa2	22	nonTF	acetyl-Coenzyme A acyltransferase 2 (mitochondrial 3-oxoacyl-Coenzyme A thiolase)
259	Btg2	22	nonTF	B cell translocation gene 2, anti-proliferative
260	Car11	22	nonTF	carbonic anhydrase 11
261	Cdc42ep1	22	nonTF	CDC42 effector protein (Rho GTPase binding) 1
262	Cdc42ep4	22	nonTF	CDC42 effector protein (Rho GTPase binding) 4
263	Cdk2ap1	22	nonTF	CDK2 (cyclin-dependent kinase 2)-associated protein 1
264	Cks2	22	nonTF	CDC28 protein kinase regulatory subunit 2
265	Col18a1	22	nonTF	collagen, type XVIII, alpha 1
266	Daam2	22	nonTF	dishevelled associated activator of morphogenesis 2
267	Dkk3	22	nonTF	dickkopf WNT signaling pathway inhibitor 3
268	Eng	22	nonTF	endoglin
269	Ephb1	22	nonTF	Eph receptor B1
270	Fat1	22	nonTF	FAT atypical cadherin 1
271	Gamt	22	nonTF	guanidinoacetate methyltransferase
272	Gnai2	22	nonTF	guanine nucleotide binding protein (G protein), alpha inhibiting 2
273	Grrp1	22	nonTF	glycine/arginine rich protein 1
274	Gsta4	22	nonTF	glutathione S-transferase, alpha 4
275	Irx3	22	Transcription_Factors	Iroquois related homeobox 3
276	Maml2	22	nonTF	mastermind like 2 (Drosophila)
277	Mdk	22	nonTF	midkine
278	Mfap4	22	nonTF	microfibrillar-associated protein 4
279	Nacc1	22	nonTF	nucleus accumbens associated 1, BEN and BTB (POZ) domain containing
280	Nav2	22	nonTF	neuron navigator 2
281	Nrarp	22	nonTF	Notch-regulated ankyrin repeat protein
282	Pacsin3	22	nonTF	protein kinase C and casein kinase substrate in neurons 3
283	Pex11a	22	nonTF	peroxisomal biogenesis factor 11 alpha
284	Plekha7	22	nonTF	pleckstrin homology domain containing, family A member 7
285	Ptpn13	22	nonTF	protein tyrosine phosphatase, non-receptor type 13
286	Rest	22	Transcription_Factors	RE1-silencing transcription factor
287	Rnf26	22	nonTF	ring finger protein 26
288	Sparcl1	22	nonTF	SPARC-like 1
289	Surf4	22	nonTF	surfeit gene 4
290	Tgif2	22	Transcription_Factors	TGFB-induced factor homeobox 2
291	Tmem132d	22	nonTF	transmembrane protein 132D
292	Tsen15	22	nonTF	tRNA splicing endonuclease subunit 15
293	Vim	22	nonTF	vimentin
294	2700069I18Rik	21	nonTF	RIKEN cDNA 2700069I18 gene
295	A930011G23Rik	21	NA	NA
296	Acsf2	21	nonTF	acyl-CoA synthetase family member 2
297	Adarb1	21	nonTF	adenosine deaminase, RNA-specific, B1
298	C1qtnf6	21	nonTF	C1q and tumor necrosis factor related protein 6
299	Cbln1	21	nonTF	cerebellin 1 precursor protein
300	Ccnd2	21	nonTF	cyclin D2
301	Ccnd3	21	nonTF	cyclin D3
302	Cd44	21	nonTF	CD44 antigen
303	Cirbp	21	nonTF	cold inducible RNA binding protein
304	Dbi	21	nonTF	diazepam binding inhibitor
305	Dhrs4	21	nonTF	dehydrogenase/reductase (SDR family) member 4
306	Diras1	21	nonTF	DIRAS family, GTP-binding RAS-like 1
307	Dnm1	21	nonTF	dynamin 1
308	Dpf1	21	nonTF	D4, zinc and double PHD fingers family 1
309	Eef1d	21	nonTF	eukaryotic translation elongation factor 1 delta (guanine nucleotide exchange protein)
310	Fanci	21	nonTF	Fanconi anemia, complementation group I
311	Fgfr2	21	nonTF	fibroblast growth factor receptor 2
312	Foxj1	21	Transcription_Factors	forkhead box J1
313	G630016G05Rik	21	nonTF	RIKEN cDNA G630016G05 gene
314	Gins2	21	nonTF	GINS complex subunit 2 (Psf2 homolog)
315	Glul	21	nonTF	glutamate-ammonia ligase (glutamine synthetase)
316	Igsf8	21	nonTF	immunoglobulin superfamily, member 8
317	Klf3	21	Transcription_Factors	Kruppel-like factor 3 (basic)
318	Lmx1a	21	Transcription_Factors	LIM homeobox transcription factor 1 alpha
319	Lsm6	21	nonTF	LSM6 homolog, U6 small nuclear RNA and mRNA degradation associated
320	Med25	21	Transcription_Cofactors	mediator complex subunit 25
321	Neurod6	21	Transcription_Factors	neurogenic differentiation 6
322	Nrxn2	21	nonTF	neurexin II
323	Ntn1	21	nonTF	netrin 1
324	Nxph4	21	nonTF	neurexophilin 4
325	Pacrg	21	nonTF	PARK2 co-regulated
326	Pafah1b3	21	nonTF	platelet-activating factor acetylhydrolase, isoform 1b, subunit 3
327	Pcsk6	21	nonTF	proprotein convertase subtilisin/kexin type 6
328	Ptf1a	21	Transcription_Factors	pancreas specific transcription factor, 1a
329	Ranbp1	21	nonTF	RAN binding protein 1
330	Rcn3	21	nonTF	reticulocalbin 3, EF-hand calcium binding domain
331	Rlbp1	21	nonTF	retinaldehyde binding protein 1
332	Rxrg	21	Transcription_Factors	retinoid X receptor gamma
333	S1pr1	21	nonTF	sphingosine-1-phosphate receptor 1
334	Skp2	21	nonTF	S-phase kinase-associated protein 2 (p45)
335	Smad3	21	Transcription_Factors	SMAD family member 3
336	St5	21	nonTF	suppression of tumorigenicity 5
337	Swt1	21	nonTF	SWT1 RNA endoribonuclease homolog (S. cerevisiae)
338	Syngr2	21	nonTF	synaptogyrin 2
339	Tmem59l	21	nonTF	transmembrane protein 59-like
340	Ube2c	21	nonTF	ubiquitin-conjugating enzyme E2C
341	Vav3	21	nonTF	vav 3 oncogene
342	Wnt7b	21	nonTF	wingless-type MMTV integration site family, member 7B
343	Zwilch	21	nonTF	zwilch kinetochore protein
344	1110032F04Rik	20	nonTF	RIKEN cDNA 1110032F04 gene
345	2810006K23Rik	20	nonTF	RIKEN cDNA 2810006K23 gene
346	5930412G12Rik	20	nonTF	RIKEN cDNA 5930412G12 gene
347	Abcb9	20	nonTF	ATP-binding cassette, sub-family B (MDR/TAP), member 9
348	Bcar3	20	nonTF	breast cancer anti-estrogen resistance 3
349	C130021I20Rik	20	nonTF	Riken cDNA C130021I20 gene
350	Ccser2	20	nonTF	coiled-coil serine rich 2
351	Cd9	20	nonTF	CD9 antigen
352	Cdon	20	nonTF	cell adhesion molecule-related/down-regulated by oncogenes
353	Cnbp	20	nonTF	cellular nucleic acid binding protein
354	E2f8	20	Transcription_Factors	E2F transcription factor 8
355	Efhd2	20	nonTF	EF hand domain containing 2
356	Egfl7	20	nonTF	EGF-like domain 7
357	Etv5	20	Transcription_Factors	ets variant 5
358	Gm17455	20	nonTF	predicted gene, 17455
359	Hmbs	20	nonTF	hydroxymethylbilane synthase
360	Hopx	20	Transcription_Factors	HOP homeobox
361	Ier2	20	nonTF	immediate early response 2
362	Igsf11	20	nonTF	immunoglobulin superfamily, member 11
363	Jph4	20	nonTF	junctophilin 4
364	Kcnip1	20	nonTF	Kv channel-interacting protein 1
365	Kirrel2	20	nonTF	kin of IRRE like 2 (Drosophila)
366	Loxl1	20	nonTF	lysyl oxidase-like 1
367	Lpar6	20	nonTF	lysophosphatidic acid receptor 6
368	Lypd1	20	nonTF	Ly6/Plaur domain containing 1
369	Mt2	20	nonTF	metallothionein 2
370	Nefl	20	nonTF	neurofilament, light polypeptide
371	Pcdh12	20	nonTF	protocadherin 12
372	Pdlim3	20	nonTF	PDZ and LIM domain 3
373	Ppp2r2c	20	nonTF	protein phosphatase 2, regulatory subunit B, gamma
374	Rac2	20	nonTF	RAS-related C3 botulinum substrate 2
375	Ran	20	Transcription_Cofactors	RAN, member RAS oncogene family
376	Rasl11b	20	nonTF	RAS-like, family 11, member B
377	Rbpms2	20	nonTF	RNA binding protein with multiple splicing 2
378	Rpl7a	20	nonTF	ribosomal protein L7A
379	Rplp0	20	nonTF	ribosomal protein, large, P0
380	Ruvbl1	20	Chromatin_Remodeling_Factors	RuvB-like protein 1
381	Rxra	20	Transcription_Factors	retinoid X receptor alpha
382	Sema5b	20	nonTF	sema domain, seven thrombospondin repeats (type 1 and type 1-like), transmembrane domain (TM) and short cytoplasmic domain, (semaphorin) 5B
383	Snrpa1	20	nonTF	small nuclear ribonucleoprotein polypeptide A'
384	Sox13	20	Transcription_Factors	SRY (sex determining region Y)-box 13
385	Stk32a	20	nonTF	serine/threonine kinase 32A
386	Timp4	20	nonTF	tissue inhibitor of metalloproteinase 4
387	Tk1	20	nonTF	thymidine kinase 1
388	Tlx3	20	Transcription_Factors	T cell leukemia, homeobox 3
389	Zbtb18	20	Transcription_Factors	zinc finger and BTB domain containing 18
390	9530059O14Rik	19	nonTF	RIKEN cDNA 9530059O14 gene
391	Acot1	19	nonTF	acyl-CoA thioesterase 1
392	Adam9	19	nonTF	a disintegrin and metallopeptidase domain 9 (meltrin gamma)
393	Adgrv1	19	nonTF	adhesion G protein-coupled receptor V1
394	Arhgap31	19	nonTF	Rho GTPase activating protein 31
395	C1ql3	19	nonTF	C1q-like 3
396	Calu	19	nonTF	calumenin
397	Cbfa2t3	19	Transcription_Cofactors	core-binding factor, runt domain, alpha subunit 2, translocated to, 3 (human)
398	Ccnk	19	nonTF	cyclin K
399	Col4a2	19	nonTF	collagen, type IV, alpha 2
400	Dennd5a	19	nonTF	DENN/MADD domain containing 5A
401	E2f1	19	Transcription_Factors	E2F transcription factor 1
402	Eed	19	Chromatin_Remodeling_Factors	embryonic ectoderm development
403	Eef1a2	19	nonTF	eukaryotic translation elongation factor 1 alpha 2
404	Eomes	19	Transcription_Factors	eomesodermin
405	Glis3	19	Transcription_Factors	GLIS family zinc finger 3
406	Gprc5b	19	nonTF	G protein-coupled receptor, family C, group 5, member B
407	Grb10	19	nonTF	growth factor receptor bound protein 10
408	Hist1h2ap	19	nonTF	histone cluster 1, H2ap
409	Hs3st3a1	19	nonTF	heparan sulfate (glucosamine) 3-O-sulfotransferase 3A1
410	Immp1l	19	nonTF	IMP1 inner mitochondrial membrane peptidase-like (S. cerevisiae)
411	Kcnk9	19	nonTF	potassium channel, subfamily K, member 9
412	Kif7	19	nonTF	kinesin family member 7
413	Mrps28	19	nonTF	mitochondrial ribosomal protein S28
414	Nudt1	19	nonTF	nudix (nucleoside diphosphate linked moiety X)-type motif 1
415	Pcp4	19	nonTF	Purkinje cell protein 4
416	Pgpep1	19	nonTF	pyroglutamyl-peptidase I
417	Plin3	19	nonTF	perilipin 3
418	Rfx2	19	Transcription_Factors	regulatory factor X, 2 (influences HLA class II expression)
419	Rnf14	19	Transcription_Cofactors	ring finger protein 14
420	Rpl22	19	nonTF	ribosomal protein L22
421	Scrt2	19	Transcription_Factors	scratch family zinc finger 2
422	Scube2	19	nonTF	signal peptide, CUB domain, EGF-like 2
423	Skor1	19	Transcription_Cofactors	SKI family transcriptional corepressor 1
424	Smad6	19	Transcription_Factors	SMAD family member 6
425	Smad7	19	Transcription_Factors	SMAD family member 7
426	Smo	19	nonTF	smoothened, frizzled class receptor
427	Sp5	19	Transcription_Factors	trans-acting transcription factor 5
428	Spred1	19	nonTF	sprouty protein with EVH-1 domain 1, related sequence
429	Stk10	19	nonTF	serine/threonine kinase 10
430	Stxbp3	19	nonTF	syntaxin binding protein 3
431	Sypl	19	nonTF	synaptophysin-like protein
432	Syt5	19	nonTF	synaptotagmin V
433	Tardbp	19	nonTF	TAR DNA binding protein
434	Tcf3	19	Transcription_Factors	transcription factor 3
435	Trabd2b	19	nonTF	TraB domain containing 2B
436	Ttyh1	19	nonTF	tweety family member 1
437	Uncx	19	Transcription_Factors	UNC homeobox
438	Vps13d	19	nonTF	vacuolar protein sorting 13D
439	Wif1	19	nonTF	Wnt inhibitory factor 1
440	Xpr1	19	nonTF	xenotropic and polytropic retrovirus receptor 1
441	Zfhx4	19	Transcription_Factors	zinc finger homeodomain 4
442	Zfyve21	19	nonTF	zinc finger, FYVE domain containing 21
443	4921504E06Rik	18	nonTF	RIKEN cDNA 4921504E06 gene
444	Adgrl1	18	nonTF	adhesion G protein-coupled receptor L1
445	Ano1	18	nonTF	anoctamin 1, calcium activated chloride channel
446	Arhgap5	18	nonTF	Rho GTPase activating protein 5
447	Arl4a	18	nonTF	ADP-ribosylation factor-like 4A
448	Atoh1	18	Transcription_Factors	atonal bHLH transcription factor 1
449	BC024139	18	nonTF	cDNA sequence BC024139
450	Bcl2	18	nonTF	B cell leukemia/lymphoma 2
451	Ccdc106	18	nonTF	coiled-coil domain containing 106
452	Chd3	18	Chromatin_Remodeling_Factors	chromodomain helicase DNA binding protein 3
453	Chsy1	18	nonTF	chondroitin sulfate synthase 1
454	Crb2	18	nonTF	crumbs family member 2
455	Dsn1	18	nonTF	DSN1 homolog, MIS12 kinetochore complex component
456	Dusp16	18	nonTF	dual specificity phosphatase 16
457	Esrrb	18	Transcription_Factors	estrogen related receptor, beta
458	Flnc	18	nonTF	filamin C, gamma
459	Gm2694	18	nonTF	predicted gene 2694
460	Gpc3	18	nonTF	glypican 3
461	Gpc4	18	nonTF	glypican 4
462	Gpx8	18	nonTF	glutathione peroxidase 8 (putative)
463	Guk1	18	nonTF	guanylate kinase 1
464	H2afx	18	nonTF	H2A histone family, member X
465	Hat1	18	nonTF	histone aminotransferase 1
466	Hist1h3c	18	nonTF	histone cluster 1, H3c
467	Isg20l2	18	nonTF	interferon stimulated exonuclease gene 20-like 2
468	Jakmip1	18	nonTF	janus kinase and microtubule interacting protein 1
469	Kdr	18	nonTF	kinase insert domain protein receptor
470	Lmx1b	18	Transcription_Factors	LIM homeobox transcription factor 1 beta
471	Mdfi	18	Transcription_Cofactors	MyoD family inhibitor
472	Msx3	18	Transcription_Factors	msh homeobox 3
473	Mt3	18	nonTF	metallothionein 3
474	Mybl2	18	Transcription_Factors	myeloblastosis oncogene-like 2
475	Nhlh1	18	Transcription_Factors	nescient helix loop helix 1
476	Nr2f2	18	Transcription_Factors	nuclear receptor subfamily 2, group F, member 2
477	Nrxn3	18	nonTF	neurexin III
478	Pdlim5	18	nonTF	PDZ and LIM domain 5
479	Phxr4	18	nonTF	per-hexamer repeat gene 4
480	Pon2	18	nonTF	paraoxonase 2
481	Rab3c	18	nonTF	RAB3C, member RAS oncogene family
482	Rbms1	18	nonTF	RNA binding motif, single stranded interacting protein 1
483	Rgl1	18	nonTF	ral guanine nucleotide dissociation stimulator,-like 1
484	Rgmb	18	nonTF	repulsive guidance molecule family member B
485	Rpl17	18	nonTF	ribosomal protein L17
486	Runx1t1	18	nonTF	runt-related transcription factor 1; translocated to, 1 (cyclin D-related)
487	Sash1	18	nonTF	SAM and SH3 domain containing 1
488	Shank1	18	nonTF	SH3 and multiple ankyrin repeat domains 1
489	Shc3	18	nonTF	src homology 2 domain-containing transforming protein C3
490	Snx1	18	nonTF	sorting nexin 1
491	Sox14	18	Transcription_Factors	SRY (sex determining region Y)-box 14
492	Susd4	18	nonTF	sushi domain containing 4
493	Tjp2	18	nonTF	tight junction protein 2
494	Trip6	18	Transcription_Cofactors	thyroid hormone receptor interactor 6
495	Vamp3	18	nonTF	vesicle-associated membrane protein 3
496	Vgll4	18	Transcription_Cofactors	vestigial like family member 4
497	Add3	17	nonTF	adducin 3 (gamma)
498	Agtrap	17	nonTF	angiotensin II, type I receptor-associated protein
499	Aif1l	17	nonTF	allograft inflammatory factor 1-like
500	Ajuba	17	Transcription_Cofactors	ajuba LIM protein
501	Arvcf	17	nonTF	armadillo repeat gene deleted in velocardiofacial syndrome
502	Astn1	17	nonTF	astrotactin 1
503	Atad2	17	nonTF	ATPase family, AAA domain containing 2
504	Atf5	17	Transcription_Factors	activating transcription factor 5
505	Carnmt1	17	nonTF	carnosine N-methyltransferase 1
506	Cbx4	17	Chromatin_Remodeling_Factors	chromobox 4
507	Chd5	17	nonTF	chromodomain helicase DNA binding protein 5
508	Chmp2b	17	nonTF	charged multivesicular body protein 2B
509	Cldn5	17	nonTF	claudin 5
510	Col4a1	17	nonTF	collagen, type IV, alpha 1
511	Csf1r	17	nonTF	colony stimulating factor 1 receptor
512	Ctdsp2	17	nonTF	CTD (carboxy-terminal domain, RNA polymerase II, polypeptide A) small phosphatase 2
513	Dscam	17	nonTF	DS cell adhesion molecule
514	Ect2	17	nonTF	ect2 oncogene
515	Erbb2	17	Transcription_Cofactors	erb-b2 receptor tyrosine kinase 2
516	Erf	17	Transcription_Factors	Ets2 repressor factor
517	Fabp7	17	nonTF	fatty acid binding protein 7, brain
518	Fam110a	17	nonTF	family with sequence similarity 110, member A
519	Foxq1	17	Transcription_Factors	forkhead box Q1
520	Fstl1	17	nonTF	follistatin-like 1
521	Gad2	17	nonTF	glutamic acid decarboxylase 2
522	Galr2	17	nonTF	galanin receptor 2
523	Gm29508	17	nonTF	predicted gene 29508
524	Gstm5	17	nonTF	glutathione S-transferase, mu 5
525	Gxylt2	17	nonTF	glucoside xylosyltransferase 2
526	Hist1h2ae	17	nonTF	histone cluster 1, H2ae
527	Id1	17	Transcription_Factors	inhibitor of DNA binding 1
528	Igfbp2	17	nonTF	insulin-like growth factor binding protein 2
529	Igsf9	17	nonTF	immunoglobulin superfamily, member 9
530	Ina	17	nonTF	internexin neuronal intermediate filament protein, alpha
531	Itga6	17	nonTF	integrin alpha 6
532	Ltbp1	17	nonTF	latent transforming growth factor beta binding protein 1
533	Map3k1	17	nonTF	mitogen-activated protein kinase kinase kinase 1
534	Mcm3	17	nonTF	minichromosome maintenance complex component 3
535	Mif4gd	17	nonTF	MIF4G domain containing
536	Msantd2	17	nonTF	Myb/SANT-like DNA-binding domain containing 2
537	Msx2	17	Transcription_Factors	msh homeobox 2
538	Nhsl1	17	nonTF	NHS-like 1
539	Nkain4	17	nonTF	Na+/K+ transporting ATPase interacting 4
540	Paics	17	nonTF	phosphoribosylaminoimidazole carboxylase, phosphoribosylaminoribosylaminoimidazole, succinocarboxamide synthetase
541	Pantr1	17	nonTF	POU domain, class 3, transcription factor 3 adjacent noncoding transcript 1
542	Pcgf5	17	Transcription_Cofactors	polycomb group ring finger 5
543	Pde2a	17	nonTF	phosphodiesterase 2A, cGMP-stimulated
544	Plcb4	17	nonTF	phospholipase C, beta 4
545	Pou3f3	17	Transcription_Factors	POU domain, class 3, transcription factor 3
546	Ppp1r14b	17	nonTF	protein phosphatase 1, regulatory (inhibitor) subunit 14B
547	Ptges2	17	nonTF	prostaglandin E synthase 2
548	Rassf4	17	nonTF	Ras association (RalGDS/AF-6) domain family member 4
549	Rcor2	17	Transcription_Factors	REST corepressor 2
550	Rpl4	17	nonTF	ribosomal protein L4
551	Rpp40	17	nonTF	ribonuclease P 40 subunit
552	Rrm2	17	nonTF	ribonucleotide reductase M2
553	Sfrp2	17	nonTF	secreted frizzled-related protein 2
554	Shb	17	nonTF	src homology 2 domain-containing transforming protein B
555	Shisa7	17	nonTF	shisa family member 7
556	Shq1	17	nonTF	SHQ1 homolog (S. cerevisiae)
557	Sox3	17	Transcription_Factors	SRY (sex determining region Y)-box 3
558	Spata13	17	nonTF	spermatogenesis associated 13
559	Spry2	17	nonTF	sprouty homolog 2 (Drosophila)
560	Spsb4	17	nonTF	splA/ryanodine receptor domain and SOCS box containing 4
561	Stbd1	17	nonTF	starch binding domain 1
562	Tbx1	17	Transcription_Factors	T-box 1
563	Tmem165	17	nonTF	transmembrane protein 165
564	Tnfrsf19	17	nonTF	tumor necrosis factor receptor superfamily, member 19
565	Top2a	17	nonTF	topoisomerase (DNA) II alpha
566	Trp53i13	17	nonTF	transformation related protein 53 inducible protein 13
567	Wwtr1	17	Transcription_Cofactors	WW domain containing transcription regulator 1
568	Zfp428	17	nonTF	zinc finger protein 428
569	2510009E07Rik	16	nonTF	RIKEN cDNA 2510009E07 gene
570	3110082I17Rik	16	nonTF	RIKEN cDNA 3110082I17 gene
571	Acadl	16	nonTF	acyl-Coenzyme A dehydrogenase, long-chain
572	Aldh7a1	16	nonTF	aldehyde dehydrogenase family 7, member A1
573	Aldoc	16	nonTF	aldolase C, fructose-bisphosphate
574	Arap3	16	nonTF	ArfGAP with RhoGAP domain, ankyrin repeat and PH domain 3
575	Baiap2	16	nonTF	brain-specific angiogenesis inhibitor 1-associated protein 2
576	Bmpr1a	16	nonTF	bone morphogenetic protein receptor, type 1A
577	Ccdc102a	16	nonTF	coiled-coil domain containing 102A
578	Celf5	16	nonTF	CUGBP, Elav-like family member 5
579	Cnih2	16	nonTF	cornichon family AMPA receptor auxiliary protein 2
580	Crmp1	16	nonTF	collapsin response mediator protein 1
581	Cxxc5	16	nonTF	CXXC finger 5
582	Cyth4	16	nonTF	cytohesin 4
583	Eif3i	16	nonTF	eukaryotic translation initiation factor 3, subunit I
584	Eif4ebp1	16	nonTF	eukaryotic translation initiation factor 4E binding protein 1
585	Emc8	16	nonTF	ER membrane protein complex subunit 8
586	Flt1	16	nonTF	FMS-like tyrosine kinase 1
587	Foxf2	16	Transcription_Factors	forkhead box F2
588	G3bp1	16	nonTF	GTPase activating protein (SH3 domain) binding protein 1
589	Gadd45g	16	nonTF	growth arrest and DNA-damage-inducible 45 gamma
590	Glo1	16	nonTF	glyoxalase 1
591	Gm26688	16	nonTF	predicted gene, 26688
592	Gsap	16	nonTF	gamma-secretase activating protein
593	Hist1h1b	16	nonTF	histone cluster 1, H1b
594	Itgb3bp	16	Transcription_Cofactors	integrin beta 3 binding protein (beta3-endonexin)
595	Klf9	16	Transcription_Factors	Kruppel-like factor 9
596	Lman1	16	nonTF	lectin, mannose-binding, 1
597	Lmtk3	16	nonTF	lemur tyrosine kinase 3
598	Lockd	16	nonTF	lncRNA downstream of Cdkn1b
599	Mcm2	16	nonTF	minichromosome maintenance complex component 2
600	Mmp14	16	nonTF	matrix metallopeptidase 14 (membrane-inserted)
601	Mxra7	16	nonTF	matrix-remodelling associated 7
602	Mycn	16	Transcription_Factors	v-myc avian myelocytomatosis viral related oncogene, neuroblastoma derived
603	Nepro	16	nonTF	nucleolus and neural progenitor protein
604	Nphs1	16	nonTF	nephrosis 1, nephrin
605	Ntm	16	nonTF	neurotrimin
606	Ostf1	16	nonTF	osteoclast stimulating factor 1
607	P4ha3	16	nonTF	procollagen-proline, 2-oxoglutarate 4-dioxygenase (proline 4-hydroxylase), alpha polypeptide III
608	Peli2	16	nonTF	pellino 2
609	Plagl1	16	Transcription_Factors	pleiomorphic adenoma gene-like 1
610	Pmp22	16	nonTF	peripheral myelin protein 22
611	Pnrc2	16	Transcription_Cofactors	proline-rich nuclear receptor coactivator 2
612	Pole3	16	nonTF	polymerase (DNA directed), epsilon 3 (p17 subunit)
613	Rasgef1b	16	nonTF	RasGEF domain family, member 1B
614	Rdm1	16	nonTF	RAD52 motif 1
615	Rhbdf1	16	nonTF	rhomboid 5 homolog 1
616	Rpn2	16	nonTF	ribophorin II
617	Rps15	16	nonTF	ribosomal protein S15
618	Rps21	16	nonTF	ribosomal protein S21
619	Samd4	16	nonTF	sterile alpha motif domain containing 4
620	Sema3b	16	nonTF	sema domain, immunoglobulin domain (Ig), short basic domain, secreted, (semaphorin) 3B
621	Sipa1l2	16	nonTF	signal-induced proliferation-associated 1 like 2
622	Spock1	16	nonTF	sparc/osteonectin, cwcv and kazal-like domains proteoglycan 1
623	Srsf1	16	nonTF	serine/arginine-rich splicing factor 1
624	Ssr2	16	nonTF	signal sequence receptor, beta
625	Tcf4	16	Transcription_Factors	transcription factor 4
626	Ticrr	16	nonTF	TOPBP1-interacting checkpoint and replication regulator
627	Tjp1	16	nonTF	tight junction protein 1
628	Tlcd1	16	nonTF	TLC domain containing 1
629	Trhde	16	nonTF	TRH-degrading enzyme

## Sheet: GO_BP
ID	Description	GeneRatio	BgRatio	pvalue	p.adjust	qvalue	geneID	Count
GO:0007389	pattern specification process	64/607	468/23210	9.17895e-28	4.06352e-24	2.85127e-24	Zic2/Pax6/Hes5/Lhx1/Pax3/Notch1/Cyp26b1/Sox1/Zic1/Celsr1/Fgfr1/Hes1/Axin2/Epb41l5/Pax2/Tgif1/Notch2/Otx2/Zic3/Lfng/Gas1/Reln/Lbx1/Lrp4/Gli2/Rfx4/Tcf7l1/Efnb1/Fuz/Fgf3/Mfng/Neurod1/Tfap2a/Bmpr1b/Foxb1/Gli3/Ptch1/Shroom3/Btg2/Daam2/Eng/Irx3/Nrarp/Fgfr2/Foxj1/Pcsk6/Smad3/Wnt7b/Cdon/Eed/Eomes/Smad6/Smo/Uncx/Chsy1/Crb2/Gpc3/Lmx1b/Mdfi/Nr2f2/Msx2/Sfrp2/Tbx1/Bmpr1a	64
GO:0003002	regionalization	54/607	373/23210	9.31372e-25	2.06159e-21	1.44657e-21	Pax6/Hes5/Lhx1/Pax3/Notch1/Cyp26b1/Sox1/Celsr1/Fgfr1/Hes1/Axin2/Epb41l5/Pax2/Tgif1/Notch2/Otx2/Zic3/Lfng/Gas1/Reln/Lrp4/Gli2/Rfx4/Tcf7l1/Fuz/Fgf3/Neurod1/Bmpr1b/Foxb1/Gli3/Ptch1/Btg2/Irx3/Nrarp/Fgfr2/Foxj1/Pcsk6/Smad3/Wnt7b/Cdon/Eed/Eomes/Smad6/Smo/Chsy1/Crb2/Gpc3/Lmx1b/Mdfi/Nr2f2/Msx2/Sfrp2/Tbx1/Bmpr1a	54
GO:0030900	forebrain development	51/607	386/23210	1.3075e-21	1.9063e-18	1.3376e-18	Zic5/Pax6/Hes5/Lhx1/Sox2/Nfib/Notch1/Chd7/Sox1/Fgfr1/Hes1/Lhx5/Cxcr4/Otx2/Tcf7l2/Hmga2/Reln/Tacc1/Id2/Mdga1/Gli2/Rfx4/Ncor2/Neurod1/Tfap2a/Cntn2/Foxb1/Gli3/Btg2/Mdk/Dbi/Fgfr2/Lmx1a/Neurod6/Wnt7b/Cdon/Zbtb18/E2f1/Eomes/Smo/Uncx/Atoh1/Jakmip1/Nr2f2/Atf5/Chd5/Csf1r/Fabp7/Pou3f3/Sox3/Bmpr1a	51
GO:0045165	cell fate commitment	44/607	285/23210	1.72243e-21	1.9063e-18	1.3376e-18	Pax6/Hes5/Sox9/Sox2/Pax3/Notch1/Cyp26b1/Rora/Sox1/Ebf2/Casz1/Fgfr1/Hes1/Pax2/Notch2/Otx2/Tcf7l2/Gas1/Lbx1/Sox6/Id2/Gli2/Sox8/Neurod1/Gli3/Ptch1/Fgfr2/Ptf1a/Wnt7b/Cdon/Sox13/Tlx3/Eomes/Smo/Tcf3/Atoh1/Bcl2/Kdr/Nr2f2/Chd5/Sfrp2/Spry2/Tbx1/Bmpr1a	44
GO:0060562	epithelial tube morphogenesis	50/607	380/23210	3.98409e-21	3.52752e-18	2.47517e-18	Zic5/Zic2/Rgma/Hes5/Sox9/Lhx1/Sox2/Pax3/Notch1/Celsr1/Hes1/Pax2/Tgif1/Cxcr4/Notch2/Zic3/Hmga2/Lbx1/Gli2/Tead1/Fuz/Sox8/Fgf3/Tfap2a/Tnc/Tead2/Gli3/Ptch1/Shroom3/Eng/Irx3/Mdk/Nrarp/Cd44/Fgfr2/Ntn1/Smad3/Etv5/Smo/Bcl2/Gpc3/Kdr/Col4a1/Msx2/Sfrp2/Spry2/Tbx1/Flt1/Mmp14/Mycn	50
GO:0010721	negative regulation of cell development	50/607	387/23210	8.93565e-21	6.59302e-18	4.62616e-18	Rgma/Pax6/Hes5/Sox9/Sox2/Notch1/Casz1/Bcl11a/Hes1/Meis1/Hmga2/Lbx1/Foxp1/Lrp4/Id2/Kank1/Sox8/Ctdsp1/Cntn2/Ednrb/Fbln1/Id3/Ptn/Sox21/Dtx1/Gli3/Daam2/Irx3/Rest/Vim/Lmx1a/Ntn1/Wnt7b/Sema5b/Tlx3/Dennd5a/Bcl2/Mt3/Tjp2/Atf5/Id1/Shb/Bmpr1a/Crmp1/Mycn/Nepro/Ntm/Pmp22/Sema3b/Spock1	50
GO:0051961	negative regulation of nervous system development	48/607	362/23210	1.82553e-20	1.15452e-17	8.10095e-18	Rgma/Pax6/Hes5/Sox9/Sox2/Notch1/Casz1/Bcl11a/Hes1/Meis1/Hmga2/Lbx1/Lrp4/Id2/Kank1/Mdga1/Neurod2/Rfx4/Sox8/Ctdsp1/Cntn2/Ednrb/Id3/Ptn/Sox21/Dtx1/Gli3/Daam2/Irx3/Rest/Vim/Lmx1a/Ntn1/Wnt7b/Sema5b/Tlx3/Dennd5a/Mt3/Atf5/Id1/Bmpr1a/Crmp1/Mycn/Nepro/Ntm/Pmp22/Sema3b/Spock1	48
GO:0048568	embryonic organ development	55/607	493/23210	9.96335e-20	5.51347e-17	3.86866e-17	Zfp36l1/Pax6/Sox9/Lhx1/Sox2/Notch1/Chd7/Celsr1/Fgfr1/Hes1/Pax2/Lrig1/Notch2/Otx2/Slc9a3r1/Zic3/Tcf7l2/Gas1/Lbx1/Vcam1/Id2/Gli2/Tead1/Fuz/Fgf3/Neurod1/Tfap2a/Kit/Id3/Tead2/Gli3/Ptch1/Eng/Rest/Fgfr2/Ntn1/Smad3/Wnt7b/E2f8/Pcdh12/Eomes/Smo/Atoh1/Crb2/Esrrb/Kdr/Mdfi/Nr2f2/Erf/Spry2/Tbx1/Bmpr1a/Foxf2/Mmp14/Mycn	55
GO:0050768	negative regulation of neurogenesis	45/607	337/23210	2.24194e-19	1.10279e-16	7.73798e-17	Rgma/Pax6/Hes5/Sox9/Sox2/Notch1/Casz1/Bcl11a/Hes1/Meis1/Hmga2/Lbx1/Lrp4/Id2/Kank1/Sox8/Ctdsp1/Cntn2/Ednrb/Id3/Ptn/Sox21/Dtx1/Gli3/Daam2/Irx3/Rest/Vim/Lmx1a/Ntn1/Wnt7b/Sema5b/Tlx3/Dennd5a/Mt3/Atf5/Id1/Bmpr1a/Crmp1/Mycn/Nepro/Ntm/Pmp22/Sema3b/Spock1	45
GO:0010001	glial cell differentiation	37/607	239/23210	2.67519e-18	1.18431e-15	8.31e-16	Qk/Pax6/Hes5/Sox9/Nfib/Notch1/Phgdh/Hes1/Nfix/Klf15/Pax2/Cxcr4/Otx2/Gpc1/Tcf7l2/Hmga2/Reln/Metrn/Sox6/Id2/Plpp3/Kcnj10/Sox8/Cntn2/Ptn/Dtx1/Gli3/Trpc4/Daam2/Mdk/Vim/Smo/Mt3/Atf5/Erbb2/Mycn/Pmp22	37
GO:0060485	mesenchyme development	39/607	273/23210	5.64584e-18	2.27219e-15	1.59434e-15	Zic2/Zfp36l1/Pax6/Sox9/Pax3/Notch1/Fgfr1/Hes1/Axin2/Epb41l5/Fgf15/Pax2/Tcf7l2/Tead1/Efnb1/Fuz/Sox8/Trim62/Tfap2a/Ednrb/Tead2/Eng/Mdk/Fgfr2/Smad3/Wnt7b/Rxra/Sema5b/Eomes/Smad7/Smo/Bcl2/Crb2/Msx2/Sfrp2/Tbx1/Wwtr1/Bmpr1a/Sema3b	39
GO:0042063	gliogenesis	42/607	323/23210	9.9016e-18	3.65287e-15	2.56313e-15	Qk/Pax6/Hes5/Sox9/Nfib/Notch1/Phgdh/Hes1/Nfix/Klf15/Pax2/Cxcr4/Otx2/Gpc1/Tcf7l2/Hmga2/Reln/Metrn/Sox6/Id2/Plpp3/Zcchc24/Kcnj10/Sox8/Cntn2/Ptn/Dtx1/Gli3/Trpc4/Daam2/Mdk/Vim/Dbi/Etv5/E2f1/Smo/Mt3/Atf5/Csf1r/Erbb2/Mycn/Pmp22	42
GO:0090596	sensory organ morphogenesis	40/607	301/23210	2.81227e-17	9.57688e-15	6.71986e-15	Pax6/Sox9/Lhx1/Sox2/Cyp26b1/Chd7/Sox1/Irx5/Casz1/Celsr1/Fgfr1/Meis1/Pax2/Lrig1/Notch2/Otx2/Slc9a3r1/Gas1/Gli2/Sox8/Fgf3/Tfap2a/Ptn/Gli3/Ephb1/Fat1/Rest/Fgfr2/Ntn1/Ptf1a/Bcar3/Cdon/Atoh1/Bcl2/Kdr/Dscam/Spry2/Tbx1/Flt1/Foxf2	40
GO:0048562	embryonic organ morphogenesis	41/607	318/23210	3.33551e-17	1.05474e-14	7.40082e-15	Pax6/Sox9/Lhx1/Sox2/Notch1/Chd7/Celsr1/Fgfr1/Hes1/Pax2/Lrig1/Notch2/Otx2/Slc9a3r1/Zic3/Tcf7l2/Gas1/Lbx1/Id2/Gli2/Tead1/Fuz/Fgf3/Neurod1/Tfap2a/Tead2/Gli3/Eng/Rest/Fgfr2/Ntn1/Smad3/Smo/Atoh1/Crb2/Mdfi/Spry2/Tbx1/Foxf2/Mmp14/Mycn	41
GO:0045665	negative regulation of neuron differentiation	37/607	260/23210	4.64496e-17	1.37088e-14	9.61915e-15	Rgma/Pax6/Hes5/Sox9/Sox2/Notch1/Casz1/Bcl11a/Hes1/Meis1/Lbx1/Lrp4/Id2/Kank1/Sox8/Ctdsp1/Cntn2/Ednrb/Id3/Sox21/Dtx1/Gli3/Irx3/Rest/Vim/Lmx1a/Ntn1/Sema5b/Tlx3/Dennd5a/Id1/Crmp1/Nepro/Ntm/Pmp22/Sema3b/Spock1	37
GO:0021537	telencephalon development	36/607	247/23210	5.69107e-17	1.53715e-14	1.07858e-14	Pax6/Hes5/Lhx1/Sox2/Nfib/Chd7/Fgfr1/Hes1/Lhx5/Cxcr4/Otx2/Reln/Tacc1/Id2/Mdga1/Rfx4/Ncor2/Neurod1/Cntn2/Foxb1/Gli3/Btg2/Mdk/Dbi/Lmx1a/Neurod6/Cdon/Zbtb18/Eomes/Smo/Uncx/Atoh1/Jakmip1/Atf5/Csf1r/Pou3f3	36
GO:0030324	lung development	34/607	219/23210	5.90275e-17	1.53715e-14	1.07858e-14	Sox9/Sox2/Nfib/Notch1/Celsr1/Fgfr1/Hes1/Foxp2/Zic3/Hmga2/Foxp1/Gli2/Foxp4/Igfbp5/Tns3/Gpsm2/Ncor2/Sparc/Tnc/Fndc3b/Gli3/Heg1/Fgfr2/Foxj1/Rcn3/Wnt7b/Hopx/Gpc3/Kdr/Id1/Spry2/Bmpr1a/Mmp14/Mycn	34
GO:0030323	respiratory tube development	34/607	222/23210	9.05573e-17	2.22721e-14	1.56278e-14	Sox9/Sox2/Nfib/Notch1/Celsr1/Fgfr1/Hes1/Foxp2/Zic3/Hmga2/Foxp1/Gli2/Foxp4/Igfbp5/Tns3/Gpsm2/Ncor2/Sparc/Tnc/Fndc3b/Gli3/Heg1/Fgfr2/Foxj1/Rcn3/Wnt7b/Hopx/Gpc3/Kdr/Id1/Spry2/Bmpr1a/Mmp14/Mycn	34
GO:0060541	respiratory system development	36/607	251/23210	9.62819e-17	2.24337e-14	1.57412e-14	Sox9/Sox2/Nfib/Notch1/Chd7/Celsr1/Fgfr1/Hes1/Foxp2/Zic3/Hmga2/Foxp1/Gli2/Foxp4/Igfbp5/Tns3/Gpsm2/Ncor2/Sparc/Tnc/Fndc3b/Gli3/Heg1/Fgfr2/Foxj1/Rcn3/Wnt7b/Hopx/Ano1/Gpc3/Kdr/Id1/Spry2/Bmpr1a/Mmp14/Mycn	36
GO:0048754	branching morphogenesis of an epithelial tube	31/607	184/23210	1.32628e-16	2.90745e-14	2.04009e-14	Sox9/Lhx1/Sox2/Notch1/Celsr1/Pax2/Cxcr4/Hmga2/Gli2/Sox8/Tnc/Gli3/Ptch1/Eng/Mdk/Nrarp/Cd44/Fgfr2/Etv5/Smo/Bcl2/Gpc3/Kdr/Col4a1/Msx2/Sfrp2/Spry2/Tbx1/Flt1/Mmp14/Mycn	31
GO:0021953	central nervous system neuron differentiation	34/607	225/23210	1.37918e-16	2.90745e-14	2.04009e-14	Pax6/Hes5/Lhx1/Sox2/Pax3/Nfib/Rora/Sox1/Fgfr1/Hes1/Lhx5/Nfix/Lbx1/Gli2/Skor2/Tfap2a/Cntn2/Gli3/Ptch1/Btg2/Ephb1/Adarb1/Cbln1/Fgfr2/Lmx1a/Eomes/Smo/Uncx/Lmx1b/Atf5/Chd5/Csf1r/Sfrp2/Spock1	34
GO:0048762	mesenchymal cell differentiation	33/607	217/23210	3.20744e-16	6.45424e-14	4.52878e-14	Pax6/Sox9/Pax3/Notch1/Fgfr1/Hes1/Axin2/Epb41l5/Fgf15/Pax2/Tcf7l2/Efnb1/Fuz/Sox8/Trim62/Tfap2a/Ednrb/Eng/Mdk/Fgfr2/Smad3/Sema5b/Eomes/Smad7/Smo/Bcl2/Crb2/Msx2/Sfrp2/Tbx1/Wwtr1/Bmpr1a/Sema3b	33
GO:0061138	morphogenesis of a branching epithelium	33/607	221/23210	5.58193e-16	1.0744e-13	7.53879e-14	Sox9/Lhx1/Sox2/Notch1/Celsr1/Fgfr1/Pax2/Cxcr4/Hmga2/Gli2/Sox8/Tnc/Gli3/Ptch1/Eng/Mdk/Nrarp/Cd44/Fgfr2/Etv5/Rxra/Smo/Bcl2/Gpc3/Kdr/Col4a1/Msx2/Sfrp2/Spry2/Tbx1/Flt1/Mmp14/Mycn	33
GO:0007409	axonogenesis	48/607	470/23210	8.0656e-16	1.48777e-13	1.04393e-13	Zic2/Rgma/Pax6/Lhx1/Nfib/Notch1/Nrn1/Bcl11a/Cxcr4/Otx2/Robo3/Boc/Gas1/Reln/Vstm2l/Metrn/Foxp1/Lrp4/Gli2/Islr2/Sipa1l1/Efnb1/Nefm/Bmpr1b/Cntn2/Foxb1/Gli3/Ptch1/Ephb1/Vim/Adarb1/Fgfr2/Lmx1a/Ntn1/Wnt7b/Nefl/Rac2/Sema5b/Smo/Atoh1/Bcl2/Csf1r/Dscam/Erbb2/Rpl4/Crmp1/Pmp22/Sema3b	48
GO:0001763	morphogenesis of a branching structure	34/607	240/23210	1.02004e-15	1.80629e-13	1.26743e-13	Sox9/Lhx1/Sox2/Notch1/Celsr1/Bcl11a/Fgfr1/Pax2/Cxcr4/Hmga2/Gli2/Sox8/Tnc/Gli3/Ptch1/Eng/Mdk/Nrarp/Cd44/Fgfr2/Etv5/Rxra/Smo/Bcl2/Gpc3/Kdr/Col4a1/Msx2/Sfrp2/Spry2/Tbx1/Flt1/Mmp14/Mycn	34
GO:0050673	epithelial cell proliferation	45/607	425/23210	1.75799e-15	2.99331e-13	2.10033e-13	Zfp36l1/Pax6/Hes5/Sox9/Sox2/Nfib/Notch1/Fgfr1/Hes1/Pax2/Foxp2/Notch2/Tcf7l2/Gas1/Hmga2/Foxp1/Id2/Igfbp5/Ccnd1/Kit/Sparc/Ednrb/Ptn/Birc5/Ptch1/Eng/Mdk/Nrarp/Ccnd2/Fgfr2/Glul/Smad3/Egfl7/Smo/Gpc3/Kdr/Nr2f2/Erbb2/Fabp7/Id1/Sfrp2/Tbx1/Bmpr1a/Flt1/Klf9	45
GO:0050678	regulation of epithelial cell proliferation	41/607	358/23210	2.22078e-15	3.64126e-13	2.55498e-13	Zfp36l1/Pax6/Hes5/Sox9/Sox2/Nfib/Notch1/Fgfr1/Hes1/Pax2/Foxp2/Notch2/Tcf7l2/Gas1/Hmga2/Foxp1/Ccnd1/Sparc/Ednrb/Ptn/Birc5/Ptch1/Eng/Mdk/Nrarp/Ccnd2/Fgfr2/Glul/Smad3/Egfl7/Smo/Gpc3/Kdr/Nr2f2/Erbb2/Id1/Sfrp2/Tbx1/Bmpr1a/Flt1/Klf9	41
GO:0001654	eye development	43/607	397/23210	3.3861e-15	5.35367e-13	3.75654e-13	Pax6/Hes5/Sox9/Lhx1/Sox2/Chd7/Sox1/Irx5/Casz1/Meis1/Pax2/Foxp2/Tgif1/Notch2/Otx2/Gas1/Rcn1/Meis2/Sox8/Neurod1/Tfap2a/Bmpr1b/Inhbb/Ptn/Gli3/Ephb1/Fat1/Tgif2/Vim/Fgfr2/Ptf1a/Smad3/Bcar3/Cdon/Rxra/Bcl2/Kdr/Lmx1b/Col4a1/Dscam/Map3k1/Flt1/Foxf2	43
GO:0150063	visual system development	43/607	400/23210	4.43196e-15	6.76562e-13	4.74727e-13	Pax6/Hes5/Sox9/Lhx1/Sox2/Chd7/Sox1/Irx5/Casz1/Meis1/Pax2/Foxp2/Tgif1/Notch2/Otx2/Gas1/Rcn1/Meis2/Sox8/Neurod1/Tfap2a/Bmpr1b/Inhbb/Ptn/Gli3/Ephb1/Fat1/Tgif2/Vim/Fgfr2/Ptf1a/Smad3/Bcar3/Cdon/Rxra/Bcl2/Kdr/Lmx1b/Col4a1/Dscam/Map3k1/Flt1/Foxf2	43
GO:0048880	sensory system development	43/607	403/23210	5.78517e-15	8.53698e-13	5.99019e-13	Pax6/Hes5/Sox9/Lhx1/Sox2/Chd7/Sox1/Irx5/Casz1/Meis1/Pax2/Foxp2/Tgif1/Notch2/Otx2/Gas1/Rcn1/Meis2/Sox8/Neurod1/Tfap2a/Bmpr1b/Inhbb/Ptn/Gli3/Ephb1/Fat1/Tgif2/Vim/Fgfr2/Ptf1a/Smad3/Bcar3/Cdon/Rxra/Bcl2/Kdr/Lmx1b/Col4a1/Dscam/Map3k1/Flt1/Foxf2	43
GO:0048863	stem cell differentiation	32/607	228/23210	9.4305e-15	1.34674e-12	9.44972e-13	Pax6/Hes5/Sox9/Sox2/Pax3/Notch1/Hes1/Fgf15/Pax2/Zfp36l2/Sox6/Tcf7l1/Efnb1/Sox8/Tfap2a/Kit/Ednrb/Ptn/Sox21/Tead2/Rest/Fgfr2/Wnt7b/Sema5b/Ccnk/Eomes/Smo/Esrrb/Msx2/Tbx1/Bmpr1a/Sema3b	32
GO:0061351	neural precursor cell proliferation	29/607	186/23210	1.05703e-14	1.46233e-12	1.02608e-12	Pax6/Lhx1/Sox2/Notch1/Insm1/Rora/Fgfr1/Lhx5/Cxcr4/Hmga2/Tacc1/Id2/Gli2/Nap1l1/Ncor2/Skor2/Ptn/Gli3/Btg2/Ephb1/Gnai2/Mdk/Fgfr2/Wnt7b/Cdon/Smo/Atf5/Fabp7/Pou3f3	29
GO:0030278	regulation of ossification	32/607	233/23210	1.75916e-14	2.35993e-12	1.65591e-12	Sox9/Sox2/Notch1/Fgfr1/Axin2/Dhrs3/Lrp4/Id2/Igfbp5/Tfap2a/Bmpr1b/Gpm6b/Gdf10/Id3/Ptn/Fndc3b/Gli3/Ptch1/Mdk/Rest/S1pr1/Smad3/Wnt7b/Adgrv1/Scube2/Smad6/Bcl2/Chsy1/Id1/Msx2/Sfrp2/Bmpr1a	32
GO:0001503	ossification	41/607	381/23210	1.89216e-14	2.4637e-12	1.72872e-12	Sox9/Sox2/Notch1/Fgfr1/Axin2/Dhrs3/Tcf7l2/Lrp4/Id2/Gli2/Igfbp5/Sox8/Thbs3/Tfap2a/Bmpr1b/Gpm6b/Gdf10/Id3/Ptn/Fndc3b/Gli3/Ptch1/Mdk/Rest/Fgfr2/S1pr1/Smad3/Wnt7b/Adgrv1/Scube2/Smad6/Smo/Bcl2/Chsy1/Gpc3/Id1/Msx2/Sfrp2/Wwtr1/Bmpr1a/Mmp14	41
GO:0043010	camera-type eye development	39/607	354/23210	3.89453e-14	4.92602e-12	3.45647e-12	Pax6/Hes5/Sox9/Lhx1/Sox2/Chd7/Sox1/Irx5/Casz1/Meis1/Pax2/Foxp2/Tgif1/Notch2/Gas1/Rcn1/Sox8/Neurod1/Tfap2a/Bmpr1b/Ptn/Gli3/Ephb1/Fat1/Tgif2/Vim/Fgfr2/Ptf1a/Smad3/Bcar3/Cdon/Rxra/Kdr/Lmx1b/Col4a1/Dscam/Map3k1/Flt1/Foxf2	39
GO:0072073	kidney epithelium development	25/607	143/23210	4.99163e-14	6.13831e-12	4.3071e-12	Hes5/Sox9/Lhx1/Notch1/Fgfr1/Hes1/Klf15/Pax2/Notch2/Sox8/Tfap2b/Gli3/Ptch1/Irx3/Cd44/Fgfr2/Smad3/Wnt7b/Smad6/Smad7/Smo/Bcl2/Gpc3/Pou3f3/Wwtr1	25
GO:0009952	anterior/posterior pattern specification	31/607	231/23210	8.60836e-14	1.02998e-11	7.22711e-12	Pax6/Hes5/Lhx1/Pax3/Notch1/Celsr1/Hes1/Axin2/Epb41l5/Otx2/Zic3/Lfng/Gli2/Tcf7l1/Fuz/Neurod1/Foxb1/Gli3/Btg2/Nrarp/Pcsk6/Smad3/Cdon/Smo/Crb2/Gpc3/Nr2f2/Msx2/Sfrp2/Tbx1/Bmpr1a	31
GO:0045444	fat cell differentiation	31/607	238/23210	1.95315e-13	2.27542e-11	1.59661e-11	Zfp36l1/Rora/Ebf2/Hes1/Tcf7l2/Prdm16/Zfp36l2/Id2/Sox8/Ccnd1/Ncor2/Srebf1/Vstm2a/Gdf10/Inhbb/Tfap2b/Creb5/Fam57b/Fndc3b/Pex11a/Smad3/E2f1/Smad6/Wif1/Arl4a/Runx1t1/Atf5/Itga6/Msx2/Sfrp2/Wwtr1	31
GO:0001708	cell fate specification	21/607	103/23210	2.29635e-13	2.60665e-11	1.82902e-11	Pax6/Sox9/Sox2/Notch1/Sox1/Fgfr1/Pax2/Otx2/Lbx1/Sox6/Gli2/Gli3/Ptch1/Cdon/Tlx3/Eomes/Smo/Atoh1/Sfrp2/Tbx1/Bmpr1a	21
GO:0007178	transmembrane receptor protein serine/threonine kinase signaling pathway	38/607	357/23210	2.47386e-13	2.73795e-11	1.92115e-11	Zic2/Rgma/Hes5/Notch1/Hes1/Tgif1/Notch2/Tcf7l2/Prdm16/Btbd11/Skor2/Bmpr1b/Gdf10/Inhbb/Tfap2b/Eng/Tgif2/Vim/Smad3/Rasl11b/Adam9/Skor1/Smad6/Smad7/Crb2/Gpc3/Kdr/Rgmb/Snx1/Cldn5/Fstl1/Id1/Ltbp1/Map3k1/Msx2/Sfrp2/Wwtr1/Bmpr1a	38
GO:0007411	axon guidance	31/607	245/23210	4.29746e-13	4.64021e-11	3.25592e-11	Zic2/Pax6/Lhx1/Nfib/Cxcr4/Otx2/Robo3/Boc/Gas1/Reln/Vstm2l/Foxp1/Gli2/Efnb1/Bmpr1b/Cntn2/Gli3/Ptch1/Ephb1/Lmx1a/Ntn1/Wnt7b/Rac2/Sema5b/Smo/Atoh1/Csf1r/Dscam/Erbb2/Crmp1/Sema3b	31
GO:0001655	urogenital system development	37/607	346/23210	4.463e-13	4.70421e-11	3.30083e-11	Hes5/Sox9/Lhx1/Notch1/Fgfr1/Hes1/Klf15/Pax2/Nfia/Notch2/Lrp4/Id2/Gli2/Sox8/Tfap2a/Tnc/Id3/Tfap2b/Foxb1/Gli3/Pcsk9/Ptch1/Irx3/Cd44/Fgfr2/Smad3/Wnt7b/Rxra/Smad6/Smad7/Smo/Bcl2/Gpc3/Col4a1/Itga6/Pou3f3/Wwtr1	37
GO:0097485	neuron projection guidance	31/607	246/23210	4.79839e-13	4.94011e-11	3.46635e-11	Zic2/Pax6/Lhx1/Nfib/Cxcr4/Otx2/Robo3/Boc/Gas1/Reln/Vstm2l/Foxp1/Gli2/Efnb1/Bmpr1b/Cntn2/Gli3/Ptch1/Ephb1/Lmx1a/Ntn1/Wnt7b/Rac2/Sema5b/Smo/Atoh1/Csf1r/Dscam/Erbb2/Crmp1/Sema3b	31
GO:0048592	eye morphogenesis	26/607	176/23210	9.2822e-13	9.22172e-11	6.47065e-11	Pax6/Sox9/Lhx1/Sox2/Sox1/Irx5/Casz1/Meis1/Pax2/Notch2/Otx2/Gas1/Sox8/Tfap2a/Ptn/Gli3/Ephb1/Fat1/Ptf1a/Bcar3/Cdon/Bcl2/Kdr/Dscam/Flt1/Foxf2	26
GO:0072001	renal system development	34/607	302/23210	9.37379e-13	9.22172e-11	6.47065e-11	Hes5/Sox9/Lhx1/Notch1/Fgfr1/Hes1/Klf15/Pax2/Nfia/Notch2/Lrp4/Id2/Gli2/Sox8/Tfap2a/Id3/Tfap2b/Gli3/Pcsk9/Ptch1/Irx3/Cd44/Fgfr2/Smad3/Wnt7b/Smad6/Smad7/Smo/Bcl2/Gpc3/Col4a1/Itga6/Pou3f3/Wwtr1	34
GO:0001656	metanephros development	19/607	89/23210	1.33644e-12	1.28618e-10	9.0248e-11	Hes5/Sox9/Lhx1/Hes1/Pax2/Id2/Sox8/Tfap2a/Id3/Tfap2b/Gli3/Ptch1/Irx3/Wnt7b/Smo/Bcl2/Gpc3/Pou3f3/Wwtr1	19
GO:2000027	regulation of animal organ morphogenesis	28/607	209/23210	1.44538e-12	1.36142e-10	9.55277e-11	Sox9/Lhx1/Nfib/Notch1/Nkd1/Casz1/Celsr1/Fgfr1/Hes1/Pax2/Foxp2/Hmga2/Sox8/Fgf3/Tfap2a/Ptn/Eng/Mdk/Fgfr2/Wnt7b/Etv5/Rxra/Smo/Bcl2/Gpc3/Sfrp2/Tbx1/Bmpr1a	28
GO:0021510	spinal cord development	20/607	102/23210	1.85273e-12	1.70876e-10	1.19899e-10	Pax6/Lhx1/Pax3/Sox1/Phgdh/Zic1/Lhx5/Reln/Lbx1/Foxp1/Gli2/Rfx4/Fuz/Foxb1/Gli3/Ptch1/Daam2/Adarb1/Smo/Uncx	20
GO:0048709	oligodendrocyte differentiation	20/607	103/23210	2.24384e-12	2.02724e-10	1.42247e-10	Qk/Pax6/Hes5/Sox9/Notch1/Hes1/Cxcr4/Otx2/Tcf7l2/Sox6/Id2/Kcnj10/Sox8/Cntn2/Ptn/Gli3/Trpc4/Daam2/Mdk/Erbb2	20
GO:0061326	renal tubule development	20/607	104/23210	2.71123e-12	2.40052e-10	1.68439e-10	Hes5/Sox9/Lhx1/Notch1/Hes1/Pax2/Notch2/Sox8/Tfap2b/Gli3/Ptch1/Irx3/Cd44/Wnt7b/Smo/Bcl2/Gpc3/Col4a1/Pou3f3/Wwtr1	20
GO:0007517	muscle organ development	40/607	424/23210	2.83948e-12	2.46478e-10	1.72948e-10	Pax3/Megf10/Zfhx3/Notch1/Cyp26b1/Chd7/Fgfr1/Meis1/Foxp2/Boc/Gpc1/Tcf7l2/Lbx1/Sox6/Foxp1/Sox8/Usp2/Fgf3/Id3/Heg1/Btg2/Eng/Ephb1/Adarb1/Fgfr2/S1pr1/Smad3/Cdon/Rxra/Zbtb18/Eomes/Smad7/Smo/Bcl2/Nr2f2/Tbx1/Bmpr1a/Nphs1/Plagl1/Pmp22	40
GO:0048732	gland development	42/607	467/23210	3.83825e-12	3.26768e-10	2.29285e-10	Pax6/Sox9/Sox2/Pax3/Nfib/Notch1/Insm1/Fgfr1/Hes1/Zdhhc21/Notch2/Slc9a3r1/Zic3/Tcf7l2/Hmga2/Id2/Gli2/Igfbp5/Ccnd1/Fgf3/Tnc/Ptn/Foxb1/Gli3/Pcsk9/Ptch1/Mdk/Cd44/Fgfr2/Ntn1/Ptf1a/Smad3/E2f8/Etv5/Rxra/Smo/Arhgap5/Bcl2/Msx2/Sox3/Tbx1/Bmpr1a	42
GO:0048593	camera-type eye morphogenesis	23/607	145/23210	4.25367e-12	3.55302e-10	2.49306e-10	Pax6/Sox9/Lhx1/Sox2/Sox1/Irx5/Casz1/Meis1/Pax2/Notch2/Sox8/Tfap2a/Ptn/Gli3/Ephb1/Fat1/Ptf1a/Bcar3/Cdon/Kdr/Dscam/Flt1/Foxf2	23
GO:0010464	regulation of mesenchymal cell proliferation	14/607	45/23210	4.77422e-12	3.91397e-10	2.74634e-10	Sox9/Nfib/Fgfr1/Foxp2/Gas1/Foxp1/Ptn/Fgfr2/Smo/Arhgap5/Kdr/Tbx1/Bmpr1a/Mycn	14
GO:0072009	nephron epithelium development	20/607	109/23210	6.75605e-12	5.43801e-10	3.81571e-10	Hes5/Sox9/Lhx1/Notch1/Hes1/Klf15/Pax2/Notch2/Sox8/Tfap2b/Gli3/Ptch1/Irx3/Cd44/Wnt7b/Smo/Bcl2/Gpc3/Pou3f3/Wwtr1	20
GO:0072080	nephron tubule development	19/607	98/23210	8.20884e-12	6.48938e-10	4.55344e-10	Hes5/Sox9/Lhx1/Notch1/Hes1/Pax2/Notch2/Sox8/Tfap2b/Gli3/Ptch1/Irx3/Cd44/Wnt7b/Smo/Bcl2/Gpc3/Pou3f3/Wwtr1	19
GO:0030902	hindbrain development	24/607	164/23210	8.60955e-12	6.68675e-10	4.69193e-10	Pax6/Lhx1/Nfib/Rora/Hes1/Lhx5/Nfix/Foxp2/Otx2/Gas1/Gli2/Neurod2/Rfx4/Neurod1/Skor2/Mdk/Cbln1/Lmx1a/Ptf1a/Zbtb18/Smo/Bcl2/Lmx1b/Atf5	24
GO:0043583	ear development	29/607	242/23210	9.68027e-12	7.38872e-10	5.18448e-10	Hes5/Sox9/Sox2/Notch1/Chd7/Celsr1/Fgfr1/Hes1/Pax2/Lrig1/Otx2/Slc9a3r1/Gas1/Gli2/Fgf3/Neurod1/Tfap2a/Gli3/Rest/Fgfr2/Ntn1/Adgrv1/Atoh1/Bcl2/Esrrb/Spry2/Tbx1/Mcm2/Mycn	29
GO:0048839	inner ear development	27/607	211/23210	1.08608e-11	8.14928e-10	5.71815e-10	Hes5/Sox9/Sox2/Notch1/Chd7/Celsr1/Fgfr1/Hes1/Pax2/Lrig1/Otx2/Slc9a3r1/Gli2/Fgf3/Neurod1/Tfap2a/Gli3/Rest/Fgfr2/Ntn1/Adgrv1/Atoh1/Esrrb/Spry2/Tbx1/Mcm2/Mycn	27
GO:0010463	mesenchymal cell proliferation	15/607	57/23210	1.23394e-11	9.10439e-10	6.38833e-10	Sox9/Nfib/Fgfr1/Foxp2/Gas1/Foxp1/Ptn/Fgfr2/Smo/Arhgap5/Gpc3/Kdr/Tbx1/Bmpr1a/Mycn	15
GO:0001822	kidney development	31/607	281/23210	1.62721e-11	1.18093e-09	8.28627e-10	Hes5/Sox9/Lhx1/Notch1/Fgfr1/Hes1/Klf15/Pax2/Notch2/Lrp4/Id2/Gli2/Sox8/Tfap2a/Id3/Tfap2b/Gli3/Pcsk9/Ptch1/Irx3/Cd44/Fgfr2/Smad3/Wnt7b/Smad6/Smad7/Smo/Bcl2/Gpc3/Pou3f3/Wwtr1	31
GO:0003279	cardiac septum development	21/607	128/23210	1.88395e-11	1.3452e-09	9.43893e-10	Notch1/Chd7/Hes1/Dhrs3/Cxcr4/Notch2/Id2/Parva/Fuz/Heg1/Eng/Fgfr2/Kif7/Smad6/Smad7/Smo/Ltbp1/Msx2/Pde2a/Tbx1/Bmpr1a	21
GO:0009953	dorsal/ventral pattern formation	19/607	103/23210	2.06112e-11	1.42406e-09	9.99227e-10	Pax6/Lhx1/Sox1/Axin2/Tgif1/Otx2/Gas1/Lrp4/Gli2/Rfx4/Fuz/Bmpr1b/Gli3/Ptch1/Smad6/Smo/Lmx1b/Mdfi/Bmpr1a	19
GO:0090092	regulation of transmembrane receptor protein serine/threonine kinase signaling pathway	28/607	233/23210	2.0674e-11	1.42406e-09	9.99227e-10	Zic2/Rgma/Hes5/Notch1/Hes1/Notch2/Tcf7l2/Prdm16/Skor2/Gdf10/Inhbb/Tfap2b/Eng/Smad3/Rasl11b/Skor1/Smad6/Smad7/Crb2/Gpc3/Kdr/Snx1/Fstl1/Ltbp1/Msx2/Sfrp2/Wwtr1/Bmpr1a	28
GO:0060537	muscle tissue development	41/607	472/23210	2.09089e-11	1.42406e-09	9.99227e-10	Sox9/Pax3/Megf10/Notch1/Cyp26b1/Chd7/Fgfr1/Pgm5/Meis1/Foxp2/Boc/Gpc1/Tcf7l2/Sox6/Foxp1/Id2/Igfbp5/Sox8/Usp2/Fgf3/Heg1/Btg2/Eng/Ephb1/Fgfr2/S1pr1/Smad3/Cdon/Rxra/Zbtb18/Eomes/Smad7/Smo/Bcl2/Nr2f2/Pdlim5/Tbx1/Bmpr1a/Nphs1/Plagl1/Pmp22	41
GO:0022037	metencephalon development	20/607	116/23210	2.22869e-11	1.49491e-09	1.04894e-09	Lhx1/Rora/Lhx5/Nfix/Foxp2/Otx2/Gas1/Gli2/Neurod2/Rfx4/Neurod1/Skor2/Mdk/Cbln1/Lmx1a/Ptf1a/Zbtb18/Smo/Bcl2/Lmx1b	20
GO:0090287	regulation of cellular response to growth factor stimulus	30/607	271/23210	3.18199e-11	2.10249e-09	1.47526e-09	Rgma/Hes5/Notch1/Fgfr1/Hes1/Notch2/Gpc1/Tcf7l2/Prdm16/Fuz/Skor2/Tfap2b/Eng/Smad3/Rasl11b/Grb10/Skor1/Smad6/Smad7/Crb2/Gpc3/Kdr/Snx1/Fstl1/Ltbp1/Msx2/Sfrp2/Spry2/Flt1/Tcf4	30
GO:0021915	neural tube development	25/607	191/23210	3.85626e-11	2.51054e-09	1.76158e-09	Zic5/Zic2/Rgma/Zfp36l1/Pax6/Hes5/Pax3/Notch1/Phgdh/Celsr1/Hes1/Pax2/Tgif1/Tcf7l2/Gas1/Gli2/Fuz/Tfap2a/Tead2/Foxb1/Gli3/Ptch1/Shroom3/Smo/Sfrp2	25
GO:0030279	negative regulation of ossification	18/607	96/23210	5.24352e-11	3.36421e-09	2.36058e-09	Sox9/Sox2/Notch1/Fgfr1/Axin2/Lrp4/Id2/Igfbp5/Gdf10/Id3/Fndc3b/Ptch1/Mdk/Smad3/Smad6/Bcl2/Chsy1/Id1	18
GO:0022612	gland morphogenesis	22/607	150/23210	6.09922e-11	3.83701e-09	2.69233e-09	Pax6/Sox9/Pax3/Nfib/Notch1/Fgfr1/Notch2/Slc9a3r1/Gli2/Igfbp5/Tnc/Ptn/Gli3/Ptch1/Mdk/Cd44/Fgfr2/Ntn1/Etv5/Rxra/Bcl2/Msx2	22
GO:0048708	astrocyte differentiation	17/607	85/23210	6.15378e-11	3.83701e-09	2.69233e-09	Pax6/Hes5/Sox9/Notch1/Hes1/Nfix/Hmga2/Sox6/Id2/Plpp3/Sox8/Cntn2/Vim/Smo/Mt3/Atf5/Mycn	17
GO:0030510	regulation of BMP signaling pathway	18/607	97/23210	6.28375e-11	3.86364e-09	2.71102e-09	Rgma/Hes5/Notch1/Hes1/Notch2/Tcf7l2/Skor2/Tfap2b/Eng/Skor1/Smad6/Smad7/Crb2/Gpc3/Kdr/Fstl1/Msx2/Sfrp2	18
GO:0014706	striated muscle tissue development	39/607	449/23210	6.55293e-11	3.97395e-09	2.78842e-09	Pax3/Megf10/Notch1/Cyp26b1/Chd7/Fgfr1/Pgm5/Meis1/Foxp2/Boc/Gpc1/Tcf7l2/Sox6/Foxp1/Id2/Sox8/Usp2/Fgf3/Heg1/Btg2/Eng/Ephb1/Fgfr2/S1pr1/Smad3/Cdon/Rxra/Zbtb18/Eomes/Smad7/Smo/Bcl2/Nr2f2/Pdlim5/Tbx1/Bmpr1a/Nphs1/Plagl1/Pmp22	39
GO:0050808	synapse organization	39/607	451/23210	7.47968e-11	4.47467e-09	3.13976e-09	Igsf21/Nfia/Actn1/Reln/Lrp4/Mdga1/Neurod2/Sipa1l1/Efnb1/Cntnap4/Sparc/Tnc/Cntn2/Ptn/Ephb1/Rest/Sparcl1/Cbln1/Fgfr2/Lmx1a/Nrxn2/Ntn1/Wnt7b/Etv5/Nefl/C1ql3/Adgrl1/Gpc4/Lmx1b/Nrxn3/Pdlim5/Shank1/Chmp2b/Col4a1/Erbb2/Igsf9/Shisa7/Baiap2/Pmp22	39
GO:0002064	epithelial cell development	28/607	247/23210	8.31074e-11	4.90555e-09	3.4421e-09	Pax6/Sox9/Notch1/Insm1/Fgfr1/Epb41l5/Cxcr4/Notch2/Slc9a3r1/Sox8/Tfap2a/Heg1/Shroom3/Col18a1/Eng/Fat1/Rest/Vim/Fgfr2/Wnt7b/Smo/Tjp2/Cldn5/Id1/Map3k1/Pde2a/Sox3/Tjp1	28
GO:0002053	positive regulation of mesenchymal cell proliferation	12/607	37/23210	9.37178e-11	5.44975e-09	3.82396e-09	Sox9/Fgfr1/Foxp2/Gas1/Foxp1/Fgfr2/Smo/Arhgap5/Kdr/Tbx1/Bmpr1a/Mycn	12
GO:0001649	osteoblast differentiation	25/607	199/23210	9.4789e-11	5.44975e-09	3.82396e-09	Sox2/Notch1/Fgfr1/Axin2/Id2/Gli2/Igfbp5/Sox8/Bmpr1b/Gdf10/Id3/Fndc3b/Gli3/Ptch1/Rest/Smad3/Wnt7b/Scube2/Smad6/Smo/Id1/Msx2/Sfrp2/Wwtr1/Bmpr1a	25
GO:0045667	regulation of osteoblast differentiation	21/607	142/23210	1.41856e-10	8.05122e-09	5.64934e-09	Sox2/Notch1/Fgfr1/Axin2/Id2/Igfbp5/Bmpr1b/Gdf10/Id3/Fndc3b/Gli3/Ptch1/Rest/Smad3/Wnt7b/Scube2/Smad6/Id1/Msx2/Sfrp2/Bmpr1a	21
GO:0007224	smoothened signaling pathway	21/607	143/23210	1.62271e-10	9.09335e-09	6.38058e-09	Pax6/Hes5/Rora/Zic1/Hes1/Boc/Gas1/Gli2/Rfx4/Fuz/Skor2/Gli3/Ptch1/Fgfr2/Wnt7b/Cdon/Kif7/Scube2/Smo/Chsy1/Gpc3	21
GO:0030111	regulation of Wnt signaling pathway	30/607	292/23210	2.02351e-10	1.11976e-08	7.85706e-09	Sox9/Sox2/Notch1/Nkd1/Axin2/Slc9a3r1/Tcf7l2/Hmga2/Lrp4/Kank1/Plpp3/Fuz/Gli3/Daam2/Dkk3/Mdk/Nrarp/Fgfr2/Lmx1a/Smad3/Ruvbl1/Gprc5b/Grb10/Trabd2b/Wif1/Gpc3/Mdfi/Sfrp2/Wwtr1/G3bp1	30
GO:0021549	cerebellum development	18/607	104/23210	2.09597e-10	1.14554e-08	8.03795e-09	Lhx1/Rora/Lhx5/Nfix/Foxp2/Gas1/Gli2/Neurod2/Rfx4/Neurod1/Skor2/Mdk/Cbln1/Lmx1a/Ptf1a/Zbtb18/Smo/Lmx1b	18
GO:0072006	nephron development	21/607	146/23210	2.41181e-10	1.30209e-08	9.13641e-09	Hes5/Sox9/Lhx1/Notch1/Hes1/Klf15/Pax2/Notch2/Sox8/Tfap2a/Tfap2b/Gli3/Ptch1/Irx3/Cd44/Wnt7b/Smo/Bcl2/Gpc3/Pou3f3/Wwtr1	21
GO:0030856	regulation of epithelial cell differentiation	21/607	147/23210	2.74606e-10	1.46468e-08	1.02773e-08	Zfp36l1/Pax6/Hes5/Sox9/Lhx1/Sox2/Notch1/Hes1/Pax2/Foxp1/Foxp4/Ccnd1/Ptch1/Foxj1/Smo/Atoh1/Cldn5/Id1/Msx2/Wwtr1/Mycn	21
GO:0003007	heart morphogenesis	29/607	280/23210	3.35886e-10	1.75061e-08	1.22836e-08	Sox9/Notch1/Chd7/Hes1/Axin2/Dhrs3/Notch2/Zic3/Lbx1/Id2/Parva/Tead1/Ncor2/Tfap2a/Tead2/Heg1/Ptch1/Eng/Fgfr2/S1pr1/Smad3/Rxra/Smad6/Smad7/Smo/Msx2/Sfrp2/Tbx1/Bmpr1a	29
GO:0071772	response to BMP	23/607	179/23210	3.40078e-10	1.75061e-08	1.22836e-08	Rgma/Hes5/Notch1/Hes1/Notch2/Tcf7l2/Skor2/Vstm2a/Bmpr1b/Tfap2b/Eng/Skor1/Smad6/Smad7/Crb2/Gpc3/Kdr/Rgmb/Fstl1/Id1/Msx2/Sfrp2/Bmpr1a	23
GO:0071773	cellular response to BMP stimulus	23/607	179/23210	3.40078e-10	1.75061e-08	1.22836e-08	Rgma/Hes5/Notch1/Hes1/Notch2/Tcf7l2/Skor2/Vstm2a/Bmpr1b/Tfap2b/Eng/Skor1/Smad6/Smad7/Crb2/Gpc3/Kdr/Rgmb/Fstl1/Id1/Msx2/Sfrp2/Bmpr1a	23
GO:0060428	lung epithelium development	13/607	51/23210	4.5113e-10	2.29558e-08	1.61075e-08	Sox9/Nfib/Foxp2/Hmga2/Foxp1/Foxp4/Gpsm2/Ncor2/Fndc3b/Fgfr2/Foxj1/Rcn3/Wnt7b	13
GO:0030178	negative regulation of Wnt signaling pathway	21/607	151/23210	4.56414e-10	2.29607e-08	1.6111e-08	Sox9/Sox2/Notch1/Nkd1/Axin2/Slc9a3r1/Tcf7l2/Hmga2/Lrp4/Fuz/Gli3/Dkk3/Mdk/Grb10/Trabd2b/Wif1/Gpc3/Mdfi/Sfrp2/Wwtr1/G3bp1	21
GO:0050679	positive regulation of epithelial cell proliferation	24/607	199/23210	5.26095e-10	2.61688e-08	1.8362e-08	Sox9/Notch1/Fgfr1/Pax2/Foxp2/Notch2/Tcf7l2/Gas1/Hmga2/Foxp1/Ccnd1/Ptn/Mdk/Nrarp/Ccnd2/Fgfr2/Glul/Egfl7/Smo/Kdr/Erbb2/Id1/Tbx1/Bmpr1a	24
GO:0030509	BMP signaling pathway	22/607	168/23210	5.70605e-10	2.80674e-08	1.96942e-08	Rgma/Hes5/Notch1/Hes1/Notch2/Tcf7l2/Skor2/Bmpr1b/Tfap2b/Eng/Skor1/Smad6/Smad7/Crb2/Gpc3/Kdr/Rgmb/Fstl1/Id1/Msx2/Sfrp2/Bmpr1a	22
GO:0048736	appendage development	24/607	201/23210	6.46551e-10	3.11117e-08	2.18303e-08	Sox9/Notch1/Cyp26b1/Chd7/Fgfr1/Notch2/Gas1/Lrp4/Gli2/Fuz/Tfap2a/Bmpr1b/Tfap2b/Gli3/Ptch1/Fgfr2/Gpc3/Lmx1b/Nr2f2/Itga6/Msx2/Sfrp2/Bmpr1a/Mycn	24
GO:0060173	limb development	24/607	201/23210	6.46551e-10	3.11117e-08	2.18303e-08	Sox9/Notch1/Cyp26b1/Chd7/Fgfr1/Notch2/Gas1/Lrp4/Gli2/Fuz/Tfap2a/Bmpr1b/Tfap2b/Gli3/Ptch1/Fgfr2/Gpc3/Lmx1b/Nr2f2/Itga6/Msx2/Sfrp2/Bmpr1a/Mycn	24
GO:0021846	cell proliferation in forebrain	11/607	35/23210	8.44221e-10	4.01867e-08	2.8198e-08	Pax6/Fgfr1/Lhx5/Hmga2/Tacc1/Ncor2/Gli3/Fgfr2/Wnt7b/Fabp7/Pou3f3	11
GO:0016055	Wnt signaling pathway	36/607	428/23210	8.68019e-10	4.088e-08	2.86845e-08	Sox9/Sox2/Notch1/Nkd1/Celsr1/Axin2/Slc9a3r1/Tcf7l2/Fzd10/Hmga2/Lrp4/Kank1/Plpp3/Tcf7l1/Fuz/Ccnd1/Gli3/Daam2/Dkk3/Mdk/Nrarp/Cd44/Fgfr2/Lmx1a/Smad3/Wnt7b/Ruvbl1/Gprc5b/Grb10/Trabd2b/Wif1/Gpc3/Mdfi/Sfrp2/Wwtr1/G3bp1	36
GO:0198738	cell-cell signaling by wnt	36/607	430/23210	9.8478e-10	4.57485e-08	3.21006e-08	Sox9/Sox2/Notch1/Nkd1/Celsr1/Axin2/Slc9a3r1/Tcf7l2/Fzd10/Hmga2/Lrp4/Kank1/Plpp3/Tcf7l1/Fuz/Ccnd1/Gli3/Daam2/Dkk3/Mdk/Nrarp/Cd44/Fgfr2/Lmx1a/Smad3/Wnt7b/Ruvbl1/Gprc5b/Grb10/Trabd2b/Wif1/Gpc3/Mdfi/Sfrp2/Wwtr1/G3bp1	36
GO:0042472	inner ear morphogenesis	18/607	114/23210	9.92061e-10	4.57485e-08	3.21006e-08	Sox9/Sox2/Chd7/Celsr1/Fgfr1/Pax2/Lrig1/Otx2/Slc9a3r1/Gli2/Fgf3/Tfap2a/Rest/Fgfr2/Ntn1/Atoh1/Spry2/Tbx1	18
GO:0035107	appendage morphogenesis	22/607	175/23210	1.25416e-09	5.66549e-08	3.97533e-08	Sox9/Notch1/Cyp26b1/Chd7/Fgfr1/Notch2/Gas1/Lrp4/Gli2/Fuz/Tfap2a/Bmpr1b/Tfap2b/Gli3/Ptch1/Fgfr2/Gpc3/Lmx1b/Msx2/Sfrp2/Bmpr1a/Mycn	22
GO:0035108	limb morphogenesis	22/607	175/23210	1.25416e-09	5.66549e-08	3.97533e-08	Sox9/Notch1/Cyp26b1/Chd7/Fgfr1/Notch2/Gas1/Lrp4/Gli2/Fuz/Tfap2a/Bmpr1b/Tfap2b/Gli3/Ptch1/Fgfr2/Gpc3/Lmx1b/Msx2/Sfrp2/Bmpr1a/Mycn	22
GO:0060070	canonical Wnt signaling pathway	28/607	279/23210	1.39123e-09	6.22121e-08	4.36527e-08	Sox9/Sox2/Notch1/Nkd1/Axin2/Slc9a3r1/Tcf7l2/Fzd10/Lrp4/Kank1/Plpp3/Tcf7l1/Fuz/Gli3/Daam2/Dkk3/Mdk/Nrarp/Fgfr2/Lmx1a/Smad3/Wnt7b/Ruvbl1/Gprc5b/Gpc3/Sfrp2/Wwtr1/G3bp1	28
GO:0014031	mesenchymal cell development	16/607	90/23210	1.40918e-09	6.23843e-08	4.37735e-08	Pax6/Sox9/Pax3/Notch1/Hes1/Fgf15/Efnb1/Sox8/Tfap2a/Ednrb/Sema5b/Smo/Bcl2/Tbx1/Bmpr1a/Sema3b	16
GO:0009798	axis specification	16/607	91/23210	1.66896e-09	7.31534e-08	5.13299e-08	Pax6/Lhx1/Notch1/Axin2/Epb41l5/Notch2/Otx2/Tcf7l1/Ptch1/Nrarp/Pcsk6/Smad6/Smo/Gpc3/Mdfi/Bmpr1a	16
GO:0045666	positive regulation of neuron differentiation	37/607	461/23210	1.83421e-09	7.96084e-08	5.58592e-08	Rgma/Qk/Pax6/Sox2/Bcl11a/Fgfr1/Tgif1/Cxcr4/Reln/Metrn/Gli2/Islr2/Neurod2/Neurod1/Ptn/Irx3/Mdk/Rest/Tgif2/Lmx1a/Ntn1/Ranbp1/Cdon/Etv5/Nefl/Gprc5b/Pcp4/Tcf3/Atoh1/Bcl2/Shank1/Dscam/Ect2/Itga6/Rpl4/Baiap2/Tcf4	37
GO:0003205	cardiac chamber development	23/607	195/23210	1.87098e-09	8.04157e-08	5.64257e-08	Notch1/Chd7/Hes1/Dhrs3/Cxcr4/Notch2/Id2/Parva/Fuz/Heg1/Eng/Fgfr2/Rxra/Kif7/Smad6/Smad7/Smo/Ltbp1/Msx2/Pde2a/Sfrp2/Tbx1/Bmpr1a	23
GO:0035282	segmentation	17/607	105/23210	1.94522e-09	8.28026e-08	5.81006e-08	Hes5/Lhx1/Pax3/Notch1/Axin2/Epb41l5/Otx2/Lfng/Tcf7l1/Foxb1/Irx3/Nrarp/Pcsk6/Smad3/Crb2/Sfrp2/Bmpr1a	17
GO:0055123	digestive system development	19/607	134/23210	2.21191e-09	9.32583e-08	6.5437e-08	Notch1/Hes1/Epb41l5/Zic3/Tcf7l2/Id2/Gli2/Foxp4/Kit/Ednrb/Gli3/Fgfr2/Ptf1a/Smad3/Smo/Bcl2/Itga6/Sfrp2/Foxf2	19
GO:0014013	regulation of gliogenesis	20/607	150/23210	2.51555e-09	1.0506e-07	7.37178e-08	Qk/Hes5/Notch1/Hes1/Cxcr4/Tcf7l2/Hmga2/Id2/Zcchc24/Sox8/Cntn2/Ptn/Daam2/Mdk/Vim/Etv5/E2f1/Atf5/Mycn/Pmp22	20
GO:0048565	digestive tract development	18/607	121/23210	2.66758e-09	1.10368e-07	7.74424e-08	Notch1/Hes1/Epb41l5/Zic3/Tcf7l2/Id2/Gli2/Foxp4/Kit/Ednrb/Gli3/Fgfr2/Smad3/Smo/Bcl2/Itga6/Sfrp2/Foxf2	18
GO:0042471	ear morphogenesis	19/607	136/23210	2.85032e-09	1.16837e-07	8.19813e-08	Sox9/Sox2/Chd7/Celsr1/Fgfr1/Pax2/Lrig1/Otx2/Slc9a3r1/Gas1/Gli2/Fgf3/Tfap2a/Rest/Fgfr2/Ntn1/Atoh1/Spry2/Tbx1	19
GO:0008589	regulation of smoothened signaling pathway	15/607	82/23210	3.04975e-09	1.23865e-07	8.69127e-08	Rora/Zic1/Gas1/Rfx4/Fuz/Skor2/Gli3/Ptch1/Fgfr2/Wnt7b/Kif7/Scube2/Smo/Chsy1/Gpc3	15
GO:0048608	reproductive structure development	36/607	449/23210	3.13427e-09	1.2614e-07	8.85094e-08	Zfp36l1/Sox9/Lhx1/Sox2/Notch1/Chd7/Hes1/Notch2/Lfng/Tcf7l2/Hmga2/Vcam1/Gli2/Lhx9/Sox8/Ccnd1/Bmpr1b/Kit/Tnc/Ptn/Cd44/Fgfr2/Wnt7b/E2f8/Pcdh12/Rxra/Eomes/Bcl2/Esrrb/Kdr/Mdfi/Nr2f2/Erf/Sfrp2/Sox3/Foxf2	36
GO:0007346	regulation of mitotic cell cycle	38/607	493/23210	3.38361e-09	1.34948e-07	9.46897e-08	Zfp36l1/Fgfr1/Hes1/Slc9a3r1/Gas1/Zfp36l2/Id2/Meis2/Cks1b/Usp2/Ccnd1/Gpsm2/Ctdsp1/Tipin/Nacc2/Nek6/Psrc1/Birc5/Ptch1/Btg2/Cks2/Ccnd2/Ccnd3/Fgfr2/Ranbp1/Smad3/Ube2c/Zwilch/E2f1/Tcf3/Bcl2/Rpl17/Chmp2b/Ctdsp2/Shb/Top2a/Eif4ebp1/Ticrr	38
GO:0061458	reproductive system development	36/607	453/23210	3.96298e-09	1.56644e-07	1.09913e-07	Zfp36l1/Sox9/Lhx1/Sox2/Notch1/Chd7/Hes1/Notch2/Lfng/Tcf7l2/Hmga2/Vcam1/Gli2/Lhx9/Sox8/Ccnd1/Bmpr1b/Kit/Tnc/Ptn/Cd44/Fgfr2/Wnt7b/E2f8/Pcdh12/Rxra/Eomes/Bcl2/Esrrb/Kdr/Mdfi/Nr2f2/Erf/Sfrp2/Sox3/Foxf2	36
GO:0072234	metanephric nephron tubule development	8/607	17/23210	4.12718e-09	1.61691e-07	1.13454e-07	Hes5/Sox9/Hes1/Pax2/Sox8/Wnt7b/Pou3f3/Wwtr1	8
GO:0060828	regulation of canonical Wnt signaling pathway	24/607	224/23210	5.78441e-09	2.24628e-07	1.57616e-07	Sox9/Sox2/Notch1/Nkd1/Axin2/Slc9a3r1/Tcf7l2/Lrp4/Kank1/Fuz/Gli3/Daam2/Dkk3/Mdk/Nrarp/Fgfr2/Lmx1a/Smad3/Ruvbl1/Gprc5b/Gpc3/Sfrp2/Wwtr1/G3bp1	24
GO:0045668	negative regulation of osteoblast differentiation	13/607	62/23210	6.04604e-09	2.30991e-07	1.6208e-07	Sox2/Notch1/Fgfr1/Axin2/Id2/Igfbp5/Gdf10/Id3/Fndc3b/Ptch1/Smad3/Smad6/Id1	13
GO:0060411	cardiac septum morphogenesis	15/607	86/23210	6.05262e-09	2.30991e-07	1.6208e-07	Notch1/Chd7/Hes1/Dhrs3/Notch2/Id2/Parva/Eng/Fgfr2/Smad6/Smad7/Smo/Msx2/Tbx1/Bmpr1a	15
GO:2000177	regulation of neural precursor cell proliferation	17/607	113/23210	6.18462e-09	2.34011e-07	1.642e-07	Pax6/Lhx1/Sox2/Notch1/Insm1/Lhx5/Id2/Gli2/Nap1l1/Skor2/Ptn/Gli3/Btg2/Gnai2/Mdk/Cdon/Smo	17
GO:0035904	aorta development	13/607	63/23210	7.43771e-09	2.7904e-07	1.95795e-07	Notch1/Chd7/Hes1/Cxcr4/Fuz/Tfap2b/Eng/Kif7/Smad6/Ltbp1/Pde2a/Tbx1/Bmpr1a	13
GO:0035148	tube formation	21/607	176/23210	7.69104e-09	2.86119e-07	2.00763e-07	Zic5/Zic2/Rgma/Hes5/Sox9/Pax3/Nfib/Notch1/Celsr1/Pax2/Tgif1/Fuz/Sox8/Fgf3/Tfap2a/Tead2/Ptch1/Shroom3/Irx3/Fgfr2/Sfrp2	21
GO:0061448	connective tissue development	27/607	285/23210	9.51131e-09	3.50888e-07	2.46209e-07	Hes5/Sox9/Nfib/Notch1/Ebf2/Fgfr1/Axin2/Hmga2/Sox6/Id2/Gli2/Sox8/Thbs3/Serpinh1/Bmpr1b/Creb5/Gli3/Mdk/Smad3/Wnt7b/Scube2/Uncx/Chsy1/Msx2/Sfrp2/Bmpr1a/Mycn	27
GO:0007498	mesoderm development	17/607	117/23210	1.06138e-08	3.88325e-07	2.72478e-07	Zic2/Zfp36l1/Lhx1/Fgfr1/Epb41l5/Pax2/Tcf7l1/Tead1/Tead2/Irx3/Smad3/Eomes/Smo/Crb2/Sfrp2/Tbx1/Bmpr1a	17
GO:0007519	skeletal muscle tissue development	22/607	197/23210	1.16519e-08	4.22811e-07	2.96676e-07	Pax3/Megf10/Notch1/Cyp26b1/Foxp2/Gpc1/Tcf7l2/Foxp1/Sox8/Usp2/Btg2/Ephb1/Cdon/Zbtb18/Eomes/Smo/Bcl2/Nr2f2/Tbx1/Nphs1/Plagl1/Pmp22	22
GO:0001657	ureteric bud development	16/607	104/23210	1.24205e-08	4.39883e-07	3.08655e-07	Sox9/Lhx1/Fgfr1/Hes1/Pax2/Sox8/Gli3/Ptch1/Cd44/Fgfr2/Smad3/Smad6/Smad7/Smo/Bcl2/Gpc3	16
GO:0072163	mesonephric epithelium development	16/607	104/23210	1.24205e-08	4.39883e-07	3.08655e-07	Sox9/Lhx1/Fgfr1/Hes1/Pax2/Sox8/Gli3/Ptch1/Cd44/Fgfr2/Smad3/Smad6/Smad7/Smo/Bcl2/Gpc3	16
GO:0072164	mesonephric tubule development	16/607	104/23210	1.24205e-08	4.39883e-07	3.08655e-07	Sox9/Lhx1/Fgfr1/Hes1/Pax2/Sox8/Gli3/Ptch1/Cd44/Fgfr2/Smad3/Smad6/Smad7/Smo/Bcl2/Gpc3	16
GO:0048864	stem cell development	15/607	91/23210	1.35059e-08	4.74529e-07	3.32965e-07	Pax6/Sox9/Pax3/Hes1/Fgf15/Efnb1/Sox8/Tfap2a/Ednrb/Wnt7b/Sema5b/Smo/Tbx1/Bmpr1a/Sema3b	15
GO:0016331	morphogenesis of embryonic epithelium	21/607	182/23210	1.40219e-08	4.88778e-07	3.42963e-07	Zic5/Zic2/Rgma/Hes5/Sox9/Pax3/Celsr1/Epb41l5/Pax2/Tgif1/Gli2/Fuz/Sox8/Tfap2a/Tead2/Ptch1/Shroom3/Irx3/Fgfr2/Wnt7b/Sfrp2	21
GO:0048663	neuron fate commitment	14/607	79/23210	1.57088e-08	5.40513e-07	3.79265e-07	Pax6/Sox2/Pax3/Notch1/Sox1/Casz1/Otx2/Lbx1/Id2/Gli2/Gli3/Ptf1a/Tlx3/Atoh1	14
GO:0045598	regulation of fat cell differentiation	18/607	135/23210	1.57502e-08	5.40513e-07	3.79265e-07	Zfp36l1/Rora/Hes1/Tcf7l2/Prdm16/Zfp36l2/Id2/Ncor2/Vstm2a/Fam57b/Fndc3b/Smad3/E2f1/Wif1/Runx1t1/Msx2/Sfrp2/Wwtr1	18
GO:2000179	positive regulation of neural precursor cell proliferation	13/607	67/23210	1.63798e-08	5.55724e-07	3.89938e-07	Pax6/Lhx1/Sox2/Notch1/Insm1/Lhx5/Gli2/Nap1l1/Gli3/Gnai2/Mdk/Cdon/Smo	13
GO:0060840	artery development	16/607	106/23210	1.64445e-08	5.55724e-07	3.89938e-07	Notch1/Chd7/Hes1/Cxcr4/Fuz/Tfap2b/Gli3/Eng/Mdk/Kif7/Smad6/Smad7/Ltbp1/Pde2a/Tbx1/Bmpr1a	16
GO:0021575	hindbrain morphogenesis	12/607	56/23210	1.79495e-08	6.01989e-07	4.224e-07	Lhx1/Rora/Hes1/Lhx5/Nfix/Gas1/Gli2/Rfx4/Skor2/Cbln1/Smo/Lmx1b	12
GO:0001823	mesonephros development	16/607	107/23210	1.88745e-08	6.2825e-07	4.40828e-07	Sox9/Lhx1/Fgfr1/Hes1/Pax2/Sox8/Gli3/Ptch1/Cd44/Fgfr2/Smad3/Smad6/Smad7/Smo/Bcl2/Gpc3	16
GO:0072243	metanephric nephron epithelium development	8/607	20/23210	1.99512e-08	6.59133e-07	4.62497e-07	Hes5/Sox9/Hes1/Pax2/Sox8/Wnt7b/Pou3f3/Wwtr1	8
GO:0021543	pallium development	19/607	155/23210	2.55157e-08	8.36726e-07	5.8711e-07	Pax6/Sox2/Fgfr1/Lhx5/Reln/Tacc1/Mdga1/Neurod1/Gli3/Btg2/Mdk/Lmx1a/Neurod6/Cdon/Zbtb18/Eomes/Smo/Atoh1/Pou3f3	19
GO:0060538	skeletal muscle organ development	22/607	206/23210	2.6423e-08	8.59805e-07	6.03304e-07	Pax3/Megf10/Notch1/Cyp26b1/Foxp2/Gpc1/Tcf7l2/Foxp1/Sox8/Usp2/Btg2/Ephb1/Cdon/Zbtb18/Eomes/Smo/Bcl2/Nr2f2/Tbx1/Nphs1/Plagl1/Pmp22	22
GO:0031589	cell-substrate adhesion	29/607	339/23210	2.66079e-08	8.59805e-07	6.03304e-07	Notch1/Prex1/Epb41l5/Actn1/Vcam1/Kank1/Parva/Nedd9/Egfl6/Gpm6b/Antxr1/Cntn2/Fbln1/Ptn/Fndc3b/Ephb1/Mdk/Smad3/Rac2/Adam9/Smad6/Ttyh1/Bcl2/Kdr/Vamp3/Ajuba/Itga6/Mmp14/Spock1	29
GO:0061053	somite development	15/607	96/23210	2.85638e-08	9.1632e-07	6.42959e-07	Lhx1/Pax3/Notch1/Axin2/Epb41l5/Otx2/Lfng/Foxb1/Ptch1/Nrarp/Smad3/Smo/Crb2/Sfrp2/Bmpr1a	15
GO:0071559	response to transforming growth factor beta	22/607	208/23210	3.14904e-08	9.95807e-07	6.98733e-07	Zfp36l1/Sox9/Zfhx3/Epb41l5/Prdm16/Zfp36l2/Sox6/Skor2/Bmpr1b/Eng/Smad3/Rasl11b/Adam9/Col4a2/Skor1/Smad6/Smad7/Snx1/Cldn5/Ltbp1/Map3k1/Bmpr1a	22
GO:0072170	metanephric tubule development	8/607	21/23210	3.14915e-08	9.95807e-07	6.98733e-07	Hes5/Sox9/Hes1/Pax2/Sox8/Wnt7b/Pou3f3/Wwtr1	8
GO:0048483	autonomic nervous system development	11/607	48/23210	3.35826e-08	1.04697e-06	7.34634e-07	Insm1/Hes1/Vcam1/Sox8/Tfap2a/Ednrb/Tfap2b/Nav2/Adarb1/Erbb2/Tbx1	11
GO:0061005	cell differentiation involved in kidney development	11/607	48/23210	3.35826e-08	1.04697e-06	7.34634e-07	Lhx1/Notch1/Hes1/Klf15/Pax2/Notch2/Gli3/Ptch1/Smo/Pou3f3/Wwtr1	11
GO:0030326	embryonic limb morphogenesis	18/607	143/23210	3.91926e-08	1.2049e-06	8.45449e-07	Notch1/Cyp26b1/Chd7/Fgfr1/Notch2/Gas1/Lrp4/Gli2/Fuz/Tfap2a/Gli3/Ptch1/Gpc3/Lmx1b/Msx2/Sfrp2/Bmpr1a/Mycn	18
GO:0035113	embryonic appendage morphogenesis	18/607	143/23210	3.91926e-08	1.2049e-06	8.45449e-07	Notch1/Cyp26b1/Chd7/Fgfr1/Notch2/Gas1/Lrp4/Gli2/Fuz/Tfap2a/Gli3/Ptch1/Gpc3/Lmx1b/Msx2/Sfrp2/Bmpr1a/Mycn	18
GO:0014032	neural crest cell development	14/607	85/23210	4.15327e-08	1.26312e-06	8.86299e-07	Pax6/Sox9/Pax3/Hes1/Fgf15/Efnb1/Sox8/Tfap2a/Ednrb/Sema5b/Smo/Tbx1/Bmpr1a/Sema3b	14
GO:0045786	negative regulation of cell cycle	34/607	452/23210	4.1657e-08	1.26312e-06	8.86299e-07	Zfp36l1/Sox2/Notch1/Pea15a/Insm1/Notch2/Slc9a3r1/Tcf7l2/Gas1/Zfp36l2/Id2/Ccnd1/Neurod1/Ctdsp1/Tipin/Nacc2/Birc5/Ets1/Btg2/Fgfr2/Med25/Smad3/Zwilch/E2f8/Ccnk/E2f1/Bcl2/Nr2f2/Atf5/Ctdsp2/Top2a/Trp53i13/Pmp22/Ticrr	34
GO:0060993	kidney morphogenesis	15/607	99/23210	4.37422e-08	1.31733e-06	9.24335e-07	Hes5/Sox9/Lhx1/Hes1/Pax2/Sox8/Gli3/Ptch1/Irx3/Cd44/Wnt7b/Smo/Bcl2/Gpc3/Wwtr1	15
GO:0022404	molting cycle process	16/607	114/23210	4.74079e-08	1.40073e-06	9.82856e-07	Sox9/Notch1/Celsr1/Zdhhc21/Lrig1/Lrp4/Fuz/Igfbp5/Sox21/Dbi/Fgfr2/Smo/Bcl2/Foxq1/Msx2/Tnfrsf19	16
GO:0022405	hair cycle process	16/607	114/23210	4.74079e-08	1.40073e-06	9.82856e-07	Sox9/Notch1/Celsr1/Zdhhc21/Lrig1/Lrp4/Fuz/Igfbp5/Sox21/Dbi/Fgfr2/Smo/Bcl2/Foxq1/Msx2/Tnfrsf19	16
GO:0072175	epithelial tube formation	19/607	161/23210	4.74609e-08	1.40073e-06	9.82856e-07	Zic5/Zic2/Rgma/Hes5/Sox9/Pax3/Celsr1/Pax2/Tgif1/Fuz/Sox8/Fgf3/Tfap2a/Tead2/Ptch1/Shroom3/Irx3/Fgfr2/Sfrp2	19
GO:0061333	renal tubule morphogenesis	14/607	86/23210	4.84316e-08	1.41991e-06	9.96316e-07	Hes5/Sox9/Lhx1/Hes1/Pax2/Sox8/Gli3/Ptch1/Irx3/Cd44/Smo/Bcl2/Gpc3/Col4a1	14
GO:0030217	T cell differentiation	25/607	269/23210	4.90527e-08	1.42866e-06	1.00246e-06	Zfp36l1/Cyp26b1/Chd7/Rora/Prex1/Bcl11a/Lfng/Zfp36l2/Foxp1/Kit/Dtx1/Gli3/Mdk/Nrarp/Cd44/Foxj1/Sox13/Eomes/Rpl22/Smad7/Tcf3/Bcl2/Erbb2/Shb/Gadd45g	25
GO:0008544	epidermis development	28/607	329/23210	5.15957e-08	1.4929e-06	1.04753e-06	Zfp36l1/Pax6/Hes5/Sox9/Notch1/Cyp26b1/Celsr1/Fgfr1/Hes1/Zdhhc21/Slc9a3r1/Lrp4/Gli2/Fuz/Igfbp5/Tfap2a/Sox21/Ptch1/Rest/Dbi/Fgfr2/Smo/Atoh1/Bcl2/Foxq1/Msx2/Tnfrsf19/Mycn	28
GO:1901861	regulation of muscle tissue development	20/607	179/23210	5.32836e-08	1.53173e-06	1.07478e-06	Megf10/Notch1/Cyp26b1/Fgfr1/Meis1/Boc/Gpc1/Tcf7l2/Sox6/Foxp1/Igfbp5/Usp2/Fgf3/Ephb1/Fgfr2/Smad3/Cdon/Bcl2/Tbx1/Bmpr1a	20
GO:0110110	positive regulation of animal organ morphogenesis	15/607	101/23210	5.75958e-08	1.64501e-06	1.15426e-06	Sox9/Lhx1/Notch1/Fgfr1/Pax2/Foxp2/Hmga2/Sox8/Fgf3/Tfap2a/Ptn/Eng/Mdk/Fgfr2/Smo	15
GO:0042692	muscle cell differentiation	31/607	395/23210	6.41139e-08	1.81944e-06	1.27665e-06	Qk/Sox9/Pax3/Megf10/Notch1/Cyp26b1/Rora/Hes1/Pgm5/Sox6/Foxp1/Igfbp5/Kit/Ednrb/Eng/Fgfr2/Wnt7b/Cd9/Cdon/Hopx/Rbpms2/Rxra/Smad6/Smo/Bcl2/Flnc/Pdlim5/Tbx1/Mmp14/Nphs1/Pmp22	31
GO:0003206	cardiac chamber morphogenesis	18/607	148/23210	6.70399e-08	1.89035e-06	1.32641e-06	Notch1/Chd7/Hes1/Dhrs3/Notch2/Id2/Parva/Heg1/Eng/Fgfr2/Rxra/Smad6/Smad7/Smo/Msx2/Sfrp2/Tbx1/Bmpr1a	18
GO:0019827	stem cell population maintenance	19/607	165/23210	7.0598e-08	1.97808e-06	1.38797e-06	Hes5/Sox9/Sox2/Fgfr1/Hes1/Pax2/Tcf7l2/Hmga2/Prdm16/Zfp36l2/Tcf7l1/Tead1/Kit/Ptn/Rest/Eomes/Smo/Esrrb/Bmpr1a	19
GO:0034329	cell junction assembly	30/607	376/23210	7.28284e-08	2.02774e-06	1.42282e-06	Epb41l5/Actn1/Reln/Lrp4/Mdga1/Sipa1l1/Efnb1/Cdh22/Gpm6b/Heg1/Ephb1/Cbln1/Nrxn2/Ntn1/Smad3/Cd9/Smad7/Adgrl1/Bcl2/Gpc4/Kdr/Nrxn3/Pdlim5/Shank1/Ajuba/Arvcf/Cldn5/Ect2/Mmp14/Pmp22	30
GO:0021587	cerebellum morphogenesis	11/607	52/23210	8.16559e-08	2.25932e-06	1.58531e-06	Lhx1/Rora/Lhx5/Nfix/Gas1/Gli2/Rfx4/Skor2/Cbln1/Smo/Lmx1b	11
GO:0001837	epithelial to mesenchymal transition	17/607	134/23210	8.30192e-08	2.28277e-06	1.60176e-06	Sox9/Notch1/Axin2/Epb41l5/Tcf7l2/Fuz/Trim62/Eng/Mdk/Fgfr2/Smad3/Eomes/Smad7/Crb2/Msx2/Sfrp2/Wwtr1	17
GO:0009880	embryonic pattern specification	12/607	64/23210	8.72504e-08	2.38091e-06	1.67063e-06	Lhx1/Epb41l5/Otx2/Tcf7l1/Efnb1/Tfap2a/Ptch1/Nrarp/Fgfr2/Pcsk6/Smad3/Smad6	12
GO:0090090	negative regulation of canonical Wnt signaling pathway	16/607	119/23210	8.7664e-08	2.38091e-06	1.67063e-06	Sox9/Sox2/Notch1/Nkd1/Axin2/Slc9a3r1/Tcf7l2/Lrp4/Fuz/Gli3/Dkk3/Mdk/Gpc3/Sfrp2/Wwtr1/G3bp1	16
GO:0001764	neuron migration	20/607	185/23210	9.24213e-08	2.49481e-06	1.75055e-06	Pax6/Lhx1/Barhl1/Sox1/Celsr1/Cxcr4/Robo3/Reln/Mdga1/Cntn2/Mdk/Ntn1/Tlx3/Scrt2/Atoh1/Lmx1b/Nr2f2/Sox14/Astn1/Spock1	20
GO:0001756	somitogenesis	13/607	77/23210	9.33816e-08	2.50546e-06	1.75802e-06	Lhx1/Pax3/Notch1/Axin2/Epb41l5/Otx2/Lfng/Foxb1/Nrarp/Smad3/Crb2/Sfrp2/Bmpr1a	13
GO:0001709	cell fate determination	10/607	42/23210	9.62161e-08	2.56596e-06	1.80047e-06	Pax6/Cyp26b1/Ebf2/Hes1/Pax2/Notch2/Otx2/Lbx1/Ptch1/Atoh1	10
GO:0002062	chondrocyte differentiation	16/607	120/23210	9.87393e-08	2.61748e-06	1.83662e-06	Sox9/Nfib/Fgfr1/Axin2/Sox6/Gli2/Serpinh1/Bmpr1b/Gli3/Mdk/Smad3/Scube2/Chsy1/Msx2/Sfrp2/Bmpr1a	16
GO:0048546	digestive tract morphogenesis	11/607	53/23210	1.00629e-07	2.64841e-06	1.85833e-06	Notch1/Epb41l5/Tcf7l2/Id2/Gli2/Foxp4/Gli3/Fgfr2/Smad3/Bcl2/Sfrp2	11
GO:0045685	regulation of glial cell differentiation	14/607	91/23210	1.01103e-07	2.64841e-06	1.85833e-06	Qk/Hes5/Notch1/Hes1/Cxcr4/Tcf7l2/Hmga2/Id2/Cntn2/Ptn/Daam2/Mdk/Atf5/Mycn	14
GO:0071560	cellular response to transforming growth factor beta stimulus	21/607	204/23210	1.03113e-07	2.68487e-06	1.88391e-06	Zfp36l1/Sox9/Epb41l5/Prdm16/Zfp36l2/Sox6/Skor2/Bmpr1b/Eng/Smad3/Rasl11b/Adam9/Col4a2/Skor1/Smad6/Smad7/Snx1/Cldn5/Ltbp1/Map3k1/Bmpr1a	21
GO:0098727	maintenance of cell number	19/607	169/23210	1.03707e-07	2.68487e-06	1.88391e-06	Hes5/Sox9/Sox2/Fgfr1/Hes1/Pax2/Tcf7l2/Hmga2/Prdm16/Zfp36l2/Tcf7l1/Tead1/Kit/Ptn/Rest/Eomes/Smo/Esrrb/Bmpr1a	19
GO:0072207	metanephric epithelium development	8/607	24/23210	1.0619e-07	2.73314e-06	1.91778e-06	Hes5/Sox9/Hes1/Pax2/Sox8/Wnt7b/Pou3f3/Wwtr1	8
GO:0014033	neural crest cell differentiation	14/607	92/23210	1.16422e-07	2.97919e-06	2.09042e-06	Pax6/Sox9/Pax3/Hes1/Fgf15/Efnb1/Sox8/Tfap2a/Ednrb/Sema5b/Smo/Tbx1/Bmpr1a/Sema3b	14
GO:0048705	skeletal system morphogenesis	24/607	262/23210	1.19146e-07	3.03137e-06	2.12704e-06	Sox9/Lhx1/Cyp26b1/Axin2/Dhrs3/Gas1/Fuz/Thbs3/Serpinh1/Tfap2a/Bmpr1b/Gli3/Fgfr2/Smad3/Scube2/Sp5/Uncx/Chsy1/Mdfi/Msx2/Sfrp2/Tbx1/Mmp14/Mycn	24
GO:0072078	nephron tubule morphogenesis	13/607	80/23210	1.49069e-07	3.77103e-06	2.64604e-06	Hes5/Sox9/Lhx1/Hes1/Pax2/Sox8/Gli3/Ptch1/Irx3/Cd44/Smo/Bcl2/Gpc3	13
GO:0035019	somatic stem cell population maintenance	11/607	55/23210	1.50656e-07	3.78951e-06	2.659e-06	Sox9/Sox2/Hes1/Pax2/Tcf7l2/Hmga2/Prdm16/Zfp36l2/Tcf7l1/Kit/Rest	11
GO:0001570	vasculogenesis	14/607	94/23210	1.53493e-07	3.83907e-06	2.69378e-06	Qk/Zfp36l1/Notch1/Fgfr1/Ackr3/Tead2/Heg1/Eng/Fgfr2/Wnt7b/Egfl7/Smo/Spred1/Kdr	14
GO:0051216	cartilage development	21/607	211/23210	1.83221e-07	4.53218e-06	3.18012e-06	Hes5/Sox9/Nfib/Fgfr1/Axin2/Sox6/Gli2/Thbs3/Serpinh1/Bmpr1b/Gli3/Mdk/Smad3/Wnt7b/Scube2/Uncx/Chsy1/Msx2/Sfrp2/Bmpr1a/Mycn	21
GO:1903707	negative regulation of hemopoiesis	18/607	158/23210	1.83253e-07	4.53218e-06	3.18012e-06	Zfp36l1/Hes5/Notch1/Hes1/Meis1/Prdm16/Id2/Meis2/Dtx1/Gli3/Mdk/Nrarp/Cd44/Foxj1/Smad7/Tcf3/Tjp2/Erbb2	18
GO:0016202	regulation of striated muscle tissue development	19/607	176/23210	1.97608e-07	4.81399e-06	3.37786e-06	Megf10/Notch1/Cyp26b1/Fgfr1/Meis1/Boc/Gpc1/Tcf7l2/Sox6/Foxp1/Usp2/Fgf3/Ephb1/Fgfr2/Smad3/Cdon/Bcl2/Tbx1/Bmpr1a	19
GO:0021542	dentate gyrus development	7/607	18/23210	2.00223e-07	4.81399e-06	3.37786e-06	Reln/Neurod1/Btg2/Mdk/Lmx1a/Neurod6/Smo	7
GO:0021924	cell proliferation in external granule layer	7/607	18/23210	2.00223e-07	4.81399e-06	3.37786e-06	Lhx1/Rora/Lhx5/Gli2/Skor2/Smo/Atf5	7
GO:0021930	cerebellar granule cell precursor proliferation	7/607	18/23210	2.00223e-07	4.81399e-06	3.37786e-06	Lhx1/Rora/Lhx5/Gli2/Skor2/Smo/Atf5	7
GO:0021872	forebrain generation of neurons	13/607	82/23210	2.01172e-07	4.81399e-06	3.37786e-06	Pax6/Hes5/Sox2/Sox1/Fgfr1/Hes1/Lhx5/Tfap2a/Gli3/Fgfr2/Uncx/Atf5/Csf1r	13
GO:0072088	nephron epithelium morphogenesis	13/607	82/23210	2.01172e-07	4.81399e-06	3.37786e-06	Hes5/Sox9/Lhx1/Hes1/Pax2/Sox8/Gli3/Ptch1/Irx3/Cd44/Smo/Bcl2/Gpc3	13
GO:0060348	bone development	22/607	231/23210	2.03467e-07	4.84274e-06	3.39803e-06	Sox9/Cyp26b1/Axin2/Meis1/Dhrs3/Notch2/Thbs3/Serpinh1/Tfap2a/Kit/Sparc/Fli1/Gli3/Fgfr2/Scube2/Sp5/Chsy1/Kdr/Tjp2/Msx2/Sfrp2/Mmp14	22
GO:0001942	hair follicle development	15/607	111/23210	2.06881e-07	4.89765e-06	3.43656e-06	Sox9/Notch1/Celsr1/Zdhhc21/Lrp4/Fuz/Igfbp5/Sox21/Dbi/Fgfr2/Smo/Bcl2/Foxq1/Msx2/Tnfrsf19	15
GO:0072028	nephron morphogenesis	13/607	83/23210	2.32899e-07	5.48428e-06	3.84819e-06	Hes5/Sox9/Lhx1/Hes1/Pax2/Sox8/Gli3/Ptch1/Irx3/Cd44/Smo/Bcl2/Gpc3	13
GO:0002065	columnar/cuboidal epithelial cell differentiation	17/607	144/23210	2.39249e-07	5.60399e-06	3.93218e-06	Pax6/Hes5/Notch1/Insm1/Fgfr1/Hes1/Slc9a3r1/Foxp1/Foxp4/Neurod1/Shroom3/Rest/Fgfr2/Rxra/Smo/Atoh1/Mycn	17
GO:0021761	limbic system development	14/607	98/23210	2.61072e-07	6.08297e-06	4.26827e-06	Fgfr1/Lhx5/Reln/Neurod1/Foxb1/Gli3/Btg2/Mdk/Fgfr2/Lmx1a/Neurod6/Zbtb18/Smo/Sox3	14
GO:0098773	skin epidermis development	15/607	113/23210	2.62498e-07	6.08418e-06	4.26912e-06	Sox9/Notch1/Celsr1/Zdhhc21/Lrp4/Fuz/Igfbp5/Sox21/Dbi/Fgfr2/Smo/Bcl2/Foxq1/Msx2/Tnfrsf19	15
GO:0007626	locomotory behavior	23/607	254/23210	2.68201e-07	6.184e-06	4.33916e-06	Zfhx3/Chd7/Atp1a2/Zic1/Celsr1/Meis1/Reln/Id2/Kcnj10/Usp2/Gad1/Cntn2/Atp1a3/Nav2/Ccnd2/Dnm1/Lmx1a/Etv5/Gprc5b/Lmx1b/Astn1/Dscam/Pmp22	23
GO:0045995	regulation of embryonic development	16/607	129/23210	2.72791e-07	6.25722e-06	4.39054e-06	Hes5/Lhx1/Pax3/Notch1/Celsr1/Fgfr1/Hes1/Tgif1/Otx2/Lfng/Fuz/Nrarp/Tgif2/Crb2/Sfrp2/Bmpr1a	16
GO:0048634	regulation of muscle organ development	19/607	180/23210	2.8132e-07	6.4196e-06	4.50447e-06	Megf10/Notch1/Cyp26b1/Fgfr1/Meis1/Boc/Gpc1/Tcf7l2/Sox6/Foxp1/Usp2/Fgf3/Ephb1/Fgfr2/Smad3/Cdon/Bcl2/Tbx1/Bmpr1a	19
GO:0003338	metanephros morphogenesis	8/607	27/23210	2.99071e-07	6.75503e-06	4.73984e-06	Hes5/Sox9/Lhx1/Hes1/Pax2/Sox8/Wnt7b/Smo	8
GO:0021511	spinal cord patterning	8/607	27/23210	2.99071e-07	6.75503e-06	4.73984e-06	Pax6/Sox1/Reln/Gli2/Rfx4/Fuz/Gli3/Smo	8
GO:0021534	cell proliferation in hindbrain	7/607	19/23210	3.09874e-07	6.96352e-06	4.88613e-06	Lhx1/Rora/Lhx5/Gli2/Skor2/Smo/Atf5	7
GO:0021879	forebrain neuron differentiation	12/607	72/23210	3.37383e-07	7.47445e-06	5.24464e-06	Pax6/Hes5/Sox2/Sox1/Fgfr1/Hes1/Lhx5/Tfap2a/Fgfr2/Uncx/Atf5/Csf1r	12
GO:0042303	molting cycle	16/607	131/23210	3.37676e-07	7.47445e-06	5.24464e-06	Sox9/Notch1/Celsr1/Zdhhc21/Lrig1/Lrp4/Fuz/Igfbp5/Sox21/Dbi/Fgfr2/Smo/Bcl2/Foxq1/Msx2/Tnfrsf19	16
GO:0042633	hair cycle	16/607	131/23210	3.37676e-07	7.47445e-06	5.24464e-06	Sox9/Notch1/Celsr1/Zdhhc21/Lrig1/Lrp4/Fuz/Igfbp5/Sox21/Dbi/Fgfr2/Smo/Bcl2/Foxq1/Msx2/Tnfrsf19	16
GO:0030857	negative regulation of epithelial cell differentiation	10/607	48/23210	3.71381e-07	8.17961e-06	5.73943e-06	Hes5/Sox9/Notch1/Hes1/Foxp1/Foxp4/Ccnd1/Smo/Id1/Msx2	10
GO:0030513	positive regulation of BMP signaling pathway	9/607	38/23210	4.46591e-07	9.73921e-06	6.83376e-06	Hes5/Notch1/Hes1/Notch2/Eng/Crb2/Gpc3/Kdr/Msx2	9
GO:0072210	metanephric nephron development	9/607	38/23210	4.46591e-07	9.73921e-06	6.83376e-06	Hes5/Sox9/Lhx1/Hes1/Pax2/Sox8/Tfap2a/Tfap2b/Smo	9
GO:0021545	cranial nerve development	10/607	49/23210	4.55763e-07	9.8905e-06	6.93992e-06	Chd7/Hes1/Pax2/Slc1a3/Tfap2a/Gli3/Ephb1/Nav2/Adarb1/Tbx1	10
GO:0048645	animal organ formation	12/607	74/23210	4.59511e-07	9.9232e-06	6.96286e-06	Pax3/Notch1/Fgfr1/Hes1/Axin2/Pax2/Gli2/Fgf3/Gli3/Fgfr2/Tbx1/Bmpr1a	12
GO:0042476	odontogenesis	15/607	118/23210	4.65205e-07	9.9491e-06	6.98104e-06	Axin2/Tcf7l2/Gas1/Lrp4/Gli2/Tfap2a/Id3/Gli3/Fgfr2/Wnt7b/Smo/Itga6/Msx2/Tbx1/Bmpr1a	15
GO:0060349	bone morphogenesis	15/607	118/23210	4.65205e-07	9.9491e-06	6.98104e-06	Sox9/Cyp26b1/Axin2/Dhrs3/Thbs3/Serpinh1/Tfap2a/Gli3/Fgfr2/Scube2/Sp5/Chsy1/Msx2/Sfrp2/Mmp14	15
GO:0060041	retina development in camera-type eye	18/607	169/23210	5.04716e-07	1.07422e-05	7.53753e-06	Pax6/Sox9/Lhx1/Sox2/Chd7/Irx5/Casz1/Pax2/Tgif1/Sox8/Neurod1/Bmpr1b/Ptn/Tgif2/Ptf1a/Cdon/Col4a1/Dscam	18
GO:0021695	cerebellar cortex development	11/607	62/23210	5.42248e-07	1.14858e-05	8.0593e-06	Lhx1/Rora/Lhx5/Nfix/Gli2/Neurod2/Rfx4/Skor2/Mdk/Cbln1/Smo	11
GO:0071774	response to fibroblast growth factor	13/607	90/23210	6.12164e-07	1.2905e-05	9.05511e-06	Zfp36l1/Fgfr1/Fgf15/Gpc1/Tcf7l2/Zfp36l2/Fuz/Fgf3/Cd44/Fgfr2/Ier2/Spry2/Tbx1	13
GO:0001838	embryonic epithelial tube formation	17/607	154/23210	6.28648e-07	1.31897e-05	9.25488e-06	Zic5/Zic2/Rgma/Hes5/Sox9/Pax3/Celsr1/Pax2/Tgif1/Fuz/Sox8/Tfap2a/Tead2/Ptch1/Shroom3/Irx3/Sfrp2	17
GO:0030901	midbrain development	10/607	51/23210	6.76111e-07	1.41186e-05	9.90667e-06	Barhl1/Fgfr1/Hes1/Otx2/Rfx4/Foxb1/Fgfr2/Lmx1a/Lmx1b/Sfrp2	10
GO:0030098	lymphocyte differentiation	29/607	395/23210	6.82539e-07	1.41859e-05	9.9539e-06	Zfp36l1/Cyp26b1/Chd7/Rora/Prex1/Bcl11a/Notch2/Lfng/Zfp36l2/Foxp1/Id2/Mfng/Kit/Dtx1/Gli3/Mdk/Nrarp/Cd44/Foxj1/Sox13/Eomes/Rpl22/Smad7/Tcf3/Bcl2/Erbb2/Shb/Gadd45g/Mmp14	29
GO:0021987	cerebral cortex development	14/607	106/23210	6.98263e-07	1.44449e-05	1.01356e-05	Pax6/Sox2/Fgfr1/Reln/Tacc1/Mdga1/Gli3/Mdk/Cdon/Zbtb18/Eomes/Smo/Atoh1/Pou3f3	14
GO:2000736	regulation of stem cell differentiation	11/607	64/23210	7.5665e-07	1.55799e-05	1.09321e-05	Hes5/Sox9/Notch1/Hes1/Zfp36l2/Sox6/Ptn/Tead2/Rest/Ccnk/Esrrb	11
GO:0048713	regulation of oligodendrocyte differentiation	10/607	52/23210	8.17648e-07	1.6758e-05	1.17587e-05	Qk/Hes5/Notch1/Hes1/Cxcr4/Tcf7l2/Id2/Ptn/Daam2/Mdk	10
GO:0060976	coronary vasculature development	12/607	78/23210	8.26942e-07	1.68704e-05	1.18375e-05	Notch1/Fgfr1/Fuz/Fgfr2/Rxra/Kif7/Smad6/Spred1/Gpc3/Ltbp1/Pde2a/Tbx1	12
GO:0042110	T cell activation	33/607	491/23210	8.6419e-07	1.75494e-05	1.2314e-05	Zfp36l1/Cyp26b1/Chd7/Rora/Prex1/Bcl11a/Hes1/Cxcr4/Lfng/Zfp36l2/Foxp1/Vcam1/Efnb1/Kit/Dtx1/Gli3/Mdk/Nrarp/Ccnd3/Cd44/Foxj1/Smad3/Rac2/Sox13/Eomes/Rpl22/Smad7/Tcf3/Bcl2/Erbb2/Igfbp2/Shb/Gadd45g	33
GO:0060425	lung morphogenesis	11/607	65/23210	8.89498e-07	1.79809e-05	1.26167e-05	Sox9/Sox2/Nfib/Celsr1/Foxp2/Hmga2/Tnc/Fgfr2/Wnt7b/Id1/Spry2	11
GO:0021696	cerebellar cortex morphogenesis	9/607	41/23210	8.94963e-07	1.80091e-05	1.26365e-05	Lhx1/Rora/Lhx5/Nfix/Gli2/Rfx4/Skor2/Cbln1/Smo	9
GO:0021516	dorsal spinal cord development	7/607	22/23210	9.79511e-07	1.95329e-05	1.37057e-05	Lhx1/Pax3/Lhx5/Lbx1/Rfx4/Daam2/Uncx	7
GO:0072273	metanephric nephron morphogenesis	7/607	22/23210	9.79511e-07	1.95329e-05	1.37057e-05	Hes5/Sox9/Lhx1/Hes1/Pax2/Sox8/Smo	7
GO:0007219	Notch signaling pathway	18/607	177/23210	9.9913e-07	1.98347e-05	1.39175e-05	Hes5/Sox9/Sox2/Notch1/Hes1/Notch2/Lfng/Mfng/Dtx4/Kit/Dtx1/Maml2/Nrarp/Egfl7/Timp4/Atoh1/Mmp14/Nepro	18
GO:0021675	nerve development	12/607	80/23210	1.09387e-06	2.16186e-05	1.51692e-05	Chd7/Hes1/Pax2/Slc1a3/Lrig1/Vcam1/Tfap2a/Gli3/Ephb1/Nav2/Adarb1/Tbx1	12
GO:0021700	developmental maturation	25/607	317/23210	1.10325e-06	2.17071e-05	1.52313e-05	Hes5/Notch1/Igsf21/Irx5/Bcl11a/Fgfr1/Hes1/Pax2/Nfia/Reln/Id2/Neurod2/Sox8/Thbs3/Cntn2/Ednrb/S1pr1/Nefl/Adgrl1/Bcl2/Kdr/Shank1/Msx2/Shb/Pmp22	25
GO:0050803	regulation of synapse structure or activity	23/607	276/23210	1.15387e-06	2.26025e-05	1.58596e-05	Reln/Lrp4/Mdga1/Slc17a6/Neurod2/Sipa1l1/Cntnap4/Sparc/Ptn/Ephb1/Sparcl1/Cbln1/Dnm1/Ntn1/Etv5/C1ql3/Adgrl1/Gpc4/Pdlim5/Chmp2b/Igsf9/Shisa7/Baiap2	23
GO:0045599	negative regulation of fat cell differentiation	10/607	54/23210	1.18007e-06	2.3014e-05	1.61484e-05	Rora/Tcf7l2/Zfp36l2/Ncor2/Fam57b/Smad3/E2f1/Runx1t1/Msx2/Wwtr1	10
GO:0003143	embryonic heart tube morphogenesis	11/607	67/23210	1.21809e-06	2.35479e-05	1.6523e-05	Notch1/Hes1/Notch2/Zic3/Lbx1/Tead1/Tead2/Eng/Smad3/Smo/Tbx1	11
GO:0060688	regulation of morphogenesis of a branching structure	11/607	67/23210	1.21809e-06	2.35479e-05	1.6523e-05	Sox9/Lhx1/Bcl11a/Fgfr1/Pax2/Sox8/Mdk/Fgfr2/Etv5/Rxra/Smo	11
GO:1903706	regulation of hemopoiesis	29/607	407/23210	1.25193e-06	2.4097e-05	1.69083e-05	Zfp36l1/Hes5/Notch1/Cyp26b1/Hes1/Meis1/Notch2/Prdm16/Zfp36l2/Id2/Meis2/Ptn/Dtx1/Ets1/Gli3/Mdk/Nrarp/Cd44/Foxj1/Sox13/Smad7/Tcf3/Kdr/Tjp2/Csf1r/Erbb2/Shb/Flt1/Mmp14	29
GO:1905330	regulation of morphogenesis of an epithelium	14/607	112/23210	1.37457e-06	2.6343e-05	1.84842e-05	Sox9/Lhx1/Nkd1/Celsr1/Fgfr1/Pax2/Sox8/Mdk/Wnt7b/Etv5/Rxra/Smo/Gpc3/Sfrp2	14
GO:0060487	lung epithelial cell differentiation	8/607	33/23210	1.62848e-06	3.10745e-05	2.18042e-05	Sox9/Nfib/Foxp1/Foxp4/Gpsm2/Ncor2/Fndc3b/Foxj1	8
GO:0021536	diencephalon development	11/607	69/23210	1.64895e-06	3.133e-05	2.19835e-05	Pax6/Sox2/Hes1/Otx2/Tcf7l2/Hmga2/Gli2/Foxb1/Smo/Sox3/Bmpr1a	11
GO:0050890	cognition	25/607	326/23210	1.83371e-06	3.46916e-05	2.43422e-05	Pax6/Chd7/Atp1a2/Foxp2/Reln/Meis2/Neurod2/Kit/Cntn2/Ptn/Atp1a3/Foxb1/Btg2/Mdk/Ccnd2/Dbi/Lmx1a/Nrxn2/Jph4/Jakmip1/Lmx1b/Shank1/Shc3/Chmp2b/Shisa7	25
GO:0003151	outflow tract morphogenesis	12/607	84/23210	1.86559e-06	3.51445e-05	2.466e-05	Notch1/Hes1/Dhrs3/Parva/Tfap2a/Eng/Fgfr2/Smad6/Msx2/Sfrp2/Tbx1/Bmpr1a	12
GO:0002067	glandular epithelial cell differentiation	10/607	57/23210	1.9846e-06	3.72281e-05	2.6122e-05	Pax6/Notch1/Insm1/Hes1/Foxp1/Foxp4/Neurod1/Fgfr2/Rxra/Smo	10
GO:0060479	lung cell differentiation	8/607	34/23210	2.08101e-06	3.88084e-05	2.72309e-05	Sox9/Nfib/Foxp1/Foxp4/Gpsm2/Ncor2/Fndc3b/Foxj1	8
GO:0045778	positive regulation of ossification	13/607	100/23210	2.08638e-06	3.88084e-05	2.72309e-05	Tfap2a/Bmpr1b/Gpm6b/Gdf10/Ptn/Gli3/Smad3/Wnt7b/Adgrv1/Scube2/Msx2/Sfrp2/Bmpr1a	13
GO:0060675	ureteric bud morphogenesis	11/607	71/23210	2.2082e-06	4.09026e-05	2.87003e-05	Sox9/Lhx1/Hes1/Pax2/Sox8/Gli3/Ptch1/Cd44/Smo/Bcl2/Gpc3	11
GO:0008593	regulation of Notch signaling pathway	12/607	86/23210	2.40743e-06	4.4407e-05	3.11593e-05	Hes5/Sox2/Notch1/Hes1/Lfng/Mfng/Kit/Dtx1/Nrarp/Egfl7/Mmp14/Nepro	12
GO:0072171	mesonephric tubule morphogenesis	11/607	72/23210	2.54556e-06	4.67602e-05	3.28105e-05	Sox9/Lhx1/Hes1/Pax2/Sox8/Gli3/Ptch1/Cd44/Smo/Bcl2/Gpc3	11
GO:0021513	spinal cord dorsal/ventral patterning	7/607	25/23210	2.57865e-06	4.69782e-05	3.29634e-05	Pax6/Sox1/Gli2/Rfx4/Fuz/Gli3/Smo	7
GO:2000737	negative regulation of stem cell differentiation	7/607	25/23210	2.57865e-06	4.69782e-05	3.29634e-05	Hes5/Notch1/Hes1/Zfp36l2/Rest/Ccnk/Esrrb	7
GO:0045686	negative regulation of glial cell differentiation	8/607	35/23210	2.63614e-06	4.76334e-05	3.34232e-05	Hes5/Notch1/Hes1/Hmga2/Id2/Daam2/Atf5/Mycn	8
GO:0048710	regulation of astrocyte differentiation	8/607	35/23210	2.63614e-06	4.76334e-05	3.34232e-05	Hes5/Notch1/Hes1/Hmga2/Id2/Cntn2/Atf5/Mycn	8
GO:0045607	regulation of inner ear auditory receptor cell differentiation	5/607	10/23210	2.72007e-06	4.80991e-05	3.37499e-05	Hes5/Notch1/Hes1/Atoh1/Mycn	5
GO:0045631	regulation of mechanoreceptor differentiation	5/607	10/23210	2.72007e-06	4.80991e-05	3.37499e-05	Hes5/Notch1/Hes1/Atoh1/Mycn	5
GO:0045955	negative regulation of calcium ion-dependent exocytosis	5/607	10/23210	2.72007e-06	4.80991e-05	3.37499e-05	Notch1/Cbarp/Gnai2/Rest/Stxbp3	5
GO:0072173	metanephric tubule morphogenesis	5/607	10/23210	2.72007e-06	4.80991e-05	3.37499e-05	Hes5/Sox9/Hes1/Pax2/Sox8	5
GO:2000980	regulation of inner ear receptor cell differentiation	5/607	10/23210	2.72007e-06	4.80991e-05	3.37499e-05	Hes5/Notch1/Hes1/Atoh1/Mycn	5
GO:0010717	regulation of epithelial to mesenchymal transition	12/607	87/23210	2.7271e-06	4.80991e-05	3.37499e-05	Notch1/Axin2/Tcf7l2/Fuz/Trim62/Eng/Mdk/Smad3/Smad7/Crb2/Sfrp2/Wwtr1	12
GO:0001755	neural crest cell migration	10/607	59/23210	2.75506e-06	4.83994e-05	3.39607e-05	Pax6/Pax3/Fgf15/Efnb1/Sox8/Ednrb/Sema5b/Smo/Tbx1/Sema3b	10
GO:0060560	developmental growth involved in morphogenesis	22/607	270/23210	2.84272e-06	4.97419e-05	3.49027e-05	Rgma/Sox9/Lhx1/Notch1/Nkd1/Nrn1/Bcl11a/Epb41l5/Cxcr4/Islr2/Tnc/Fgfr2/Ntn1/S1pr1/Wnt7b/Sema5b/Smo/Dscam/Rpl4/Sfrp2/Spry2/Sema3b	22
GO:0035270	endocrine system development	15/607	136/23210	2.88503e-06	5.02836e-05	3.52828e-05	Pax6/Sox9/Sox2/Insm1/Hes1/Tcf7l2/Hmga2/Gli2/Neurod1/Mdk/Smad3/Smo/Sox3/Tbx1/Bmpr1a	15
GO:0048368	lateral mesoderm development	6/607	17/23210	3.0211e-06	5.24486e-05	3.68019e-05	Zic2/Fgfr1/Tead1/Tead2/Smo/Bmpr1a	6
GO:0035914	skeletal muscle cell differentiation	12/607	88/23210	3.08362e-06	5.31175e-05	3.72712e-05	Pax3/Megf10/Notch1/Cyp26b1/Gpc1/Sox8/Btg2/Ephb1/Cdon/Eomes/Tbx1/Plagl1	12
GO:0044344	cellular response to fibroblast growth factor stimulus	12/607	88/23210	3.08362e-06	5.31175e-05	3.72712e-05	Zfp36l1/Fgfr1/Fgf15/Gpc1/Tcf7l2/Zfp36l2/Fuz/Fgf3/Cd44/Fgfr2/Spry2/Tbx1	12
GO:0051098	regulation of binding	28/607	403/23210	3.10056e-06	5.32022e-05	3.73307e-05	Rgma/Pax6/Nfib/Ebf2/Hes1/Epb41l5/Lfng/Tcf7l2/Eno1/Id2/Mfng/Neurod1/Id3/Pcsk9/Rest/Med25/Smad3/Cdon/Hopx/Ran/E2f1/Smo/Bcl2/Mdfi/Runx1t1/Id1/Msx2/Crmp1	28
GO:0043588	skin development	23/607	293/23210	3.19131e-06	5.45481e-05	3.8275e-05	Zfp36l1/Pax6/Sox9/Notch1/Cyp26b1/Celsr1/Zdhhc21/Tcf7l2/Lrp4/Tcf7l1/Fuz/Igfbp5/Tfap2a/Sox21/Tfap2b/Dbi/Fgfr2/Smo/Bcl2/Foxq1/Itga6/Msx2/Tnfrsf19	23
GO:0001667	ameboidal-type cell migration	28/607	407/23210	3.74406e-06	6.37498e-05	4.47317e-05	Pax6/Sox9/Pax3/Notch1/Fgfr1/Epb41l5/Fgf15/Cxcr4/Kank1/Plpp3/Efnb1/Sox8/Kit/Sparc/Ednrb/Ets1/Glul/Sema5b/Adam9/Smo/Spred1/Crb2/Kdr/Nr2f2/Sash1/Tbx1/Pmp22/Sema3b	28
GO:0045446	endothelial cell differentiation	13/607	106/23210	4.04699e-06	6.86438e-05	4.81657e-05	Notch1/Cxcr4/Heg1/Col18a1/Eng/Wnt7b/Kdr/Nr2f2/Tjp2/Cldn5/Id1/Pde2a/Tjp1	13
GO:0035265	organ growth	19/607	215/23210	4.15794e-06	7.02564e-05	4.92972e-05	Sox9/Notch1/Fgfr1/Meis1/Tcf7l2/Foxp1/Thbs3/Heg1/Fgfr2/S1pr1/Rxra/Smo/Bcl2/Kdr/Lmx1b/Pdlim5/Msx2/Spry2/Bmpr1a	19
GO:0030858	positive regulation of epithelial cell differentiation	10/607	62/23210	4.39438e-06	7.39693e-05	5.19024e-05	Pax6/Sox9/Lhx1/Sox2/Notch1/Pax2/Ptch1/Foxj1/Atoh1/Cldn5	10
GO:0021954	central nervous system neuron development	12/607	91/23210	4.4117e-06	7.39795e-05	5.19096e-05	Nfib/Sox1/Fgfr1/Gli2/Tfap2a/Cntn2/Btg2/Ephb1/Adarb1/Fgfr2/Lmx1b/Atf5	12
GO:0010769	regulation of cell morphogenesis involved in differentiation	25/607	343/23210	4.53109e-06	7.56949e-05	5.31132e-05	Rgma/Prex1/Bcl11a/Reln/Metrn/Lrp4/Kank1/Islr2/Sipa1l1/Nedd9/Nefm/Skor2/Cntn2/Fbln1/Mdk/Vim/Ntn1/Nefl/Sema5b/Pdlim5/Dscam/Id1/Rpl4/Baiap2/Sema3b	25
GO:0031214	biomineral tissue development	16/607	160/23210	4.92655e-06	8.16738e-05	5.73085e-05	Sox9/Notch1/Axin2/Tcf7l2/Tfap2a/Bmpr1b/Gpm6b/Ptn/Fgfr2/S1pr1/Smad3/Adgrv1/Gpc3/Msx2/Tbx1/Bmpr1a	16
GO:0110148	biomineralization	16/607	160/23210	4.92655e-06	8.16738e-05	5.73085e-05	Sox9/Notch1/Axin2/Tcf7l2/Tfap2a/Bmpr1b/Gpm6b/Ptn/Fgfr2/S1pr1/Smad3/Adgrv1/Gpc3/Msx2/Tbx1/Bmpr1a	16
GO:0050680	negative regulation of epithelial cell proliferation	15/607	142/23210	4.94434e-06	8.16738e-05	5.73085e-05	Pax6/Sox9/Sox2/Nfib/Gas1/Sparc/Ptn/Ptch1/Eng/Fgfr2/Gpc3/Nr2f2/Sfrp2/Flt1/Klf9	15
GO:0000578	embryonic axis specification	8/607	38/23210	5.11168e-06	8.41242e-05	5.90278e-05	Lhx1/Epb41l5/Otx2/Tcf7l1/Ptch1/Nrarp/Pcsk6/Smad6	8
GO:0007264	small GTPase mediated signal transduction	31/607	485/23210	5.18487e-06	8.50127e-05	5.96513e-05	Notch1/Prex1/Celsr1/Notch2/Reln/Kank1/Sipa1l1/Gpsm2/Adcyap1r1/Heg1/Rab9/Stmn3/Cdc42ep1/Cdc42ep4/Ntn1/Vav3/Bcar3/Cdon/Lpar6/Rac2/Arhgap31/Rab3c/Rgl1/Ect2/Erbb2/Spata13/Spry2/Arap3/Baiap2/Cyth4/Sipa1l2	31
GO:0001658	branching involved in ureteric bud morphogenesis	10/607	64/23210	5.90723e-06	9.64994e-05	6.77112e-05	Sox9/Lhx1/Pax2/Sox8/Gli3/Ptch1/Cd44/Smo/Bcl2/Gpc3	10
GO:0001843	neural tube closure	13/607	110/23210	6.13024e-06	9.91241e-05	6.95529e-05	Zic5/Zic2/Rgma/Pax3/Celsr1/Pax2/Tgif1/Fuz/Tfap2a/Tead2/Ptch1/Shroom3/Sfrp2	13
GO:0090100	positive regulation of transmembrane receptor protein serine/threonine kinase signaling pathway	13/607	110/23210	6.13024e-06	9.91241e-05	6.95529e-05	Zic2/Hes5/Notch1/Hes1/Notch2/Gdf10/Inhbb/Eng/Crb2/Gpc3/Kdr/Msx2/Bmpr1a	13
GO:0045787	positive regulation of cell cycle	25/607	349/23210	6.1359e-06	9.91241e-05	6.95529e-05	Insm1/Fgfr1/Hes1/Lfng/Id2/Meis2/Usp2/Ccnd1/Gpsm2/Psrc1/Birc5/Ccnd2/Ccnd3/Fgfr2/Med25/Ranbp1/Ube2c/E2f8/Ccnk/Tcf3/Rpl17/Ect2/Msx2/Shb/Eif4ebp1	25
GO:0017145	stem cell division	9/607	51/23210	6.15747e-06	9.91241e-05	6.95529e-05	Notch1/Fgfr1/Zfp36l2/Kit/Fgfr2/Etv5/Esrrb/Sfrp2/Wwtr1	9
GO:0021983	pituitary gland development	8/607	39/23210	6.28445e-06	0.000100802	7.073e-05	Pax6/Sox2/Hes1/Tcf7l2/Hmga2/Gli2/Sox3/Bmpr1a	8
GO:0098742	cell-cell adhesion via plasma-membrane adhesion molecules	18/607	202/23210	6.60075e-06	0.000105493	7.40218e-05	Igsf21/Celsr1/Vstm2l/Vcam1/Mdga1/Cdh22/Cdhr1/Sparcl1/Cbln1/Igsf11/Pcdh12/Adgrl1/Crb2/Gpc4/Ajuba/Arvcf/Dscam/Igsf9	18
GO:0060606	tube closure	13/607	111/23210	6.78002e-06	0.000107968	7.57586e-05	Zic5/Zic2/Rgma/Pax3/Celsr1/Pax2/Tgif1/Fuz/Tfap2a/Tead2/Ptch1/Shroom3/Sfrp2	13
GO:0003148	outflow tract septum morphogenesis	7/607	29/23210	7.64492e-06	0.000120944	8.48634e-05	Parva/Eng/Fgfr2/Smad6/Msx2/Tbx1/Bmpr1a	7
GO:0010470	regulation of gastrulation	8/607	40/23210	7.67682e-06	0.000120944	8.48634e-05	Lhx1/Fgfr1/Tgif1/Otx2/Tgif2/Crb2/Sfrp2/Bmpr1a	8
GO:0045747	positive regulation of Notch signaling pathway	8/607	40/23210	7.67682e-06	0.000120944	8.48634e-05	Hes5/Sox2/Notch1/Hes1/Lfng/Mfng/Kit/Nepro	8
GO:0050807	regulation of synapse organization	21/607	266/23210	7.7701e-06	0.00012198	8.559e-05	Reln/Lrp4/Mdga1/Neurod2/Sipa1l1/Cntnap4/Sparc/Ptn/Ephb1/Sparcl1/Cbln1/Ntn1/Etv5/C1ql3/Adgrl1/Gpc4/Pdlim5/Chmp2b/Igsf9/Shisa7/Baiap2	21
GO:0060502	epithelial cell proliferation involved in lung morphogenesis	5/607	12/23210	8.18436e-06	0.000128029	8.98346e-05	Sox9/Nfib/Foxp2/Hmga2/Fgfr2	5
GO:0003231	cardiac ventricle development	15/607	148/23210	8.22588e-06	0.000128225	8.99725e-05	Notch1/Chd7/Hes1/Cxcr4/Id2/Heg1/Eng/Fgfr2/Rxra/Smad6/Smad7/Ltbp1/Pde2a/Sfrp2/Bmpr1a	15
GO:0014014	negative regulation of gliogenesis	9/607	53/23210	8.56184e-06	0.000132529	9.29923e-05	Hes5/Notch1/Hes1/Hmga2/Id2/Ptn/Daam2/Atf5/Mycn	9
GO:0043392	negative regulation of DNA binding	9/607	53/23210	8.56184e-06	0.000132529	9.29923e-05	Nfib/Id2/Id3/Rest/E2f1/Smo/Mdfi/Id1/Msx2	9
GO:0035050	embryonic heart tube development	11/607	82/23210	9.31488e-06	0.000143683	0.000100819	Notch1/Hes1/Notch2/Zic3/Lbx1/Tead1/Tead2/Eng/Smad3/Smo/Tbx1	11
GO:0042326	negative regulation of phosphorylation	29/607	452/23210	9.69117e-06	0.000148968	0.000104527	Pax6/Insm1/Slc9a3r1/Plpp3/Ctdsp1/Dusp5/Fbln1/Heg1/Eng/Ptpn13/Adarb1/Kirrel2/Cbfa2t3/Grb10/Pcp4/Smad6/Smad7/Spred1/Tardbp/Dusp16/Nr2f2/Ajuba/Ctdsp2/Pde2a/Sfrp2/Shb/Spry2/Wwtr1/Gadd45g	29
GO:0048384	retinoic acid receptor signaling pathway	7/607	30/23210	9.74773e-06	0.000149319	0.000104773	Cyp26b1/Dhrs3/Tgif1/Ptf1a/Rxrg/Rxra/Tbx1	7
GO:0007611	learning or memory	22/607	292/23210	9.99074e-06	0.000152514	0.000107015	Pax6/Atp1a2/Foxp2/Reln/Meis2/Neurod2/Kit/Cntn2/Ptn/Atp1a3/Foxb1/Btg2/Mdk/Ccnd2/Dbi/Lmx1a/Nrxn2/Jph4/Lmx1b/Shank1/Shc3/Shisa7	22
GO:0014009	glial cell proliferation	9/607	54/23210	1.00382e-05	0.000152712	0.000107154	Notch1/Hes1/Ptn/Vim/Dbi/Etv5/E2f1/Csf1r/Pmp22	9
GO:0007369	gastrulation	16/607	170/23210	1.07116e-05	0.000162399	0.000113951	Lhx1/Sox2/Celsr1/Fgfr1/Epb41l5/Pax2/Tgif1/Otx2/Plpp3/Tgif2/Smad3/Eomes/Tcf3/Crb2/Sfrp2/Bmpr1a	16
GO:0030282	bone mineralization	13/607	116/23210	1.1028e-05	0.000166625	0.000116916	Sox9/Axin2/Tcf7l2/Tfap2a/Bmpr1b/Gpm6b/Ptn/Fgfr2/S1pr1/Smad3/Adgrv1/Gpc3/Bmpr1a	13
GO:0007528	neuromuscular junction development	9/607	55/23210	1.17266e-05	0.000176576	0.000123899	Lrp4/Tnc/Ptn/Fgfr2/Etv5/Shank1/Col4a1/Erbb2/Pmp22	9
GO:0014020	primary neural tube formation	13/607	117/23210	1.21148e-05	0.000181804	0.000127567	Zic5/Zic2/Rgma/Pax3/Celsr1/Pax2/Tgif1/Fuz/Tfap2a/Tead2/Ptch1/Shroom3/Sfrp2	13
GO:0060074	synapse maturation	7/607	31/23210	1.23082e-05	0.000184082	0.000129166	Igsf21/Nfia/Reln/Neurod2/Nefl/Adgrl1/Shank1	7
GO:0009950	dorsal/ventral axis specification	5/607	13/23210	1.30133e-05	0.000193321	0.000135649	Pax6/Axin2/Smad6/Mdfi/Bmpr1a	5
GO:0021936	regulation of cerebellar granule cell precursor proliferation	5/607	13/23210	1.30133e-05	0.000193321	0.000135649	Lhx1/Lhx5/Gli2/Skor2/Smo	5
GO:0045620	negative regulation of lymphocyte differentiation	9/607	56/23210	1.36513e-05	0.000202121	0.000141823	Id2/Dtx1/Gli3/Mdk/Nrarp/Cd44/Foxj1/Smad7/Erbb2	9
GO:0003158	endothelium development	13/607	119/23210	1.45741e-05	0.000215066	0.000150906	Notch1/Cxcr4/Heg1/Col18a1/Eng/Wnt7b/Kdr/Nr2f2/Tjp2/Cldn5/Id1/Pde2a/Tjp1	13
GO:0042733	embryonic digit morphogenesis	10/607	71/23210	1.52839e-05	0.00022479	0.00015773	Notch1/Gas1/Lrp4/Gli2/Fuz/Gli3/Msx2/Sfrp2/Bmpr1a/Mycn	10
GO:0045879	negative regulation of smoothened signaling pathway	7/607	32/23210	1.5401e-05	0.000225017	0.000157889	Gas1/Rfx4/Gli3/Ptch1/Wnt7b/Kif7/Gpc3	7
GO:0060977	coronary vasculature morphogenesis	7/607	32/23210	1.5401e-05	0.000225017	0.000157889	Notch1/Fgfr1/Fgfr2/Rxra/Smad6/Spred1/Tbx1	7
GO:0001569	branching involved in blood vessel morphogenesis	8/607	44/23210	1.61368e-05	0.000234992	0.000164888	Cxcr4/Eng/Mdk/Nrarp/Col4a1/Sfrp2/Tbx1/Flt1	8
GO:0048339	paraxial mesoderm development	6/607	22/23210	1.62905e-05	0.000236453	0.000165913	Fgfr1/Epb41l5/Tead1/Tead2/Smad3/Bmpr1a	6
GO:0044770	cell cycle phase transition	26/607	393/23210	1.64012e-05	0.000237281	0.000166494	Zfp36l1/Gas1/Zfp36l2/Id2/Cks1b/Ccnd1/Ctdsp1/Tipin/Nacc2/Nek6/Birc5/Cks2/Ccnd2/Ccnd3/Cirbp/Skp2/Ube2c/E2f1/Tcf3/Bcl2/Esrrb/Rpl17/Atf5/Ctdsp2/Eif4ebp1/Ticrr	26
GO:0045926	negative regulation of growth	20/607	258/23210	1.6607e-05	0.000239477	0.000168035	Rgma/Notch1/Nkd1/Bcl11a/Meis1/Notch2/Tcf7l2/Gas1/Foxp1/Igfbp5/Psrc1/Ptch1/Cirbp/Ntn1/Smad3/Sema5b/Bcl2/Gpc3/Sfrp2/Sema3b	20
GO:0060042	retina morphogenesis in camera-type eye	10/607	72/23210	1.73385e-05	0.000249213	0.000174866	Sox9/Lhx1/Sox2/Irx5/Casz1/Sox8/Ptn/Ptf1a/Cdon/Dscam	10
GO:0021517	ventral spinal cord development	9/607	58/23210	1.83177e-05	0.000261588	0.00018355	Pax6/Lhx1/Sox1/Reln/Lbx1/Foxp1/Gli2/Gli3/Ptch1	9
GO:0060443	mammary gland morphogenesis	9/607	58/23210	1.83177e-05	0.000261588	0.00018355	Pax3/Gli2/Igfbp5/Gli3/Ptch1/Fgfr2/Ntn1/Etv5/Msx2	9
GO:0043524	negative regulation of neuron apoptotic process	16/607	178/23210	1.90807e-05	0.000270273	0.000189644	Nes/Barhl1/Vstm2l/Tfap2a/Tfap2b/Birc5/Foxb1/Btg2/Mdk/Nefl/Pcp4/Smo/Bcl2/Kdr/Mt3/Foxq1	16
GO:0060740	prostate gland epithelium morphogenesis	7/607	33/23210	1.9109e-05	0.000270273	0.000189644	Sox9/Notch1/Gli2/Tnc/Cd44/Fgfr2/Rxra	7
GO:2000036	regulation of stem cell population maintenance	7/607	33/23210	1.9109e-05	0.000270273	0.000189644	Pax2/Tcf7l1/Tead1/Ptn/Rest/Smo/Esrrb	7
GO:0051145	smooth muscle cell differentiation	10/607	73/23210	1.9626e-05	0.000276701	0.000194154	Sox9/Notch1/Hes1/Kit/Ednrb/Eng/Fgfr2/Wnt7b/Rbpms2/Smad6	10
GO:0014015	positive regulation of gliogenesis	11/607	89/23210	2.06001e-05	0.000288597	0.000202501	Qk/Notch1/Hes1/Cxcr4/Id2/Sox8/Ptn/Mdk/Vim/Etv5/E2f1	11
GO:0060415	muscle tissue morphogenesis	11/607	89/23210	2.06001e-05	0.000288597	0.000202501	Notch1/Chd7/Heg1/Eng/Adarb1/Fgfr2/S1pr1/Rxra/Smad7/Tbx1/Bmpr1a	11
GO:0021766	hippocampus development	10/607	74/23210	2.21678e-05	0.00030958	0.000217225	Lhx5/Reln/Neurod1/Gli3/Btg2/Mdk/Lmx1a/Neurod6/Zbtb18/Smo	10
GO:0021772	olfactory bulb development	8/607	46/23210	2.26905e-05	0.000315475	0.000221361	Pax6/Chd7/Fgfr1/Id2/Eomes/Uncx/Atf5/Csf1r	8
GO:0007368	determination of left/right symmetry	13/607	124/23210	2.27324e-05	0.000315475	0.000221361	Zic2/Notch1/Tgif1/Notch2/Zic3/Lbx1/Daam2/Eng/Foxj1/Pcsk6/Smad3/Smo/Tbx1	13
GO:0060512	prostate gland morphogenesis	7/607	34/23210	2.35236e-05	0.000325435	0.00022835	Sox9/Notch1/Gli2/Tnc/Cd44/Fgfr2/Rxra	7
GO:0090288	negative regulation of cellular response to growth factor stimulus	14/607	143/23210	2.42361e-05	0.000334247	0.000234533	Notch1/Gpc1/Tcf7l2/Prdm16/Fuz/Skor2/Rasl11b/Skor1/Smad6/Smad7/Snx1/Ltbp1/Sfrp2/Spry2	14
GO:0033674	positive regulation of kinase activity	29/607	476/23210	2.53613e-05	0.000348678	0.000244659	Fgfr1/Axin2/Fzd10/Reln/Tead1/Nedd9/Ccnd1/Kit/Nek6/Psrc1/Ccnd2/Ccnd3/Cd44/Vav3/Wnt7b/Adam9/Eef1a2/Gprc5b/Stk10/Tcf3/Mdfi/Sash1/Ajuba/Csf1r/Ect2/Erbb2/Map3k1/Flt1/Gadd45g	29
GO:0030879	mammary gland development	15/607	163/23210	2.6199e-05	0.00035908	0.000251958	Sox9/Pax3/Id2/Gli2/Igfbp5/Ccnd1/Foxb1/Gli3/Ptch1/Fgfr2/Ntn1/Etv5/Smo/Arhgap5/Msx2	15
GO:0010718	positive regulation of epithelial to mesenchymal transition	8/607	47/23210	2.6724e-05	0.000364022	0.000255426	Notch1/Axin2/Tcf7l2/Eng/Mdk/Smad3/Crb2/Wwtr1	8
GO:0045581	negative regulation of T cell differentiation	8/607	47/23210	2.6724e-05	0.000364022	0.000255426	Dtx1/Gli3/Mdk/Nrarp/Cd44/Foxj1/Smad7/Erbb2	8
GO:0021515	cell differentiation in spinal cord	9/607	61/23210	2.78245e-05	0.00037785	0.000265128	Pax6/Lhx1/Pax3/Sox1/Lhx5/Lbx1/Gli2/Gli3/Ptch1	9
GO:0009954	proximal/distal pattern formation	7/607	35/23210	2.87455e-05	0.000386798	0.000271406	Hes5/Cyp26b1/Lrp4/Gli2/Gli3/Irx3/Chsy1	7
GO:0035909	aorta morphogenesis	7/607	35/23210	2.87455e-05	0.000386798	0.000271406	Notch1/Chd7/Hes1/Tfap2b/Eng/Tbx1/Bmpr1a	7
GO:0060441	epithelial tube branching involved in lung morphogenesis	7/607	35/23210	2.87455e-05	0.000386798	0.000271406	Sox9/Sox2/Celsr1/Hmga2/Tnc/Fgfr2/Spry2	7
GO:0021781	glial cell fate commitment	5/607	15/23210	2.90722e-05	0.000390008	0.000273659	Pax6/Hes5/Sox9/Sox6/Sox8	5
GO:0007179	transforming growth factor beta receptor signaling pathway	15/607	165/23210	3.02376e-05	0.000404417	0.000283769	Prdm16/Skor2/Bmpr1b/Eng/Smad3/Rasl11b/Adam9/Skor1/Smad6/Smad7/Snx1/Cldn5/Ltbp1/Map3k1/Bmpr1a	15
GO:0044843	cell cycle G1/S phase transition	16/607	185/23210	3.07189e-05	0.000409616	0.000287417	Gas1/Id2/Ccnd1/Ctdsp1/Nacc2/Ccnd2/Ccnd3/Cirbp/Skp2/E2f1/Tcf3/Bcl2/Esrrb/Rpl17/Ctdsp2/Eif4ebp1	16
GO:0021988	olfactory lobe development	8/607	48/23210	3.13409e-05	0.000416655	0.000292357	Pax6/Chd7/Fgfr1/Id2/Eomes/Uncx/Atf5/Csf1r	8
GO:0061180	mammary gland epithelium development	10/607	77/23210	3.15566e-05	0.000418267	0.000293487	Id2/Gli2/Ccnd1/Foxb1/Ptch1/Fgfr2/Ntn1/Etv5/Smo/Msx2	10
GO:0003229	ventricular cardiac muscle tissue development	9/607	62/23210	3.18032e-05	0.000420266	0.00029489	Notch1/Chd7/Id2/Heg1/Eng/Fgfr2/Rxra/Smad7/Bmpr1a	9
GO:1902806	regulation of cell cycle G1/S phase transition	13/607	128/23210	3.18973e-05	0.000420266	0.00029489	Gas1/Id2/Ccnd1/Ctdsp1/Nacc2/Ccnd2/Ccnd3/Cirbp/E2f1/Tcf3/Bcl2/Rpl17/Ctdsp2	13
GO:0030198	extracellular matrix organization	20/607	271/23210	3.36382e-05	0.000441888	0.000310062	Sox9/Notch1/Serpinh1/Tfap2a/Egfl6/Gpm6b/Antxr1/Fbln1/Ets1/Col18a1/Eng/Mfap4/Smad3/Col4a2/Lmx1b/Col4a1/Sfrp2/Foxf2/Mmp14/Pmp22	20
GO:0051101	regulation of DNA binding	13/607	129/23210	3.46392e-05	0.000453691	0.000318344	Pax6/Nfib/Hes1/Id2/Neurod1/Id3/Rest/E2f1/Smo/Mdfi/Runx1t1/Id1/Msx2	13
GO:0045880	positive regulation of smoothened signaling pathway	7/607	36/23210	3.48846e-05	0.000455558	0.000319654	Gas1/Skor2/Kif7/Scube2/Smo/Chsy1/Gpc3	7
GO:0045785	positive regulation of cell adhesion	26/607	411/23210	3.52087e-05	0.000458438	0.000321675	Sox2/Zfhx3/Prex1/Hes1/Epb41l5/Vcam1/Plpp3/Myo10/Efnb1/Nedd9/Egfl6/Fbln1/Ptn/Ets1/Gli3/Mdk/Cd44/Smad3/Vav3/Adam9/Smad7/Kdr/Erbb2/Igfbp2/Itga6/Shb	26
GO:0043062	extracellular structure organization	20/607	272/23210	3.54404e-05	0.000460102	0.000322842	Sox9/Notch1/Serpinh1/Tfap2a/Egfl6/Gpm6b/Antxr1/Fbln1/Ets1/Col18a1/Eng/Mfap4/Smad3/Col4a2/Lmx1b/Col4a1/Sfrp2/Foxf2/Mmp14/Pmp22	20
GO:0030903	notochord development	6/607	25/23210	3.61673e-05	0.000468165	0.0003285	Sox9/Gli2/Tead1/Id3/Tead2/Crb2	6
GO:0001892	embryonic placenta development	12/607	112/23210	3.75576e-05	0.000484745	0.000340133	Zfp36l1/Hes1/Vcam1/Fgfr2/Wnt7b/E2f8/Pcdh12/Eomes/Esrrb/Mdfi/Nr2f2/Erf	12
GO:0090101	negative regulation of transmembrane receptor protein serine/threonine kinase signaling pathway	12/607	113/23210	4.1038e-05	0.000528125	0.000370572	Notch1/Tcf7l2/Prdm16/Skor2/Eng/Rasl11b/Skor1/Smad6/Smad7/Snx1/Ltbp1/Sfrp2	12
GO:0003222	ventricular trabecula myocardium morphogenesis	5/607	16/23210	4.13782e-05	0.000529426	0.000371485	Notch1/Chd7/Heg1/Eng/Bmpr1a	5
GO:0048715	negative regulation of oligodendrocyte differentiation	5/607	16/23210	4.13782e-05	0.000529426	0.000371485	Hes5/Notch1/Hes1/Id2/Daam2	5
GO:0035850	epithelial cell differentiation involved in kidney development	7/607	37/23210	4.20608e-05	0.000535067	0.000375443	Lhx1/Notch1/Klf15/Pax2/Notch2/Smo/Wwtr1	7
GO:0048665	neuron fate specification	7/607	37/23210	4.20608e-05	0.000535067	0.000375443	Pax6/Sox1/Lbx1/Gli2/Gli3/Tlx3/Atoh1	7
GO:0042491	inner ear auditory receptor cell differentiation	8/607	50/23210	4.25902e-05	0.000540249	0.000379079	Hes5/Notch1/Fgfr1/Hes1/Slc9a3r1/Rest/Atoh1/Mycn	8
GO:0001890	placenta development	15/607	170/23210	4.28259e-05	0.000541686	0.000380088	Zfp36l1/Hes1/Notch2/Vcam1/Ptn/Fgfr2/Wnt7b/E2f8/Pcdh12/Rxra/Eomes/Esrrb/Mdfi/Nr2f2/Erf	15
GO:0010810	regulation of cell-substrate adhesion	17/607	211/23210	4.33846e-05	0.00054719	0.000383949	Notch1/Prex1/Epb41l5/Kank1/Nedd9/Egfl6/Gpm6b/Fbln1/Ptn/Mdk/Smad3/Rac2/Bcl2/Kdr/Itga6/Mmp14/Spock1	17
GO:0001841	neural tube formation	13/607	132/23210	4.41363e-05	0.00055509	0.000389493	Zic5/Zic2/Rgma/Pax3/Celsr1/Pax2/Tgif1/Fuz/Tfap2a/Tead2/Ptch1/Shroom3/Sfrp2	13
GO:0048644	muscle organ morphogenesis	11/607	97/23210	4.64816e-05	0.00058293	0.000409027	Notch1/Chd7/Heg1/Eng/Adarb1/Fgfr2/S1pr1/Rxra/Smad7/Tbx1/Bmpr1a	11
GO:0070371	ERK1 and ERK2 cascade	22/607	323/23210	4.69492e-05	0.00058713	0.000411975	Zfp36l1/Sox9/Notch1/Fgf15/Notch2/Slc9a3r1/Zfp36l2/Ackr3/Kit/Fbln1/Ephb1/Gnai2/Cd44/Fgfr2/St5/Spred1/Kdr/Mt3/Csf1r/Erbb2/Spry2/Flt1	22
GO:0009855	determination of bilateral symmetry	13/607	133/23210	4.77699e-05	0.000595711	0.000417996	Zic2/Notch1/Tgif1/Notch2/Zic3/Lbx1/Daam2/Eng/Foxj1/Pcsk6/Smad3/Smo/Tbx1	13
GO:0009799	specification of symmetry	13/607	134/23210	5.16611e-05	0.000642426	0.000450774	Zic2/Notch1/Tgif1/Notch2/Zic3/Lbx1/Daam2/Eng/Foxj1/Pcsk6/Smad3/Smo/Tbx1	13
GO:0051056	regulation of small GTPase mediated signal transduction	19/607	259/23210	5.6944e-05	0.000705127	0.00049477	Notch1/Prex1/Notch2/Reln/Kank1/Sipa1l1/Adcyap1r1/Heg1/Stmn3/Vav3/Cdon/Lpar6/Ect2/Erbb2/Spata13/Spry2/Arap3/Cyth4/Sipa1l2	19
GO:0061614	pri-miRNA transcription by RNA polymerase II	8/607	52/23210	5.70218e-05	0.000705127	0.00049477	Sox9/Nfib/Tead1/Srebf1/Ets1/Smad3/Smad6/Bmpr1a	8
GO:0060850	regulation of transcription involved in cell fate commitment	5/607	17/23210	5.73604e-05	0.000707338	0.000496322	Pax6/Rora/Lbx1/Nr2f2/Chd5	5
GO:0021533	cell differentiation in hindbrain	6/607	27/23210	5.782e-05	0.000709056	0.000497527	Lhx1/Rora/Lhx5/Nfix/Skor2/Cbln1	6
GO:0021871	forebrain regionalization	6/607	27/23210	5.782e-05	0.000709056	0.000497527	Pax6/Lhx1/Otx2/Gli3/Wnt7b/Eomes	6
GO:0001885	endothelial cell development	9/607	67/23210	5.96971e-05	0.000728397	0.000511098	Heg1/Col18a1/Eng/Wnt7b/Tjp2/Cldn5/Id1/Pde2a/Tjp1	9
GO:0010977	negative regulation of neuron projection development	15/607	175/23210	5.98065e-05	0.000728397	0.000511098	Rgma/Bcl11a/Hes1/Lrp4/Kank1/Vim/Ntn1/Sema5b/Dennd5a/Id1/Crmp1/Ntm/Pmp22/Sema3b/Spock1	15
GO:0048730	epidermis morphogenesis	7/607	39/23210	6.00553e-05	0.000728397	0.000511098	Notch1/Igfbp5/Tfap2a/Fgfr2/Smo/Bcl2/Foxq1	7
GO:0060251	regulation of glial cell proliferation	7/607	39/23210	6.00553e-05	0.000728397	0.000511098	Notch1/Hes1/Ptn/Vim/Etv5/E2f1/Pmp22	7
GO:0097581	lamellipodium organization	10/607	83/23210	6.08186e-05	0.00073564	0.00051618	Kank1/Kit/Cd44/S1pr1/Vav3/Rac2/Snx1/Ajuba/Spata13/Pmp22	10
GO:0048638	regulation of developmental growth	25/607	401/23210	6.26623e-05	0.000755874	0.000530378	Rgma/Notch1/Chd7/Nkd1/Bcl11a/Fgfr1/Meis1/Cxcr4/Tcf7l2/Hmga2/Foxp1/Islr2/Ptch1/Gamt/Fgfr2/Ntn1/Hopx/Sema5b/Smo/Bcl2/Dscam/Rpl4/Sfrp2/Bmpr1a/Sema3b	25
GO:0009612	response to mechanical stimulus	15/607	176/23210	6.38345e-05	0.000767922	0.000538832	Sox9/Sox2/Atp1a2/Pax2/Slc1a3/Foxp2/Cxcr4/Atp1a1/Kit/Ptn/Mdk/Rest/Nrxn2/Adgrv1/Pde2a	15
GO:0055010	ventricular cardiac muscle tissue morphogenesis	8/607	53/23210	6.56369e-05	0.000785336	0.000551051	Notch1/Chd7/Heg1/Eng/Fgfr2/Rxra/Smad7/Bmpr1a	8
GO:0061383	trabecula morphogenesis	8/607	53/23210	6.56369e-05	0.000785336	0.000551051	Notch1/Chd7/Thbs3/Heg1/Eng/S1pr1/Msx2/Bmpr1a	8
GO:0071900	regulation of protein serine/threonine kinase activity	26/607	427/23210	6.64069e-05	0.000792408	0.000556013	Fgfr1/Fzd10/Tead1/Ccnd1/Dusp5/Kit/Psrc1/Heg1/Ccnd2/Ccnd3/Wnt7b/Adam9/Spred1/Dusp16/Mdfi/Nr2f2/Sash1/Ajuba/Csf1r/Erbb2/Map3k1/Sfrp2/Spry2/Flt1/Gadd45g/Pmp22	26
GO:1904888	cranial skeletal system development	9/607	68/23210	6.72285e-05	0.000798334	0.000560171	Lhx1/Gas1/Tfap2a/Gli3/Fgfr2/Smad3/Msx2/Tbx1/Mmp14	9
GO:0045844	positive regulation of striated muscle tissue development	10/607	84/23210	6.74445e-05	0.000798334	0.000560171	Notch1/Cyp26b1/Fgfr1/Gpc1/Usp2/Fgfr2/Cdon/Bcl2/Tbx1/Bmpr1a	10
GO:0048636	positive regulation of muscle organ development	10/607	84/23210	6.74445e-05	0.000798334	0.000560171	Notch1/Cyp26b1/Fgfr1/Gpc1/Usp2/Fgfr2/Cdon/Bcl2/Tbx1/Bmpr1a	10
GO:0007050	cell cycle arrest	13/607	138/23210	7.01151e-05	0.000827732	0.000580799	Sox2/Notch1/Insm1/Notch2/Tcf7l2/Gas1/Id2/Ccnd1/Neurod1/Med25/Smad3/Ccnk/Pmp22	13
GO:0010092	specification of animal organ identity	7/607	40/23210	7.11659e-05	0.000837903	0.000587936	Pax3/Fgfr1/Axin2/Pax2/Fgf3/Gli3/Fgfr2	7
GO:0021697	cerebellar cortex formation	6/607	28/23210	7.1971e-05	0.000845135	0.00059301	Lhx1/Rora/Lhx5/Nfix/Skor2/Cbln1	6
GO:0043523	regulation of neuron apoptotic process	19/607	264/23210	7.35438e-05	0.000861319	0.000604366	Nes/Barhl1/Egln3/Vstm2l/Tfap2a/Tfap2b/Birc5/Foxb1/Pcsk9/Btg2/Mdk/Nefl/Pcp4/Smo/Bcl2/Kdr/Mt3/Mybl2/Foxq1	19
GO:1902106	negative regulation of leukocyte differentiation	11/607	102/23210	7.40218e-05	0.000864629	0.000606689	Prdm16/Id2/Dtx1/Gli3/Mdk/Nrarp/Cd44/Foxj1/Smad7/Tjp2/Erbb2	11
GO:0002088	lens development in camera-type eye	10/607	85/23210	7.46739e-05	0.000867668	0.000608821	Pax6/Sox2/Sox1/Meis1/Tfap2a/Vim/Fgfr2/Smad3/Bcar3/Cdon	10
GO:1901863	positive regulation of muscle tissue development	10/607	85/23210	7.46739e-05	0.000867668	0.000608821	Notch1/Cyp26b1/Fgfr1/Gpc1/Usp2/Fgfr2/Cdon/Bcl2/Tbx1/Bmpr1a	10
GO:0045604	regulation of epidermal cell differentiation	8/607	54/23210	7.53062e-05	0.000870915	0.0006111	Zfp36l1/Hes5/Notch1/Hes1/Ptch1/Atoh1/Msx2/Mycn	8
GO:0007492	endoderm development	9/607	69/23210	7.55436e-05	0.000870915	0.0006111	Zfp36l1/Lhx1/Sox2/Notch1/Epb41l5/Otx2/Smad3/Eomes/Bmpr1a	9
GO:0048332	mesoderm morphogenesis	9/607	69/23210	7.55436e-05	0.000870915	0.0006111	Fgfr1/Epb41l5/Pax2/Tcf7l1/Smad3/Eomes/Crb2/Sfrp2/Bmpr1a	9
GO:0021783	preganglionic parasympathetic fiber development	5/607	18/23210	7.77176e-05	0.000891337	0.000625429	Hes1/Tfap2a/Nav2/Adarb1/Tbx1	5
GO:0072077	renal vesicle morphogenesis	5/607	18/23210	7.77176e-05	0.000891337	0.000625429	Sox9/Lhx1/Pax2/Sox8/Smo	5
GO:0042552	myelination	14/607	159/23210	7.82131e-05	0.000894702	0.00062779	Qk/Hes5/Cxcr4/Gpc1/Tcf7l2/Kcnj10/Cntn2/Ptn/Rxrg/Cd9/Rxra/Cldn5/Erbb2/Pmp22	14
GO:0072089	stem cell proliferation	13/607	140/23210	8.13159e-05	0.000927797	0.000651012	Zfp36l1/Pax6/Sox2/Notch1/Fgfr1/Hmga2/Fbln1/Ptn/Gli3/Fgfr2/Smo/Sfrp2/Shb	13
GO:1901987	regulation of cell cycle phase transition	20/607	289/23210	8.24817e-05	0.00093488	0.000655982	Zfp36l1/Gas1/Zfp36l2/Id2/Ccnd1/Ctdsp1/Nacc2/Nek6/Birc5/Ccnd2/Ccnd3/Cirbp/Ube2c/E2f1/Tcf3/Bcl2/Rpl17/Atf5/Ctdsp2/Ticrr	20
GO:0003281	ventricular septum development	10/607	86/23210	8.25507e-05	0.00093488	0.000655982	Notch1/Hes1/Cxcr4/Id2/Heg1/Fgfr2/Smad6/Smad7/Ltbp1/Pde2a	10
GO:0001933	negative regulation of protein phosphorylation	25/607	408/23210	8.25702e-05	0.00093488	0.000655982	Pax6/Insm1/Slc9a3r1/Plpp3/Ctdsp1/Dusp5/Fbln1/Heg1/Eng/Ptpn13/Adarb1/Kirrel2/Pcp4/Smad6/Smad7/Spred1/Tardbp/Dusp16/Nr2f2/Ctdsp2/Sfrp2/Shb/Spry2/Wwtr1/Gadd45g	25
GO:0030501	positive regulation of bone mineralization	7/607	41/23210	8.38987e-05	0.000947499	0.000664837	Tfap2a/Bmpr1b/Gpm6b/Ptn/Smad3/Adgrv1/Bmpr1a	7
GO:0048641	regulation of skeletal muscle tissue development	9/607	70/23210	8.47061e-05	0.000954183	0.000669526	Megf10/Cyp26b1/Gpc1/Tcf7l2/Usp2/Ephb1/Cdon/Bcl2/Tbx1	9
GO:0021940	positive regulation of cerebellar granule cell precursor proliferation	4/607	10/23210	8.57954e-05	0.000954312	0.000669617	Lhx1/Lhx5/Gli2/Smo	4
GO:0048382	mesendoderm development	4/607	10/23210	8.57954e-05	0.000954312	0.000669617	Zfp36l1/Lhx1/Eomes/Bmpr1a	4
GO:0060710	chorio-allantoic fusion	4/607	10/23210	8.57954e-05	0.000954312	0.000669617	Zfp36l1/Vcam1/Wnt7b/Erf	4
GO:0072017	distal tubule development	4/607	10/23210	8.57954e-05	0.000954312	0.000669617	Notch1/Pax2/Tfap2b/Pou3f3	4
GO:0072070	loop of Henle development	4/607	10/23210	8.57954e-05	0.000954312	0.000669617	Hes5/Irx3/Wnt7b/Pou3f3	4
GO:0035315	hair cell differentiation	8/607	55/23210	8.61282e-05	0.000955613	0.00067053	Hes5/Notch1/Fgfr1/Hes1/Slc9a3r1/Rest/Atoh1/Mycn	8
GO:0042475	odontogenesis of dentin-containing tooth	10/607	87/23210	9.11211e-05	0.00100597	0.000705862	Tcf7l2/Lrp4/Gli2/Gli3/Wnt7b/Smo/Itga6/Msx2/Tbx1/Bmpr1a	10
GO:0072091	regulation of stem cell proliferation	10/607	87/23210	9.11211e-05	0.00100597	0.000705862	Zfp36l1/Pax6/Sox2/Notch1/Fgfr1/Hmga2/Fbln1/Ptn/Gli3/Smo	10
GO:0045619	regulation of lymphocyte differentiation	15/607	182/23210	9.33716e-05	0.00102825	0.000721497	Zfp36l1/Cyp26b1/Zfp36l2/Id2/Dtx1/Gli3/Mdk/Nrarp/Cd44/Foxj1/Sox13/Smad7/Erbb2/Shb/Mmp14	15
GO:0007272	ensheathment of neurons	14/607	162/23210	9.56733e-05	0.00104838	0.000735623	Qk/Hes5/Cxcr4/Gpc1/Tcf7l2/Kcnj10/Cntn2/Ptn/Rxrg/Cd9/Rxra/Cldn5/Erbb2/Pmp22	14
GO:0008366	axon ensheathment	14/607	162/23210	9.56733e-05	0.00104838	0.000735623	Qk/Hes5/Cxcr4/Gpc1/Tcf7l2/Kcnj10/Cntn2/Ptn/Rxrg/Cd9/Rxra/Cldn5/Erbb2/Pmp22	14
GO:0048704	embryonic skeletal system morphogenesis	11/607	105/23210	9.64778e-05	0.00105459	0.000739976	Lhx1/Gas1/Fuz/Tfap2a/Gli3/Fgfr2/Smad3/Mdfi/Tbx1/Mmp14/Mycn	11
GO:0051271	negative regulation of cellular component movement	21/607	316/23210	9.82551e-05	0.00107137	0.000751752	Notch1/Actn1/Slc9a3r1/Kank1/Fuz/Igfbp5/Fbln1/Ptn/Eng/Adarb1/Cd9/Egfl7/Sema5b/Spred1/Bcl2/Nr2f2/Sfrp2/Arap3/Bmpr1a/Cnih2/Sema3b	21
GO:0051402	neuron apoptotic process	20/607	293/23210	9.95128e-05	0.00108242	0.000759504	Nes/Barhl1/Egln3/Vstm2l/Tfap2a/Tfap2b/Birc5/Foxb1/Pcsk9/Btg2/Mdk/Adarb1/Nefl/Pcp4/Smo/Bcl2/Kdr/Mt3/Mybl2/Foxq1	20
GO:0045860	positive regulation of protein kinase activity	26/607	438/23210	0.000100431	0.00108972	0.00076463	Fgfr1/Axin2/Fzd10/Reln/Tead1/Nedd9/Ccnd1/Kit/Nek6/Psrc1/Ccnd2/Ccnd3/Wnt7b/Adam9/Gprc5b/Stk10/Tcf3/Mdfi/Sash1/Ajuba/Csf1r/Ect2/Erbb2/Map3k1/Flt1/Gadd45g	26
GO:0072189	ureter development	5/607	19/23210	0.000103212	0.00111716	0.000783884	Sox9/Lhx1/Pax2/Nfia/Sox8	5
GO:0031345	negative regulation of cell projection organization	16/607	205/23210	0.000105087	0.00113468	0.00079618	Rgma/Bcl11a/Hes1/Lrp4/Kank1/Vim/Ntn1/Sema5b/Dennd5a/Id1/Spry2/Crmp1/Ntm/Pmp22/Sema3b/Spock1	16
GO:0021602	cranial nerve morphogenesis	6/607	30/23210	0.000108503	0.00116588	0.000818068	Pax2/Tfap2a/Gli3/Ephb1/Adarb1/Tbx1	6
GO:0048643	positive regulation of skeletal muscle tissue development	6/607	30/23210	0.000108503	0.00116588	0.000818068	Cyp26b1/Gpc1/Usp2/Cdon/Bcl2/Tbx1	6
GO:0060795	cell fate commitment involved in formation of primary germ layer	6/607	31/23210	0.000131589	0.00139501	0.000978846	Sox2/Fgfr1/Pax2/Eomes/Sfrp2/Bmpr1a	6
GO:0000727	double-strand break repair via break-induced replication	4/607	11/23210	0.000132033	0.00139501	0.000978846	Mcm6/Gins2/Mcm3/Mcm2	4
GO:0021554	optic nerve development	4/607	11/23210	0.000132033	0.00139501	0.000978846	Pax2/Gli3/Ephb1/Nav2	4
GO:0046532	regulation of photoreceptor cell differentiation	4/607	11/23210	0.000132033	0.00139501	0.000978846	Sox9/Notch1/Casz1/Sox8	4
GO:0060872	semicircular canal development	4/607	11/23210	0.000132033	0.00139501	0.000978846	Chd7/Fgf3/Gli3/Tbx1	4
GO:0071600	otic vesicle morphogenesis	4/607	11/23210	0.000132033	0.00139501	0.000978846	Sox9/Fgf3/Fgfr2/Tbx1	4
GO:0097084	vascular smooth muscle cell development	4/607	11/23210	0.000132033	0.00139501	0.000978846	Notch1/Hes1/Eng/Smad6	4
GO:0072079	nephron tubule formation	5/607	20/23210	0.000134666	0.00141607	0.000993624	Hes5/Sox9/Pax2/Sox8/Irx3	5
GO:0072087	renal vesicle development	5/607	20/23210	0.000134666	0.00141607	0.000993624	Sox9/Lhx1/Pax2/Sox8/Smo	5
GO:0060563	neuroepithelial cell differentiation	9/607	75/23210	0.000145726	0.00152874	0.00107268	Hes5/Notch1/Insm1/Fgfr1/Hes1/Slc9a3r1/Rest/Atoh1/Mycn	9
GO:0045930	negative regulation of mitotic cell cycle	17/607	233/23210	0.000147212	0.00154068	0.00108106	Zfp36l1/Slc9a3r1/Gas1/Zfp36l2/Ccnd1/Ctdsp1/Tipin/Nacc2/Birc5/Btg2/Fgfr2/Smad3/Zwilch/Bcl2/Ctdsp2/Top2a/Ticrr	17
GO:1902893	regulation of pri-miRNA transcription by RNA polymerase II	7/607	45/23210	0.000154716	0.00161539	0.00113348	Sox9/Nfib/Tead1/Srebf1/Smad3/Smad6/Bmpr1a	7
GO:0010453	regulation of cell fate commitment	6/607	32/23210	0.000158402	0.00164999	0.00115776	Pax6/Casz1/Fgfr1/Hes1/Sfrp2/Bmpr1a	6
GO:0021782	glial cell development	11/607	111/23210	0.000159192	0.00165433	0.0011608	Hes5/Phgdh/Tcf7l2/Id2/Kcnj10/Cntn2/Mdk/Vim/Smo/Mt3/Pmp22	11
GO:0045445	myoblast differentiation	10/607	93/23210	0.000160001	0.00165884	0.00116397	Zfp36l1/Sox9/Zfhx3/Notch1/Boc/Tcf7l2/Sox8/Id3/Rest/Cdon	10
GO:0001947	heart looping	8/607	60/23210	0.00016142	0.00166296	0.00116686	Notch1/Notch2/Zic3/Lbx1/Eng/Smad3/Smo/Tbx1	8
GO:0048844	artery morphogenesis	9/607	76/23210	0.000161525	0.00166296	0.00116686	Notch1/Chd7/Hes1/Tfap2b/Eng/Mdk/Smad7/Tbx1/Bmpr1a	9
GO:0055008	cardiac muscle tissue morphogenesis	9/607	76/23210	0.000161525	0.00166296	0.00116686	Notch1/Chd7/Heg1/Eng/Fgfr2/S1pr1/Rxra/Smad7/Bmpr1a	9
GO:0008360	regulation of cell shape	13/607	150/23210	0.00016364	0.00168083	0.00117939	Slc9a3r1/Myl12a/Myo10/Parva/Kit/Ptn/Shroom3/Cdc42ep1/Cdc42ep4/Kdr/Csf1r/Arap3/Baiap2	13
GO:0000082	G1/S transition of mitotic cell cycle	14/607	171/23210	0.000169874	0.00173679	0.00121867	Id2/Ccnd1/Ctdsp1/Nacc2/Ccnd2/Ccnd3/Skp2/E2f1/Tcf3/Bcl2/Esrrb/Rpl17/Ctdsp2/Eif4ebp1	14
GO:0007612	learning	14/607	171/23210	0.000169874	0.00173679	0.00121867	Atp1a2/Foxp2/Reln/Meis2/Neurod2/Kit/Cntn2/Ptn/Atp1a3/Foxb1/Btg2/Nrxn2/Jph4/Shank1	14
GO:0043586	tongue development	5/607	21/23210	0.000172964	0.00175622	0.00123229	Sox2/Cyp26b1/Prdm16/Gli3/Tbx1	5
GO:0048486	parasympathetic nervous system development	5/607	21/23210	0.000172964	0.00175622	0.00123229	Hes1/Tfap2a/Nav2/Adarb1/Tbx1	5
GO:0097107	postsynaptic density assembly	5/607	21/23210	0.000172964	0.00175622	0.00123229	Reln/Sipa1l1/Cbln1/Nrxn2/Shank1	5
GO:0014855	striated muscle cell proliferation	9/607	77/23210	0.000178727	0.00181058	0.00127044	Megf10/Notch1/Fgfr1/Meis1/Foxp1/Ephb1/Fgfr2/Rxra/Bmpr1a	9
GO:0048545	response to steroid hormone	16/607	215/23210	0.000182391	0.00184348	0.00129353	Zfp36l1/Atp1a2/Hmga2/Zfp36l2/Sstr2/Atp1a1/Ncor2/Paqr8/Rest/Skp2/Rxra/Adam9/Rnf14/Bcl2/Eif4ebp1/Klf9	16
GO:0044772	mitotic cell cycle phase transition	22/607	355/23210	0.000184869	0.00186427	0.00130811	Zfp36l1/Zfp36l2/Id2/Cks1b/Ccnd1/Ctdsp1/Nacc2/Nek6/Birc5/Cks2/Ccnd2/Ccnd3/Skp2/Ube2c/E2f1/Tcf3/Bcl2/Esrrb/Rpl17/Ctdsp2/Eif4ebp1/Ticrr	22
GO:0048566	embryonic digestive tract development	6/607	33/23210	0.000189356	0.00190518	0.00133682	Tcf7l2/Id2/Gli2/Gli3/Fgfr2/Foxf2	6
GO:0001704	formation of primary germ layer	10/607	95/23210	0.000191007	0.00191744	0.00134542	Lhx1/Sox2/Fgfr1/Epb41l5/Pax2/Smad3/Eomes/Crb2/Sfrp2/Bmpr1a	10
GO:0007440	foregut morphogenesis	4/607	12/23210	0.000193958	0.00192092	0.00134786	Notch1/Epb41l5/Foxp4/Smad3	4
GO:0021521	ventral spinal cord interneuron specification	4/607	12/23210	0.000193958	0.00192092	0.00134786	Pax6/Sox1/Gli2/Gli3	4
GO:0060433	bronchus development	4/607	12/23210	0.000193958	0.00192092	0.00134786	Sox9/Foxp1/Foxp4/Wnt7b	4
GO:0060573	cell fate specification involved in pattern specification	4/607	12/23210	0.000193958	0.00192092	0.00134786	Pax6/Sox1/Gli2/Gli3	4
GO:0070986	left/right axis specification	4/607	12/23210	0.000193958	0.00192092	0.00134786	Notch1/Epb41l5/Notch2/Smo	4
GO:0072044	collecting duct development	4/607	12/23210	0.000193958	0.00192092	0.00134786	Notch1/Pax2/Tfap2b/Wnt7b	4
GO:2000045	regulation of G1/S transition of mitotic cell cycle	11/607	114/23210	0.000201756	0.00199369	0.00139892	Id2/Ccnd1/Ctdsp1/Nacc2/Ccnd2/Ccnd3/E2f1/Tcf3/Bcl2/Rpl17/Ctdsp2	11
GO:0021532	neural tube patterning	7/607	47/23210	0.000204958	0.00202082	0.00141796	Pax6/Hes1/Gas1/Gli2/Gli3/Ptch1/Smo	7
GO:0003208	cardiac ventricle morphogenesis	9/607	79/23210	0.000217725	0.00214193	0.00150294	Notch1/Chd7/Heg1/Eng/Fgfr2/Rxra/Smad7/Sfrp2/Bmpr1a	9
GO:0010996	response to auditory stimulus	5/607	22/23210	0.000219044	0.00214537	0.00150535	Slc1a3/Foxp2/Ptn/Mdk/Nrxn2	5
GO:0045683	negative regulation of epidermis development	5/607	22/23210	0.000219044	0.00214537	0.00150535	Hes5/Notch1/Hes1/Smo/Msx2	5
GO:0071695	anatomical structure maturation	18/607	264/23210	0.000221286	0.00216254	0.0015174	Hes5/Notch1/Irx5/Bcl11a/Fgfr1/Hes1/Pax2/Id2/Sox8/Thbs3/Cntn2/Ednrb/S1pr1/Bcl2/Kdr/Msx2/Shb/Pmp22	18
GO:0008045	motor neuron axon guidance	6/607	34/23210	0.000224892	0.00218332	0.00153198	Lhx1/Cxcr4/Foxp1/Ntn1/Rac2/Erbb2	6
GO:0031069	hair follicle morphogenesis	6/607	34/23210	0.000224892	0.00218332	0.00153198	Notch1/Igfbp5/Fgfr2/Smo/Bcl2/Foxq1	6
GO:0099068	postsynapse assembly	6/607	34/23210	0.000224892	0.00218332	0.00153198	Reln/Lrp4/Sipa1l1/Cbln1/Nrxn2/Shank1	6
GO:0070167	regulation of biomineral tissue development	10/607	97/23210	0.000226913	0.00219332	0.001539	Sox9/Notch1/Tfap2a/Bmpr1b/Gpm6b/Ptn/S1pr1/Smad3/Adgrv1/Bmpr1a	10
GO:0110149	regulation of biomineralization	10/607	97/23210	0.000226913	0.00219332	0.001539	Sox9/Notch1/Tfap2a/Bmpr1b/Gpm6b/Ptn/S1pr1/Smad3/Adgrv1/Bmpr1a	10
GO:0045661	regulation of myoblast differentiation	8/607	63/23210	0.000228142	0.00220041	0.00154397	Zfp36l1/Sox9/Zfhx3/Notch1/Boc/Sox8/Id3/Cdon	8
GO:1990573	potassium ion import across plasma membrane	7/607	48/23210	0.0002346	0.00225777	0.00158422	Atp1a2/Kcnj10/Atp1a1/Kcnk5/Atp1a3/Kcnj6/Kcnk9	7
GO:0030500	regulation of bone mineralization	9/607	80/23210	0.000239727	0.00229216	0.00160835	Sox9/Tfap2a/Bmpr1b/Gpm6b/Ptn/S1pr1/Smad3/Adgrv1/Bmpr1a	9
GO:0045682	regulation of epidermis development	9/607	80/23210	0.000239727	0.00229216	0.00160835	Zfp36l1/Hes5/Notch1/Hes1/Ptch1/Smo/Atoh1/Msx2/Mycn	9
GO:0060113	inner ear receptor cell differentiation	9/607	80/23210	0.000239727	0.00229216	0.00160835	Hes5/Notch1/Fgfr1/Hes1/Slc9a3r1/Rest/Adgrv1/Atoh1/Mycn	9
GO:1901215	negative regulation of neuron death	17/607	244/23210	0.000254657	0.00242624	0.00170243	Nes/Barhl1/Vstm2l/Tfap2a/Tfap2b/Birc5/Foxb1/Btg2/Mdk/Rest/Nefl/Pcp4/Smo/Bcl2/Kdr/Mt3/Foxq1	17
GO:0030512	negative regulation of transforming growth factor beta receptor signaling pathway	8/607	64/23210	0.000254846	0.00242624	0.00170243	Prdm16/Skor2/Rasl11b/Skor1/Smad6/Smad7/Snx1/Ltbp1	8
GO:0070169	positive regulation of biomineral tissue development	7/607	49/23210	0.000267599	0.00253675	0.00177997	Tfap2a/Bmpr1b/Gpm6b/Ptn/Smad3/Adgrv1/Bmpr1a	7
GO:0110151	positive regulation of biomineralization	7/607	49/23210	0.000267599	0.00253675	0.00177997	Tfap2a/Bmpr1b/Gpm6b/Ptn/Smad3/Adgrv1/Bmpr1a	7
GO:0002320	lymphoid progenitor cell differentiation	5/607	23/23210	0.000273902	0.00254647	0.0017868	Hes5/Notch1/Hes1/Kit/Bcl2	5
GO:0060972	left/right pattern formation	5/607	23/23210	0.000273902	0.00254647	0.0017868	Notch1/Epb41l5/Notch2/Foxj1/Smo	5
GO:0090190	positive regulation of branching involved in ureteric bud morphogenesis	5/607	23/23210	0.000273902	0.00254647	0.0017868	Sox9/Lhx1/Pax2/Sox8/Smo	5
GO:1903306	negative regulation of regulated secretory pathway	5/607	23/23210	0.000273902	0.00254647	0.0017868	Notch1/Cbarp/Gnai2/Rest/Stxbp3	5
GO:0007501	mesodermal cell fate specification	4/607	13/23210	0.000274377	0.00254647	0.0017868	Fgfr1/Pax2/Sfrp2/Bmpr1a	4
GO:0032525	somite rostral/caudal axis specification	4/607	13/23210	0.000274377	0.00254647	0.0017868	Lhx1/Epb41l5/Otx2/Nrarp	4
GO:0042048	olfactory behavior	4/607	13/23210	0.000274377	0.00254647	0.0017868	Chd7/Lmx1a/Lmx1b/Shank1	4
GO:0061140	lung secretory cell differentiation	4/607	13/23210	0.000274377	0.00254647	0.0017868	Nfib/Foxp1/Foxp4/Fndc3b	4
GO:0071679	commissural neuron axon guidance	4/607	13/23210	0.000274377	0.00254647	0.0017868	Nfib/Robo3/Ptch1/Smo	4
GO:1901201	regulation of extracellular matrix assembly	4/607	13/23210	0.000274377	0.00254647	0.0017868	Sox9/Notch1/Antxr1/Smad3	4
GO:0001707	mesoderm formation	8/607	65/23210	0.000284053	0.00263075	0.00184593	Fgfr1/Epb41l5/Pax2/Smad3/Eomes/Crb2/Sfrp2/Bmpr1a	8
GO:0007416	synapse assembly	14/607	180/23210	0.00028928	0.00267357	0.00187598	Reln/Lrp4/Mdga1/Sipa1l1/Efnb1/Ephb1/Cbln1/Nrxn2/Ntn1/Adgrl1/Gpc4/Nrxn3/Pdlim5/Shank1	14
GO:1902105	regulation of leukocyte differentiation	19/607	294/23210	0.000295698	0.0027272	0.00191361	Zfp36l1/Cyp26b1/Notch2/Prdm16/Zfp36l2/Id2/Dtx1/Gli3/Mdk/Nrarp/Cd44/Foxj1/Sox13/Smad7/Tjp2/Csf1r/Erbb2/Shb/Mmp14	19
GO:0032330	regulation of chondrocyte differentiation	7/607	50/23210	0.000304228	0.00278844	0.00195658	Sox9/Axin2/Sox6/Gli2/Gli3/Mdk/Smad3	7
GO:0035137	hindlimb morphogenesis	7/607	50/23210	0.000304228	0.00278844	0.00195658	Notch1/Chd7/Tfap2b/Ptch1/Gpc3/Msx2/Bmpr1a	7
GO:0048701	embryonic cranial skeleton morphogenesis	7/607	50/23210	0.000304228	0.00278844	0.00195658	Lhx1/Gas1/Tfap2a/Fgfr2/Smad3/Tbx1/Mmp14	7
GO:0003401	axis elongation	6/607	36/23210	0.000311592	0.0028383	0.00199157	Sox9/Nkd1/Tnc/Fgfr2/Sfrp2/Spry2	6
GO:0061384	heart trabecula morphogenesis	6/607	36/23210	0.000311592	0.0028383	0.00199157	Notch1/Chd7/Heg1/Eng/S1pr1/Bmpr1a	6
GO:0085029	extracellular matrix assembly	6/607	36/23210	0.000311592	0.0028383	0.00199157	Sox9/Notch1/Gpm6b/Antxr1/Mfap4/Smad3	6
GO:0031532	actin cytoskeleton reorganization	10/607	101/23210	0.00031585	0.00286023	0.00200695	Notch2/Parva/Sipa1l1/Nedd9/Kit/Antxr1/Mdk/S1pr1/Csf1r/Baiap2	10
GO:0090263	positive regulation of canonical Wnt signaling pathway	10/607	101/23210	0.00031585	0.00286023	0.00200695	Kank1/Daam2/Nrarp/Fgfr2/Lmx1a/Smad3/Ruvbl1/Gprc5b/Gpc3/Sfrp2	10
GO:1903845	negative regulation of cellular response to transforming growth factor beta stimulus	8/607	66/23210	0.000315937	0.00286023	0.00200695	Prdm16/Skor2/Rasl11b/Skor1/Smad6/Smad7/Snx1/Ltbp1	8
GO:0051147	regulation of muscle cell differentiation	13/607	161/23210	0.000328635	0.00296912	0.00208335	Megf10/Notch1/Cyp26b1/Sox6/Foxp1/Kit/Eng/Fgfr2/Hopx/Rbpms2/Bcl2/Tbx1/Mmp14	13
GO:0001889	liver development	11/607	121/23210	0.000339802	0.00306375	0.00214976	Sox9/Notch1/Hes1/Notch2/Zic3/Ccnd1/Ptn/Pcsk9/Mdk/Smad3/E2f8	11
GO:0050770	regulation of axonogenesis	15/607	205/23210	0.000344218	0.00309597	0.00217237	Rgma/Bcl11a/Metrn/Lrp4/Islr2/Sipa1l1/Nefm/Cntn2/Vim/Ntn1/Nefl/Sema5b/Dscam/Rpl4/Sema3b	15
GO:0072132	mesenchyme morphogenesis	7/607	51/23210	0.000344774	0.00309597	0.00217237	Sox9/Notch1/Fgfr1/Eng/Smad3/Msx2/Bmpr1a	7
GO:0022029	telencephalon cell migration	8/607	67/23210	0.000350682	0.00313043	0.00219655	Fgfr1/Cxcr4/Reln/Mdga1/Cntn2/Foxb1/Gli3/Pou3f3	8
GO:0061371	determination of heart left/right asymmetry	8/607	67/23210	0.000350682	0.00313043	0.00219655	Notch1/Notch2/Zic3/Lbx1/Eng/Smad3/Smo/Tbx1	8
GO:0032535	regulation of cellular component size	23/607	397/23210	0.000350733	0.00313043	0.00219655	Rgma/Prex1/Bcl11a/Slc9a3r1/Kank1/Islr2/Nefm/Cntn2/Cdc42ep1/Cdc42ep4/Pex11a/Ntn1/Wnt7b/Nefl/Sema5b/Arhgap5/Add3/Dscam/Map3k1/Rpl4/Baiap2/Nphs1/Sema3b	23
GO:0017015	regulation of transforming growth factor beta receptor signaling pathway	10/607	103/23210	0.00037022	0.00329772	0.00231392	Prdm16/Skor2/Eng/Smad3/Rasl11b/Skor1/Smad6/Smad7/Snx1/Ltbp1	10
GO:0021527	spinal cord association neuron differentiation	4/607	14/23210	0.000376205	0.00331765	0.00232791	Lhx1/Pax3/Lhx5/Lbx1	4
GO:0021702	cerebellar Purkinje cell differentiation	4/607	14/23210	0.000376205	0.00331765	0.00232791	Lhx1/Rora/Lhx5/Skor2	4
GO:0032536	regulation of cell projection size	4/607	14/23210	0.000376205	0.00331765	0.00232791	Nefm/Cntn2/Wnt7b/Nefl	4
GO:0048505	regulation of timing of cell differentiation	4/607	14/23210	0.000376205	0.00331765	0.00232791	Pax6/Hes5/Notch1/Hes1	4
GO:1902969	mitotic DNA replication	4/607	14/23210	0.000376205	0.00331765	0.00232791	Mcm6/Fgfr1/Mcm3/Mcm2	4
GO:0051384	response to glucocorticoid	9/607	85/23210	0.000379274	0.00333807	0.00234224	Zfp36l1/Zfp36l2/Sstr2/Rest/Rxra/Adam9/Bcl2/Eif4ebp1/Klf9	9
GO:0045669	positive regulation of osteoblast differentiation	8/607	68/23210	0.000388475	0.00341226	0.0023943	Bmpr1b/Gdf10/Gli3/Wnt7b/Scube2/Msx2/Sfrp2/Bmpr1a	8
GO:0042490	mechanoreceptor differentiation	9/607	86/23210	0.000413956	0.00362375	0.0025427	Hes5/Notch1/Fgfr1/Hes1/Slc9a3r1/Rest/Adgrv1/Atoh1/Mycn	9
GO:0061213	positive regulation of mesonephros development	5/607	25/23210	0.00041419	0.00362375	0.0025427	Sox9/Lhx1/Pax2/Sox8/Smo	5
GO:0061008	hepaticobiliary system development	11/607	124/23210	0.000419583	0.0036637	0.00257072	Sox9/Notch1/Hes1/Notch2/Zic3/Ccnd1/Ptn/Pcsk9/Mdk/Smad3/E2f8	11
GO:0007405	neuroblast proliferation	8/607	69/23210	0.000429516	0.00374304	0.0026264	Pax6/Sox2/Notch1/Fgfr1/Ptn/Gli3/Fgfr2/Smo	8
GO:0071902	positive regulation of protein serine/threonine kinase activity	18/607	279/23210	0.000431217	0.00374406	0.00262711	Fgfr1/Fzd10/Tead1/Ccnd1/Kit/Psrc1/Ccnd2/Ccnd3/Wnt7b/Adam9/Mdfi/Sash1/Ajuba/Csf1r/Erbb2/Map3k1/Flt1/Gadd45g	18
GO:0055017	cardiac muscle tissue growth	10/607	105/23210	0.000432169	0.00374406	0.00262711	Notch1/Fgfr1/Meis1/Foxp1/Heg1/Fgfr2/S1pr1/Rxra/Pdlim5/Bmpr1a	10
GO:1903844	regulation of cellular response to transforming growth factor beta stimulus	10/607	105/23210	0.000432169	0.00374406	0.00262711	Prdm16/Skor2/Eng/Smad3/Rasl11b/Skor1/Smad6/Smad7/Snx1/Ltbp1	10
GO:0009948	anterior/posterior axis specification	7/607	53/23210	0.000438825	0.00377953	0.002652	Lhx1/Epb41l5/Otx2/Tcf7l1/Nrarp/Pcsk6/Gpc3	7
GO:0030514	negative regulation of BMP signaling pathway	7/607	53/23210	0.000438825	0.00377953	0.002652	Notch1/Tcf7l2/Skor2/Skor1/Smad6/Smad7/Sfrp2	7
GO:0030850	prostate gland development	7/607	53/23210	0.000438825	0.00377953	0.002652	Sox9/Notch1/Gli2/Tnc/Cd44/Fgfr2/Rxra	7
GO:0045931	positive regulation of mitotic cell cycle	13/607	166/23210	0.000441314	0.00379359	0.00266187	Fgfr1/Hes1/Meis2/Usp2/Ccnd1/Birc5/Ccnd2/Ccnd3/Ranbp1/Ube2c/Rpl17/Shb/Eif4ebp1	13
GO:0033002	muscle cell proliferation	16/607	234/23210	0.000470888	0.00403996	0.00283474	Hes5/Megf10/Notch1/Fgfr1/Meis1/Tcf7l2/Foxp1/Id2/Igfbp5/Ephb1/Gnai2/Fgfr2/S1pr1/Skp2/Rxra/Bmpr1a	16
GO:0017156	calcium-ion regulated exocytosis	8/607	70/23210	0.000474007	0.00405102	0.0028425	Notch1/Cbarp/Vamp8/Gnai2/Rest/Stxbp3/Syt5/Vamp3	8
GO:0021885	forebrain cell migration	8/607	70/23210	0.000474007	0.00405102	0.0028425	Fgfr1/Cxcr4/Reln/Mdga1/Cntn2/Foxb1/Gli3/Pou3f3	8
GO:0070372	regulation of ERK1 and ERK2 cascade	19/607	306/23210	0.000485245	0.00413152	0.00289898	Notch1/Fgf15/Notch2/Slc9a3r1/Ackr3/Kit/Fbln1/Ephb1/Gnai2/Cd44/Fgfr2/St5/Spred1/Kdr/Mt3/Csf1r/Erbb2/Spry2/Flt1	19
GO:1901990	regulation of mitotic cell cycle phase transition	17/607	258/23210	0.000485292	0.00413152	0.00289898	Zfp36l1/Zfp36l2/Id2/Ccnd1/Ctdsp1/Nacc2/Nek6/Birc5/Ccnd2/Ccnd3/Ube2c/E2f1/Tcf3/Bcl2/Rpl17/Ctdsp2/Ticrr	17
GO:1902692	regulation of neuroblast proliferation	6/607	39/23210	0.000488414	0.00415011	0.00291203	Pax6/Sox2/Notch1/Ptn/Gli3/Smo	6
GO:0045687	positive regulation of glial cell differentiation	7/607	54/23210	0.000492966	0.00418077	0.00293354	Qk/Notch1/Hes1/Cxcr4/Id2/Ptn/Mdk	7
GO:0090189	regulation of branching involved in ureteric bud morphogenesis	5/607	26/23210	0.000501858	0.00422065	0.00296152	Sox9/Lhx1/Pax2/Sox8/Smo	5
GO:2000311	regulation of AMPA receptor activity	5/607	26/23210	0.000501858	0.00422065	0.00296152	Reln/Gsg1l/Shank1/Shisa7/Cnih2	5
GO:0021694	cerebellar Purkinje cell layer formation	4/607	15/23210	0.000502435	0.00422065	0.00296152	Lhx1/Rora/Lhx5/Skor2	4
GO:0045605	negative regulation of epidermal cell differentiation	4/607	15/23210	0.000502435	0.00422065	0.00296152	Hes5/Notch1/Hes1/Msx2	4
GO:0071599	otic vesicle development	4/607	15/23210	0.000502435	0.00422065	0.00296152	Sox9/Fgf3/Fgfr2/Tbx1	4
GO:0045765	regulation of angiogenesis	19/607	307/23210	0.000504974	0.00423394	0.00297085	Notch1/Cxcr4/Hmga2/Sparc/Ptn/Ddah1/Ets1/Eng/Mdk/Glul/Col4a2/Spred1/Kdr/Sash1/Id1/Sfrp2/Spry2/Flt1/Tcf4	19
GO:0048640	negative regulation of developmental growth	11/607	127/23210	0.000514501	0.00430566	0.00302118	Rgma/Nkd1/Bcl11a/Meis1/Tcf7l2/Foxp1/Ptch1/Ntn1/Sema5b/Sfrp2/Sema3b	11
GO:0009913	epidermal cell differentiation	15/607	213/23210	0.000515567	0.00430644	0.00302172	Zfp36l1/Pax6/Hes5/Notch1/Cyp26b1/Fgfr1/Hes1/Slc9a3r1/Gli2/Tfap2a/Ptch1/Rest/Atoh1/Msx2/Mycn	15
GO:0048738	cardiac muscle tissue development	17/607	260/23210	0.000529752	0.00441659	0.00309901	Pax3/Notch1/Chd7/Fgfr1/Meis1/Sox6/Foxp1/Id2/Fgf3/Heg1/Eng/Fgfr2/S1pr1/Rxra/Smad7/Pdlim5/Bmpr1a	17
GO:0031016	pancreas development	9/607	89/23210	0.000533989	0.00443521	0.00311208	Pax6/Sox9/Insm1/Hes1/Pax2/Zic3/Neurod1/Ptf1a/Smo	9
GO:0031960	response to corticosteroid	9/607	89/23210	0.000533989	0.00443521	0.00311208	Zfp36l1/Zfp36l2/Sstr2/Rest/Rxra/Adam9/Bcl2/Eif4ebp1/Klf9	9
GO:0008015	blood circulation	26/607	488/23210	0.000536112	0.00444451	0.0031186	Chd7/Atp1a2/Irx5/Cxcr4/Scpep1/Id2/Atp1a1/Srebf1/Dusp5/Ednrb/Fli1/Atp1a3/Ddah1/Gucy1a1/Eng/Nav2/Smad3/Hopx/Smad6/Smad7/Kdr/Nr2f2/Add3/Agtrap/Pde2a/Srsf1	26
GO:0048639	positive regulation of developmental growth	15/607	214/23210	0.000541396	0.00447992	0.00314345	Notch1/Chd7/Bcl11a/Fgfr1/Cxcr4/Hmga2/Islr2/Fgfr2/Ntn1/Hopx/Smo/Bcl2/Dscam/Rpl4/Bmpr1a	15
GO:0060603	mammary gland duct morphogenesis	6/607	40/23210	0.000562046	0.00463348	0.0032512	Gli2/Ptch1/Fgfr2/Ntn1/Etv5/Msx2	6
GO:1905332	positive regulation of morphogenesis of an epithelium	6/607	40/23210	0.000562046	0.00463348	0.0032512	Sox9/Lhx1/Pax2/Sox8/Mdk/Smo	6
GO:0030183	B cell differentiation	12/607	149/23210	0.00056388	0.00463995	0.00325574	Zfp36l1/Bcl11a/Notch2/Lfng/Zfp36l2/Foxp1/Id2/Mfng/Kit/Tcf3/Bcl2/Mmp14	12
GO:0032526	response to retinoic acid	9/607	90/23210	0.000579822	0.00476228	0.00334158	Sox9/Sox2/Cyp26b1/Pax2/Tead1/Tead2/Rxrg/Rxra/Tbx1	9
GO:0008344	adult locomotory behavior	10/607	109/23210	0.000582056	0.00477178	0.00334824	Chd7/Atp1a2/Zic1/Id2/Kcnj10/Cntn2/Atp1a3/Ccnd2/Dnm1/Pmp22	10
GO:0048871	multicellular organismal homeostasis	26/607	491/23210	0.000587055	0.00480387	0.00337076	Sox9/Notch1/Cyp26b1/Ebf2/Cxcr4/Prdm16/Mfap2/Cdhr1/Neurod1/Ednrb/Tfap2b/Irx3/Rcn3/S1pr1/Rac2/Adgrv1/Grb10/Smo/Bcl2/Esrrb/Kdr/Csf1r/Id1/Wwtr1/Acadl/Gadd45g	26
GO:0002052	positive regulation of neuroblast proliferation	5/607	27/23210	0.000602776	0.00490531	0.00344193	Pax6/Sox2/Notch1/Gli3/Smo	5
GO:0060713	labyrinthine layer morphogenesis	5/607	27/23210	0.000602776	0.00490531	0.00344193	Zfp36l1/Vcam1/Fgfr2/Wnt7b/Erf	5
GO:1901532	regulation of hematopoietic progenitor cell differentiation	5/607	27/23210	0.000602776	0.00490531	0.00344193	Hes5/Notch1/Hes1/Kdr/Flt1	5
GO:0099173	postsynapse organization	14/607	194/23210	0.000615411	0.00499487	0.00350478	Actn1/Reln/Lrp4/Sipa1l1/Ptn/Ephb1/Cbln1/Nrxn2/Etv5/Pdlim5/Shank1/Chmp2b/Shisa7/Baiap2	14
GO:0031346	positive regulation of cell projection organization	25/607	466/23210	0.000616532	0.00499487	0.00350478	Rgma/Qk/Bcl11a/Fgfr1/Cxcr4/Reln/Metrn/Islr2/Fuz/Kit/Ptn/Cdc42ep1/Cdc42ep4/Mdk/Ntn1/Ranbp1/Nefl/Rac2/Gprc5b/Pcp4/Shank1/Dscam/Itga6/Rpl4/Baiap2	25
GO:0035567	non-canonical Wnt signaling pathway	7/607	56/23210	0.000617166	0.00499487	0.00350478	Nkd1/Celsr1/Fzd10/Daam2/Wnt7b/Gpc3/Sfrp2	7
GO:0007548	sex differentiation	18/607	288/23210	0.000626489	0.00505305	0.0035456	Sox9/Lhx1/Sox2/Chd7/Lfng/Tcf7l2/Hmga2/Lhx9/Sox8/Ccnd1/Bmpr1b/Kit/Bcl2/Kdr/Sfrp2/Sox3/Bmpr1a/Foxf2	18
GO:0007265	Ras protein signal transduction	23/607	414/23210	0.000626637	0.00505305	0.0035456	Notch1/Prex1/Celsr1/Notch2/Kank1/Gpsm2/Heg1/Rab9/Stmn3/Cdc42ep1/Cdc42ep4/Ntn1/Vav3/Lpar6/Rac2/Rab3c/Ect2/Erbb2/Spata13/Spry2/Arap3/Baiap2/Cyth4	23
GO:0003407	neural retina development	8/607	73/23210	0.000630353	0.00507377	0.00356014	Sox9/Lhx1/Irx5/Casz1/Sox8/Neurod1/Ptn/Ptf1a	8
GO:0007266	Rho protein signal transduction	14/607	195/23210	0.000647488	0.00517762	0.00363301	Prex1/Celsr1/Kank1/Heg1/Cdc42ep1/Cdc42ep4/Ntn1/Vav3/Lpar6/Rac2/Ect2/Spata13/Arap3/Baiap2	14
GO:0051100	negative regulation of binding	13/607	173/23210	0.000652922	0.00517762	0.00363301	Rgma/Nfib/Epb41l5/Id2/Id3/Pcsk9/Rest/E2f1/Smo/Mdfi/Id1/Msx2/Crmp1	13
GO:0036315	cellular response to sterol	4/607	16/23210	0.000656121	0.00517762	0.00363301	Rora/Inhbb/Ptch1/Smo	4
GO:0040034	regulation of development, heterochronic	4/607	16/23210	0.000656121	0.00517762	0.00363301	Pax6/Hes5/Notch1/Hes1	4
GO:0042659	regulation of cell fate specification	4/607	16/23210	0.000656121	0.00517762	0.00363301	Pax6/Fgfr1/Sfrp2/Bmpr1a	4
GO:0060221	retinal rod cell differentiation	4/607	16/23210	0.000656121	0.00517762	0.00363301	Sox9/Casz1/Sox8/Ptn	4
GO:0060579	ventral spinal cord interneuron fate commitment	4/607	16/23210	0.000656121	0.00517762	0.00363301	Pax6/Sox1/Gli2/Gli3	4
GO:0060581	cell fate commitment involved in pattern specification	4/607	16/23210	0.000656121	0.00517762	0.00363301	Pax6/Sox1/Gli2/Gli3	4
GO:0060979	vasculogenesis involved in coronary vascular morphogenesis	4/607	16/23210	0.000656121	0.00517762	0.00363301	Notch1/Fgfr1/Fgfr2/Spred1	4
GO:0097094	craniofacial suture morphogenesis	4/607	16/23210	0.000656121	0.00517762	0.00363301	Gli3/Fgfr2/Msx2/Mmp14	4
GO:2001053	regulation of mesenchymal cell apoptotic process	4/607	16/23210	0.000656121	0.00517762	0.00363301	Sox9/Pax2/Msx2/Tbx1	4
GO:0001736	establishment of planar polarity	7/607	57/23210	0.000687937	0.00541904	0.0038024	Nkd1/Celsr1/Fuz/Wnt7b/Gpc3/Sfrp2/Foxf2	7
GO:0008543	fibroblast growth factor receptor signaling pathway	8/607	74/23210	0.000690852	0.00543233	0.00381173	Fgfr1/Fgf15/Gpc1/Tcf7l2/Fuz/Fgf3/Fgfr2/Spry2	8
GO:0048511	rhythmic process	18/607	291/23210	0.000706603	0.00554633	0.00389172	Zfhx3/Rora/Nhlh2/Id2/Usp2/Srebf1/Bmpr1b/Id3/Ptn/Mdk/Tardbp/Sox14/Atf5/Erbb2/Id1/Spsb4/Top2a/Klf9	18
GO:0030177	positive regulation of Wnt signaling pathway	11/607	132/23210	0.000712326	0.00555827	0.0039001	Nkd1/Kank1/Daam2/Nrarp/Fgfr2/Lmx1a/Smad3/Ruvbl1/Gprc5b/Gpc3/Sfrp2	11
GO:1901342	regulation of vasculature development	20/607	341/23210	0.00071527	0.00555827	0.0039001	Notch1/Cxcr4/Hmga2/Kit/Sparc/Ptn/Ddah1/Ets1/Eng/Mdk/Glul/Col4a2/Spred1/Kdr/Sash1/Id1/Sfrp2/Spry2/Flt1/Tcf4	20
GO:0051146	striated muscle cell differentiation	19/607	316/23210	0.000716095	0.00555827	0.0039001	Pax3/Notch1/Cyp26b1/Pgm5/Sox6/Foxp1/Igfbp5/Cd9/Cdon/Hopx/Rxra/Smo/Bcl2/Flnc/Pdlim5/Tbx1/Mmp14/Nphs1/Pmp22	19
GO:0002089	lens morphogenesis in camera-type eye	5/607	28/23210	0.000718168	0.00555827	0.0039001	Sox2/Sox1/Meis1/Tfap2a/Bcar3	5
GO:0060039	pericardium development	5/607	28/23210	0.000718168	0.00555827	0.0039001	Notch1/Vcam1/Heg1/Smad3/Rxra	5
GO:0061217	regulation of mesonephros development	5/607	28/23210	0.000718168	0.00555827	0.0039001	Sox9/Lhx1/Pax2/Sox8/Smo	5
GO:0098698	postsynaptic specialization assembly	5/607	28/23210	0.000718168	0.00555827	0.0039001	Reln/Sipa1l1/Cbln1/Nrxn2/Shank1	5
GO:1904861	excitatory synapse assembly	5/607	28/23210	0.000718168	0.00555827	0.0039001	Reln/Sipa1l1/Cbln1/Nrxn2/Shank1	5
GO:2000826	regulation of heart morphogenesis	6/607	42/23210	0.000734945	0.00567819	0.00398425	Sox9/Notch1/Hes1/Eng/Smo/Tbx1	6
GO:1901214	regulation of neuron death	21/607	368/23210	0.000756845	0.0058372	0.00409582	Nes/Barhl1/Egln3/Vstm2l/Tfap2a/Tfap2b/Birc5/Foxb1/Pcsk9/Btg2/Ephb1/Mdk/Rest/Nefl/Pcp4/Smo/Bcl2/Kdr/Mt3/Mybl2/Foxq1	21
GO:0007164	establishment of tissue polarity	7/607	58/23210	0.000764985	0.0058795	0.0041255	Nkd1/Celsr1/Fuz/Wnt7b/Gpc3/Sfrp2/Foxf2	7
GO:0032835	glomerulus development	7/607	58/23210	0.000764985	0.0058795	0.0041255	Notch1/Hes1/Klf15/Pax2/Notch2/Bcl2/Wwtr1	7
GO:0060021	roof of mouth development	9/607	94/23210	0.000796515	0.00611121	0.00428809	Chd7/Dhrs3/Gas1/Prdm16/Tfap2a/Gli3/Tbx1/Bmpr1a/Foxf2	9
GO:0071383	cellular response to steroid hormone stimulus	12/607	155/23210	0.000800934	0.00613449	0.00430442	Zfp36l1/Atp1a2/Hmga2/Zfp36l2/Sstr2/Atp1a1/Ncor2/Rest/Skp2/Rnf14/Eif4ebp1/Klf9	12
GO:0048041	focal adhesion assembly	8/607	76/23210	0.000825873	0.00631458	0.00443078	Epb41l5/Actn1/Gpm6b/Smad3/Bcl2/Kdr/Ajuba/Mmp14	8
GO:0060419	heart growth	10/607	114/23210	0.000827449	0.00631572	0.00443158	Notch1/Fgfr1/Meis1/Foxp1/Heg1/Fgfr2/S1pr1/Rxra/Pdlim5/Bmpr1a	10
GO:0031128	developmental induction	6/607	43/23210	0.000835487	0.00633774	0.00444703	Sox9/Sox2/Fgfr1/Sox8/Fgf3/Tfap2a	6
GO:0032924	activin receptor signaling pathway	6/607	43/23210	0.000835487	0.00633774	0.00444703	Zic2/Tgif1/Inhbb/Tgif2/Smad3/Smad7	6
GO:0042307	positive regulation of protein import into nucleus	6/607	43/23210	0.000835487	0.00633774	0.00444703	Zic1/Gli3/Ran/Smo/Tardbp/Ect2	6
GO:0038092	nodal signaling pathway	4/607	17/23210	0.000840355	0.00633774	0.00444703	Zic2/Tgif1/Tgif2/Smad3	4
GO:0060644	mammary gland epithelial cell differentiation	4/607	17/23210	0.000840355	0.00633774	0.00444703	Id2/Foxb1/Ptch1/Smo	4
GO:0097152	mesenchymal cell apoptotic process	4/607	17/23210	0.000840355	0.00633774	0.00444703	Sox9/Pax2/Msx2/Tbx1	4
GO:2000380	regulation of mesoderm development	4/607	17/23210	0.000840355	0.00633774	0.00444703	Zic2/Fgfr1/Sfrp2/Bmpr1a	4
GO:0060711	labyrinthine layer development	7/607	59/23210	0.000848696	0.00638976	0.00448353	Zfp36l1/Hes1/Vcam1/Fgfr2/Wnt7b/Pcdh12/Erf	7
GO:0001738	morphogenesis of a polarized epithelium	8/607	77/23210	0.000900905	0.00677132	0.00475126	Nkd1/Celsr1/Slc9a3r1/Fuz/Wnt7b/Gpc3/Sfrp2/Foxf2	8
GO:0009791	post-embryonic development	11/607	136/23210	0.000912809	0.00684916	0.00480589	Lhx1/Foxp2/Tcf7l2/Sox6/Heg1/Fgfr2/Bcl2/Kdr/Atf5/Dscam/Flt1	11
GO:0071385	cellular response to glucocorticoid stimulus	6/607	44/23210	0.000946306	0.00708849	0.00497382	Zfp36l1/Zfp36l2/Sstr2/Rest/Eif4ebp1/Klf9	6
GO:0060326	cell chemotaxis	18/607	299/23210	0.000964545	0.00721291	0.00506112	Notch1/Prex1/Fgfr1/Cxcr4/Ackr3/Vcam1/Parva/Kit/Ednrb/Ptn/Eng/Ephb1/Mdk/S1pr1/Vav3/Rac2/Kdr/Flt1	18
GO:0051656	establishment of organelle localization	20/607	350/23210	0.000984484	0.0073496	0.00515703	Pax6/Slc9a3r1/Tacc1/Vamp8/Gpsm2/Kit/Psrc1/Spice1/Birc5/Cplx2/Dnm1/Fgfr2/Ntn1/Nefl/Rac2/Ran/Chmp2b/Spry2/Cnih2/Rps15	20
GO:0021904	dorsal/ventral neural tube patterning	5/607	30/23210	0.000997456	0.0074339	0.00521618	Gas1/Gli2/Gli3/Ptch1/Smo	5
GO:0001666	response to hypoxia	14/607	204/23210	0.00100555	0.00748161	0.00524966	Zfp36l1/Notch1/Rora/Ddah1/Acaa2/Eng/Rest/Smad3/Cbfa2t3/Bcl2/Kdr/Ajuba/Eif4ebp1/Flt1	14
GO:0045600	positive regulation of fat cell differentiation	7/607	61/23210	0.00103771	0.00769506	0.00539943	Zfp36l1/Prdm16/Id2/Vstm2a/Fndc3b/Wif1/Sfrp2	7
GO:0048286	lung alveolus development	7/607	61/23210	0.00103771	0.00769506	0.00539943	Sox2/Foxp2/Igfbp5/Tns3/Fgfr2/Hopx/Kdr	7
GO:0001710	mesodermal cell fate commitment	4/607	18/23210	0.00105825	0.00778219	0.00546057	Fgfr1/Pax2/Sfrp2/Bmpr1a	4
GO:0007398	ectoderm development	4/607	18/23210	0.00105825	0.00778219	0.00546057	Lhx1/Epb41l5/Erf/Bmpr1a	4
GO:0021514	ventral spinal cord interneuron differentiation	4/607	18/23210	0.00105825	0.00778219	0.00546057	Pax6/Sox1/Gli2/Gli3	4
GO:0060707	trophoblast giant cell differentiation	4/607	18/23210	0.00105825	0.00778219	0.00546057	E2f8/Mdfi/Nr2f2/Erf	4
GO:0072148	epithelial cell fate commitment	4/607	18/23210	0.00105825	0.00778219	0.00546057	Notch1/Neurod1/Atoh1/Nr2f2	4
GO:0002063	chondrocyte development	6/607	45/23210	0.00106809	0.00782853	0.00549308	Sox9/Axin2/Serpinh1/Chsy1/Msx2/Sfrp2	6
GO:0061028	establishment of endothelial barrier	6/607	45/23210	0.00106809	0.00782853	0.00549308	Eng/Wnt7b/Tjp2/Cldn5/Pde2a/Tjp1	6
GO:0043488	regulation of mRNA stability	9/607	98/23210	0.00107496	0.00786588	0.00551929	Qk/Zfp36l1/Axin2/Zfp36l2/Vim/Cirbp/E2f1/Tardbp/Samd4	9
GO:0070997	neuron death	22/607	405/23210	0.00109036	0.00796446	0.00558847	Nes/Barhl1/Egln3/Vstm2l/Tfap2a/Tfap2b/Birc5/Foxb1/Pcsk9/Btg2/Ephb1/Mdk/Rest/Adarb1/Nefl/Pcp4/Smo/Bcl2/Kdr/Mt3/Mybl2/Foxq1	22
GO:0048706	embryonic skeletal system development	11/607	139/23210	0.00109203	0.00796446	0.00558847	Lhx1/Gas1/Fuz/Tfap2a/Gli3/Fgfr2/Smad3/Mdfi/Tbx1/Mmp14/Mycn	11
GO:0050792	regulation of viral process	13/607	183/23210	0.00109895	0.00800175	0.00561463	Notch1/Cxcr4/Vps37b/Trim62/Fbln1/Rest/Adarb1/Ccnk/Tardbp/Bcl2/Chmp2b/Csf1r/Top2a	13
GO:0010171	body morphogenesis	7/607	62/23210	0.00114385	0.00830135	0.00582485	Tcf7l2/Fuz/Tfap2a/Cdk2ap1/Cdon/Gpc3/Tbx1	7
GO:0060038	cardiac muscle cell proliferation	7/607	62/23210	0.00114385	0.00830135	0.00582485	Notch1/Fgfr1/Meis1/Foxp1/Fgfr2/Rxra/Bmpr1a	7
GO:0010771	negative regulation of cell morphogenesis involved in differentiation	9/607	99/23210	0.00115563	0.00836508	0.00586957	Rgma/Bcl11a/Lrp4/Kank1/Fbln1/Ntn1/Sema5b/Id1/Sema3b	9
GO:0045662	negative regulation of myoblast differentiation	5/607	31/23210	0.00116397	0.00836508	0.00586957	Sox9/Zfhx3/Notch1/Sox8/Id3	5
GO:0045920	negative regulation of exocytosis	5/607	31/23210	0.00116397	0.00836508	0.00586957	Notch1/Cbarp/Gnai2/Rest/Stxbp3	5
GO:0055075	potassium ion homeostasis	5/607	31/23210	0.00116397	0.00836508	0.00586957	Atp1a2/Kcnj10/Atp1a1/Tfap2b/Atp1a3	5
GO:0060914	heart formation	5/607	31/23210	0.00116397	0.00836508	0.00586957	Notch1/Hes1/Axin2/Tbx1/Bmpr1a	5
GO:0061036	positive regulation of cartilage development	5/607	31/23210	0.00116397	0.00836508	0.00586957	Sox9/Sox6/Gli3/Mdk/Smad3	5
GO:0001941	postsynaptic membrane organization	6/607	46/23210	0.00120154	0.00857939	0.00601994	Reln/Lrp4/Ptn/Nrxn2/Etv5/Shisa7	6
GO:0003382	epithelial cell morphogenesis	6/607	46/23210	0.00120154	0.00857939	0.00601994	Epb41l5/Heg1/Col18a1/Fat1/Id1/Map3k1	6
GO:0017158	regulation of calcium ion-dependent exocytosis	6/607	46/23210	0.00120154	0.00857939	0.00601994	Notch1/Cbarp/Gnai2/Rest/Stxbp3/Syt5	6
GO:0071384	cellular response to corticosteroid stimulus	6/607	46/23210	0.00120154	0.00857939	0.00601994	Zfp36l1/Zfp36l2/Sstr2/Rest/Eif4ebp1/Klf9	6
GO:0046530	photoreceptor cell differentiation	8/607	81/23210	0.00125746	0.00896422	0.00628997	Pax6/Sox9/Notch1/Casz1/Otx2/Sox8/Cdhr1/Ptn	8
GO:0001502	cartilage condensation	4/607	19/23210	0.00131293	0.00929973	0.00652539	Sox9/Bmpr1b/Uncx/Mycn	4
GO:0021692	cerebellar Purkinje cell layer morphogenesis	4/607	19/23210	0.00131293	0.00929973	0.00652539	Lhx1/Rora/Lhx5/Skor2	4
GO:0040037	negative regulation of fibroblast growth factor receptor signaling pathway	4/607	19/23210	0.00131293	0.00929973	0.00652539	Gpc1/Tcf7l2/Fuz/Spry2	4
GO:0048712	negative regulation of astrocyte differentiation	4/607	19/23210	0.00131293	0.00929973	0.00652539	Hes5/Hmga2/Atf5/Mycn	4
GO:0034446	substrate adhesion-dependent cell spreading	9/607	101/23210	0.00133163	0.00941712	0.00660776	Prex1/Kank1/Parva/Nedd9/Antxr1/Fbln1/Fndc3b/Mdk/Vamp3	9
GO:0030534	adult behavior	13/607	187/23210	0.00133753	0.00944378	0.00662646	Chd7/Atp1a2/Zic1/Id2/Kcnj10/Usp46/Cntn2/Atp1a3/Ccnd2/Dnm1/Nrxn2/Shank1/Pmp22	13
GO:0045927	positive regulation of growth	18/607	308/23210	0.001347	0.00944469	0.0066271	Notch1/Chd7/Bcl11a/Fgfr1/Cxcr4/Hmga2/Islr2/Fgfr2/Ntn1/Hopx/Smo/Bcl2/Dscam/Erbb2/Rpl4/Sfrp2/Bmpr1a/Mmp14	18
GO:0071300	cellular response to retinoic acid	6/607	47/23210	0.00134738	0.00944469	0.0066271	Sox9/Cyp26b1/Pax2/Tead1/Tead2/Tbx1	6
GO:0021884	forebrain neuron development	5/607	32/23210	0.00135018	0.00944469	0.0066271	Sox1/Fgfr1/Tfap2a/Fgfr2/Atf5	5
GO:0060669	embryonic placenta morphogenesis	5/607	32/23210	0.00135018	0.00944469	0.0066271	Zfp36l1/Vcam1/Fgfr2/Wnt7b/Erf	5
GO:0060706	cell differentiation involved in embryonic placenta development	5/607	32/23210	0.00135018	0.00944469	0.0066271	E2f8/Eomes/Mdfi/Nr2f2/Erf	5
GO:0016032	viral process	17/607	283/23210	0.00135046	0.00944469	0.0066271	Notch1/Cxcr4/Vcam1/Vamp8/Vps37b/Trim62/Fbln1/Rest/Adarb1/Smad3/Rxra/Ccnk/Tardbp/Bcl2/Chmp2b/Csf1r/Top2a	17
GO:0046824	positive regulation of nucleocytoplasmic transport	7/607	64/23210	0.00138155	0.00963166	0.00675829	Zic1/Tcf7l2/Gli3/Ran/Smo/Tardbp/Ect2	7
GO:0070613	regulation of protein processing	7/607	64/23210	0.00138155	0.00963166	0.00675829	Gas1/Bcl2l12/Rfx4/Fuz/Cntn2/Ruvbl1/Mmp14	7
GO:0061013	regulation of mRNA catabolic process	10/607	122/23210	0.00139237	0.00969183	0.00680052	Qk/Zfp36l1/Axin2/Zfp36l2/Btg2/Vim/Cirbp/E2f1/Tardbp/Samd4	10
GO:0007162	negative regulation of cell adhesion	17/607	284/23210	0.00140258	0.00974759	0.00683964	Notch1/Epb41l5/Kank1/Tnc/Fbln1/Dtx1/Gli3/Mdk/Nrarp/Cd44/Foxj1/Cd9/Smad7/Dscam/Erbb2/Mmp14/Spock1	17
GO:0035264	multicellular organism growth	14/607	212/23210	0.00145139	0.010071	0.00706658	Zfp36l1/Chd7/Notch2/Tcf7l2/Hmga2/Heg1/Ptch1/Gamt/Adarb1/Smo/Bcl2/Atf5/Wwtr1/Pmp22	14
GO:0071496	cellular response to external stimulus	17/607	285/23210	0.00145639	0.0100899	0.0070798	Sox9/Atp1a2/Pax2/Tcf7l2/Vcam1/Atp1a1/Srebf1/Nuak2/Inhbb/Pcsk9/Glul/Nudt1/Xpr1/Bcl2/Itga6/Pde2a/Sfrp2	17
GO:0051817	modulation of process of other organism involved in symbiotic interaction	8/607	83/23210	0.0014736	0.010185	0.00714658	Fbln1/Rab9/Rest/Smad3/Rxra/Ccnk/Tardbp/Csf1r	8
GO:0010976	positive regulation of neuron projection development	20/607	362/23210	0.00147541	0.010185	0.00714658	Rgma/Qk/Bcl11a/Fgfr1/Cxcr4/Reln/Metrn/Islr2/Ptn/Mdk/Ntn1/Ranbp1/Nefl/Gprc5b/Pcp4/Shank1/Dscam/Itga6/Rpl4/Baiap2	20
GO:0009611	response to wounding	25/607	496/23210	0.00147702	0.010185	0.00714658	Rgma/Zfp36l1/Celsr1/Slc1a3/Cxcr4/Notch2/Zfp36l2/Kank1/Plpp3/Tnc/Fbln1/Ptn/Eng/Mdk/Cd44/Smad3/Cd9/Hopx/Nefl/Stxbp3/Bcl2/Ajuba/Erbb2/Map3k1/Msx2	25
GO:0050873	brown fat cell differentiation	6/607	48/23210	0.00150635	0.010355	0.00726584	Ebf2/Prdm16/Vstm2a/Pex11a/Arl4a/Itga6	6
GO:1904591	positive regulation of protein import	6/607	48/23210	0.00150635	0.010355	0.00726584	Zic1/Gli3/Ran/Smo/Tardbp/Ect2	6
GO:0030032	lamellipodium assembly	7/607	65/23210	0.001514	0.0103915	0.00729142	Kit/S1pr1/Vav3/Rac2/Ajuba/Spata13/Pmp22	7
GO:0010667	negative regulation of cardiac muscle cell apoptotic process	5/607	33/23210	0.00155747	0.0106403	0.00746606	Qk/Mdk/Acot1/Bcl2/Sfrp2	5
GO:0021680	cerebellar Purkinje cell layer development	5/607	33/23210	0.00155747	0.0106403	0.00746606	Lhx1/Rora/Lhx5/Nfix/Skor2	5
GO:0035883	enteroendocrine cell differentiation	5/607	33/23210	0.00155747	0.0106403	0.00746606	Pax6/Insm1/Hes1/Neurod1/Smo	5
GO:0014902	myotube differentiation	10/607	124/23210	0.00157405	0.010737	0.00753389	Notch1/Cyp26b1/Cd9/Cdon/Smo/Bcl2/Tbx1/Mmp14/Nphs1/Pmp22	10
GO:0048557	embryonic digestive tract morphogenesis	4/607	20/23210	0.00160749	0.0109147	0.00765856	Tcf7l2/Id2/Gli3/Fgfr2	4
GO:0050910	detection of mechanical stimulus involved in sensory perception of sound	4/607	20/23210	0.00160749	0.0109147	0.00765856	Sox2/Kit/Rest/Adgrv1	4
GO:2000136	regulation of cell proliferation involved in heart morphogenesis	4/607	20/23210	0.00160749	0.0109147	0.00765856	Sox9/Notch1/Hes1/Tbx1	4
GO:1903317	regulation of protein maturation	7/607	66/23210	0.00165614	0.0112278	0.00787827	Gas1/Bcl2l12/Rfx4/Fuz/Cntn2/Ruvbl1/Mmp14	7
GO:0090102	cochlea development	6/607	49/23210	0.0016792	0.0113667	0.00797573	Sox9/Hes1/Pax2/Gli2/Tbx1/Mcm2	6
GO:0032970	regulation of actin filament-based process	21/607	393/23210	0.00171175	0.0115693	0.00811792	Atp1a2/Prex1/Celsr1/Notch2/Fzd10/Kank1/Atp1a1/Gpm6b/Cdc42ep1/Cdc42ep4/Mdk/S1pr1/Smad3/Shank1/Add3/Csf1r/Ect2/Id1/Map3k1/Baiap2/Nphs1	21
GO:0007163	establishment or maintenance of cell polarity	14/607	216/23210	0.00172985	0.0116739	0.00819126	Pax6/Hes5/Cyp26b1/Hes1/Slc9a3r1/Kank1/Parva/Gpsm2/Ephb1/Fat1/Foxj1/Wnt7b/Crb2/Spry2	14
GO:0008306	associative learning	9/607	105/23210	0.00174832	0.0117805	0.0082661	Atp1a2/Reln/Meis2/Neurod2/Kit/Atp1a3/Foxb1/Btg2/Shank1	9
GO:0022407	regulation of cell-cell adhesion	21/607	394/23210	0.00176516	0.011876	0.00833306	Sox2/Hes1/Epb41l5/Vcam1/Mdga1/Plpp3/Myo10/Efnb1/Dtx1/Ets1/Gli3/Mdk/Nrarp/Cd44/Foxj1/Cd9/Smad7/Erbb2/Igfbp2/Itga6/Shb	21
GO:0003203	endocardial cushion morphogenesis	5/607	34/23210	0.00178723	0.0119767	0.00840372	Sox9/Notch1/Eng/Msx2/Bmpr1a	5
GO:0003209	cardiac atrium morphogenesis	5/607	34/23210	0.00178723	0.0119767	0.00840372	Notch1/Notch2/Heg1/Eng/Smo	5
GO:0040013	negative regulation of locomotion	18/607	316/23210	0.00178825	0.0119767	0.00840372	Notch1/Slc9a3r1/Kank1/Fuz/Igfbp5/Fbln1/Ptn/Eng/Adarb1/Egfl7/Sema5b/Spred1/Bcl2/Nr2f2/Sfrp2/Arap3/Bmpr1a/Sema3b	18
GO:0009314	response to radiation	21/607	395/23210	0.00181999	0.0121645	0.0085355	Atp1a2/Slc1a3/Id2/Meis2/Usp2/Ccnd1/Kit/Tipin/Atp1a3/Foxb1/Mfap4/Ccnd2/Cirbp/Eef1d/Sema5b/Bcl2/H2afx/Ect2/Sfrp2/Pole3/Ticrr	21
GO:0007605	sensory perception of sound	16/607	266/23210	0.00182178	0.0121645	0.0085355	Sox2/Chd7/Barhl1/Fgfr1/Slc1a3/Lrig1/Slc9a3r1/Tfap2a/Kit/Nav2/Rest/Dnm1/Adgrv1/Spry2/Tbx1/Tjp1	16
GO:0007044	cell-substrate junction assembly	8/607	86/23210	0.00185198	0.0122107	0.00856798	Epb41l5/Actn1/Gpm6b/Smad3/Bcl2/Kdr/Ajuba/Mmp14	8
GO:0150115	cell-substrate junction organization	8/607	86/23210	0.00185198	0.0122107	0.00856798	Epb41l5/Actn1/Gpm6b/Smad3/Bcl2/Kdr/Ajuba/Mmp14	8
GO:0002315	marginal zone B cell differentiation	3/607	10/23210	0.00186181	0.0122107	0.00856798	Notch2/Lfng/Mfng	3
GO:0031274	positive regulation of pseudopodium assembly	3/607	10/23210	0.00186181	0.0122107	0.00856798	Kit/Cdc42ep1/Cdc42ep4	3
GO:0031943	regulation of glucocorticoid metabolic process	3/607	10/23210	0.00186181	0.0122107	0.00856798	Atp1a1/Dkk3/Rest	3
GO:0043497	regulation of protein heterodimerization activity	3/607	10/23210	0.00186181	0.0122107	0.00856798	Hes1/Cdon/Bcl2	3
GO:0060052	neurofilament cytoskeleton organization	3/607	10/23210	0.00186181	0.0122107	0.00856798	Nefm/Nefl/Ina	3
GO:0060484	lung-associated mesenchyme development	3/607	10/23210	0.00186181	0.0122107	0.00856798	Fgfr1/Fgfr2/Wnt7b	3
GO:0090129	positive regulation of synapse maturation	3/607	10/23210	0.00186181	0.0122107	0.00856798	Reln/Neurod2/Adgrl1	3
GO:0098598	learned vocalization behavior or vocal learning	3/607	10/23210	0.00186181	0.0122107	0.00856798	Pax6/Foxp2/Nrxn2	3
GO:1905456	regulation of lymphoid progenitor cell differentiation	3/607	10/23210	0.00186181	0.0122107	0.00856798	Hes5/Notch1/Hes1	3
GO:1905962	glutamatergic neuron differentiation	3/607	10/23210	0.00186181	0.0122107	0.00856798	Pax6/Irx5/Casz1	3
GO:0060043	regulation of cardiac muscle cell proliferation	6/607	50/23210	0.0018667	0.0122219	0.00857578	Notch1/Fgfr1/Meis1/Foxp1/Fgfr2/Bmpr1a	6
GO:0006260	DNA replication	15/607	242/23210	0.00186903	0.0122219	0.00857578	Nfib/Mcm6/Fgfr1/Nfix/Nfia/Gli2/Tipin/Id3/Gins2/E2f8/Rbms1/Mcm3/Rrm2/Mcm2/Ticrr	15
GO:0010811	positive regulation of cell-substrate adhesion	10/607	127/23210	0.00188219	0.0122895	0.00862323	Prex1/Epb41l5/Nedd9/Egfl6/Fbln1/Ptn/Mdk/Smad3/Kdr/Itga6	10
GO:0070374	positive regulation of ERK1 and ERK2 cascade	14/607	218/23210	0.00188492	0.0122895	0.00862323	Notch1/Fgf15/Notch2/Ackr3/Kit/Gnai2/Cd44/Fgfr2/St5/Kdr/Mt3/Csf1r/Spry2/Flt1	14
GO:0032956	regulation of actin cytoskeleton organization	19/607	344/23210	0.00192217	0.0125139	0.00878068	Prex1/Celsr1/Notch2/Fzd10/Kank1/Gpm6b/Cdc42ep1/Cdc42ep4/Mdk/S1pr1/Smad3/Shank1/Add3/Csf1r/Ect2/Id1/Map3k1/Baiap2/Nphs1	19
GO:0007635	chemosensory behavior	4/607	21/23210	0.00194503	0.0126071	0.00884609	Chd7/Lmx1a/Lmx1b/Shank1	4
GO:0032332	positive regulation of chondrocyte differentiation	4/607	21/23210	0.00194503	0.0126071	0.00884609	Sox9/Sox6/Gli3/Smad3	4
GO:0061323	cell proliferation involved in heart morphogenesis	4/607	21/23210	0.00194503	0.0126071	0.00884609	Sox9/Notch1/Hes1/Tbx1	4
GO:0043487	regulation of RNA stability	9/607	107/23210	0.00199261	0.0128966	0.00904924	Qk/Zfp36l1/Axin2/Zfp36l2/Vim/Cirbp/E2f1/Tardbp/Samd4	9
GO:0045580	regulation of T cell differentiation	11/607	150/23210	0.00201434	0.0130182	0.00913457	Cyp26b1/Dtx1/Gli3/Mdk/Nrarp/Cd44/Foxj1/Sox13/Smad7/Erbb2/Shb	11
GO:0097106	postsynaptic density organization	5/607	35/23210	0.00204086	0.0131512	0.00922787	Reln/Sipa1l1/Cbln1/Nrxn2/Shank1	5
GO:1902895	positive regulation of pri-miRNA transcription by RNA polymerase II	5/607	35/23210	0.00204086	0.0131512	0.00922787	Tead1/Srebf1/Smad3/Smad6/Bmpr1a	5
GO:0031018	endocrine pancreas development	6/607	51/23210	0.00206962	0.0133172	0.00934432	Pax6/Sox9/Insm1/Hes1/Neurod1/Smo	6
GO:0043405	regulation of MAP kinase activity	17/607	295/23210	0.00209727	0.0134755	0.00945542	Fgfr1/Fzd10/Dusp5/Kit/Wnt7b/Adam9/Spred1/Dusp16/Mdfi/Sash1/Ajuba/Erbb2/Map3k1/Sfrp2/Spry2/Flt1/Gadd45g	17
GO:0061035	regulation of cartilage development	7/607	69/23210	0.00214548	0.0137653	0.00965875	Sox9/Axin2/Sox6/Gli2/Gli3/Mdk/Smad3	7
GO:0050954	sensory perception of mechanical stimulus	17/607	296/23210	0.00217268	0.0139196	0.00976704	Sox2/Chd7/Barhl1/Fgfr1/Slc1a3/Lrig1/Cxcr4/Slc9a3r1/Tfap2a/Kit/Nav2/Rest/Dnm1/Adgrv1/Spry2/Tbx1/Tjp1	17
GO:0030522	intracellular receptor signaling pathway	13/607	198/23210	0.00222441	0.0141894	0.00995635	Cyp26b1/Rora/Dhrs3/Tgif1/Hmga2/Ncor2/Ptf1a/Rxrg/Skp2/Rxra/Rnf14/Tbx1/Klf9	13
GO:0043903	regulation of interspecies interactions between organisms	13/607	198/23210	0.00222441	0.0141894	0.00995635	Notch1/Cxcr4/Vps37b/Trim62/Fbln1/Rest/Adarb1/Ccnk/Tardbp/Bcl2/Chmp2b/Csf1r/Top2a	13
GO:0048469	cell maturation	13/607	198/23210	0.00222441	0.0141894	0.00995635	Hes5/Irx5/Bcl11a/Fgfr1/Hes1/Id2/Sox8/Cntn2/Ednrb/Bcl2/Kdr/Shb/Pmp22	13
GO:0046661	male sex differentiation	11/607	152/23210	0.00223574	0.0142412	0.00999267	Sox9/Sox2/Hmga2/Lhx9/Sox8/Ccnd1/Bcl2/Kdr/Sfrp2/Sox3/Bmpr1a	11
GO:0001662	behavioral fear response	6/607	52/23210	0.00228876	0.014558	0.010215	Neurod2/Usp46/Mdk/Dbi/Lypd1/Bcl2	6
GO:0001702	gastrulation with mouth forming second	5/607	36/23210	0.00231977	0.0146179	0.010257	Lhx1/Celsr1/Otx2/Plpp3/Crb2	5
GO:0010664	negative regulation of striated muscle cell apoptotic process	5/607	36/23210	0.00231977	0.0146179	0.010257	Qk/Mdk/Acot1/Bcl2/Sfrp2	5
GO:0035886	vascular smooth muscle cell differentiation	5/607	36/23210	0.00231977	0.0146179	0.010257	Notch1/Hes1/Kit/Eng/Smad6	5
GO:0098751	bone cell development	5/607	36/23210	0.00231977	0.0146179	0.010257	Meis1/Notch2/Kit/Fli1/Tjp2	5
GO:0036314	response to sterol	4/607	22/23210	0.00232858	0.0146179	0.010257	Rora/Inhbb/Ptch1/Smo	4
GO:0051043	regulation of membrane protein ectodomain proteolysis	4/607	22/23210	0.00232858	0.0146179	0.010257	Rgma/Pacsin3/Timp4/Adam9	4
GO:0060602	branch elongation of an epithelium	4/607	22/23210	0.00232858	0.0146179	0.010257	Sox9/Tnc/Fgfr2/Spry2	4
GO:0098743	cell aggregation	4/607	22/23210	0.00232858	0.0146179	0.010257	Sox9/Bmpr1b/Uncx/Mycn	4
GO:1902914	regulation of protein polyubiquitination	4/607	22/23210	0.00232858	0.0146179	0.010257	Skp2/Sash1/Spsb4/Foxf2	4
GO:0051057	positive regulation of small GTPase mediated signal transduction	7/607	70/23210	0.0023312	0.0146179	0.010257	Notch1/Notch2/Reln/Adcyap1r1/Cdon/Lpar6/Erbb2	7
GO:0007156	homophilic cell adhesion via plasma membrane adhesion molecules	9/607	110/23210	0.00240934	0.0150865	0.0105858	Igsf21/Celsr1/Vstm2l/Cdh22/Cdhr1/Igsf11/Pcdh12/Dscam/Igsf9	9
GO:1901888	regulation of cell junction assembly	13/607	200/23210	0.00242854	0.0151853	0.0106551	Epb41l5/Mdga1/Sipa1l1/Gpm6b/Ephb1/Cbln1/Ntn1/Smad3/Adgrl1/Gpc4/Kdr/Pdlim5/Mmp14	13
GO:0090068	positive regulation of cell cycle process	15/607	249/23210	0.00245985	0.0153593	0.0107772	Insm1/Fgfr1/Id2/Ccnd1/Gpsm2/Birc5/Ccnd2/Ccnd3/Med25/Ranbp1/Ube2c/E2f8/Rpl17/Ect2/Msx2	15
GO:0003266	regulation of secondary heart field cardioblast proliferation	3/607	11/23210	0.00251048	0.0155006	0.0108764	Notch1/Hes1/Tbx1	3
GO:0031272	regulation of pseudopodium assembly	3/607	11/23210	0.00251048	0.0155006	0.0108764	Kit/Cdc42ep1/Cdc42ep4	3
GO:0035881	amacrine cell differentiation	3/607	11/23210	0.00251048	0.0155006	0.0108764	Casz1/Neurod1/Ptf1a	3
GO:0048617	embryonic foregut morphogenesis	3/607	11/23210	0.00251048	0.0155006	0.0108764	Epb41l5/Foxp4/Smad3	3
GO:0048845	venous blood vessel morphogenesis	3/607	11/23210	0.00251048	0.0155006	0.0108764	Notch1/Heg1/Eng	3
GO:0060013	righting reflex	3/607	11/23210	0.00251048	0.0155006	0.0108764	Foxp2/Usp46/Shank1	3
GO:0072178	nephric duct morphogenesis	3/607	11/23210	0.00251048	0.0155006	0.0108764	Lhx1/Pax2/Gpc3	3
GO:0072182	regulation of nephron tubule epithelial cell differentiation	3/607	11/23210	0.00251048	0.0155006	0.0108764	Lhx1/Pax2/Wwtr1	3
GO:0010948	negative regulation of cell cycle process	14/607	225/23210	0.00252131	0.0155248	0.0108933	Zfp36l1/Gas1/Zfp36l2/Ccnd1/Ctdsp1/Nacc2/Birc5/Fgfr2/E2f8/Ccnk/Bcl2/Atf5/Ctdsp2/Ticrr	14
GO:0002209	behavioral defense response	6/607	53/23210	0.00252492	0.0155248	0.0108933	Neurod2/Usp46/Mdk/Dbi/Lypd1/Bcl2	6
GO:0055078	sodium ion homeostasis	6/607	53/23210	0.00252492	0.0155248	0.0108933	Atp1a2/Atp1a1/Ednrb/Tfap2b/Atp1a3/Gnai2	6
GO:0014003	oligodendrocyte development	5/607	37/23210	0.0026254	0.0160978	0.0112954	Hes5/Tcf7l2/Id2/Kcnj10/Cntn2	5
GO:0060071	Wnt signaling pathway, planar cell polarity pathway	5/607	37/23210	0.0026254	0.0160978	0.0112954	Nkd1/Celsr1/Wnt7b/Gpc3/Sfrp2	5
GO:0046632	alpha-beta T cell differentiation	9/607	112/23210	0.0027236	0.0166769	0.0117018	Rora/Foxp1/Gli3/Eomes/Rpl22/Smad7/Bcl2/Shb/Gadd45g	9
GO:0051302	regulation of cell division	11/607	156/23210	0.00273774	0.0167403	0.0117463	Pax6/Fgf3/Ptn/Ptch1/Mdk/Fgfr2/E2f8/Zbtb18/Esrrb/Ect2/Sfrp2	11
GO:0010954	positive regulation of protein processing	4/607	23/23210	0.00276115	0.0167676	0.0117654	Fuz/Cntn2/Ruvbl1/Mmp14	4
GO:0023019	signal transduction involved in regulation of gene expression	4/607	23/23210	0.00276115	0.0167676	0.0117654	Pax6/Neurod1/Smad3/Msx2	4
GO:0048333	mesodermal cell differentiation	4/607	23/23210	0.00276115	0.0167676	0.0117654	Fgfr1/Pax2/Sfrp2/Bmpr1a	4
GO:0048485	sympathetic nervous system development	4/607	23/23210	0.00276115	0.0167676	0.0117654	Insm1/Tfap2a/Tfap2b/Erbb2	4
GO:0072202	cell differentiation involved in metanephros development	4/607	23/23210	0.00276115	0.0167676	0.0117654	Pax2/Smo/Pou3f3/Wwtr1	4
GO:0035272	exocrine system development	6/607	54/23210	0.00277892	0.0168294	0.0118087	Pax6/Sox9/Nfib/Fgfr1/Fgfr2/Ptf1a	6
GO:2000648	positive regulation of stem cell proliferation	6/607	54/23210	0.00277892	0.0168294	0.0118087	Pax6/Sox2/Notch1/Hmga2/Gli3/Smo	6
GO:0046578	regulation of Ras protein signal transduction	14/607	228/23210	0.00284353	0.0171972	0.0120668	Notch1/Prex1/Notch2/Kank1/Heg1/Stmn3/Vav3/Lpar6/Ect2/Erbb2/Spata13/Spry2/Arap3/Cyth4	14
GO:0003230	cardiac atrium development	5/607	38/23210	0.00295917	0.0178721	0.0125404	Notch1/Notch2/Heg1/Eng/Smo	5
GO:1901988	negative regulation of cell cycle phase transition	11/607	158/23210	0.00302081	0.0182195	0.0127842	Zfp36l1/Gas1/Zfp36l2/Ccnd1/Ctdsp1/Nacc2/Birc5/Bcl2/Atf5/Ctdsp2/Ticrr	11
GO:0048066	developmental pigmentation	6/607	55/23210	0.00305156	0.01838	0.0128968	Zic2/Pax3/Kit/Ednrb/Gli3/Bcl2	6
GO:0036293	response to decreased oxygen levels	14/607	230/23210	0.00307657	0.0185054	0.0129848	Zfp36l1/Notch1/Rora/Ddah1/Acaa2/Eng/Rest/Smad3/Cbfa2t3/Bcl2/Kdr/Ajuba/Eif4ebp1/Flt1	14
GO:2000146	negative regulation of cell motility	16/607	281/23210	0.00314688	0.0189026	0.0132635	Notch1/Slc9a3r1/Kank1/Fuz/Igfbp5/Fbln1/Ptn/Eng/Adarb1/Egfl7/Spred1/Bcl2/Nr2f2/Sfrp2/Arap3/Bmpr1a	16
GO:0002066	columnar/cuboidal epithelial cell development	7/607	74/23210	0.00320071	0.0191999	0.0134721	Pax6/Insm1/Fgfr1/Slc9a3r1/Shroom3/Rest/Smo	7
GO:0003272	endocardial cushion formation	4/607	24/23210	0.00324566	0.0194023	0.0136141	Notch1/Eng/Msx2/Bmpr1a	4
GO:0097150	neuronal stem cell population maintenance	4/607	24/23210	0.00324566	0.0194023	0.0136141	Hes5/Sox2/Hes1/Rest	4
GO:0003183	mitral valve morphogenesis	3/607	12/23210	0.00328266	0.0194023	0.0136141	Notch1/Smad6/Bmpr1a	3
GO:0003263	cardioblast proliferation	3/607	12/23210	0.00328266	0.0194023	0.0136141	Notch1/Hes1/Tbx1	3
GO:0003264	regulation of cardioblast proliferation	3/607	12/23210	0.00328266	0.0194023	0.0136141	Notch1/Hes1/Tbx1	3
GO:0032353	negative regulation of hormone biosynthetic process	3/607	12/23210	0.00328266	0.0194023	0.0136141	Atp1a1/Dkk3/Rest	3
GO:0055091	phospholipid homeostasis	3/607	12/23210	0.00328266	0.0194023	0.0136141	Lipg/Rcn3/Tlcd1	3
GO:0060033	anatomical structure regression	3/607	12/23210	0.00328266	0.0194023	0.0136141	Gli2/Wnt7b/Bmpr1a	3
GO:0060525	prostate glandular acinus development	3/607	12/23210	0.00328266	0.0194023	0.0136141	Notch1/Fgfr2/Rxra	3
GO:0072176	nephric duct development	3/607	12/23210	0.00328266	0.0194023	0.0136141	Lhx1/Pax2/Gpc3	3
GO:1902459	positive regulation of stem cell population maintenance	3/607	12/23210	0.00328266	0.0194023	0.0136141	Tead1/Rest/Esrrb	3
GO:0090175	regulation of establishment of planar polarity	5/607	39/23210	0.00332251	0.0196117	0.013761	Nkd1/Celsr1/Wnt7b/Gpc3/Sfrp2	5
GO:0007588	excretion	6/607	56/23210	0.00334369	0.0196842	0.0138119	Slc9a3r1/Ednrb/Gnai2/Mdk/Pou3f3/Nphs1	6
GO:0042596	fear response	6/607	56/23210	0.00334369	0.0196842	0.0138119	Neurod2/Usp46/Mdk/Dbi/Lypd1/Bcl2	6
GO:0030010	establishment of cell polarity	10/607	138/23210	0.00345269	0.0202989	0.0142432	Pax6/Hes5/Cyp26b1/Hes1/Slc9a3r1/Kank1/Gpsm2/Ephb1/Foxj1/Spry2	10
GO:0010770	positive regulation of cell morphogenesis involved in differentiation	12/607	185/23210	0.00356715	0.020944	0.0146959	Prex1/Bcl11a/Reln/Metrn/Islr2/Nedd9/Mdk/Ntn1/Nefl/Dscam/Rpl4/Baiap2	12
GO:0001754	eye photoreceptor cell differentiation	6/607	57/23210	0.00365613	0.0213814	0.0150028	Pax6/Sox9/Casz1/Otx2/Sox8/Ptn	6
GO:0003170	heart valve development	6/607	57/23210	0.00365613	0.0213814	0.0150028	Sox9/Notch1/Notch2/Smad6/Pde2a/Bmpr1a	6
GO:0042551	neuron maturation	6/607	57/23210	0.00365613	0.0213814	0.0150028	Irx5/Bcl11a/Cntn2/Ednrb/Bcl2/Pmp22	6
GO:0071456	cellular response to hypoxia	8/607	96/23210	0.00369128	0.0215584	0.015127	Zfp36l1/Notch1/Rora/Ddah1/Acaa2/Bcl2/Ajuba/Eif4ebp1	8
GO:0071542	dopaminergic neuron differentiation	5/607	40/23210	0.00371687	0.0216223	0.0151718	Pax2/Otx2/Lmx1a/Lmx1b/Sfrp2	5
GO:0110111	negative regulation of animal organ morphogenesis	5/607	40/23210	0.00371687	0.0216223	0.0151718	Nfib/Notch1/Casz1/Pax2/Bcl2	5
GO:1903053	regulation of extracellular matrix organization	5/607	40/23210	0.00371687	0.0216223	0.0151718	Sox9/Notch1/Antxr1/Ets1/Smad3	5
GO:0010894	negative regulation of steroid biosynthetic process	4/607	25/23210	0.00378499	0.0218463	0.015329	Fgf15/Atp1a1/Dkk3/Rest	4
GO:0030325	adrenal gland development	4/607	25/23210	0.00378499	0.0218463	0.015329	Insm1/Hmga2/Mdk/Smad3	4
GO:0045737	positive regulation of cyclin-dependent protein serine/threonine kinase activity	4/607	25/23210	0.00378499	0.0218463	0.015329	Ccnd1/Psrc1/Ccnd2/Ccnd3	4
GO:0045939	negative regulation of steroid metabolic process	4/607	25/23210	0.00378499	0.0218463	0.015329	Fgf15/Atp1a1/Dkk3/Rest	4
GO:0060004	reflex	4/607	25/23210	0.00378499	0.0218463	0.015329	Foxp2/Usp46/Shank1/Pmp22	4
GO:1903319	positive regulation of protein maturation	4/607	25/23210	0.00378499	0.0218463	0.015329	Fuz/Cntn2/Ruvbl1/Mmp14	4
GO:0044403	symbiotic process	18/607	340/23210	0.00390235	0.0224944	0.0157838	Notch1/Cxcr4/Vcam1/Vamp8/Vps37b/Trim62/Fbln1/Rab9/Rest/Adarb1/Smad3/Rxra/Ccnk/Tardbp/Bcl2/Chmp2b/Csf1r/Top2a	18
GO:0002011	morphogenesis of an epithelial sheet	6/607	58/23210	0.00398973	0.0229682	0.0161162	Notch1/Notch2/Cd44/Ajuba/Map3k1/Msx2	6
GO:0051090	regulation of DNA-binding transcription factor activity	20/607	396/23210	0.00412016	0.0234824	0.016477	Zic2/Tcf7l2/Hmga2/Reln/Id2/Plpp3/Neurod2/Siva1/Trim62/Neurod1/Kit/Id3/Ptch1/Foxj1/Eomes/Smad7/Smo/Tcf3/Id1/Msx2	20
GO:0060122	inner ear receptor cell stereocilium organization	5/607	41/23210	0.00414365	0.0234824	0.016477	Hes5/Hes1/Slc9a3r1/Rest/Adgrv1	5
GO:0099084	postsynaptic specialization organization	5/607	41/23210	0.00414365	0.0234824	0.016477	Reln/Sipa1l1/Cbln1/Nrxn2/Shank1	5
GO:0098657	import into cell	13/607	213/23210	0.00416181	0.0234824	0.016477	Atp1a2/Slc1a3/Slc17a6/Kcnj10/Usp46/Atp1a1/Gsg1l/Gpm6b/Kcnk5/Atp1a3/Kcnj6/Dnm1/Kcnk9	13
GO:0001894	tissue homeostasis	14/607	238/23210	0.00417047	0.0234824	0.016477	Sox9/Notch1/Cdhr1/Neurod1/Rcn3/S1pr1/Rac2/Adgrv1/Smo/Bcl2/Esrrb/Kdr/Csf1r/Wwtr1	14
GO:0002328	pro-B cell differentiation	3/607	13/23210	0.00418514	0.0234824	0.016477	Hes5/Notch1/Hes1	3
GO:0003174	mitral valve development	3/607	13/23210	0.00418514	0.0234824	0.016477	Notch1/Smad6/Bmpr1a	3
GO:0021520	spinal cord motor neuron cell fate specification	3/607	13/23210	0.00418514	0.0234824	0.016477	Pax6/Gli2/Gli3	3
GO:0031223	auditory behavior	3/607	13/23210	0.00418514	0.0234824	0.016477	Slc1a3/Foxp2/Nrxn2	3
GO:0031269	pseudopodium assembly	3/607	13/23210	0.00418514	0.0234824	0.016477	Kit/Cdc42ep1/Cdc42ep4	3
GO:0032351	negative regulation of hormone metabolic process	3/607	13/23210	0.00418514	0.0234824	0.016477	Atp1a1/Dkk3/Rest	3
GO:0035810	positive regulation of urine volume	3/607	13/23210	0.00418514	0.0234824	0.016477	Ednrb/Tfap2b/Gnai2	3
GO:0036376	sodium ion export across plasma membrane	3/607	13/23210	0.00418514	0.0234824	0.016477	Atp1a2/Atp1a1/Atp1a3	3
GO:0048103	somatic stem cell division	3/607	13/23210	0.00418514	0.0234824	0.016477	Notch1/Zfp36l2/Kit	3
GO:0060394	negative regulation of pathway-restricted SMAD protein phosphorylation	3/607	13/23210	0.00418514	0.0234824	0.016477	Eng/Smad6/Smad7	3
GO:0060601	lateral sprouting from an epithelium	3/607	13/23210	0.00418514	0.0234824	0.016477	Celsr1/Gli2/Fgfr2	3
GO:0071397	cellular response to cholesterol	3/607	13/23210	0.00418514	0.0234824	0.016477	Inhbb/Ptch1/Smo	3
GO:0072160	nephron tubule epithelial cell differentiation	3/607	13/23210	0.00418514	0.0234824	0.016477	Lhx1/Pax2/Wwtr1	3
GO:2000650	negative regulation of sodium ion transmembrane transporter activity	3/607	13/23210	0.00418514	0.0234824	0.016477	Atp1a2/Slc9a3r1/Pcsk9	3
GO:2001054	negative regulation of mesenchymal cell apoptotic process	3/607	13/23210	0.00418514	0.0234824	0.016477	Sox9/Pax2/Tbx1	3
GO:1901862	negative regulation of muscle tissue development	7/607	78/23210	0.00429831	0.0240869	0.0169012	Meis1/Sox6/Foxp1/Igfbp5/Usp2/Fgf3/Ephb1	7
GO:0008584	male gonad development	9/607	120/23210	0.00431817	0.0241675	0.0169578	Sox9/Hmga2/Lhx9/Sox8/Ccnd1/Bcl2/Kdr/Sfrp2/Sox3	9
GO:0033673	negative regulation of kinase activity	13/607	214/23210	0.00432844	0.0241944	0.0169766	Dusp5/Heg1/Adarb1/Pcp4/Spred1/Dusp16/Nr2f2/Ajuba/Sfrp2/Shb/Spry2/Wwtr1/Gadd45g	13
GO:0060119	inner ear receptor cell development	6/607	59/23210	0.00434532	0.0242581	0.0170213	Hes5/Fgfr1/Hes1/Slc9a3r1/Rest/Adgrv1	6
GO:0006929	substrate-dependent cell migration	4/607	26/23210	0.00438192	0.0243397	0.0170786	Fgfr1/Epb41l5/Fbln1/Ntn1	4
GO:0007263	nitric oxide mediated signal transduction	4/607	26/23210	0.00438192	0.0243397	0.0170786	Neurod1/Gucy1a1/Mt2/Pde2a	4
GO:1903010	regulation of bone development	4/607	26/23210	0.00438192	0.0243397	0.0170786	Notch2/Gli3/Kdr/Tjp2	4
GO:2000050	regulation of non-canonical Wnt signaling pathway	4/607	26/23210	0.00438192	0.0243397	0.0170786	Nkd1/Daam2/Gpc3/Sfrp2	4
GO:0033555	multicellular organismal response to stress	8/607	99/23210	0.00445389	0.0247085	0.0173373	Reln/Neurod2/Usp46/Ednrb/Mdk/Dbi/Lypd1/Bcl2	8
GO:0046546	development of primary male sexual characteristics	9/607	121/23210	0.00456004	0.0252657	0.0177283	Sox9/Hmga2/Lhx9/Sox8/Ccnd1/Bcl2/Kdr/Sfrp2/Sox3	9
GO:0045216	cell-cell junction organization	11/607	167/23210	0.00459956	0.0253838	0.0178112	Cdh22/Heg1/Plekha7/Smad3/Cd9/Smad7/Arvcf/Cldn5/Csf1r/Ect2/Pmp22	11
GO:0007015	actin filament organization	20/607	400/23210	0.00460043	0.0253838	0.0178112	Prex1/Actn1/Kank1/Nedd9/Shroom3/Cdc42ep1/Cdc42ep4/Fat1/S1pr1/Smad3/Pdlim3/Rac2/Bcl2/Shank1/Add3/Aif1l/Id1/Map3k1/Baiap2/Nphs1	20
GO:0021522	spinal cord motor neuron differentiation	5/607	42/23210	0.00460429	0.0253838	0.0178112	Pax6/Lbx1/Gli2/Gli3/Ptch1	5
GO:0048255	mRNA stabilization	5/607	42/23210	0.00460429	0.0253838	0.0178112	Qk/Axin2/Cirbp/E2f1/Tardbp	5
GO:0060324	face development	6/607	60/23210	0.00472374	0.0259454	0.0182053	Chd7/Tcf7l2/Tfap2a/Cdk2ap1/Sox3/Tbx1	6
GO:0071156	regulation of cell cycle arrest	6/607	60/23210	0.00472374	0.0259454	0.0182053	Insm1/Id2/Ccnd1/Neurod1/Med25/Ccnk	6
GO:0090183	regulation of kidney development	6/607	60/23210	0.00472374	0.0259454	0.0182053	Sox9/Lhx1/Pax2/Sox8/Smo/Wwtr1	6
GO:0022409	positive regulation of cell-cell adhesion	14/607	242/23210	0.00482537	0.0264708	0.0185739	Sox2/Hes1/Vcam1/Plpp3/Myo10/Efnb1/Ets1/Gli3/Mdk/Cd44/Smad7/Igfbp2/Itga6/Shb	14
GO:0030336	negative regulation of cell migration	15/607	268/23210	0.00488034	0.0267392	0.0187622	Notch1/Slc9a3r1/Kank1/Fuz/Igfbp5/Ptn/Eng/Adarb1/Egfl7/Spred1/Bcl2/Nr2f2/Sfrp2/Arap3/Bmpr1a	15
GO:0001558	regulation of cell growth	21/607	431/23210	0.00501452	0.0274396	0.0192537	Rgma/Bcl11a/Cxcr4/Gas1/Foxp1/Islr2/Igfbp5/Psrc1/Cd44/Cirbp/Lmx1a/Ntn1/Smad3/Sema5b/Bcl2/Dscam/Erbb2/Rpl4/Sfrp2/Mmp14/Sema3b	21
GO:0055024	regulation of cardiac muscle tissue development	8/607	101/23210	0.00502588	0.0274396	0.0192537	Notch1/Fgfr1/Meis1/Sox6/Foxp1/Fgf3/Fgfr2/Bmpr1a	8
GO:0048745	smooth muscle tissue development	4/607	27/23210	0.00503916	0.0274396	0.0192537	Sox9/Foxp2/Foxp1/Eng	4
GO:0060045	positive regulation of cardiac muscle cell proliferation	4/607	27/23210	0.00503916	0.0274396	0.0192537	Notch1/Fgfr1/Fgfr2/Bmpr1a	4
GO:0090103	cochlea morphogenesis	4/607	27/23210	0.00503916	0.0274396	0.0192537	Sox9/Pax2/Gli2/Tbx1	4
GO:0120031	plasma membrane bounded cell projection assembly	23/607	488/23210	0.00508628	0.0276621	0.0194098	Slc9a3r1/Kank1/Pld1/Myo10/Parva/Rfx4/Fuz/Kit/Cdc42ep1/Cdc42ep4/Foxj1/Ntn1/S1pr1/Vav3/Rac2/Rfx2/Ttyh1/Aif1l/Ajuba/Itga6/Spata13/Wwtr1/Pmp22	23
GO:0048854	brain morphogenesis	5/607	43/23210	0.00510018	0.0277037	0.019439	Sox2/Pax2/Otx2/Smo/Shank1	5
GO:0006469	negative regulation of protein kinase activity	12/607	194/23210	0.00520388	0.0278967	0.0195744	Dusp5/Heg1/Adarb1/Pcp4/Spred1/Dusp16/Nr2f2/Sfrp2/Shb/Spry2/Wwtr1/Gadd45g	12
GO:0030308	negative regulation of cell growth	12/607	194/23210	0.00520388	0.0278967	0.0195744	Rgma/Bcl11a/Gas1/Foxp1/Psrc1/Cirbp/Ntn1/Smad3/Sema5b/Bcl2/Sfrp2/Sema3b	12
GO:0030007	cellular potassium ion homeostasis	3/607	14/23210	0.00522394	0.0278967	0.0195744	Atp1a2/Atp1a1/Atp1a3	3
GO:0030949	positive regulation of vascular endothelial growth factor receptor signaling pathway	3/607	14/23210	0.00522394	0.0278967	0.0195744	Grb10/Kdr/Flt1	3
GO:0048711	positive regulation of astrocyte differentiation	3/607	14/23210	0.00522394	0.0278967	0.0195744	Notch1/Hes1/Id2	3
GO:0055062	phosphate ion homeostasis	3/607	14/23210	0.00522394	0.0278967	0.0195744	Slc9a3r1/Tfap2b/Xpr1	3
GO:0060019	radial glial cell differentiation	3/607	14/23210	0.00522394	0.0278967	0.0195744	Hes5/Hes1/Gli3	3
GO:0060831	smoothened signaling pathway involved in dorsal/ventral neural tube patterning	3/607	14/23210	0.00522394	0.0278967	0.0195744	Gli2/Gli3/Ptch1	3
GO:0070486	leukocyte aggregation	3/607	14/23210	0.00522394	0.0278967	0.0195744	Cd44/Rac2/Stk10	3
GO:0071340	skeletal muscle acetylcholine-gated channel clustering	3/607	14/23210	0.00522394	0.0278967	0.0195744	Lrp4/Ptn/Etv5	3
GO:0072505	divalent inorganic anion homeostasis	3/607	14/23210	0.00522394	0.0278967	0.0195744	Slc9a3r1/Tfap2b/Xpr1	3
GO:0072506	trivalent inorganic anion homeostasis	3/607	14/23210	0.00522394	0.0278967	0.0195744	Slc9a3r1/Tfap2b/Xpr1	3
GO:1902306	negative regulation of sodium ion transmembrane transport	3/607	14/23210	0.00522394	0.0278967	0.0195744	Atp1a2/Slc9a3r1/Pcsk9	3
GO:1903430	negative regulation of cell maturation	3/607	14/23210	0.00522394	0.0278967	0.0195744	Bcl11a/Ednrb/Shb	3
GO:0019218	regulation of steroid metabolic process	8/607	102/23210	0.00533213	0.0284402	0.0199558	Rora/Fgf15/Atp1a1/Srebf1/Kit/Dkk3/Rest/Acadl	8
GO:0060393	regulation of pathway-restricted SMAD protein phosphorylation	6/607	62/23210	0.0055525	0.0295799	0.0207555	Gdf10/Inhbb/Eng/Smad6/Smad7/Bmpr1a	6
GO:0051348	negative regulation of transferase activity	14/607	246/23210	0.00556097	0.0295895	0.0207622	Dusp5/Heg1/Adarb1/Pcp4/Smad7/Spred1/Dusp16/Nr2f2/Ajuba/Sfrp2/Shb/Spry2/Wwtr1/Gadd45g	14
GO:0003156	regulation of animal organ formation	5/607	44/23210	0.00563273	0.0298025	0.0209117	Notch1/Fgfr1/Hes1/Fgf3/Tbx1	5
GO:0043616	keratinocyte proliferation	5/607	44/23210	0.00563273	0.0298025	0.0209117	Zfp36l1/Notch2/Ptch1/Mdk/Klf9	5
GO:0050918	positive chemotaxis	5/607	44/23210	0.00563273	0.0298025	0.0209117	Robo3/S1pr1/Smad3/Wnt7b/Kdr	5
GO:0061098	positive regulation of protein tyrosine kinase activity	5/607	44/23210	0.00563273	0.0298025	0.0209117	Reln/Nedd9/Gprc5b/Tcf3/Csf1r	5
GO:0099175	regulation of postsynapse organization	9/607	125/23210	0.00563468	0.0298025	0.0209117	Reln/Lrp4/Sipa1l1/Ptn/Cbln1/Pdlim5/Chmp2b/Shisa7/Baiap2	9
GO:0001945	lymph vessel development	4/607	28/23210	0.00575933	0.0301734	0.0211719	Heg1/Kdr/Nr2f2/Tbx1	4
GO:0021952	central nervous system projection neuron axonogenesis	4/607	28/23210	0.00575933	0.0301734	0.0211719	Nfib/Gli2/Ephb1/Adarb1	4
GO:0045992	negative regulation of embryonic development	4/607	28/23210	0.00575933	0.0301734	0.0211719	Lfng/Fuz/Nrarp/Sfrp2	4
GO:0048596	embryonic camera-type eye morphogenesis	4/607	28/23210	0.00575933	0.0301734	0.0211719	Pax6/Pax2/Tfap2a/Foxf2	4
GO:0060037	pharyngeal system development	4/607	28/23210	0.00575933	0.0301734	0.0211719	Hes1/Ptch1/Tbx1/Bmpr1a	4
GO:0060384	innervation	4/607	28/23210	0.00575933	0.0301734	0.0211719	Chd7/Lrig1/Vcam1/Adarb1	4
GO:1904031	positive regulation of cyclin-dependent protein kinase activity	4/607	28/23210	0.00575933	0.0301734	0.0211719	Ccnd1/Psrc1/Ccnd2/Ccnd3	4
GO:2000178	negative regulation of neural precursor cell proliferation	4/607	28/23210	0.00575933	0.0301734	0.0211719	Pax6/Id2/Ptn/Btg2	4
GO:0050974	detection of mechanical stimulus involved in sensory perception	5/607	45/23210	0.00620331	0.0324227	0.0227502	Sox2/Cxcr4/Kit/Rest/Adgrv1	5
GO:0090184	positive regulation of kidney development	5/607	45/23210	0.00620331	0.0324227	0.0227502	Sox9/Lhx1/Pax2/Sox8/Smo	5
GO:0051640	organelle localization	23/607	497/23210	0.0062982	0.0328799	0.023071	Pax6/Slc9a3r1/Tcf7l2/Tacc1/Vamp8/Gpsm2/Kit/Psrc1/Spice1/Birc5/Cplx2/Dnm1/Fgfr2/Ntn1/Nefl/Rac2/Ran/Stxbp3/Rab3c/Chmp2b/Spry2/Cnih2/Rps15	23
GO:0016485	protein processing	13/607	224/23210	0.00630883	0.0328966	0.0230827	Gas1/Bcl2l12/Rfx4/Fuz/Cntn2/Cpxm1/Gli3/Pcsk9/Ptch1/Pcsk6/Ruvbl1/Immp1l/Mmp14	13
GO:0006704	glucocorticoid biosynthetic process	3/607	15/23210	0.00640432	0.0330442	0.0231863	Atp1a1/Dkk3/Rest	3
GO:0010172	embryonic body morphogenesis	3/607	15/23210	0.00640432	0.0330442	0.0231863	Fuz/Tfap2a/Cdon	3
GO:0031268	pseudopodium organization	3/607	15/23210	0.00640432	0.0330442	0.0231863	Kit/Cdc42ep1/Cdc42ep4	3
GO:0048385	regulation of retinoic acid receptor signaling pathway	3/607	15/23210	0.00640432	0.0330442	0.0231863	Cyp26b1/Dhrs3/Tgif1	3
GO:0051044	positive regulation of membrane protein ectodomain proteolysis	3/607	15/23210	0.00640432	0.0330442	0.0231863	Rgma/Pacsin3/Adam9	3
GO:0060442	branching involved in prostate gland morphogenesis	3/607	15/23210	0.00640432	0.0330442	0.0231863	Cd44/Fgfr2/Rxra	3
GO:0060742	epithelial cell differentiation involved in prostate gland development	3/607	15/23210	0.00640432	0.0330442	0.0231863	Notch1/Fgfr2/Rxra	3
GO:0072283	metanephric renal vesicle morphogenesis	3/607	15/23210	0.00640432	0.0330442	0.0231863	Lhx1/Pax2/Smo	3
GO:2000095	regulation of Wnt signaling pathway, planar cell polarity pathway	3/607	15/23210	0.00640432	0.0330442	0.0231863	Nkd1/Gpc3/Sfrp2	3
GO:0042306	regulation of protein import into nucleus	6/607	64/23210	0.00648276	0.0332937	0.0233614	Zic1/Gli3/Ran/Smo/Tardbp/Ect2	6
GO:0051926	negative regulation of calcium ion transport	6/607	64/23210	0.00648276	0.0332937	0.0233614	Atp1a2/Hes1/Cbarp/Usp2/Pacsin3/Bcl2	6
GO:0071479	cellular response to ionizing radiation	6/607	64/23210	0.00648276	0.0332937	0.0233614	Ccnd2/Eef1d/H2afx/Ect2/Sfrp2/Pole3	6
GO:1902807	negative regulation of cell cycle G1/S phase transition	6/607	64/23210	0.00648276	0.0332937	0.0233614	Gas1/Ccnd1/Ctdsp1/Nacc2/Bcl2/Ctdsp2	6
GO:0010632	regulation of epithelial cell migration	13/607	225/23210	0.00654108	0.0334578	0.0234765	Sox9/Notch1/Fgfr1/Epb41l5/Plpp3/Sparc/Ets1/Glul/Adam9/Spred1/Kdr/Nr2f2/Sash1	13
GO:0003413	chondrocyte differentiation involved in endochondral bone morphogenesis	4/607	29/23210	0.00654493	0.0334578	0.0234765	Sox9/Axin2/Serpinh1/Scube2	4
GO:0006270	DNA replication initiation	4/607	29/23210	0.00654493	0.0334578	0.0234765	Mcm6/Mcm3/Mcm2/Ticrr	4
GO:0030318	melanocyte differentiation	4/607	29/23210	0.00654493	0.0334578	0.0234765	Kit/Ednrb/Gli3/Bcl2	4
GO:0008217	regulation of blood pressure	12/607	200/23210	0.00659305	0.0336649	0.0236218	Atp1a2/Scpep1/Id2/Atp1a1/Ednrb/Ddah1/Gucy1a1/Eng/Nav2/Smad3/Nr2f2/Agtrap	12
GO:0050863	regulation of T cell activation	16/607	304/23210	0.00664641	0.0338982	0.0237855	Cyp26b1/Hes1/Vcam1/Efnb1/Dtx1/Gli3/Mdk/Nrarp/Cd44/Foxj1/Rac2/Sox13/Smad7/Erbb2/Igfbp2/Shb	16
GO:0048661	positive regulation of smooth muscle cell proliferation	8/607	106/23210	0.00670163	0.0341405	0.0239555	Hes5/Id2/Igfbp5/Gnai2/Fgfr2/S1pr1/Skp2/Bmpr1a	8
GO:0007628	adult walking behavior	5/607	46/23210	0.00681328	0.0346694	0.0243267	Chd7/Zic1/Kcnj10/Cntn2/Pmp22	5
GO:0001936	regulation of endothelial cell proliferation	9/607	129/23210	0.00689516	0.0350458	0.0245908	Fgfr1/Sparc/Eng/Mdk/Nrarp/Egfl7/Kdr/Nr2f2/Flt1	9
GO:0002293	alpha-beta T cell differentiation involved in immune response	6/607	65/23210	0.00698805	0.035396	0.0248365	Rora/Foxp1/Eomes/Smad7/Shb/Gadd45g	6
GO:0060389	pathway-restricted SMAD protein phosphorylation	6/607	65/23210	0.00698805	0.035396	0.0248365	Gdf10/Inhbb/Eng/Smad6/Smad7/Bmpr1a	6
GO:0090559	regulation of membrane permeability	6/607	65/23210	0.00698805	0.035396	0.0248365	Siva1/Heg1/Acaa2/Bcl2/Mt3/Tjp2	6
GO:1903311	regulation of mRNA metabolic process	14/607	253/23210	0.00706333	0.0357364	0.0250753	Qk/Zfp36l1/Axin2/Zfp36l2/Btg2/Rest/Vim/Adarb1/Cirbp/E2f1/Tardbp/Celf5/Samd4/Srsf1	14
GO:0042060	wound healing	18/607	361/23210	0.00715408	0.0361543	0.0253685	Celsr1/Cxcr4/Notch2/Kank1/Plpp3/Fbln1/Ptn/Eng/Mdk/Cd44/Smad3/Cd9/Hopx/Stxbp3/Ajuba/Erbb2/Map3k1/Msx2	18
GO:1902850	microtubule cytoskeleton organization involved in mitosis	9/607	130/23210	0.00724161	0.0365549	0.0256496	Pax6/Tacc1/Gpsm2/Psrc1/Spice1/Birc5/Mybl2/Chmp2b/Spry2	9
GO:0048813	dendrite morphogenesis	11/607	178/23210	0.00734943	0.0370569	0.0260019	Reln/Lrp4/Sipa1l1/Skor2/Ptn/Ephb1/Pdlim5/Shank1/Dscam/Id1/Baiap2	11
GO:0035329	hippo signaling	4/607	30/23210	0.00739839	0.0371767	0.026086	Tead1/Tead2/Ajuba/Wwtr1	4
GO:0044062	regulation of excretion	4/607	30/23210	0.00739839	0.0371767	0.026086	Slc9a3r1/Ednrb/Gnai2/Nphs1	4
GO:0048714	positive regulation of oligodendrocyte differentiation	4/607	30/23210	0.00739839	0.0371767	0.026086	Qk/Cxcr4/Ptn/Mdk	4
GO:0010631	epithelial cell migration	15/607	281/23210	0.00744959	0.0373368	0.0261983	Sox9/Notch1/Fgfr1/Epb41l5/Kank1/Plpp3/Kit/Sparc/Ets1/Glul/Adam9/Spred1/Kdr/Nr2f2/Sash1	15
GO:0001504	neurotransmitter uptake	5/607	47/23210	0.00746398	0.0373368	0.0261983	Atp1a2/Slc1a3/Slc17a6/Kcnj10/Gpm6b	5
GO:0003179	heart valve morphogenesis	5/607	47/23210	0.00746398	0.0373368	0.0261983	Sox9/Notch1/Notch2/Smad6/Bmpr1a	5
GO:0003197	endocardial cushion development	5/607	47/23210	0.00746398	0.0373368	0.0261983	Sox9/Notch1/Eng/Msx2/Bmpr1a	5
GO:0002287	alpha-beta T cell activation involved in immune response	6/607	66/23210	0.00752125	0.0375384	0.0263398	Rora/Foxp1/Eomes/Smad7/Shb/Gadd45g	6
GO:0046324	regulation of glucose import	6/607	66/23210	0.00752125	0.0375384	0.0263398	Pea15a/Fgf15/Klf15/Grb10/Stxbp3/Gpc3	6
GO:0007160	cell-matrix adhesion	12/607	204/23210	0.0076712	0.0382007	0.0268045	Epb41l5/Actn1/Vcam1/Gpm6b/Cntn2/Smad3/Adam9/Bcl2/Kdr/Ajuba/Itga6/Mmp14	12
GO:1904018	positive regulation of vasculature development	12/607	204/23210	0.0076712	0.0382007	0.0268045	Notch1/Cxcr4/Hmga2/Kit/Ddah1/Ets1/Eng/Mdk/Kdr/Sash1/Sfrp2/Flt1	12
GO:0001886	endothelial cell morphogenesis	3/607	16/23210	0.00773083	0.0382395	0.0268317	Heg1/Col18a1/Id1	3
GO:0003161	cardiac conduction system development	3/607	16/23210	0.00773083	0.0382395	0.0268317	Notch1/Id2/Bmpr1a	3
GO:0007638	mechanosensory behavior	3/607	16/23210	0.00773083	0.0382395	0.0268317	Slc1a3/Foxp2/Nrxn2	3
GO:0021978	telencephalon regionalization	3/607	16/23210	0.00773083	0.0382395	0.0268317	Pax6/Otx2/Eomes	3
GO:0072673	lamellipodium morphogenesis	3/607	16/23210	0.00773083	0.0382395	0.0268317	Kank1/Cd44/Snx1	3
GO:0090128	regulation of synapse maturation	3/607	16/23210	0.00773083	0.0382395	0.0268317	Reln/Neurod2/Adgrl1	3
GO:0001101	response to acid chemical	18/607	364/23210	0.00775997	0.0383408	0.0269028	Sox9/Sox2/Cyp26b1/Pax2/Slc1a3/Foxp1/Eno1/Tead1/Id3/Tead2/Ptch1/Ranbp1/Rxrg/Rxra/Bcl2/Kdr/Col4a1/Tbx1	18
GO:0045055	regulated exocytosis	14/607	256/23210	0.00779886	0.03849	0.0270075	Notch1/Nrn1/Cbarp/Vamp8/Kit/Cplx2/Gnai2/Rest/Syngr2/Rac2/Stxbp3/Syt5/Nrxn3/Vamp3	14
GO:0032963	collagen metabolic process	8/607	109/23210	0.00789186	0.0389056	0.0272991	Serpinh1/Eng/Mfap4/Vim/Rcn3/Id1/Ltbp1/Mmp14	8
GO:0090132	epithelium migration	15/607	283/23210	0.00792646	0.0390328	0.0273883	Sox9/Notch1/Fgfr1/Epb41l5/Kank1/Plpp3/Kit/Sparc/Ets1/Glul/Adam9/Spred1/Kdr/Nr2f2/Sash1	15
GO:0010959	regulation of metal ion transport	20/607	421/23210	0.00794235	0.0390675	0.0274127	Chd7/Atp1a2/Hes1/Cxcr4/Slc9a3r1/Cbarp/Usp2/Atp1a1/Adcyap1r1/Pcsk9/Trpc4/Gnai2/Pacsin3/Dbi/Jph4/Kcnip1/Bcl2/Galr2/Nkain4/Plcb4	20
GO:0043113	receptor clustering	6/607	67/23210	0.00808316	0.0396281	0.027806	Reln/Lrp4/Ptn/Nrxn2/Etv5/Shisa7	6
GO:0048678	response to axon injury	6/607	67/23210	0.00808316	0.0396281	0.027806	Rgma/Tnc/Ptn/Nefl/Bcl2/Erbb2	6
GO:0050771	negative regulation of axonogenesis	6/607	67/23210	0.00808316	0.0396281	0.027806	Rgma/Bcl11a/Lrp4/Ntn1/Sema5b/Sema3b	6
GO:0007157	heterophilic cell-cell adhesion via plasma membrane cell adhesion molecules	5/607	48/23210	0.00815673	0.0398124	0.0279354	Igsf21/Vcam1/Cbln1/Adgrl1/Crb2	5
GO:0043489	RNA stabilization	5/607	48/23210	0.00815673	0.0398124	0.0279354	Qk/Axin2/Cirbp/E2f1/Tardbp	5
GO:0044786	cell cycle DNA replication	5/607	48/23210	0.00815673	0.0398124	0.0279354	Mcm6/Fgfr1/E2f8/Mcm3/Mcm2	5
GO:0090659	walking behavior	5/607	48/23210	0.00815673	0.0398124	0.0279354	Chd7/Zic1/Kcnj10/Cntn2/Pmp22	5
GO:0002683	negative regulation of immune system process	21/607	451/23210	0.00823562	0.0401532	0.0281745	Zfp36l1/Hes5/Sox9/Notch1/Hes1/Meis1/Prdm16/Id2/Meis2/Dtx1/Gli3/Mdk/Nrarp/Rnf26/Cd44/Foxj1/Smad7/Tcf3/Susd4/Tjp2/Erbb2	21
GO:0033077	T cell differentiation in thymus	7/607	88/23210	0.00827229	0.0402433	0.0282377	Zfp36l1/Zfp36l2/Gli3/Foxj1/Tcf3/Bcl2/Erbb2	7
GO:0051149	positive regulation of muscle cell differentiation	7/607	88/23210	0.00827229	0.0402433	0.0282377	Cyp26b1/Kit/Eng/Hopx/Bcl2/Tbx1/Mmp14	7
GO:1905314	semi-lunar valve development	4/607	31/23210	0.00832201	0.0403964	0.0283452	Sox9/Notch1/Notch2/Smad6	4
GO:2001014	regulation of skeletal muscle cell differentiation	4/607	31/23210	0.00832201	0.0403964	0.0283452	Cyp26b1/Gpc1/Ephb1/Tbx1	4
GO:0051346	negative regulation of hydrolase activity	19/607	395/23210	0.00840409	0.0407502	0.0285934	Pax2/Fzd10/Bcl2l12/Cnn3/Serpinh1/Mphosph10/Birc5/Gnai2/Tmem132d/Cd44/Timp4/Spred1/Crb2/Gpc3/Sfrp2/Spry2/Lmtk3/Mcm2/Spock1	19
GO:0090130	tissue migration	15/607	285/23210	0.00842736	0.0408183	0.0286412	Sox9/Notch1/Fgfr1/Epb41l5/Kank1/Plpp3/Kit/Sparc/Ets1/Glul/Adam9/Spred1/Kdr/Nr2f2/Sash1	15
GO:0010594	regulation of endothelial cell migration	10/607	157/23210	0.00844999	0.0408385	0.0286554	Notch1/Fgfr1/Plpp3/Sparc/Ets1/Glul/Spred1/Kdr/Nr2f2/Sash1	10
GO:0046631	alpha-beta T cell activation	10/607	157/23210	0.00844999	0.0408385	0.0286554	Rora/Foxp1/Gli3/Cd44/Eomes/Rpl22/Smad7/Bcl2/Shb/Gadd45g	10
GO:0006402	mRNA catabolic process	12/607	207/23210	0.00856696	0.0413136	0.0289888	Qk/Zfp36l1/Axin2/Zfp36l2/Btg2/Vim/Cirbp/Lsm6/E2f1/Tardbp/Pnrc2/Samd4	12
GO:0055001	muscle cell development	12/607	207/23210	0.00856696	0.0413136	0.0289888	Megf10/Notch1/Hes1/Pgm5/Foxp1/Eng/Smad6/Smo/Bcl2/Flnc/Pdlim5/Pmp22	12
GO:0035051	cardiocyte differentiation	11/607	182/23210	0.00861821	0.0415156	0.0291305	Pax3/Notch1/Hes1/Sox6/Foxp1/Vcam1/Rest/Rxra/Eomes/Smad6/Pdlim5	11
GO:0055081	anion homeostasis	6/607	68/23210	0.00867462	0.0417419	0.0292893	Slc9a3r1/Lipg/Tfap2b/Rcn3/Xpr1/Tlcd1	6
GO:0007043	cell-cell junction assembly	8/607	111/23210	0.00876918	0.0421511	0.0295764	Cdh22/Heg1/Cd9/Smad7/Arvcf/Cldn5/Ect2/Pmp22	8
GO:0002244	hematopoietic progenitor cell differentiation	10/607	158/23210	0.00881682	0.0423341	0.0297048	Hes5/Notch1/Hes1/Kit/Rest/Bcl2/Kdr/Csf1r/Top2a/Flt1	10
GO:0048588	developmental cell growth	14/607	260/23210	0.00887271	0.0425563	0.0298607	Rgma/Sox9/Nrn1/Bcl11a/Cxcr4/Foxp1/Islr2/Ntn1/Sema5b/Smo/Pdlim5/Dscam/Rpl4/Sema3b	14
GO:0007623	circadian rhythm	12/607	208/23210	0.00888302	0.0425597	0.0298631	Zfhx3/Rora/Id2/Usp2/Srebf1/Id3/Tardbp/Sox14/Atf5/Id1/Spsb4/Top2a	12
GO:0000188	inactivation of MAPK activity	3/607	17/23210	0.00920736	0.0436413	0.030622	Dusp5/Spred1/Dusp16	3
GO:0003184	pulmonary valve morphogenesis	3/607	17/23210	0.00920736	0.0436413	0.030622	Notch1/Notch2/Smad6	3
GO:0003198	epithelial to mesenchymal transition involved in endocardial cushion formation	3/607	17/23210	0.00920736	0.0436413	0.030622	Notch1/Eng/Msx2	3
GO:0009886	post-embryonic animal morphogenesis	3/607	17/23210	0.00920736	0.0436413	0.030622	Kdr/Dscam/Flt1	3
GO:0010454	negative regulation of cell fate commitment	3/607	17/23210	0.00920736	0.0436413	0.030622	Casz1/Hes1/Sfrp2	3
GO:0021681	cerebellar granular layer development	3/607	17/23210	0.00920736	0.0436413	0.030622	Nfix/Mdk/Cbln1	3
GO:0048853	forebrain morphogenesis	3/607	17/23210	0.00920736	0.0436413	0.030622	Sox2/Otx2/Smo	3
GO:0060253	negative regulation of glial cell proliferation	3/607	17/23210	0.00920736	0.0436413	0.030622	Notch1/Hes1/Ptn	3
GO:0061158	3'-UTR-mediated mRNA destabilization	3/607	17/23210	0.00920736	0.0436413	0.030622	Qk/Zfp36l1/Zfp36l2	3
GO:0071625	vocalization behavior	3/607	17/23210	0.00920736	0.0436413	0.030622	Foxp1/Nrxn2/Shank1	3
GO:0050885	neuromuscular process controlling balance	6/607	69/23210	0.00929644	0.0436516	0.0306292	Sox2/Slc1a3/Rest/Jph4/Nefl/Shank1	6
GO:0060997	dendritic spine morphogenesis	6/607	69/23210	0.00929644	0.0436516	0.0306292	Reln/Sipa1l1/Ephb1/Pdlim5/Shank1/Baiap2	6
GO:1904589	regulation of protein import	6/607	69/23210	0.00929644	0.0436516	0.0306292	Zic1/Gli3/Ran/Smo/Tardbp/Ect2	6
GO:0060395	SMAD protein signal transduction	7/607	90/23210	0.00931408	0.0436516	0.0306292	Btbd11/Gdf10/Inhbb/Vim/Smad3/Wwtr1/Bmpr1a	7
GO:0098659	inorganic cation import across plasma membrane	7/607	90/23210	0.00931408	0.0436516	0.0306292	Atp1a2/Kcnj10/Atp1a1/Kcnk5/Atp1a3/Kcnj6/Kcnk9	7
GO:0099587	inorganic ion import across plasma membrane	7/607	90/23210	0.00931408	0.0436516	0.0306292	Atp1a2/Kcnj10/Atp1a1/Kcnk5/Atp1a3/Kcnj6/Kcnk9	7
GO:0007097	nuclear migration	4/607	32/23210	0.00931798	0.0436516	0.0306292	Pax6/Slc9a3r1/Tacc1/Ntn1	4
GO:0040036	regulation of fibroblast growth factor receptor signaling pathway	4/607	32/23210	0.00931798	0.0436516	0.0306292	Gpc1/Tcf7l2/Fuz/Spry2	4
GO:0045577	regulation of B cell differentiation	4/607	32/23210	0.00931798	0.0436516	0.0306292	Zfp36l1/Zfp36l2/Id2/Mmp14	4
GO:0048048	embryonic eye morphogenesis	4/607	32/23210	0.00931798	0.0436516	0.0306292	Pax6/Pax2/Tfap2a/Foxf2	4
GO:0051150	regulation of smooth muscle cell differentiation	4/607	32/23210	0.00931798	0.0436516	0.0306292	Kit/Eng/Fgfr2/Rbpms2	4
GO:0043433	negative regulation of DNA-binding transcription factor activity	10/607	160/23210	0.00958699	0.0448169	0.0314469	Tcf7l2/Id2/Siva1/Id3/Ptch1/Foxj1/Eomes/Smad7/Id1/Msx2	10
GO:0048017	inositol lipid-mediated signaling	10/607	160/23210	0.00958699	0.0448169	0.0314469	Zfp36l1/Sox9/Slc9a3r1/Reln/Pld1/Ptpn13/Kdr/Csf1r/Erbb2/Flt1	10
GO:0050905	neuromuscular process	9/607	136/23210	0.0096075	0.0448654	0.0314809	Sox2/Slc1a3/Rest/Adarb1/Jph4/Nefl/Shank1/Fabp7/Pmp22	9
GO:0051055	negative regulation of lipid biosynthetic process	5/607	50/23210	0.0096735	0.0449497	0.0315401	Fgf15/Atp1a1/Dkk3/Rest/Acadl	5
GO:0060612	adipose tissue development	5/607	50/23210	0.0096735	0.0449497	0.0315401	Ebf2/Hmga2/Id2/Sox8/Creb5	5
GO:0099054	presynapse assembly	5/607	50/23210	0.0096735	0.0449497	0.0315401	Lrp4/Mdga1/Efnb1/Cbln1/Gpc4	5
GO:1902373	negative regulation of mRNA catabolic process	5/607	50/23210	0.0096735	0.0449497	0.0315401	Qk/Axin2/Cirbp/E2f1/Tardbp	5
GO:0072330	monocarboxylic acid biosynthetic process	11/607	185/23210	0.00967632	0.0449497	0.0315401	Qk/Fgf15/Slc1a3/Lipg/Acss1/Abcd3/Gad1/Srebf1/Gamt/Ptges2/Acadl	11
GO:1903305	regulation of regulated secretory pathway	11/607	186/23210	0.0100504	0.0466384	0.032725	Notch1/Nrn1/Cbarp/Vamp8/Cplx2/Gnai2/Rest/Rac2/Stxbp3/Syt5/Nrxn3	11
GO:0007159	leukocyte cell-cell adhesion	16/607	319/23210	0.0102757	0.0475844	0.0333888	Hes1/Vcam1/Efnb1/Dtx1/Ets1/Gli3/Mdk/Nrarp/Cd44/Foxj1/Rac2/Smad7/Stk10/Erbb2/Igfbp2/Shb	16
GO:0018108	peptidyl-tyrosine phosphorylation	16/607	319/23210	0.0102757	0.0475844	0.0333888	Hes5/Fgfr1/Hes1/Reln/Lrp4/Plpp3/Nedd9/Kit/Cd44/Fgfr2/Gprc5b/Tcf3/Kdr/Csf1r/Sfrp2/Flt1	16
GO:0042593	glucose homeostasis	14/607	265/23210	0.0103755	0.0478061	0.0335443	Pax6/Klf15/Pax2/Tcf7l2/Vcam1/Igfbp5/Ncor2/Neurod1/Tfap2b/Birc5/Ptch1/Gprc5b/Stxbp3/Ano1	14
GO:0071214	cellular response to abiotic stimulus	15/607	292/23210	0.0103816	0.0478061	0.0335443	Zfp36l1/Sox9/Atp1a2/Pax2/Neurod2/Atp1a1/Mfap4/Rest/Ccnd2/Eef1d/H2afx/Ect2/Pde2a/Sfrp2/Pole3	15
GO:0104004	cellular response to environmental stimulus	15/607	292/23210	0.0103816	0.0478061	0.0335443	Zfp36l1/Sox9/Atp1a2/Pax2/Neurod2/Atp1a1/Mfap4/Rest/Ccnd2/Eef1d/H2afx/Ect2/Pde2a/Sfrp2/Pole3	15
GO:0010837	regulation of keratinocyte proliferation	4/607	33/23210	0.0103884	0.0478061	0.0335443	Zfp36l1/Notch2/Mdk/Klf9	4
GO:0014741	negative regulation of muscle hypertrophy	4/607	33/23210	0.0103884	0.0478061	0.0335443	Notch1/Foxp1/Igfbp5/Smad3	4
GO:0048013	ephrin receptor signaling pathway	4/607	33/23210	0.0103884	0.0478061	0.0335443	Notch1/Sipa1l1/Efnb1/Ephb1	4
GO:0031103	axon regeneration	5/607	51/23210	0.0105	0.0481695	0.0337993	Rgma/Tnc/Ptn/Nefl/Bcl2	5
GO:0048806	genitalia development	5/607	51/23210	0.0105	0.0481695	0.0337993	Lhx1/Sox2/Chd7/Tcf7l2/Foxf2	5
GO:0060412	ventricular septum morphogenesis	5/607	51/23210	0.0105	0.0481695	0.0337993	Notch1/Hes1/Id2/Fgfr2/Smad7	5
GO:0050920	regulation of chemotaxis	12/607	213/23210	0.0106019	0.0485867	0.0340921	Notch1/Fgfr1/Cxcr4/Ptn/Mdk/S1pr1/Smad3/Rac2/Sema5b/Kdr/Dscam/Sema3b	12
GO:0002292	T cell differentiation involved in immune response	6/607	71/23210	0.0106344	0.0486851	0.0341611	Rora/Foxp1/Eomes/Smad7/Shb/Gadd45g	6
GO:0033500	carbohydrate homeostasis	14/607	266/23210	0.0106987	0.0488559	0.034281	Pax6/Klf15/Pax2/Tcf7l2/Vcam1/Igfbp5/Ncor2/Neurod1/Tfap2b/Birc5/Ptch1/Gprc5b/Stxbp3/Ano1	14
GO:1902414	protein localization to cell junction	8/607	115/23210	0.0107398	0.0488559	0.034281	Reln/Heg1/Nrxn2/Gpc4/Shank1/Baiap2/Cnih2/Nphs1	8
GO:0002076	osteoblast development	3/607	18/23210	0.0108372	0.0488559	0.034281	Gli2/Smad3/Msx2	3
GO:0010002	cardioblast differentiation	3/607	18/23210	0.0108372	0.0488559	0.034281	Notch1/Rest/Eomes	3
GO:0010801	negative regulation of peptidyl-threonine phosphorylation	3/607	18/23210	0.0108372	0.0488559	0.034281	Smad7/Spred1/Spry2	3
GO:0014041	regulation of neuron maturation	3/607	18/23210	0.0108372	0.0488559	0.034281	Bcl11a/Ednrb/Bcl2	3
GO:0042249	establishment of planar polarity of embryonic epithelium	3/607	18/23210	0.0108372	0.0488559	0.034281	Celsr1/Sfrp2/Foxf2	3
GO:0044321	response to leptin	3/607	18/23210	0.0108372	0.0488559	0.034281	Ccnd1/Inhbb/Mt3	3
GO:0050961	detection of temperature stimulus involved in sensory perception	3/607	18/23210	0.0108372	0.0488559	0.034281	Cxcr4/Ephb1/Ano1	3
GO:0050965	detection of temperature stimulus involved in sensory perception of pain	3/607	18/23210	0.0108372	0.0488559	0.034281	Cxcr4/Ephb1/Ano1	3
GO:0060841	venous blood vessel development	3/607	18/23210	0.0108372	0.0488559	0.034281	Notch1/Heg1/Eng	3
GO:1900153	positive regulation of nuclear-transcribed mRNA catabolic process, deadenylation-dependent decay	3/607	18/23210	0.0108372	0.0488559	0.034281	Zfp36l1/Zfp36l2/Btg2	3
GO:1903909	regulation of receptor clustering	3/607	18/23210	0.0108372	0.0488559	0.034281	Lrp4/Ptn/Shisa7	3
GO:2000696	regulation of epithelial cell differentiation involved in kidney development	3/607	18/23210	0.0108372	0.0488559	0.034281	Lhx1/Pax2/Wwtr1	3
GO:0006575	cellular modified amino acid metabolic process	10/607	163/23210	0.0108372	0.0488559	0.034281	Aldh1l1/Reln/Gstm1/Kcnj6/Gamt/Gsta4/Carnmt1/Gstm5/Acadl/Glo1	10
GO:0043393	regulation of protein binding	13/607	240/23210	0.010911	0.0491382	0.0344791	Rgma/Hes1/Epb41l5/Lfng/Tcf7l2/Mfng/Pcsk9/Cdon/Hopx/Ran/Bcl2/Id1/Crmp1	13
GO:0008406	gonad development	12/607	214/23210	0.0109746	0.0493746	0.0346449	Sox9/Lfng/Hmga2/Lhx9/Sox8/Ccnd1/Bmpr1b/Kit/Bcl2/Kdr/Sfrp2/Sox3	12
GO:0016358	dendrite development	15/607	294/23210	0.011001	0.0494429	0.0346929	Prex1/Bcl11a/Reln/Lrp4/Sipa1l1/Skor2/Ptn/Ephb1/Ntn1/Pdlim5/Shank1/Dscam/Id1/Igsf9/Baiap2	15
GO:0018212	peptidyl-tyrosine modification	16/607	322/23210	0.0111614	0.050113	0.035163	Hes5/Fgfr1/Hes1/Reln/Lrp4/Plpp3/Nedd9/Kit/Cd44/Fgfr2/Gprc5b/Tcf3/Kdr/Csf1r/Sfrp2/Flt1	16
GO:0002040	sprouting angiogenesis	8/607	116/23210	0.0112799	0.0505938	0.0355004	Notch1/Parva/Nrarp/Glul/E2f8/Spred1/Kdr/Flt1	8
GO:0043087	regulation of GTPase activity	15/607	295/23210	0.0113213	0.0507282	0.0355947	Rgma/Prex1/Fzd10/Sipa1l1/Nedd9/Stmn3/Foxj1/S1pr1/Vav3/Ajuba/Ect2/Erbb2/Itga6/Spry2/Arap3	15
GO:0021795	cerebral cortex cell migration	5/607	52/23210	0.0113735	0.0507567	0.0356147	Fgfr1/Reln/Mdga1/Gli3/Pou3f3	5
GO:0035924	cellular response to vascular endothelial growth factor stimulus	5/607	52/23210	0.0113735	0.0507567	0.0356147	Notch1/Kdr/Spry2/Flt1/Tcf4	5
GO:0060351	cartilage development involved in endochondral bone morphogenesis	5/607	52/23210	0.0113735	0.0507567	0.0356147	Sox9/Axin2/Thbs3/Serpinh1/Scube2	5
GO:2001222	regulation of neuron migration	5/607	52/23210	0.0113735	0.0507567	0.0356147	Pax6/Reln/Mdk/Scrt2/Sox14	5
GO:0050921	positive regulation of chemotaxis	9/607	140/23210	0.0114813	0.051186	0.035916	Fgfr1/Cxcr4/Ptn/Mdk/S1pr1/Smad3/Rac2/Kdr/Dscam	9
GO:0035116	embryonic hindlimb morphogenesis	4/607	34/23210	0.0115352	0.051323	0.0360121	Notch1/Chd7/Gpc3/Msx2	4
GO:1903429	regulation of cell maturation	4/607	34/23210	0.0115352	0.051323	0.0360121	Bcl11a/Ednrb/Bcl2/Shb	4
GO:0002366	leukocyte activation involved in immune response	14/607	269/23210	0.0117156	0.0520732	0.0365385	Rora/Notch2/Lfng/Foxp1/Vamp8/Mfng/Kit/Cplx2/Mdk/Rac2/Eomes/Smad7/Shb/Gadd45g	14
GO:1901991	negative regulation of mitotic cell cycle phase transition	9/607	141/23210	0.0119897	0.0532381	0.0373559	Zfp36l1/Zfp36l2/Ccnd1/Ctdsp1/Nacc2/Birc5/Bcl2/Ctdsp2/Ticrr	9
GO:1903036	positive regulation of response to wounding	6/607	73/23210	0.0121033	0.0536889	0.0376721	Cxcr4/Kank1/Plpp3/Ptn/Mdk/Hopx	6
GO:0042594	response to starvation	10/607	166/23210	0.0122075	0.0540967	0.0379583	Tcf7l2/Srebf1/Nuak2/Inhbb/Pcsk9/Glul/Xpr1/Bcl2/Fstl1/Eif4ebp1	10
GO:0098815	modulation of excitatory postsynaptic potential	5/607	53/23210	0.0122953	0.0543768	0.0381548	Reln/Cbln1/Igsf11/Shank1/Baiap2	5
GO:1900024	regulation of substrate adhesion-dependent cell spreading	5/607	53/23210	0.0122953	0.0543768	0.0381548	Prex1/Kank1/Nedd9/Fbln1/Mdk	5
GO:0048477	oogenesis	7/607	95/23210	0.0123345	0.054496	0.0382385	Bmpr1b/Paqr8/Inhbb/Ptn/Mdk/Bcl2/Shb	7
GO:0017157	regulation of exocytosis	13/607	244/23210	0.0123924	0.0546971	0.0383796	Notch1/Nrn1/Cbarp/Vamp8/Cplx2/Rab9/Gnai2/Rest/Rac2/Stxbp3/Syt5/Nrxn3/Rab3c	13
GO:0046620	regulation of organ growth	8/607	118/23210	0.0124197	0.0547632	0.038426	Notch1/Fgfr1/Meis1/Tcf7l2/Foxp1/Fgfr2/Smo/Bmpr1a	8
GO:0106106	cold-induced thermogenesis	9/607	142/23210	0.0125147	0.0550561	0.0386315	Notch1/Ebf2/Cxcr4/Prdm16/Mfap2/Grb10/Id1/Acadl/Gadd45g	9
GO:0120161	regulation of cold-induced thermogenesis	9/607	142/23210	0.0125147	0.0550561	0.0386315	Notch1/Ebf2/Cxcr4/Prdm16/Mfap2/Grb10/Id1/Acadl/Gadd45g	9
GO:0045137	development of primary sexual characteristics	12/607	218/23210	0.0125673	0.0550561	0.0386315	Sox9/Lfng/Hmga2/Lhx9/Sox8/Ccnd1/Bmpr1b/Kit/Bcl2/Kdr/Sfrp2/Sox3	12
GO:0003180	aortic valve morphogenesis	3/607	19/23210	0.012623	0.0550561	0.0386315	Sox9/Notch1/Smad6	3
GO:0003215	cardiac right ventricle morphogenesis	3/607	19/23210	0.012623	0.0550561	0.0386315	Notch1/Chd7/Bmpr1a	3
GO:0006883	cellular sodium ion homeostasis	3/607	19/23210	0.012623	0.0550561	0.0386315	Atp1a2/Atp1a1/Atp1a3	3
GO:0010766	negative regulation of sodium ion transport	3/607	19/23210	0.012623	0.0550561	0.0386315	Atp1a2/Slc9a3r1/Pcsk9	3
GO:0019048	modulation by virus of host process	3/607	19/23210	0.012623	0.0550561	0.0386315	Fbln1/Smad3/Rxra	3
GO:0046068	cGMP metabolic process	3/607	19/23210	0.012623	0.0550561	0.0386315	Rora/Gucy1a1/Pde2a	3
GO:0070723	response to cholesterol	3/607	19/23210	0.012623	0.0550561	0.0386315	Inhbb/Ptch1/Smo	3
GO:0090030	regulation of steroid hormone biosynthetic process	3/607	19/23210	0.012623	0.0550561	0.0386315	Atp1a1/Dkk3/Rest	3
GO:2000249	regulation of actin cytoskeleton reorganization	4/607	35/23210	0.0127603	0.0556003	0.0390133	Notch2/Mdk/Csf1r/Baiap2	4
GO:1901652	response to peptide	18/607	384/23210	0.0129351	0.0563063	0.0395087	Zfp36l1/Notch1/Klf15/Vcam1/Kank1/Pld1/Srebf1/Ednrb/Inhbb/Atp1a3/Pcsk9/Gnai2/Vim/Ccnd3/Grb10/Stxbp3/Agtrap/Eif4ebp1	18
GO:0014066	regulation of phosphatidylinositol 3-kinase signaling	7/607	96/23210	0.0130143	0.0564555	0.0396134	Sox9/Slc9a3r1/Reln/Ptpn13/Kdr/Erbb2/Flt1	7
GO:0120162	positive regulation of cold-induced thermogenesis	7/607	96/23210	0.0130143	0.0564555	0.0396134	Ebf2/Cxcr4/Prdm16/Mfap2/Grb10/Acadl/Gadd45g	7
GO:0050868	negative regulation of T cell activation	8/607	119/23210	0.0130203	0.0564555	0.0396134	Dtx1/Gli3/Mdk/Nrarp/Cd44/Foxj1/Smad7/Erbb2	8
GO:0051963	regulation of synapse assembly	8/607	119/23210	0.0130203	0.0564555	0.0396134	Mdga1/Sipa1l1/Ephb1/Cbln1/Ntn1/Adgrl1/Gpc4/Pdlim5	8
GO:0001935	endothelial cell proliferation	9/607	143/23210	0.0130567	0.0565023	0.0396462	Fgfr1/Sparc/Eng/Mdk/Nrarp/Egfl7/Kdr/Nr2f2/Flt1	9
GO:0010634	positive regulation of epithelial cell migration	9/607	143/23210	0.0130567	0.0565023	0.0396462	Sox9/Fgfr1/Epb41l5/Plpp3/Sparc/Ets1/Adam9/Kdr/Sash1	9
GO:0002263	cell activation involved in immune response	14/607	273/23210	0.0131868	0.0570099	0.0400024	Rora/Notch2/Lfng/Foxp1/Vamp8/Mfng/Kit/Cplx2/Mdk/Rac2/Eomes/Smad7/Shb/Gadd45g	14
GO:0032964	collagen biosynthetic process	5/607	54/23210	0.0132663	0.0572976	0.0402043	Serpinh1/Eng/Vim/Rcn3/Ltbp1	5
GO:0008202	steroid metabolic process	15/607	301/23210	0.0133999	0.0578183	0.0405697	Cyp26b1/Rora/Fgfr1/Fgf15/Atp1a1/Srebf1/Bmpr1b/Kit/Pcsk9/Dkk3/Rest/Dhrs4/Mt3/Acadl/Pmp22	15
GO:0043406	positive regulation of MAP kinase activity	12/607	220/23210	0.0134273	0.0578799	0.0406129	Fgfr1/Fzd10/Kit/Wnt7b/Adam9/Mdfi/Sash1/Ajuba/Erbb2/Map3k1/Flt1/Gadd45g	12
GO:0007613	memory	9/607	144/23210	0.0136158	0.0586354	0.041143	Reln/Ptn/Atp1a3/Mdk/Ccnd2/Lmx1a/Lmx1b/Shank1/Shisa7	9
GO:0045843	negative regulation of striated muscle tissue development	6/607	75/23210	0.0137094	0.0588668	0.0413053	Meis1/Sox6/Foxp1/Usp2/Fgf3/Ephb1	6
GO:0046323	glucose import	6/607	75/23210	0.0137094	0.0588668	0.0413053	Pea15a/Fgf15/Klf15/Grb10/Stxbp3/Gpc3	6
GO:1900182	positive regulation of protein localization to nucleus	6/607	75/23210	0.0137094	0.0588668	0.0413053	Zic1/Gli3/Ran/Smo/Tardbp/Ect2	6
GO:0050731	positive regulation of peptidyl-tyrosine phosphorylation	11/607	195/23210	0.0139374	0.0597876	0.0419515	Hes5/Hes1/Reln/Lrp4/Plpp3/Nedd9/Kit/Cd44/Gprc5b/Tcf3/Csf1r	11
GO:0060219	camera-type eye photoreceptor cell differentiation	4/607	36/23210	0.0140654	0.0602782	0.0422957	Sox9/Casz1/Sox8/Ptn	4
GO:0031099	regeneration	9/607	145/23210	0.0141925	0.0607643	0.0426368	Rgma/Ccnd1/Tnc/Ptn/Mdk/Cd9/Hopx/Nefl/Bcl2	9
GO:0036294	cellular response to decreased oxygen levels	8/607	121/23210	0.0142849	0.0609953	0.0427989	Zfp36l1/Notch1/Rora/Ddah1/Acaa2/Bcl2/Ajuba/Eif4ebp1	8
GO:0010665	regulation of cardiac muscle cell apoptotic process	5/607	55/23210	0.0142878	0.0609953	0.0427989	Qk/Mdk/Acot1/Bcl2/Sfrp2	5
GO:0046580	negative regulation of Ras protein signal transduction	5/607	55/23210	0.0142878	0.0609953	0.0427989	Kank1/Heg1/Stmn3/Spry2/Arap3	5
GO:0060350	endochondral bone morphogenesis	6/607	76/23210	0.0145658	0.0617697	0.0433423	Sox9/Axin2/Thbs3/Serpinh1/Scube2/Mmp14	6
GO:0002313	mature B cell differentiation involved in immune response	3/607	20/23210	0.0145669	0.0617697	0.0433423	Notch2/Lfng/Mfng	3
GO:0032288	myelin assembly	3/607	20/23210	0.0145669	0.0617697	0.0433423	Gpc1/Cd9/Pmp22	3
GO:0035584	calcium-mediated signaling using intracellular calcium source	3/607	20/23210	0.0145669	0.0617697	0.0433423	Vcam1/Adgrl1/Kdr	3
GO:0035855	megakaryocyte development	3/607	20/23210	0.0145669	0.0617697	0.0433423	Meis1/Kit/Fli1	3
GO:0060252	positive regulation of glial cell proliferation	3/607	20/23210	0.0145669	0.0617697	0.0433423	Vim/Etv5/E2f1	3
GO:1900151	regulation of nuclear-transcribed mRNA catabolic process, deadenylation-dependent decay	3/607	20/23210	0.0145669	0.0617697	0.0433423	Zfp36l1/Zfp36l2/Btg2	3
GO:0043271	negative regulation of ion transport	10/607	171/23210	0.0147762	0.0625974	0.0439231	Atp1a2/Hes1/Slc9a3r1/Cbarp/Usp2/Gpm6b/Pcsk9/Pacsin3/Bcl2/Plcb4	10
GO:0031668	cellular response to extracellular stimulus	12/607	223/23210	0.0148006	0.0626407	0.0439534	Tcf7l2/Vcam1/Srebf1/Nuak2/Inhbb/Pcsk9/Glul/Nudt1/Xpr1/Bcl2/Itga6/Sfrp2	12
GO:0042752	regulation of circadian rhythm	8/607	122/23210	0.0149496	0.0632111	0.0443537	Zfhx3/Rora/Id2/Usp2/Tardbp/Sox14/Spsb4/Top2a	8
GO:0031641	regulation of myelination	5/607	56/23210	0.0153608	0.0645007	0.0452585	Hes5/Tcf7l2/Ptn/Rxrg/Rxra	5
GO:1900449	regulation of glutamate receptor signaling pathway	5/607	56/23210	0.0153608	0.0645007	0.0452585	Reln/Gsg1l/Shank1/Shisa7/Cnih2	5
GO:0007435	salivary gland morphogenesis	4/607	37/23210	0.015452	0.0645007	0.0452585	Pax6/Nfib/Fgfr1/Fgfr2	4
GO:0021799	cerebral cortex radially oriented cell migration	4/607	37/23210	0.015452	0.0645007	0.0452585	Reln/Mdga1/Gli3/Pou3f3	4
GO:0033260	nuclear DNA replication	4/607	37/23210	0.015452	0.0645007	0.0452585	Mcm6/Fgfr1/Mcm3/Mcm2	4
GO:0045684	positive regulation of epidermis development	4/607	37/23210	0.015452	0.0645007	0.0452585	Notch1/Ptch1/Atoh1/Msx2	4
GO:0045746	negative regulation of Notch signaling pathway	4/607	37/23210	0.015452	0.0645007	0.0452585	Lfng/Nrarp/Egfl7/Mmp14	4
GO:0048846	axon extension involved in axon guidance	4/607	37/23210	0.015452	0.0645007	0.0452585	Sema5b/Smo/Dscam/Sema3b	4
GO:0051647	nucleus localization	4/607	37/23210	0.015452	0.0645007	0.0452585	Pax6/Slc9a3r1/Tacc1/Ntn1	4
GO:1902229	regulation of intrinsic apoptotic signaling pathway in response to DNA damage	4/607	37/23210	0.015452	0.0645007	0.0452585	Ackr3/Bcl2l12/Nacc2/Cd44	4
GO:1902284	neuron projection extension involved in neuron projection guidance	4/607	37/23210	0.015452	0.0645007	0.0452585	Sema5b/Smo/Dscam/Sema3b	4
GO:2000463	positive regulation of excitatory postsynaptic potential	4/607	37/23210	0.015452	0.0645007	0.0452585	Reln/Igsf11/Shank1/Baiap2	4
GO:0048635	negative regulation of muscle organ development	6/607	77/23210	0.0154586	0.0645007	0.0452585	Meis1/Sox6/Foxp1/Usp2/Fgf3/Ephb1	6
GO:0055021	regulation of cardiac muscle tissue growth	6/607	77/23210	0.0154586	0.0645007	0.0452585	Notch1/Fgfr1/Meis1/Foxp1/Fgfr2/Bmpr1a	6
GO:0051153	regulation of striated muscle cell differentiation	8/607	123/23210	0.0156365	0.0651817	0.0457364	Notch1/Cyp26b1/Sox6/Foxp1/Hopx/Bcl2/Tbx1/Mmp14	8
GO:0031644	regulation of nervous system process	10/607	173/23210	0.0159093	0.0662561	0.0464903	Fgfr1/Reln/Kcnj10/Ednrb/Cbln1/Igsf11/Shank1/Shisa7/Baiap2/Cnih2	10
GO:0035418	protein localization to synapse	7/607	100/23210	0.0160038	0.0665871	0.0467225	Reln/Nrxn2/Gpc4/Shank1/Baiap2/Cnih2/Nphs1	7
GO:0055067	monovalent inorganic cation homeostasis	9/607	148/23210	0.016031	0.0666377	0.046758	Atp1a2/Kcnj10/Atp1a1/Ednrb/Tfap2b/Atp1a3/Gnai2/Bcl2/Tmem165	9
GO:0061515	myeloid cell development	6/607	78/23210	0.0163886	0.068019	0.0477273	Meis1/Notch2/Sox6/Kit/Fli1/Tjp2	6
GO:0001825	blastocyst formation	5/607	57/23210	0.0164862	0.068019	0.0477273	Mfng/Hopx/Eomes/Esrrb/Tjp1	5
GO:0046622	positive regulation of organ growth	5/607	57/23210	0.0164862	0.068019	0.0477273	Notch1/Fgfr1/Fgfr2/Smo/Bmpr1a	5
GO:0051851	modulation by host of symbiont process	5/607	57/23210	0.0164862	0.068019	0.0477273	Rab9/Rest/Ccnk/Tardbp/Csf1r	5
GO:0051893	regulation of focal adhesion assembly	5/607	57/23210	0.0164862	0.068019	0.0477273	Epb41l5/Gpm6b/Smad3/Kdr/Mmp14	5
GO:0090109	regulation of cell-substrate junction assembly	5/607	57/23210	0.0164862	0.068019	0.0477273	Epb41l5/Gpm6b/Smad3/Kdr/Mmp14	5
GO:0099172	presynapse organization	5/607	57/23210	0.0164862	0.068019	0.0477273	Lrp4/Mdga1/Efnb1/Cbln1/Gpc4	5
GO:0150116	regulation of cell-substrate junction organization	5/607	57/23210	0.0164862	0.068019	0.0477273	Epb41l5/Gpm6b/Smad3/Kdr/Mmp14	5
GO:0046394	carboxylic acid biosynthetic process	14/607	281/23210	0.0165549	0.0681444	0.0478153	Qk/Phgdh/Fgf15/Slc1a3/Lipg/Acss1/Abcd3/Gad1/Srebf1/Gamt/Ccnd3/Glul/Ptges2/Acadl	14
GO:0003177	pulmonary valve development	3/607	21/23210	0.0166705	0.0681444	0.0478153	Notch1/Notch2/Smad6	3
GO:0022010	central nervous system myelination	3/607	21/23210	0.0166705	0.0681444	0.0478153	Hes5/Kcnj10/Cntn2	3
GO:0031290	retinal ganglion cell axon guidance	3/607	21/23210	0.0166705	0.0681444	0.0478153	Zic2/Bmpr1b/Ephb1	3
GO:0032291	axon ensheathment in central nervous system	3/607	21/23210	0.0166705	0.0681444	0.0478153	Hes5/Kcnj10/Cntn2	3
GO:0045475	locomotor rhythm	3/607	21/23210	0.0166705	0.0681444	0.0478153	Zfhx3/Id2/Usp2	3
GO:0046325	negative regulation of glucose import	3/607	21/23210	0.0166705	0.0681444	0.0478153	Pea15a/Grb10/Stxbp3	3
GO:1901522	positive regulation of transcription from RNA polymerase II promoter involved in cellular response to chemical stimulus	3/607	21/23210	0.0166705	0.0681444	0.0478153	Notch1/Rxrg/Rxra	3
GO:1901626	regulation of postsynaptic membrane organization	3/607	21/23210	0.0166705	0.0681444	0.0478153	Lrp4/Ptn/Shisa7	3
GO:2001224	positive regulation of neuron migration	3/607	21/23210	0.0166705	0.0681444	0.0478153	Pax6/Reln/Mdk	3
GO:0010831	positive regulation of myotube differentiation	4/607	38/23210	0.0169218	0.069044	0.0484464	Cyp26b1/Bcl2/Tbx1/Mmp14	4
GO:0016339	calcium-dependent cell-cell adhesion via plasma membrane cell adhesion molecules	4/607	38/23210	0.0169218	0.069044	0.0484464	Cdh22/Pcdh12/Ajuba/Arvcf	4
GO:0016053	organic acid biosynthetic process	14/607	282/23210	0.0170182	0.0693096	0.0486328	Qk/Phgdh/Fgf15/Slc1a3/Lipg/Acss1/Abcd3/Gad1/Srebf1/Gamt/Ccnd3/Glul/Ptges2/Acadl	14
GO:0070482	response to oxygen levels	14/607	282/23210	0.0170182	0.0693096	0.0486328	Zfp36l1/Notch1/Rora/Ddah1/Acaa2/Eng/Rest/Smad3/Cbfa2t3/Bcl2/Kdr/Ajuba/Eif4ebp1/Flt1	14
GO:0010212	response to ionizing radiation	8/607	125/23210	0.0170784	0.0694909	0.04876	Ccnd2/Eef1d/Bcl2/H2afx/Ect2/Sfrp2/Pole3/Ticrr	8
GO:0010656	negative regulation of muscle cell apoptotic process	5/607	58/23210	0.0176651	0.0714509	0.0501353	Qk/Mdk/Acot1/Bcl2/Sfrp2	5
GO:0010662	regulation of striated muscle cell apoptotic process	5/607	58/23210	0.0176651	0.0714509	0.0501353	Qk/Mdk/Acot1/Bcl2/Sfrp2	5
GO:1902369	negative regulation of RNA catabolic process	5/607	58/23210	0.0176651	0.0714509	0.0501353	Qk/Axin2/Cirbp/E2f1/Tardbp	5
GO:1903902	positive regulation of viral life cycle	5/607	58/23210	0.0176651	0.0714509	0.0501353	Notch1/Vps37b/Adarb1/Chmp2b/Top2a	5
GO:0050772	positive regulation of axonogenesis	7/607	102/23210	0.0176678	0.0714509	0.0501353	Bcl11a/Metrn/Islr2/Ntn1/Nefl/Dscam/Rpl4	7
GO:0106027	neuron projection organization	7/607	102/23210	0.0176678	0.0714509	0.0501353	Reln/Sipa1l1/Atp1a3/Ephb1/Pdlim5/Shank1/Baiap2	7
GO:0007254	JNK cascade	11/607	202/23210	0.0176731	0.0714509	0.0501353	Fgf15/Fzd10/Ephb1/Wnt7b/Mdfi/Sash1/Map3k1/Sfrp2/Tnfrsf19/Gadd45g/Nphs1	11
GO:0009582	detection of abiotic stimulus	8/607	126/23210	0.0178341	0.0719705	0.0504999	Sox2/Cxcr4/Kit/Ephb1/Rest/Sema5b/Adgrv1/Ano1	8
GO:0031623	receptor internalization	8/607	126/23210	0.0178341	0.0719705	0.0504999	Ackr3/Usp46/Gsg1l/Cntn2/Pcsk9/Dnm1/Cd9/Snx1	8
GO:0051604	protein maturation	14/607	284/23210	0.0179745	0.072471	0.0508511	Gas1/Bcl2l12/Rfx4/Fuz/Serpinh1/Cntn2/Cpxm1/Gli3/Pcsk9/Ptch1/Pcsk6/Ruvbl1/Immp1l/Mmp14	14
GO:0031076	embryonic camera-type eye development	4/607	39/23210	0.018476	0.0742899	0.0521274	Pax6/Pax2/Tfap2a/Foxf2	4
GO:0050931	pigment cell differentiation	4/607	39/23210	0.018476	0.0742899	0.0521274	Kit/Ednrb/Gli3/Bcl2	4
GO:1900087	positive regulation of G1/S transition of mitotic cell cycle	4/607	39/23210	0.018476	0.0742899	0.0521274	Ccnd1/Ccnd2/Ccnd3/Rpl17	4
GO:1901615	organic hydroxy compound metabolic process	21/607	488/23210	0.0185018	0.0743263	0.0521529	Cyp26b1/Insm1/Fgfr1/Fgf15/Dhrs3/Reln/Galk1/Srebf1/Adcyap1r1/Kit/Kcnj6/Pcsk9/Dkk3/Rest/Dhrs4/Bcl2/Mt3/Plcb4/Acadl/Glo1/Pmp22	21
GO:0009581	detection of external stimulus	8/607	127/23210	0.0186135	0.074572	0.0523253	Sox2/Cxcr4/Kit/Ephb1/Rest/Sema5b/Adgrv1/Ano1	8
GO:0014065	phosphatidylinositol 3-kinase signaling	8/607	127/23210	0.0186135	0.074572	0.0523253	Zfp36l1/Sox9/Slc9a3r1/Reln/Ptpn13/Kdr/Erbb2/Flt1	8
GO:0061387	regulation of extent of cell growth	8/607	127/23210	0.0186135	0.074572	0.0523253	Rgma/Bcl11a/Islr2/Ntn1/Sema5b/Dscam/Rpl4/Sema3b	8
GO:0051250	negative regulation of lymphocyte activation	9/607	152/23210	0.0187464	0.0750363	0.0526511	Id2/Dtx1/Gli3/Mdk/Nrarp/Cd44/Foxj1/Smad7/Erbb2	9
GO:0010659	cardiac muscle cell apoptotic process	5/607	59/23210	0.0188984	0.0750452	0.0526573	Qk/Mdk/Acot1/Bcl2/Sfrp2	5
GO:0016048	detection of temperature stimulus	3/607	22/23210	0.018935	0.0750452	0.0526573	Cxcr4/Ephb1/Ano1	3
GO:0045606	positive regulation of epidermal cell differentiation	3/607	22/23210	0.018935	0.0750452	0.0526573	Notch1/Ptch1/Atoh1	3
GO:0048532	anatomical structure arrangement	3/607	22/23210	0.018935	0.0750452	0.0526573	Pax2/Tfap2a/Bmpr1a	3
GO:0060009	Sertoli cell development	3/607	22/23210	0.018935	0.0750452	0.0526573	Sox9/Sox8/Sox3	3
GO:0060438	trachea development	3/607	22/23210	0.018935	0.0750452	0.0526573	Sox9/Wnt7b/Ano1	3
GO:0060749	mammary gland alveolus development	3/607	22/23210	0.018935	0.0750452	0.0526573	Id2/Ccnd1/Foxb1	3
GO:0061377	mammary gland lobule development	3/607	22/23210	0.018935	0.0750452	0.0526573	Id2/Ccnd1/Foxb1	3
GO:0101023	vascular endothelial cell proliferation	3/607	22/23210	0.018935	0.0750452	0.0526573	Fgfr1/Mdk/Flt1	3
GO:1905562	regulation of vascular endothelial cell proliferation	3/607	22/23210	0.018935	0.0750452	0.0526573	Fgfr1/Mdk/Flt1	3
GO:2001026	regulation of endothelial cell chemotaxis	3/607	22/23210	0.018935	0.0750452	0.0526573	Notch1/Fgfr1/Kdr	3
GO:0030099	myeloid cell differentiation	18/607	401/23210	0.0192004	0.0760287	0.0533475	Zfp36l1/Meis1/Actn1/Notch2/Prdm16/Sox6/Id2/Meis2/Mfap2/Kit/Fli1/Ets1/Cbfa2t3/Tcf3/Gpc3/Tjp2/Csf1r/Glo1	18
GO:0051099	positive regulation of binding	11/607	205/23210	0.0194842	0.0770175	0.0540412	Pax6/Ebf2/Hes1/Epb41l5/Lfng/Tcf7l2/Eno1/Mfng/Neurod1/Med25/Ran	11
GO:1903037	regulation of leukocyte cell-cell adhesion	14/607	287/23210	0.0194849	0.0770175	0.0540412	Hes1/Vcam1/Efnb1/Dtx1/Ets1/Gli3/Mdk/Nrarp/Cd44/Foxj1/Smad7/Erbb2/Igfbp2/Shb	14
GO:0001659	temperature homeostasis	10/607	179/23210	0.0196957	0.0777157	0.0545312	Notch1/Ebf2/Cxcr4/Prdm16/Mfap2/Ednrb/Grb10/Id1/Acadl/Gadd45g	10
GO:0001505	regulation of neurotransmitter levels	17/607	373/23210	0.0196966	0.0777157	0.0545312	Atp1a2/Nrn1/Rora/Phgdh/Celsr1/Slc1a3/Slc17a6/Kcnj10/Gad1/Gpm6b/Cplx2/Ddah1/Nrxn2/Smad3/Syt5/Nrxn3/Gad2	17
GO:0060325	face morphogenesis	4/607	40/23210	0.0201159	0.0792992	0.0556423	Tcf7l2/Tfap2a/Cdk2ap1/Tbx1	4
GO:0031102	neuron projection regeneration	5/607	60/23210	0.020187	0.0793677	0.0556903	Rgma/Tnc/Ptn/Nefl/Bcl2	5
GO:0050982	detection of mechanical stimulus	5/607	60/23210	0.020187	0.0793677	0.0556903	Sox2/Cxcr4/Kit/Rest/Adgrv1	5
GO:2000134	negative regulation of G1/S transition of mitotic cell cycle	5/607	60/23210	0.020187	0.0793677	0.0556903	Ccnd1/Ctdsp1/Nacc2/Bcl2/Ctdsp2	5
GO:0098739	import across plasma membrane	8/607	129/23210	0.0202449	0.0795245	0.0558004	Atp1a2/Slc1a3/Kcnj10/Atp1a1/Kcnk5/Atp1a3/Kcnj6/Kcnk9	8
GO:0007052	mitotic spindle organization	7/607	105/23210	0.0203868	0.0799401	0.056092	Tacc1/Gpsm2/Psrc1/Spice1/Birc5/Mybl2/Chmp2b	7
GO:0043473	pigmentation	7/607	105/23210	0.0203868	0.0799401	0.056092	Zic2/Pax3/Kit/Sparc/Ednrb/Gli3/Bcl2	7
GO:0009416	response to light stimulus	14/607	290/23210	0.0210893	0.0825486	0.0579223	Atp1a2/Slc1a3/Id2/Meis2/Usp2/Ccnd1/Kit/Tipin/Atp1a3/Foxb1/Mfap4/Cirbp/Sema5b/Bcl2	14
GO:0031098	stress-activated protein kinase signaling cascade	14/607	290/23210	0.0210893	0.0825486	0.0579223	Zfp36l1/Fgf15/Fzd10/Nek6/Ephb1/Wnt7b/Stk10/Mdfi/Sash1/Map3k1/Sfrp2/Tnfrsf19/Gadd45g/Nphs1	14
GO:0014812	muscle cell migration	7/607	106/23210	0.0213544	0.0833178	0.058462	Megf10/Parva/Igfbp5/Mdk/Smo/Bcl2/Bmpr1a	7
GO:0051668	localization within membrane	7/607	106/23210	0.0213544	0.0833178	0.058462	Reln/Lrp4/Ptn/Nrxn2/Etv5/Shisa7/Cnih2	7
GO:0003176	aortic valve development	3/607	23/23210	0.0213611	0.0833178	0.058462	Sox9/Notch1/Smad6	3
GO:0008211	glucocorticoid metabolic process	3/607	23/23210	0.0213611	0.0833178	0.058462	Atp1a1/Dkk3/Rest	3
GO:0010812	negative regulation of cell-substrate adhesion	5/607	61/23210	0.0215318	0.0837621	0.0587738	Notch1/Kank1/Fbln1/Mmp14/Spock1	5
GO:0042698	ovulation cycle	5/607	61/23210	0.0215318	0.0837621	0.0587738	Nhlh2/Bmpr1b/Ptn/Mdk/Erbb2	5
GO:0051058	negative regulation of small GTPase mediated signal transduction	5/607	61/23210	0.0215318	0.0837621	0.0587738	Kank1/Heg1/Stmn3/Spry2/Arap3	5
GO:1901992	positive regulation of mitotic cell cycle phase transition	6/607	83/23210	0.0216201	0.0840317	0.0589629	Ccnd1/Birc5/Ccnd2/Ccnd3/Ube2c/Rpl17	6
GO:1990845	adaptive thermogenesis	9/607	156/23210	0.0217809	0.084378	0.059206	Notch1/Ebf2/Cxcr4/Prdm16/Mfap2/Grb10/Id1/Acadl/Gadd45g	9
GO:0001937	negative regulation of endothelial cell proliferation	4/607	41/23210	0.0218426	0.084378	0.059206	Sparc/Eng/Nr2f2/Flt1	4
GO:0006509	membrane protein ectodomain proteolysis	4/607	41/23210	0.0218426	0.084378	0.059206	Rgma/Pacsin3/Timp4/Adam9	4
GO:0007431	salivary gland development	4/607	41/23210	0.0218426	0.084378	0.059206	Pax6/Nfib/Fgfr1/Fgfr2	4
GO:0021955	central nervous system neuron axonogenesis	4/607	41/23210	0.0218426	0.084378	0.059206	Nfib/Gli2/Ephb1/Adarb1	4
GO:0055026	negative regulation of cardiac muscle tissue development	4/607	41/23210	0.0218426	0.084378	0.059206	Meis1/Sox6/Foxp1/Fgf3	4
GO:0071364	cellular response to epidermal growth factor stimulus	4/607	41/23210	0.0218426	0.084378	0.059206	Zfp36l1/Sox9/Zfp36l2/Erbb2	4
GO:1903038	negative regulation of leukocyte cell-cell adhesion	8/607	131/23210	0.0219754	0.0848169	0.0595139	Dtx1/Gli3/Mdk/Nrarp/Cd44/Foxj1/Smad7/Erbb2	8
GO:0048015	phosphatidylinositol-mediated signaling	9/607	157/23210	0.0225916	0.0870435	0.0610762	Zfp36l1/Sox9/Slc9a3r1/Reln/Ptpn13/Kdr/Csf1r/Erbb2/Flt1	9
GO:0071466	cellular response to xenobiotic stimulus	9/607	157/23210	0.0225916	0.0870435	0.0610762	Cyp26b1/Rora/Phgdh/Gstm1/Gsta4/E2f1/Gstm5/Pde2a/Eif4ebp1	9
GO:0048524	positive regulation of viral process	6/607	84/23210	0.0227871	0.0876278	0.0614863	Notch1/Vps37b/Adarb1/Chmp2b/Csf1r/Top2a	6
GO:0060420	regulation of heart growth	6/607	84/23210	0.0227871	0.0876278	0.0614863	Notch1/Fgfr1/Meis1/Foxp1/Fgfr2/Bmpr1a	6
GO:0045732	positive regulation of protein catabolic process	11/607	210/23210	0.0228026	0.0876278	0.0614863	Rgma/Sox9/Nkd1/Pcsk9/Pacsin3/Adam9/Cbfa2t3/Rnf14/Smad7/Gpc3/Snx1	11
GO:0010658	striated muscle cell apoptotic process	5/607	62/23210	0.0229335	0.0879779	0.0617319	Qk/Mdk/Acot1/Bcl2/Sfrp2	5
GO:0071260	cellular response to mechanical stimulus	5/607	62/23210	0.0229335	0.0879779	0.0617319	Sox9/Atp1a2/Pax2/Atp1a1/Pde2a	5
GO:0042391	regulation of membrane potential	19/607	439/23210	0.0230075	0.0881855	0.0618776	Reln/Foxp1/Kcnj10/Atp1a1/Kcnk5/Ptn/Atp1a3/Cbln1/Igsf11/Kcnip1/Kcnk9/Smad7/Ano1/Bcl2/Kdr/Shank1/Baiap2/Cnih2/Pmp22	19
GO:0006401	RNA catabolic process	12/607	238/23210	0.0233199	0.0893054	0.0626634	Qk/Zfp36l1/Axin2/Zfp36l2/Btg2/Vim/Cirbp/Lsm6/E2f1/Tardbp/Pnrc2/Samd4	12
GO:0010518	positive regulation of phospholipase activity	4/607	42/23210	0.0236572	0.090207	0.063296	Fgfr1/Adcyap1r1/Fgfr2/Flt1	4
GO:0048873	homeostasis of number of cells within a tissue	4/607	42/23210	0.0236572	0.090207	0.063296	Sox9/Notch1/Smo/Bcl2	4
GO:0055023	positive regulation of cardiac muscle tissue growth	4/607	42/23210	0.0236572	0.090207	0.063296	Notch1/Fgfr1/Fgfr2/Bmpr1a	4
GO:0120178	steroid hormone biosynthetic process	4/607	42/23210	0.0236572	0.090207	0.063296	Atp1a1/Bmpr1b/Dkk3/Rest	4
GO:1902742	apoptotic process involved in development	4/607	42/23210	0.0236572	0.090207	0.063296	Megf10/Notch1/Pax2/Wnt7b	4
GO:0050906	detection of stimulus involved in sensory perception	8/607	133/23210	0.0238078	0.090695	0.0636384	Sox2/Cxcr4/Kit/Ephb1/Rest/Sema5b/Adgrv1/Ano1	8
GO:0001829	trophectodermal cell differentiation	3/607	24/23210	0.0239491	0.090695	0.0636384	Hopx/Eomes/Esrrb	3
GO:0003181	atrioventricular valve morphogenesis	3/607	24/23210	0.0239491	0.090695	0.0636384	Notch1/Smad6/Bmpr1a	3
GO:0021889	olfactory bulb interneuron differentiation	3/607	24/23210	0.0239491	0.090695	0.0636384	Fgfr1/Uncx/Atf5	3
GO:0032897	negative regulation of viral transcription	3/607	24/23210	0.0239491	0.090695	0.0636384	Trim62/Rest/Tardbp	3
GO:0034505	tooth mineralization	3/607	24/23210	0.0239491	0.090695	0.0636384	Tfap2a/Msx2/Tbx1	3
GO:0042474	middle ear morphogenesis	3/607	24/23210	0.0239491	0.090695	0.0636384	Fgfr1/Gas1/Tbx1	3
GO:0097186	amelogenesis	3/607	24/23210	0.0239491	0.090695	0.0636384	Itga6/Msx2/Tbx1	3
GO:0045766	positive regulation of angiogenesis	10/607	185/23210	0.0241032	0.0912007	0.0639933	Cxcr4/Hmga2/Ddah1/Ets1/Eng/Mdk/Kdr/Sash1/Sfrp2/Flt1	10
GO:0010830	regulation of myotube differentiation	5/607	63/23210	0.0243929	0.0920607	0.0645967	Notch1/Cyp26b1/Bcl2/Tbx1/Mmp14	5
GO:0042093	T-helper cell differentiation	5/607	63/23210	0.0243929	0.0920607	0.0645967	Rora/Foxp1/Smad7/Shb/Gadd45g	5
GO:0099601	regulation of neurotransmitter receptor activity	5/607	63/23210	0.0243929	0.0920607	0.0645967	Reln/Gsg1l/Shank1/Shisa7/Cnih2	5
GO:0035821	modulation of process of other organism	8/607	134/23210	0.0247631	0.0932988	0.0654655	Fbln1/Rab9/Rest/Smad3/Rxra/Ccnk/Tardbp/Csf1r	8
GO:0090316	positive regulation of intracellular protein transport	8/607	134/23210	0.0247631	0.0932988	0.0654655	Zic1/Tcf7l2/Gli3/Ran/Smo/Tardbp/Ect2/Erbb2	8
GO:0045862	positive regulation of proteolysis	15/607	325/23210	0.0248052	0.0933781	0.0655211	Rgma/Fuz/Antxr1/Cntn2/Pacsin3/Rest/Rcn3/Smad3/Ruvbl1/Adam9/Cbfa2t3/Rnf14/Smad7/Sfrp2/Mmp14	15
GO:0022408	negative regulation of cell-cell adhesion	10/607	186/23210	0.0249016	0.0935026	0.0656085	Epb41l5/Dtx1/Gli3/Mdk/Nrarp/Cd44/Foxj1/Cd9/Smad7/Erbb2	10
GO:0043491	protein kinase B signaling	10/607	186/23210	0.0249016	0.0935026	0.0656085	Zfp36l1/Sox9/Pax2/Slc9a3r1/Tcf7l2/Igfbp5/Eng/Rcn3/Kdr/Spry2	10
GO:1905475	regulation of protein localization to membrane	10/607	186/23210	0.0249016	0.0935026	0.0656085	Gpc1/Lrp4/Vamp8/Ptn/Lypd1/Gpc3/Gpc4/Erbb2/Shisa7/Mmp14	10
GO:0010827	regulation of glucose transmembrane transport	6/607	86/23210	0.0252464	0.0947168	0.0664604	Pea15a/Fgf15/Klf15/Grb10/Stxbp3/Gpc3	6
GO:2001233	regulation of apoptotic signaling pathway	18/607	414/23210	0.0253999	0.0952119	0.0668078	Pea15a/Fgfr1/Slc9a3r1/Gas1/Ackr3/Bcl2l12/Siva1/Bmpr1b/Inhbb/Nacc2/Acaa2/Gnai2/Cd44/Smad3/Bcl2/Itga6/Sfrp2/Pmp22	18
GO:0040018	positive regulation of multicellular organism growth	4/607	43/23210	0.0255605	0.0956518	0.0671165	Chd7/Hmga2/Smo/Bcl2	4
GO:0044091	membrane biogenesis	4/607	43/23210	0.0255605	0.0956518	0.0671165	Lrp4/Pex11a/Nrxn2/Tlcd1	4
GO:0035023	regulation of Rho protein signal transduction	8/607	135/23210	0.0257448	0.0961792	0.0674866	Prex1/Kank1/Heg1/Vav3/Lpar6/Ect2/Spata13/Arap3	8
GO:0071453	cellular response to oxygen levels	8/607	135/23210	0.0257448	0.0961792	0.0674866	Zfp36l1/Notch1/Rora/Ddah1/Acaa2/Bcl2/Ajuba/Eif4ebp1	8
GO:0006836	neurotransmitter transport	14/607	298/23210	0.0258531	0.0965022	0.0677132	Slc32a1/Atp1a2/Nrn1/Celsr1/Slc1a3/Slc17a6/Vamp8/Kcnj10/Gpm6b/Cplx2/Trpc4/Nrxn2/Syt5/Nrxn3	14
GO:0002294	CD4-positive, alpha-beta T cell differentiation involved in immune response	5/607	64/23210	0.0259107	0.0966357	0.0678069	Rora/Foxp1/Smad7/Shb/Gadd45g	5
GO:0046328	regulation of JNK cascade	10/607	188/23210	0.0265553	0.0967799	0.0679081	Fgf15/Fzd10/Ephb1/Wnt7b/Mdfi/Sash1/Map3k1/Sfrp2/Tnfrsf19/Gadd45g	10
GO:0071901	negative regulation of protein serine/threonine kinase activity	7/607	111/23210	0.0266726	0.0967799	0.0679081	Dusp5/Heg1/Spred1/Dusp16/Nr2f2/Sfrp2/Spry2	7
GO:0009649	entrainment of circadian clock	3/607	25/23210	0.0266987	0.0967799	0.0679081	Id2/Usp2/Sox14	3
GO:0014821	phasic smooth muscle contraction	3/607	25/23210	0.0266987	0.0967799	0.0679081	Sstr2/Kit/Ednrb	3
GO:0021895	cerebral cortex neuron differentiation	3/607	25/23210	0.0266987	0.0967799	0.0679081	Cntn2/Eomes/Chd5	3
GO:0035024	negative regulation of Rho protein signal transduction	3/607	25/23210	0.0266987	0.0967799	0.0679081	Kank1/Heg1/Arap3	3
GO:0043486	histone exchange	3/607	25/23210	0.0266987	0.0967799	0.0679081	Chd5/Itgb3bp/Pole3	3
GO:0050951	sensory perception of temperature stimulus	3/607	25/23210	0.0266987	0.0967799	0.0679081	Cxcr4/Ephb1/Ano1	3
GO:0051894	positive regulation of focal adhesion assembly	3/607	25/23210	0.0266987	0.0967799	0.0679081	Epb41l5/Smad3/Kdr	3
GO:0071711	basement membrane organization	3/607	25/23210	0.0266987	0.0967799	0.0679081	Tfap2a/Col4a1/Pmp22	3
GO:1902230	negative regulation of intrinsic apoptotic signaling pathway in response to DNA damage	3/607	25/23210	0.0266987	0.0967799	0.0679081	Ackr3/Bcl2l12/Cd44	3
GO:1905809	negative regulation of synapse organization	3/607	25/23210	0.0266987	0.0967799	0.0679081	Mdga1/Neurod2/Ptn	3
GO:0003149	membranous septum morphogenesis	2/607	10/23210	0.0267364	0.0967799	0.0679081	Id2/Fgfr2	2
GO:0022027	interkinetic nuclear migration	2/607	10/23210	0.0267364	0.0967799	0.0679081	Pax6/Tacc1	2
GO:0033085	negative regulation of T cell differentiation in thymus	2/607	10/23210	0.0267364	0.0967799	0.0679081	Foxj1/Erbb2	2
GO:0033689	negative regulation of osteoblast proliferation	2/607	10/23210	0.0267364	0.0967799	0.0679081	Smad3/Bcl2	2
GO:0034650	cortisol metabolic process	2/607	10/23210	0.0267364	0.0967799	0.0679081	Dkk3/Rest	2
GO:0035907	dorsal aorta development	2/607	10/23210	0.0267364	0.0967799	0.0679081	Eng/Bmpr1a	2
GO:0040009	regulation of growth rate	2/607	10/23210	0.0267364	0.0967799	0.0679081	Notch1/Notch2	2
GO:0048671	negative regulation of collateral sprouting	2/607	10/23210	0.0267364	0.0967799	0.0679081	Rgma/Bcl11a	2
GO:0048703	embryonic viscerocranium morphogenesis	2/607	10/23210	0.0267364	0.0967799	0.0679081	Lhx1/Tbx1	2
GO:0051124	synaptic growth at neuromuscular junction	2/607	10/23210	0.0267364	0.0967799	0.0679081	Lrp4/Shank1	2
GO:0060020	Bergmann glial cell differentiation	2/607	10/23210	0.0267364	0.0967799	0.0679081	Plpp3/Vim	2
GO:0060379	cardiac muscle cell myoblast differentiation	2/607	10/23210	0.0267364	0.0967799	0.0679081	Notch1/Rest	2
GO:0060982	coronary artery morphogenesis	2/607	10/23210	0.0267364	0.0967799	0.0679081	Notch1/Tbx1	2
GO:0061626	pharyngeal arch artery morphogenesis	2/607	10/23210	0.0267364	0.0967799	0.0679081	Hes1/Bmpr1a	2
GO:0071257	cellular response to electrical stimulus	2/607	10/23210	0.0267364	0.0967799	0.0679081	Neurod2/Rest	2
GO:0072203	cell proliferation involved in metanephros development	2/607	10/23210	0.0267364	0.0967799	0.0679081	Ptch1/Gpc3	2
GO:0090009	primitive streak formation	2/607	10/23210	0.0267364	0.0967799	0.0679081	Lhx1/Otx2	2
GO:0090269	fibroblast growth factor production	2/607	10/23210	0.0267364	0.0967799	0.0679081	Fgfr1/Heg1	2
GO:0090270	regulation of fibroblast growth factor production	2/607	10/23210	0.0267364	0.0967799	0.0679081	Fgfr1/Heg1	2
GO:0090336	positive regulation of brown fat cell differentiation	2/607	10/23210	0.0267364	0.0967799	0.0679081	Prdm16/Vstm2a	2
GO:0097119	postsynaptic density protein 95 clustering	2/607	10/23210	0.0267364	0.0967799	0.0679081	Reln/Nrxn2	2
GO:0098700	neurotransmitter loading into synaptic vesicle	2/607	10/23210	0.0267364	0.0967799	0.0679081	Slc32a1/Slc17a6	2
GO:1901142	insulin metabolic process	2/607	10/23210	0.0267364	0.0967799	0.0679081	Pax6/Tcf7l2	2
GO:2000347	positive regulation of hepatocyte proliferation	2/607	10/23210	0.0267364	0.0967799	0.0679081	Ptn/Mdk	2
GO:0009064	glutamine family amino acid metabolic process	5/607	65/23210	0.0274876	0.0993869	0.0697373	Phgdh/Slc1a3/Ddah1/Glul/Gad2	5
GO:0051924	regulation of calcium ion transport	13/607	272/23210	0.0275015	0.0993869	0.0697373	Chd7/Atp1a2/Hes1/Cxcr4/Cbarp/Usp2/Adcyap1r1/Trpc4/Gnai2/Pacsin3/Dbi/Jph4/Bcl2	13
GO:0043044	ATP-dependent chromatin remodeling	4/607	44/23210	0.0275532	0.0994117	0.0697547	Chd3/Chd5/Itgb3bp/Pole3	4
GO:0070849	response to epidermal growth factor	4/607	44/23210	0.0275532	0.0994117	0.0697547	Zfp36l1/Sox9/Zfp36l2/Erbb2	4
GO:0016525	negative regulation of angiogenesis	7/607	112/23210	0.0278352	0.100266	0.0703538	Notch1/Sparc/Ptn/Col4a2/Spred1/Spry2/Tcf4	7
GO:0046822	regulation of nucleocytoplasmic transport	7/607	112/23210	0.0278352	0.100266	0.0703538	Zic1/Tcf7l2/Gli3/Ran/Smo/Tardbp/Ect2	7
GO:0006112	energy reserve metabolic process	6/607	88/23210	0.0278765	0.100333	0.070401	Tcf7l2/Pcdh12/Grb10/Esrrb/Mt3/Stbd1	6
GO:0048660	regulation of smooth muscle cell proliferation	9/607	163/23210	0.0279137	0.100385	0.0704376	Hes5/Tcf7l2/Id2/Igfbp5/Gnai2/Fgfr2/S1pr1/Skp2/Bmpr1a	9
GO:0043547	positive regulation of GTPase activity	11/607	217/23210	0.0281184	0.101039	0.0708965	Rgma/Prex1/Fzd10/Sipa1l1/Nedd9/Foxj1/S1pr1/Ect2/Erbb2/Itga6/Arap3	11
GO:0070661	leukocyte proliferation	15/607	331/23210	0.0285469	0.102496	0.0719186	Hes1/Cxcr4/Vcam1/Efnb1/Ccnd3/Cd44/Foxj1/Vav3/Rac2/Tcf3/Bcl2/Csf1r/Erbb2/Igfbp2/Shb	15
GO:0048167	regulation of synaptic plasticity	16/607	361/23210	0.0290029	0.104049	0.0730083	Reln/Neurod2/Sipa1l1/Kcnj10/Kit/Cntn2/Ptn/Cplx2/Cbln1/Dbi/Igsf11/Jph4/Kdr/Shank1/Shisa7/Baiap2	16
GO:0002286	T cell activation involved in immune response	7/607	113/23210	0.0290316	0.104067	0.0730214	Rora/Foxp1/Mdk/Eomes/Smad7/Shb/Gadd45g	7
GO:0050773	regulation of dendrite development	10/607	191/23210	0.0291809	0.104433	0.073278	Prex1/Bcl11a/Reln/Sipa1l1/Skor2/Ptn/Pdlim5/Shank1/Id1/Baiap2	10
GO:0071805	potassium ion transmembrane transport	10/607	191/23210	0.0291809	0.104433	0.073278	Atp1a2/Slc1a3/Kcnj10/Atp1a1/Kcnk5/Atp1a3/Kcnj6/Kcnip1/Kcnk9/Galr2	10
GO:0006417	regulation of translation	15/607	332/23210	0.029209	0.104449	0.0732894	Qk/Zfp36l1/Zfp36l2/Igfbp5/Eif4e3/Btg2/Vim/Cirbp/Cnbp/Rxra/Rpl22/Erbb2/Mif4gd/Eif4ebp1/Samd4	15
GO:0010829	negative regulation of glucose transmembrane transport	3/607	26/23210	0.0296096	0.104781	0.0735226	Pea15a/Grb10/Stxbp3	3
GO:0010863	positive regulation of phospholipase C activity	3/607	26/23210	0.0296096	0.104781	0.0735226	Fgfr1/Adcyap1r1/Flt1	3
GO:0033688	regulation of osteoblast proliferation	3/607	26/23210	0.0296096	0.104781	0.0735226	Sox8/Smad3/Bcl2	3
GO:0035809	regulation of urine volume	3/607	26/23210	0.0296096	0.104781	0.0735226	Ednrb/Tfap2b/Gnai2	3
GO:0036342	post-anal tail morphogenesis	3/607	26/23210	0.0296096	0.104781	0.0735226	Fgf3/Sp5/Sfrp2	3
GO:0045109	intermediate filament organization	3/607	26/23210	0.0296096	0.104781	0.0735226	Nefm/Vim/Nefl	3
GO:0050927	positive regulation of positive chemotaxis	3/607	26/23210	0.0296096	0.104781	0.0735226	S1pr1/Smad3/Kdr	3
GO:0072012	glomerulus vasculature development	3/607	26/23210	0.0296096	0.104781	0.0735226	Notch1/Hes1/Notch2	3
GO:0072574	hepatocyte proliferation	3/607	26/23210	0.0296096	0.104781	0.0735226	Notch2/Ptn/Mdk	3
GO:0072575	epithelial cell proliferation involved in liver morphogenesis	3/607	26/23210	0.0296096	0.104781	0.0735226	Notch2/Ptn/Mdk	3
GO:0150117	positive regulation of cell-substrate junction organization	3/607	26/23210	0.0296096	0.104781	0.0735226	Epb41l5/Smad3/Kdr	3
GO:1900273	positive regulation of long-term synaptic potentiation	3/607	26/23210	0.0296096	0.104781	0.0735226	Reln/Igsf11/Shisa7	3
GO:2000738	positive regulation of stem cell differentiation	3/607	26/23210	0.0296096	0.104781	0.0735226	Sox9/Sox6/Ptn	3
GO:0060421	positive regulation of heart growth	4/607	45/23210	0.0296361	0.104792	0.0735297	Notch1/Fgfr1/Fgfr2/Bmpr1a	4
GO:0042445	hormone metabolic process	11/607	219/23210	0.0297884	0.105246	0.0738485	Cyp26b1/Fgfr1/Dhrs3/Tcf7l2/Reln/Atp1a1/Bmpr1b/Kcnj6/Dkk3/Rest/Pcsk6	11
GO:0007051	spindle organization	9/607	165/23210	0.0298685	0.105445	0.073988	Tacc1/Gpsm2/Psrc1/Spice1/Birc5/Ranbp1/Chd3/Mybl2/Chmp2b	9
GO:0040014	regulation of multicellular organism growth	6/607	90/23210	0.0306813	0.108056	0.0758201	Chd7/Hmga2/Ptch1/Gamt/Smo/Bcl2	6
GO:0045833	negative regulation of lipid metabolic process	6/607	90/23210	0.0306813	0.108056	0.0758201	Fgf15/Atp1a1/Dkk3/Rest/Dbi/Acadl	6
GO:1903313	positive regulation of mRNA metabolic process	6/607	90/23210	0.0306813	0.108056	0.0758201	Qk/Zfp36l1/Zfp36l2/Btg2/Adarb1/Cirbp	6
GO:0000768	syncytium formation by plasma membrane fusion	5/607	67/23210	0.030821	0.108289	0.0759839	Cd44/Cd9/Cdon/Adam9/Nphs1	5
GO:0048168	regulation of neuronal synaptic plasticity	5/607	67/23210	0.030821	0.108289	0.0759839	Kcnj10/Kit/Cntn2/Kdr/Shisa7	5
GO:0140253	cell-cell fusion	5/607	67/23210	0.030821	0.108289	0.0759839	Cd44/Cd9/Cdon/Adam9/Nphs1	5
GO:0002285	lymphocyte activation involved in immune response	10/607	193/23210	0.0310303	0.108766	0.0763183	Rora/Notch2/Lfng/Foxp1/Mfng/Mdk/Eomes/Smad7/Shb/Gadd45g	10
GO:0048771	tissue remodeling	10/607	193/23210	0.0310303	0.108766	0.0763183	Chd7/Notch2/Igfbp5/Ptn/Mdk/S1pr1/Rac2/Csf1r/Tbx1/Mmp14	10
GO:1990138	neuron projection extension	10/607	193/23210	0.0310303	0.108766	0.0763183	Nrn1/Bcl11a/Cxcr4/Islr2/Ntn1/Sema5b/Smo/Dscam/Rpl4/Sema3b	10
GO:0009896	positive regulation of catabolic process	18/607	424/23210	0.0311177	0.108986	0.0764727	Rgma/Qk/Zfp36l1/Sox9/Nkd1/Zfp36l2/Pcsk9/Btg2/Pacsin3/Adam9/Cbfa2t3/Rnf14/Smad7/Vps13d/Esrrb/Gpc3/Kdr/Snx1	18
GO:0051701	interaction with host	7/607	115/23210	0.0315277	0.110334	0.077419	Vamp8/Vps37b/Trim62/Fbln1/Smad3/Rxra/Chmp2b	7
GO:0060323	head morphogenesis	4/607	46/23210	0.0318098	0.110485	0.0775249	Tcf7l2/Tfap2a/Cdk2ap1/Tbx1	4
GO:0030072	peptide hormone secretion	13/607	278/23210	0.0320012	0.110485	0.0775249	Pax6/Chd7/Tcf7l2/Hmga2/Neurod1/Srebf1/Inhbb/Tfap2b/Birc5/Rest/Glul/Stxbp3/Ano1	13
GO:0002923	regulation of humoral immune response mediated by circulating immunoglobulin	2/607	11/23210	0.0321199	0.110485	0.0775249	Foxj1/Susd4	2
GO:0019511	peptidyl-proline hydroxylation	2/607	11/23210	0.0321199	0.110485	0.0775249	Egln3/P4ha3	2
GO:0021684	cerebellar granular layer formation	2/607	11/23210	0.0321199	0.110485	0.0775249	Nfix/Cbln1	2
GO:0021707	cerebellar granule cell differentiation	2/607	11/23210	0.0321199	0.110485	0.0775249	Nfix/Cbln1	2
GO:0031055	chromatin remodeling at centromere	2/607	11/23210	0.0321199	0.110485	0.0775249	Itgb3bp/Pole3	2
GO:0031077	post-embryonic camera-type eye development	2/607	11/23210	0.0321199	0.110485	0.0775249	Kdr/Flt1	2
GO:0032342	aldosterone biosynthetic process	2/607	11/23210	0.0321199	0.110485	0.0775249	Dkk3/Rest	2
GO:0036005	response to macrophage colony-stimulating factor	2/607	11/23210	0.0321199	0.110485	0.0775249	Csf1r/Pde2a	2
GO:0036006	cellular response to macrophage colony-stimulating factor stimulus	2/607	11/23210	0.0321199	0.110485	0.0775249	Csf1r/Pde2a	2
GO:0038063	collagen-activated tyrosine kinase receptor signaling pathway	2/607	11/23210	0.0321199	0.110485	0.0775249	Col4a2/Col4a1	2
GO:0048563	post-embryonic animal organ morphogenesis	2/607	11/23210	0.0321199	0.110485	0.0775249	Kdr/Flt1	2
GO:0051764	actin crosslink formation	2/607	11/23210	0.0321199	0.110485	0.0775249	Actn1/Baiap2	2
GO:0060174	limb bud formation	2/607	11/23210	0.0321199	0.110485	0.0775249	Sox9/Fgfr2	2
GO:0060346	bone trabecula formation	2/607	11/23210	0.0321199	0.110485	0.0775249	Thbs3/Msx2	2
GO:0060900	embryonic camera-type eye formation	2/607	11/23210	0.0321199	0.110485	0.0775249	Pax2/Tfap2a	2
GO:0070278	extracellular matrix constituent secretion	2/607	11/23210	0.0321199	0.110485	0.0775249	Notch1/Eng	2
GO:0071864	positive regulation of cell proliferation in bone marrow	2/607	11/23210	0.0321199	0.110485	0.0775249	Hmga2/Fgfr2	2
GO:0097104	postsynaptic membrane assembly	2/607	11/23210	0.0321199	0.110485	0.0775249	Lrp4/Nrxn2	2
GO:1902166	negative regulation of intrinsic apoptotic signaling pathway in response to DNA damage by p53 class mediator	2/607	11/23210	0.0321199	0.110485	0.0775249	Bcl2l12/Cd44	2
GO:2001204	regulation of osteoclast development	2/607	11/23210	0.0321199	0.110485	0.0775249	Notch2/Tjp2	2
GO:0062014	negative regulation of small molecule metabolic process	6/607	91/23210	0.0321504	0.110505	0.0775383	Fgf15/Dkk3/Rest/Dbi/Cbfa2t3/Acadl	6
GO:0002335	mature B cell differentiation	3/607	27/23210	0.0326809	0.111807	0.0784522	Notch2/Lfng/Mfng	3
GO:0003171	atrioventricular valve development	3/607	27/23210	0.0326809	0.111807	0.0784522	Notch1/Smad6/Bmpr1a	3
GO:0050926	regulation of positive chemotaxis	3/607	27/23210	0.0326809	0.111807	0.0784522	S1pr1/Smad3/Kdr	3
GO:0060008	Sertoli cell differentiation	3/607	27/23210	0.0326809	0.111807	0.0784522	Sox9/Sox8/Sox3	3
GO:0061437	renal system vasculature development	3/607	27/23210	0.0326809	0.111807	0.0784522	Notch1/Hes1/Notch2	3
GO:0061440	kidney vasculature development	3/607	27/23210	0.0326809	0.111807	0.0784522	Notch1/Hes1/Notch2	3
GO:2000181	negative regulation of blood vessel morphogenesis	7/607	116/23210	0.032828	0.112224	0.0787445	Notch1/Sparc/Ptn/Col4a2/Spred1/Spry2/Tcf4	7
GO:0046651	lymphocyte proliferation	14/607	308/23210	0.0328754	0.112299	0.0787973	Hes1/Cxcr4/Vcam1/Efnb1/Ccnd3/Cd44/Foxj1/Vav3/Rac2/Tcf3/Bcl2/Erbb2/Igfbp2/Shb	14
GO:0030307	positive regulation of cell growth	10/607	195/23210	0.032961	0.112472	0.0789189	Bcl11a/Cxcr4/Islr2/Ntn1/Bcl2/Dscam/Erbb2/Rpl4/Sfrp2/Mmp14	10
GO:0048659	smooth muscle cell proliferation	9/607	168/23210	0.0329769	0.112472	0.0789189	Hes5/Tcf7l2/Id2/Igfbp5/Gnai2/Fgfr2/S1pr1/Skp2/Bmpr1a	9
GO:0003012	muscle system process	17/607	397/23210	0.03309	0.112771	0.0791286	Notch1/Atp1a2/Klf15/Cxcr4/Foxp1/Sstr2/Tead1/Igfbp5/Atp1a1/Kit/Ednrb/Atp1a3/Gucy1a1/Smad3/Smad7/Pdlim5/Srsf1	17
GO:0014909	smooth muscle cell migration	6/607	92/23210	0.0336645	0.11464	0.0804404	Parva/Igfbp5/Mdk/Smo/Bcl2/Bmpr1a	6
GO:0032386	regulation of intracellular transport	15/607	339/23210	0.0341644	0.116253	0.0815721	Zic1/Tcf7l2/Gas1/Vamp8/Srebf1/Gli3/Pcsk9/Rac2/Ran/Smo/Tardbp/Lmx1b/Ect2/Erbb2/Cnih2	15
GO:0003015	heart process	11/607	224/23210	0.0342718	0.116529	0.0817658	Atp1a2/Irx5/Cxcr4/Atp1a1/Srebf1/Atp1a3/Gnai2/Hopx/Smad7/Wwtr1/Srsf1	11
GO:0001541	ovarian follicle development	5/607	69/23210	0.0343976	0.116599	0.0818145	Lfng/Bmpr1b/Kit/Bcl2/Kdr	5
GO:0006949	syncytium formation	5/607	69/23210	0.0343976	0.116599	0.0818145	Cd44/Cd9/Cdon/Adam9/Nphs1	5
GO:0008542	visual learning	5/607	69/23210	0.0343976	0.116599	0.0818145	Atp1a2/Meis2/Kit/Atp1a3/Foxb1	5
GO:0043407	negative regulation of MAP kinase activity	5/607	69/23210	0.0343976	0.116599	0.0818145	Dusp5/Spred1/Dusp16/Sfrp2/Spry2	5
GO:0032943	mononuclear cell proliferation	14/607	310/23210	0.0344313	0.116624	0.0818321	Hes1/Cxcr4/Vcam1/Efnb1/Ccnd3/Cd44/Foxj1/Vav3/Rac2/Tcf3/Bcl2/Erbb2/Igfbp2/Shb	14
GO:0009267	cellular response to starvation	8/607	143/23210	0.0345897	0.116981	0.0820829	Tcf7l2/Srebf1/Nuak2/Inhbb/Pcsk9/Glul/Xpr1/Bcl2	8
GO:0046330	positive regulation of JNK cascade	8/607	143/23210	0.0345897	0.116981	0.0820829	Fgf15/Fzd10/Wnt7b/Mdfi/Sash1/Map3k1/Tnfrsf19/Gadd45g	8
GO:0050900	leukocyte migration	15/607	340/23210	0.0349193	0.118006	0.0828018	Prex1/Vcam1/Kit/Ednrb/Ptn/Mdk/Foxj1/S1pr1/Vav3/Cd9/Rac2/Stk10/Itga6/Flt1/Mmp14	15
GO:0032868	response to insulin	11/607	225/23210	0.0352226	0.118673	0.0832699	Zfp36l1/Klf15/Kank1/Srebf1/Inhbb/Pcsk9/Gnai2/Ccnd3/Grb10/Stxbp3/Eif4ebp1	11
GO:0050670	regulation of lymphocyte proliferation	11/607	225/23210	0.0352226	0.118673	0.0832699	Hes1/Vcam1/Efnb1/Cd44/Foxj1/Vav3/Rac2/Tcf3/Bcl2/Erbb2/Igfbp2	11
GO:0007215	glutamate receptor signaling pathway	6/607	93/23210	0.0352239	0.118673	0.0832699	Reln/Gsg1l/Atp1a3/Shank1/Shisa7/Cnih2	6
GO:0043506	regulation of JUN kinase activity	6/607	93/23210	0.0352239	0.118673	0.0832699	Fzd10/Wnt7b/Mdfi/Sash1/Map3k1/Sfrp2	6
GO:0002068	glandular epithelial cell development	3/607	28/23210	0.0359115	0.120439	0.0845094	Pax6/Insm1/Smo	3
GO:0010719	negative regulation of epithelial to mesenchymal transition	3/607	28/23210	0.0359115	0.120439	0.0845094	Fuz/Trim62/Sfrp2	3
GO:0044003	modulation by symbiont of host process	3/607	28/23210	0.0359115	0.120439	0.0845094	Fbln1/Smad3/Rxra	3
GO:0045663	positive regulation of myoblast differentiation	3/607	28/23210	0.0359115	0.120439	0.0845094	Zfhx3/Boc/Cdon	3
GO:0061311	cell surface receptor signaling pathway involved in heart development	3/607	28/23210	0.0359115	0.120439	0.0845094	Notch1/Msx2/Bmpr1a	3
GO:0072576	liver morphogenesis	3/607	28/23210	0.0359115	0.120439	0.0845094	Notch2/Ptn/Mdk	3
GO:0010862	positive regulation of pathway-restricted SMAD protein phosphorylation	4/607	48/23210	0.0364306	0.121811	0.0854721	Gdf10/Inhbb/Eng/Bmpr1a	4
GO:0043303	mast cell degranulation	4/607	48/23210	0.0364306	0.121811	0.0854721	Vamp8/Kit/Cplx2/Rac2	4
GO:0045104	intermediate filament cytoskeleton organization	4/607	48/23210	0.0364306	0.121811	0.0854721	Nefm/Vim/Nefl/Ina	4
GO:1902808	positive regulation of cell cycle G1/S phase transition	4/607	48/23210	0.0364306	0.121811	0.0854721	Ccnd1/Ccnd2/Ccnd3/Rpl17	4
GO:0110053	regulation of actin filament organization	12/607	255/23210	0.0368225	0.122958	0.0862768	Prex1/Kank1/Cdc42ep1/Cdc42ep4/S1pr1/Smad3/Shank1/Add3/Id1/Map3k1/Baiap2/Nphs1	12
GO:0097061	dendritic spine organization	6/607	94/23210	0.0368292	0.122958	0.0862768	Reln/Sipa1l1/Ephb1/Pdlim5/Shank1/Baiap2	6
GO:0043542	endothelial cell migration	10/607	199/23210	0.0370719	0.12351	0.0866642	Notch1/Fgfr1/Plpp3/Sparc/Ets1/Glul/Spred1/Kdr/Nr2f2/Sash1	10
GO:0007292	female gamete generation	8/607	145/23210	0.0370866	0.12351	0.0866642	Bmpr1b/Paqr8/Inhbb/Ptn/Mdk/Bcl2/Shb/Top2a	8
GO:1903900	regulation of viral life cycle	8/607	145/23210	0.0370866	0.12351	0.0866642	Notch1/Vps37b/Trim62/Adarb1/Ccnk/Bcl2/Chmp2b/Top2a	8
GO:0032944	regulation of mononuclear cell proliferation	11/607	227/23210	0.0371797	0.12351	0.0866642	Hes1/Vcam1/Efnb1/Cd44/Foxj1/Vav3/Rac2/Tcf3/Bcl2/Erbb2/Igfbp2	11
GO:0065004	protein-DNA complex assembly	9/607	172/23210	0.0374601	0.12351	0.0866642	Sox9/Mcm6/Nap1l1/Hat1/Mcm3/Itgb3bp/Mcm2/Pole3/Tcf4	9
GO:0140014	mitotic nuclear division	12/607	256/23210	0.0377591	0.12351	0.0866642	Smc4/Nek6/Psrc1/Spice1/Birc5/Fgfr2/Ranbp1/Ube2c/Ran/Dsn1/Mybl2/Chmp2b	12
GO:0000083	regulation of transcription involved in G1/S transition of mitotic cell cycle	2/607	12/23210	0.0378873	0.12351	0.0866642	E2f1/Esrrb	2
GO:0000491	small nucleolar ribonucleoprotein complex assembly	2/607	12/23210	0.0378873	0.12351	0.0866642	Ruvbl1/Shq1	2
GO:0001840	neural plate development	2/607	12/23210	0.0378873	0.12351	0.0866642	Epb41l5/Ptch1	2
GO:0001973	G protein-coupled adenosine receptor signaling pathway	2/607	12/23210	0.0378873	0.12351	0.0866642	Cntn2/Gnai2	2
GO:0002921	negative regulation of humoral immune response	2/607	12/23210	0.0378873	0.12351	0.0866642	Foxj1/Susd4	2
GO:0003337	mesenchymal to epithelial transition involved in metanephros morphogenesis	2/607	12/23210	0.0378873	0.12351	0.0866642	Pax2/Smo	2
GO:0006705	mineralocorticoid biosynthetic process	2/607	12/23210	0.0378873	0.12351	0.0866642	Dkk3/Rest	2
GO:0010749	regulation of nitric oxide mediated signal transduction	2/607	12/23210	0.0378873	0.12351	0.0866642	Gucy1a1/Pde2a	2
GO:0010838	positive regulation of keratinocyte proliferation	2/607	12/23210	0.0378873	0.12351	0.0866642	Notch2/Mdk	2
GO:0014745	negative regulation of muscle adaptation	2/607	12/23210	0.0378873	0.12351	0.0866642	Igfbp5/Smad3	2
GO:0032341	aldosterone metabolic process	2/607	12/23210	0.0378873	0.12351	0.0866642	Dkk3/Rest	2
GO:0035588	G protein-coupled purinergic receptor signaling pathway	2/607	12/23210	0.0378873	0.12351	0.0866642	Cntn2/Gnai2	2
GO:0039702	viral budding via host ESCRT complex	2/607	12/23210	0.0378873	0.12351	0.0866642	Vps37b/Chmp2b	2
GO:0043649	dicarboxylic acid catabolic process	2/607	12/23210	0.0378873	0.12351	0.0866642	Aldh1l1/Gad2	2
GO:0043922	negative regulation by host of viral transcription	2/607	12/23210	0.0378873	0.12351	0.0866642	Rest/Tardbp	2
GO:0045161	neuronal ion channel clustering	2/607	12/23210	0.0378873	0.12351	0.0866642	Cntn2/Pmp22	2
GO:0048570	notochord morphogenesis	2/607	12/23210	0.0378873	0.12351	0.0866642	Gli2/Crb2	2
GO:0060767	epithelial cell proliferation involved in prostate gland development	2/607	12/23210	0.0378873	0.12351	0.0866642	Sox9/Notch1	2
GO:0070341	fat cell proliferation	2/607	12/23210	0.0378873	0.12351	0.0866642	Vstm2a/E2f1	2
GO:0070344	regulation of fat cell proliferation	2/607	12/23210	0.0378873	0.12351	0.0866642	Vstm2a/E2f1	2
GO:0071294	cellular response to zinc ion	2/607	12/23210	0.0378873	0.12351	0.0866642	Mt2/Mt3	2
GO:0071863	regulation of cell proliferation in bone marrow	2/607	12/23210	0.0378873	0.12351	0.0866642	Hmga2/Fgfr2	2
GO:0090557	establishment of endothelial intestinal barrier	2/607	12/23210	0.0378873	0.12351	0.0866642	Tjp2/Tjp1	2
GO:1904251	regulation of bile acid metabolic process	2/607	12/23210	0.0378873	0.12351	0.0866642	Fgf15/Kit	2
GO:2000035	regulation of stem cell division	2/607	12/23210	0.0378873	0.12351	0.0866642	Esrrb/Sfrp2	2
GO:2000105	positive regulation of DNA-dependent DNA replication	2/607	12/23210	0.0378873	0.12351	0.0866642	Fgfr1/E2f8	2
GO:0006323	DNA packaging	10/607	200/23210	0.0381526	0.124193	0.0871434	Sox9/Smc4/Hmga2/Nap1l1/Hat1/Chd5/Top2a/Itgb3bp/Mcm2/Pole3	10
GO:0044270	cellular nitrogen compound catabolic process	16/607	374/23210	0.0381529	0.124193	0.0871434	Qk/Zfp36l1/Aldh1l1/Axin2/Zfp36l2/Btg2/Vim/Cirbp/Lsm6/E2f1/Nudt1/Tardbp/Pde2a/Acadl/Pnrc2/Samd4	16
GO:0090276	regulation of peptide hormone secretion	11/607	228/23210	0.0381863	0.124211	0.0871556	Pax6/Chd7/Tcf7l2/Hmga2/Srebf1/Inhbb/Tfap2b/Birc5/Rest/Glul/Ano1	11
GO:0014068	positive regulation of phosphatidylinositol 3-kinase signaling	5/607	71/23210	0.0382209	0.124232	0.0871705	Sox9/Reln/Kdr/Erbb2/Flt1	5
GO:0051403	stress-activated MAPK cascade	12/607	257/23210	0.0387124	0.12554	0.088088	Zfp36l1/Fgf15/Fzd10/Ephb1/Wnt7b/Mdfi/Sash1/Map3k1/Sfrp2/Tnfrsf19/Gadd45g/Nphs1	12
GO:0000288	nuclear-transcribed mRNA catabolic process, deadenylation-dependent decay	4/607	49/23210	0.0388784	0.12554	0.088088	Zfp36l1/Zfp36l2/Btg2/Samd4	4
GO:0002279	mast cell activation involved in immune response	4/607	49/23210	0.0388784	0.12554	0.088088	Vamp8/Kit/Cplx2/Rac2	4
GO:0002448	mast cell mediated immunity	4/607	49/23210	0.0388784	0.12554	0.088088	Vamp8/Kit/Cplx2/Rac2	4
GO:0014888	striated muscle adaptation	4/607	49/23210	0.0388784	0.12554	0.088088	Klf15/Tead1/Igfbp5/Smad3	4
GO:0035088	establishment or maintenance of apical/basal cell polarity	4/607	49/23210	0.0388784	0.12554	0.088088	Slc9a3r1/Fat1/Foxj1/Crb2	4
GO:0045103	intermediate filament-based process	4/607	49/23210	0.0388784	0.12554	0.088088	Nefm/Vim/Nefl/Ina	4
GO:0045646	regulation of erythrocyte differentiation	4/607	49/23210	0.0388784	0.12554	0.088088	Zfp36l1/Id2/Ets1/Tcf3	4
GO:0061245	establishment or maintenance of bipolar cell polarity	4/607	49/23210	0.0388784	0.12554	0.088088	Slc9a3r1/Fat1/Foxj1/Crb2	4
GO:0006887	exocytosis	16/607	375/23210	0.0389343	0.125629	0.0881504	Notch1/Nrn1/Cbarp/Vamp8/Kit/Cplx2/Rab9/Gnai2/Rest/Syngr2/Rac2/Stxbp3/Syt5/Nrxn3/Rab3c/Vamp3	16
GO:0006336	DNA replication-independent nucleosome assembly	3/607	29/23210	0.0392999	0.126348	0.088655	Hat1/Itgb3bp/Pole3	3
GO:0006536	glutamate metabolic process	3/607	29/23210	0.0392999	0.126348	0.088655	Slc1a3/Glul/Gad2	3
GO:0033687	osteoblast proliferation	3/607	29/23210	0.0392999	0.126348	0.088655	Sox8/Smad3/Bcl2	3
GO:0034629	cellular protein-containing complex localization	3/607	29/23210	0.0392999	0.126348	0.088655	Nacc2/Ran/Smad7	3
GO:0060117	auditory receptor cell development	3/607	29/23210	0.0392999	0.126348	0.088655	Fgfr1/Slc9a3r1/Rest	3
GO:0046660	female sex differentiation	8/607	147/23210	0.0397019	0.127494	0.0894596	Lhx1/Chd7/Lfng/Lhx9/Bmpr1b/Kit/Bcl2/Kdr	8
GO:1901653	cellular response to peptide	13/607	287/23210	0.0397142	0.127494	0.0894596	Zfp36l1/Vcam1/Kank1/Srebf1/Inhbb/Atp1a3/Pcsk9/Gnai2/Vim/Ccnd3/Grb10/Agtrap/Eif4ebp1	13
GO:1900180	regulation of protein localization to nucleus	7/607	121/23210	0.0398653	0.127887	0.0897348	Zic1/Gli3/Glul/Ran/Smo/Tardbp/Ect2	7
GO:0007200	phospholipase C-activating G protein-coupled receptor signaling pathway	6/607	96/23210	0.0401782	0.128578	0.0902201	Slc9a3r1/Ednrb/S1pr1/Lpar6/Ano1/Galr2	6
GO:1901989	positive regulation of cell cycle phase transition	6/607	96/23210	0.0401782	0.128578	0.0902201	Ccnd1/Birc5/Ccnd2/Ccnd3/Ube2c/Rpl17	6
GO:0000079	regulation of cyclin-dependent protein serine/threonine kinase activity	5/607	72/23210	0.040226	0.128578	0.0902201	Ccnd1/Psrc1/Ccnd2/Ccnd3/Nr2f2	5
GO:0007632	visual behavior	5/607	72/23210	0.040226	0.128578	0.0902201	Atp1a2/Meis2/Kit/Atp1a3/Foxb1	5
GO:0097755	positive regulation of blood vessel diameter	5/607	72/23210	0.040226	0.128578	0.0902201	Scpep1/Dusp5/Ednrb/Gucy1a1/Kdr	5
GO:0008038	neuron recognition	4/607	50/23210	0.041418	0.132007	0.0926259	Robo3/Vstm2l/Cntn2/Dscam	4
GO:0061014	positive regulation of mRNA catabolic process	4/607	50/23210	0.041418	0.132007	0.0926259	Qk/Zfp36l1/Zfp36l2/Btg2	4
GO:0090329	regulation of DNA-dependent DNA replication	4/607	50/23210	0.041418	0.132007	0.0926259	Fgfr1/Tipin/E2f8/Ticrr	4
GO:1902930	regulation of alcohol biosynthetic process	4/607	50/23210	0.041418	0.132007	0.0926259	Srebf1/Adcyap1r1/Dkk3/Rest	4
GO:0050866	negative regulation of cell activation	10/607	203/23210	0.0415249	0.132252	0.0927983	Id2/Dtx1/Gli3/Mdk/Nrarp/Cd44/Foxj1/Cd9/Smad7/Erbb2	10
GO:0006334	nucleosome assembly	6/607	97/23210	0.0419227	0.133232	0.0934853	Sox9/Nap1l1/Hat1/Itgb3bp/Mcm2/Pole3	6
GO:0010595	positive regulation of endothelial cell migration	6/607	97/23210	0.0419227	0.133232	0.0934853	Fgfr1/Plpp3/Sparc/Ets1/Kdr/Sash1	6
GO:0045638	negative regulation of myeloid cell differentiation	6/607	97/23210	0.0419227	0.133232	0.0934853	Zfp36l1/Meis1/Prdm16/Meis2/Tcf3/Tjp2	6
GO:0034248	regulation of cellular amide metabolic process	16/607	379/23210	0.0421757	0.13394	0.093982	Qk/Zfp36l1/Zfp36l2/Igfbp5/Eif4e3/Btg2/Vim/Cirbp/Cnbp/Rxra/Rpl22/Erbb2/Mif4gd/Eif4ebp1/Gsap/Samd4	16
GO:0007422	peripheral nervous system development	5/607	73/23210	0.0422939	0.134027	0.0940431	Gpc1/Sox8/Ednrb/Erbb2/Pmp22	5
GO:0050810	regulation of steroid biosynthetic process	5/607	73/23210	0.0422939	0.134027	0.0940431	Fgf15/Atp1a1/Srebf1/Dkk3/Rest	5
GO:0051155	positive regulation of striated muscle cell differentiation	5/607	73/23210	0.0422939	0.134027	0.0940431	Cyp26b1/Hopx/Bcl2/Tbx1/Mmp14	5
GO:0000132	establishment of mitotic spindle orientation	3/607	30/23210	0.0428445	0.134902	0.0946577	Pax6/Gpsm2/Spry2	3
GO:0003309	type B pancreatic cell differentiation	3/607	30/23210	0.0428445	0.134902	0.0946577	Pax6/Insm1/Smo	3
GO:0034724	DNA replication-independent nucleosome organization	3/607	30/23210	0.0428445	0.134902	0.0946577	Hat1/Itgb3bp/Pole3	3
GO:0035767	endothelial cell chemotaxis	3/607	30/23210	0.0428445	0.134902	0.0946577	Notch1/Fgfr1/Kdr	3
GO:0044319	wound healing, spreading of cells	3/607	30/23210	0.0428445	0.134902	0.0946577	Cd44/Ajuba/Msx2	3
GO:0060317	cardiac epithelial to mesenchymal transition	3/607	30/23210	0.0428445	0.134902	0.0946577	Notch1/Eng/Msx2	3
GO:0070306	lens fiber cell differentiation	3/607	30/23210	0.0428445	0.134902	0.0946577	Vim/Fgfr2/Smad3	3
GO:0090505	epiboly involved in wound healing	3/607	30/23210	0.0428445	0.134902	0.0946577	Cd44/Ajuba/Msx2	3
GO:1900274	regulation of phospholipase C activity	3/607	30/23210	0.0428445	0.134902	0.0946577	Fgfr1/Adcyap1r1/Flt1	3
GO:0042098	T cell proliferation	10/607	205/23210	0.0438831	0.135515	0.0950876	Hes1/Cxcr4/Vcam1/Efnb1/Ccnd3/Cd44/Foxj1/Rac2/Erbb2/Igfbp2	10
GO:0000054	ribosomal subunit export from nucleus	2/607	13/23210	0.044015	0.135515	0.0950876	Ran/Rps15	2
GO:0002087	regulation of respiratory gaseous exchange by nervous system process	2/607	13/23210	0.044015	0.135515	0.0950876	Atp1a2/Tlx3	2
GO:0002551	mast cell chemotaxis	2/607	13/23210	0.044015	0.135515	0.0950876	Kit/Rac2	2
GO:0003157	endocardium development	2/607	13/23210	0.044015	0.135515	0.0950876	Notch1/Kdr	2
GO:0006268	DNA unwinding involved in DNA replication	2/607	13/23210	0.044015	0.135515	0.0950876	Mcm6/Mcm2	2
GO:0007183	SMAD protein complex assembly	2/607	13/23210	0.044015	0.135515	0.0950876	Smad3/Smad6	2
GO:0007351	tripartite regional subdivision	2/607	13/23210	0.044015	0.135515	0.0950876	Tcf7l1/Pcsk6	2
GO:0008212	mineralocorticoid metabolic process	2/607	13/23210	0.044015	0.135515	0.0950876	Dkk3/Rest	2
GO:0008595	anterior/posterior axis specification, embryo	2/607	13/23210	0.044015	0.135515	0.0950876	Tcf7l1/Pcsk6	2
GO:0014841	skeletal muscle satellite cell proliferation	2/607	13/23210	0.044015	0.135515	0.0950876	Megf10/Ephb1	2
GO:0021683	cerebellar granular layer morphogenesis	2/607	13/23210	0.044015	0.135515	0.0950876	Nfix/Cbln1	2
GO:0021794	thalamus development	2/607	13/23210	0.044015	0.135515	0.0950876	Foxb1/Smo	2
GO:0033750	ribosome localization	2/607	13/23210	0.044015	0.135515	0.0950876	Ran/Rps15	2
GO:0034309	primary alcohol biosynthetic process	2/607	13/23210	0.044015	0.135515	0.0950876	Dkk3/Rest	2
GO:0038065	collagen-activated signaling pathway	2/607	13/23210	0.044015	0.135515	0.0950876	Col4a2/Col4a1	2
GO:0046322	negative regulation of fatty acid oxidation	2/607	13/23210	0.044015	0.135515	0.0950876	Dbi/Acadl	2
GO:0048340	paraxial mesoderm morphogenesis	2/607	13/23210	0.044015	0.135515	0.0950876	Smad3/Bmpr1a	2
GO:0061318	renal filtration cell differentiation	2/607	13/23210	0.044015	0.135515	0.0950876	Klf15/Notch2	2
GO:0071280	cellular response to copper ion	2/607	13/23210	0.044015	0.135515	0.0950876	Mt2/Mt3	2
GO:0071838	cell proliferation in bone marrow	2/607	13/23210	0.044015	0.135515	0.0950876	Hmga2/Fgfr2	2
GO:0072112	glomerular visceral epithelial cell differentiation	2/607	13/23210	0.044015	0.135515	0.0950876	Klf15/Notch2	2
GO:0072311	glomerular epithelial cell differentiation	2/607	13/23210	0.044015	0.135515	0.0950876	Klf15/Notch2	2
GO:0090594	inflammatory response to wounding	2/607	13/23210	0.044015	0.135515	0.0950876	Mdk/Cd44	2
GO:0097011	cellular response to granulocyte macrophage colony-stimulating factor stimulus	2/607	13/23210	0.044015	0.135515	0.0950876	Zfp36l2/Pde2a	2
GO:0097090	presynaptic membrane organization	2/607	13/23210	0.044015	0.135515	0.0950876	Lrp4/Cntn2	2
GO:0099159	regulation of modification of postsynaptic structure	2/607	13/23210	0.044015	0.135515	0.0950876	Chmp2b/Baiap2	2
GO:1900025	negative regulation of substrate adhesion-dependent cell spreading	2/607	13/23210	0.044015	0.135515	0.0950876	Kank1/Fbln1	2
GO:1900121	negative regulation of receptor binding	2/607	13/23210	0.044015	0.135515	0.0950876	Rgma/Pcsk9	2
GO:1902916	positive regulation of protein polyubiquitination	2/607	13/23210	0.044015	0.135515	0.0950876	Skp2/Spsb4	2
GO:1904396	regulation of neuromuscular junction development	2/607	13/23210	0.044015	0.135515	0.0950876	Lrp4/Ptn	2
GO:0033619	membrane protein proteolysis	4/607	51/23210	0.0440493	0.135515	0.0950876	Rgma/Pacsin3/Timp4/Adam9	4
GO:0061001	regulation of dendritic spine morphogenesis	4/607	51/23210	0.0440493	0.135515	0.0950876	Reln/Sipa1l1/Pdlim5/Baiap2	4
GO:0022412	cellular process involved in reproduction in multicellular organism	18/607	443/23210	0.0445379	0.136923	0.0960756	Qk/Cyp26b1/Cxcr4/Bmpr1b/Kit/Paqr8/Inhbb/Ptn/Mdk/Pacrg/Cd9/Etv5/Rfx2/Bcl2/Chd5/Shb/Sox3/Top2a	18
GO:0006813	potassium ion transport	11/607	234/23210	0.0446269	0.137006	0.096134	Atp1a2/Slc1a3/Kcnj10/Atp1a1/Kcnk5/Atp1a3/Kcnj6/Kcnip1/Kcnk9/Galr2/Plcb4	11
GO:1903531	negative regulation of secretion by cell	11/607	234/23210	0.0446269	0.137006	0.096134	Notch1/Cbarp/Vamp8/Srebf1/Fbln1/Inhbb/Gnai2/Rest/Stxbp3/Vamp3/Rhbdf1	11
GO:0050730	regulation of peptidyl-tyrosine phosphorylation	12/607	263/23210	0.0447894	0.13741	0.0964172	Hes5/Hes1/Reln/Lrp4/Plpp3/Nedd9/Kit/Cd44/Gprc5b/Tcf3/Csf1r/Sfrp2	12
GO:0000819	sister chromatid segregation	9/607	178/23210	0.0449371	0.137672	0.0966012	Axin2/Smc4/Nek6/Psrc1/Birc5/Ran/Dsn1/Chmp2b/Top2a	9
GO:0010951	negative regulation of endopeptidase activity	9/607	178/23210	0.0449371	0.137672	0.0966012	Pax2/Bcl2l12/Serpinh1/Birc5/Cd44/Timp4/Crb2/Sfrp2/Spock1	9
GO:0003018	vascular process in circulatory system	10/607	206/23210	0.0450957	0.138063	0.0968751	Atp1a2/Scpep1/Dusp5/Ednrb/Ddah1/Gucy1a1/Smad6/Kdr/Add3/Pde2a	10
GO:0062012	regulation of small molecule metabolic process	14/607	323/23210	0.0458618	0.140311	0.0984529	Clybl/Rora/Fgf15/Tcf7l2/Srebf1/Adcyap1r1/Kit/Dkk3/Rest/Dbi/Cbfa2t3/Grb10/Esrrb/Acadl	14
GO:1903034	regulation of response to wounding	9/607	179/23210	0.0462734	0.141179	0.0990617	Rgma/Cxcr4/Kank1/Plpp3/Ptn/Mdk/Smad3/Cd9/Hopx	9
GO:0001893	maternal placenta development	3/607	31/23210	0.0465434	0.141179	0.0990617	Ptn/Rxra/Nr2f2	3
GO:0010614	negative regulation of cardiac muscle hypertrophy	3/607	31/23210	0.0465434	0.141179	0.0990617	Notch1/Foxp1/Smad3	3
GO:0032967	positive regulation of collagen biosynthetic process	3/607	31/23210	0.0465434	0.141179	0.0990617	Eng/Vim/Ltbp1	3
GO:0043276	anoikis	3/607	31/23210	0.0465434	0.141179	0.0990617	Notch1/E2f1/Bcl2	3
GO:0061157	mRNA destabilization	3/607	31/23210	0.0465434	0.141179	0.0990617	Qk/Zfp36l1/Zfp36l2	3
GO:0062149	detection of stimulus involved in sensory perception of pain	3/607	31/23210	0.0465434	0.141179	0.0990617	Cxcr4/Ephb1/Ano1	3
GO:0090162	establishment of epithelial cell polarity	3/607	31/23210	0.0465434	0.141179	0.0990617	Hes5/Hes1/Slc9a3r1	3
GO:0090504	epiboly	3/607	31/23210	0.0465434	0.141179	0.0990617	Cd44/Ajuba/Msx2	3
GO:0098884	postsynaptic neurotransmitter receptor internalization	3/607	31/23210	0.0465434	0.141179	0.0990617	Usp46/Gsg1l/Dnm1	3
GO:0099560	synaptic membrane adhesion	3/607	31/23210	0.0465434	0.141179	0.0990617	Mdga1/Sparcl1/Gpc4	3
GO:0140239	postsynaptic endocytosis	3/607	31/23210	0.0465434	0.141179	0.0990617	Usp46/Gsg1l/Dnm1	3
GO:0042254	ribosome biogenesis	13/607	294/23210	0.04656	0.141179	0.0990617	Chd7/Mphosph10/Rpl12/Glul/Lsm6/Ran/Rpl7a/Rplp0/Isg20l2/Rpp40/Shq1/Rps15/Rps21	13
GO:0061097	regulation of protein tyrosine kinase activity	5/607	75/23210	0.0466186	0.14126	0.0991186	Reln/Nedd9/Gprc5b/Tcf3/Csf1r	5
GO:0071248	cellular response to metal ion	8/607	152/23210	0.0467697	0.141339	0.0991737	Id2/Neurod2/Tfap2a/Mt2/Adgrv1/Syt5/Mt3/Ect2	8
GO:0010712	regulation of collagen metabolic process	4/607	52/23210	0.0467723	0.141339	0.0991737	Eng/Mfap4/Vim/Ltbp1	4
GO:1900271	regulation of long-term synaptic potentiation	4/607	52/23210	0.0467723	0.141339	0.0991737	Reln/Ptn/Igsf11/Shisa7	4
GO:2000677	regulation of transcription regulatory region DNA binding	4/607	52/23210	0.0467723	0.141339	0.0991737	Pax6/Neurod1/Rest/Msx2	4
GO:0043434	response to peptide hormone	14/607	324/23210	0.0468392	0.141444	0.0992479	Zfp36l1/Klf15/Kank1/Pld1/Srebf1/Ednrb/Inhbb/Pcsk9/Gnai2/Ccnd3/Grb10/Stxbp3/Agtrap/Eif4ebp1	14
GO:0035710	CD4-positive, alpha-beta T cell activation	6/607	100/23210	0.0474389	0.143157	0.10045	Rora/Foxp1/Cd44/Smad7/Shb/Gadd45g	6
GO:1903708	positive regulation of hemopoiesis	10/607	208/23210	0.0475884	0.143511	0.100698	Zfp36l1/Notch2/Id2/Ets1/Gli3/Mdk/Csf1r/Shb/Flt1/Mmp14	10
GO:0046883	regulation of hormone secretion	13/607	296/23210	0.0486577	0.146636	0.102891	Pax6/Chd7/Fgfr1/Tcf7l2/Hmga2/Vamp8/Srebf1/Inhbb/Tfap2b/Birc5/Rest/Glul/Ano1	13
GO:0008361	regulation of cell size	10/607	209/23210	0.0488688	0.147093	0.103211	Rgma/Bcl11a/Slc9a3r1/Islr2/Ntn1/Sema5b/Arhgap5/Dscam/Rpl4/Sema3b	10
GO:1904029	regulation of cyclin-dependent protein kinase activity	5/607	76/23210	0.0488759	0.147093	0.103211	Ccnd1/Psrc1/Ccnd2/Ccnd3/Nr2f2	5
GO:0070663	regulation of leukocyte proliferation	11/607	238/23210	0.0493125	0.147606	0.103572	Hes1/Vcam1/Efnb1/Cd44/Foxj1/Vav3/Rac2/Tcf3/Bcl2/Erbb2/Igfbp2	11
GO:0010517	regulation of phospholipase activity	4/607	53/23210	0.0495867	0.147606	0.103572	Fgfr1/Adcyap1r1/Fgfr2/Flt1	4
GO:0035176	social behavior	4/607	53/23210	0.0495867	0.147606	0.103572	Gad1/Nrxn2/Shank1/Tbx1	4
GO:0051932	synaptic transmission, GABAergic	4/607	53/23210	0.0495867	0.147606	0.103572	Usp46/Cntnap4/Dbi/Dnm1	4
GO:0046879	hormone secretion	15/607	357/23210	0.0496675	0.147606	0.103572	Pax6/Chd7/Fgfr1/Tcf7l2/Hmga2/Vamp8/Neurod1/Srebf1/Inhbb/Tfap2b/Birc5/Rest/Glul/Stxbp3/Ano1	15
GO:0009262	deoxyribonucleotide metabolic process	3/607	32/23210	0.0503943	0.147606	0.103572	Nudt1/Guk1/Rrm2	3
GO:0030947	regulation of vascular endothelial growth factor receptor signaling pathway	3/607	32/23210	0.0503943	0.147606	0.103572	Grb10/Kdr/Flt1	3
GO:0032508	DNA duplex unwinding	3/607	32/23210	0.0503943	0.147606	0.103572	Mcm6/Top2a/Mcm2	3
GO:0045616	regulation of keratinocyte differentiation	3/607	32/23210	0.0503943	0.147606	0.103572	Zfp36l1/Notch1/Msx2	3
GO:0060561	apoptotic process involved in morphogenesis	3/607	32/23210	0.0503943	0.147606	0.103572	Notch1/Pax2/Wnt7b	3
GO:1902186	regulation of viral release from host cell	3/607	32/23210	0.0503943	0.147606	0.103572	Vps37b/Trim62/Chmp2b	3
GO:0002695	negative regulation of leukocyte activation	9/607	182/23210	0.0504401	0.147606	0.103572	Id2/Dtx1/Gli3/Mdk/Nrarp/Cd44/Foxj1/Smad7/Erbb2	9
GO:0000076	DNA replication checkpoint	2/607	14/23210	0.0504802	0.147606	0.103572	Tipin/Ticrr	2
GO:0007194	negative regulation of adenylate cyclase activity	2/607	14/23210	0.0504802	0.147606	0.103572	Adgrv1/Galr2	2
GO:0009215	purine deoxyribonucleoside triphosphate metabolic process	2/607	14/23210	0.0504802	0.147606	0.103572	Nudt1/Guk1	2
GO:0009263	deoxyribonucleotide biosynthetic process	2/607	14/23210	0.0504802	0.147606	0.103572	Guk1/Rrm2	2
GO:0018158	protein oxidation	2/607	14/23210	0.0504802	0.147606	0.103572	Loxl1/Trabd2b	2
GO:0021903	rostrocaudal neural tube patterning	2/607	14/23210	0.0504802	0.147606	0.103572	Pax6/Hes1	2
GO:0021984	adenohypophysis development	2/607	14/23210	0.0504802	0.147606	0.103572	Sox2/Hes1	2
GO:0031915	positive regulation of synaptic plasticity	2/607	14/23210	0.0504802	0.147606	0.103572	Neurod2/Cplx2	2
GO:0035563	positive regulation of chromatin binding	2/607	14/23210	0.0504802	0.147606	0.103572	Ebf2/Med25	2
GO:0035815	positive regulation of renal sodium excretion	2/607	14/23210	0.0504802	0.147606	0.103572	Ednrb/Gnai2	2
GO:0045647	negative regulation of erythrocyte differentiation	2/607	14/23210	0.0504802	0.147606	0.103572	Zfp36l1/Tcf3	2
GO:0048484	enteric nervous system development	2/607	14/23210	0.0504802	0.147606	0.103572	Sox8/Ednrb	2
GO:0048537	mucosal-associated lymphoid tissue development	2/607	14/23210	0.0504802	0.147606	0.103572	Id2/Tcf3	2
GO:0048541	Peyer's patch development	2/607	14/23210	0.0504802	0.147606	0.103572	Id2/Tcf3	2
GO:0048755	branching morphogenesis of a nerve	2/607	14/23210	0.0504802	0.147606	0.103572	Bcl11a/Fgfr2	2
GO:0051152	positive regulation of smooth muscle cell differentiation	2/607	14/23210	0.0504802	0.147606	0.103572	Kit/Eng	2
GO:0051451	myoblast migration	2/607	14/23210	0.0504802	0.147606	0.103572	Megf10/Smo	2
GO:0051782	negative regulation of cell division	2/607	14/23210	0.0504802	0.147606	0.103572	Ptch1/E2f8	2
GO:0060736	prostate gland growth	2/607	14/23210	0.0504802	0.147606	0.103572	Sox9/Fgfr2	2
GO:0071428	rRNA-containing ribonucleoprotein complex export from nucleus	2/607	14/23210	0.0504802	0.147606	0.103572	Ran/Rps15	2
GO:0090136	epithelial cell-cell adhesion	2/607	14/23210	0.0504802	0.147606	0.103572	Kit/Plekha7	2
GO:0090179	planar cell polarity pathway involved in neural tube closure	2/607	14/23210	0.0504802	0.147606	0.103572	Celsr1/Sfrp2	2
GO:0097012	response to granulocyte macrophage colony-stimulating factor	2/607	14/23210	0.0504802	0.147606	0.103572	Zfp36l2/Pde2a	2
GO:0097066	response to thyroid hormone	2/607	14/23210	0.0504802	0.147606	0.103572	Kit/Klf9	2
GO:0097531	mast cell migration	2/607	14/23210	0.0504802	0.147606	0.103572	Kit/Rac2	2
GO:0098712	L-glutamate import across plasma membrane	2/607	14/23210	0.0504802	0.147606	0.103572	Slc1a3/Kcnj10	2
GO:0099151	regulation of postsynaptic density assembly	2/607	14/23210	0.0504802	0.147606	0.103572	Sipa1l1/Cbln1	2
GO:1902931	negative regulation of alcohol biosynthetic process	2/607	14/23210	0.0504802	0.147606	0.103572	Dkk3/Rest	2
GO:1904948	midbrain dopaminergic neuron differentiation	2/607	14/23210	0.0504802	0.147606	0.103572	Lmx1a/Sfrp2	2
GO:1905063	regulation of vascular smooth muscle cell differentiation	2/607	14/23210	0.0504802	0.147606	0.103572	Kit/Eng	2
GO:2000052	positive regulation of non-canonical Wnt signaling pathway	2/607	14/23210	0.0504802	0.147606	0.103572	Nkd1/Gpc3	2
GO:0090257	regulation of muscle system process	11/607	239/23210	0.050534	0.147666	0.103614	Notch1/Atp1a2/Foxp1/Sstr2/Tead1/Igfbp5/Atp1a1/Kit/Gucy1a1/Smad3/Smad7	11
GO:1901343	negative regulation of vasculature development	7/607	128/23210	0.0512659	0.149706	0.105045	Notch1/Sparc/Ptn/Col4a2/Spred1/Spry2/Tcf4	7
GO:0046849	bone remodeling	6/607	102/23210	0.0513542	0.149865	0.105156	Notch2/Ptn/Mdk/S1pr1/Rac2/Csf1r	6
GO:0046777	protein autophosphorylation	11/607	240/23210	0.0517757	0.150995	0.10595	Fgfr1/Kit/Nek6/Eng/Ephb1/Fgfr2/Stk10/Kdr/Csf1r/Erbb2/Flt1	11
GO:0051262	protein tetramerization	9/607	183/23210	0.051882	0.151206	0.106097	Lrp4/Kcnj10/Dhrs4/Rxrg/Rxra/Tk1/Rrm2/Acadl/Aldoc	9
GO:0032350	regulation of hormone metabolic process	4/607	54/23210	0.0524924	0.152683	0.107134	Tcf7l2/Atp1a1/Dkk3/Rest	4
GO:0055025	positive regulation of cardiac muscle tissue development	4/607	54/23210	0.0524924	0.152683	0.107134	Notch1/Fgfr1/Fgfr2/Bmpr1a	4
GO:0060193	positive regulation of lipase activity	4/607	54/23210	0.0524924	0.152683	0.107134	Fgfr1/Adcyap1r1/Fgfr2/Flt1	4
GO:0071103	DNA conformation change	11/607	241/23210	0.0530379	0.15409	0.108121	Sox9/Mcm6/Smc4/Hmga2/Nap1l1/Hat1/Chd5/Top2a/Itgb3bp/Mcm2/Pole3	11
GO:0010469	regulation of signaling receptor activity	7/607	129/23210	0.0530458	0.15409	0.108121	Reln/Gsg1l/Pcsk9/Tcf3/Shank1/Shisa7/Cnih2	7
GO:0051289	protein homotetramerization	6/607	103/23210	0.0533837	0.15497	0.108739	Kcnj10/Rxrg/Rxra/Tk1/Acadl/Aldoc	6
GO:0005977	glycogen metabolic process	5/607	78/23210	0.0535806	0.155135	0.108854	Tcf7l2/Pcdh12/Grb10/Esrrb/Stbd1	5
GO:0006073	cellular glucan metabolic process	5/607	78/23210	0.0535806	0.155135	0.108854	Tcf7l2/Pcdh12/Grb10/Esrrb/Stbd1	5
GO:0043507	positive regulation of JUN kinase activity	5/607	78/23210	0.0535806	0.155135	0.108854	Fzd10/Wnt7b/Mdfi/Sash1/Map3k1	5
GO:0044042	glucan metabolic process	5/607	78/23210	0.0535806	0.155135	0.108854	Tcf7l2/Pcdh12/Grb10/Esrrb/Stbd1	5
GO:0016054	organic acid catabolic process	10/607	213/23210	0.0542206	0.156368	0.109719	Cyp26b1/Aldh1l1/Npl/Abcd3/Ddah1/Acaa2/Cd44/Dbi/Gad2/Acadl	10
GO:0046395	carboxylic acid catabolic process	10/607	213/23210	0.0542206	0.156368	0.109719	Cyp26b1/Aldh1l1/Npl/Abcd3/Ddah1/Acaa2/Cd44/Dbi/Gad2/Acadl	10
GO:0001706	endoderm formation	3/607	33/23210	0.0543949	0.156368	0.109719	Lhx1/Sox2/Eomes	3
GO:0035094	response to nicotine	3/607	33/23210	0.0543949	0.156368	0.109719	Atp1a2/Lypd1/Bcl2	3
GO:0040001	establishment of mitotic spindle localization	3/607	33/23210	0.0543949	0.156368	0.109719	Pax6/Gpsm2/Spry2	3
GO:0045070	positive regulation of viral genome replication	3/607	33/23210	0.0543949	0.156368	0.109719	Notch1/Adarb1/Top2a	3
GO:0048841	regulation of axon extension involved in axon guidance	3/607	33/23210	0.0543949	0.156368	0.109719	Sema5b/Dscam/Sema3b	3
GO:0050779	RNA destabilization	3/607	33/23210	0.0543949	0.156368	0.109719	Qk/Zfp36l1/Zfp36l2	3
GO:0090218	positive regulation of lipid kinase activity	3/607	33/23210	0.0543949	0.156368	0.109719	Vav3/Eef1a2/Flt1	3
GO:0099563	modification of synaptic structure	3/607	33/23210	0.0543949	0.156368	0.109719	Rest/Chmp2b/Baiap2	3
GO:1905606	regulation of presynapse assembly	3/607	33/23210	0.0543949	0.156368	0.109719	Mdga1/Cbln1/Gpc4	3
GO:0009914	hormone transport	15/607	362/23210	0.0547281	0.157223	0.11032	Pax6/Chd7/Fgfr1/Tcf7l2/Hmga2/Vamp8/Neurod1/Srebf1/Inhbb/Tfap2b/Birc5/Rest/Glul/Stxbp3/Ano1	15
GO:0048285	organelle fission	18/607	455/23210	0.0549086	0.15764	0.110612	Cyp26b1/Smc4/Nek6/Psrc1/Spice1/Birc5/Cks2/Pex11a/Fgfr2/Ranbp1/Ube2c/Ran/Dsn1/Kdr/Mybl2/Chmp2b/Msx2/Top2a	18
GO:0042136	neurotransmitter biosynthetic process	6/607	104/23210	0.0554612	0.158791	0.111419	Rora/Slc1a3/Gad1/Ddah1/Smad3/Gad2	6
GO:0030166	proteoglycan biosynthetic process	4/607	55/23210	0.0554888	0.158791	0.111419	Tcf7l2/Man1c1/Hs3st3a1/Chsy1	4
GO:0042531	positive regulation of tyrosine phosphorylation of STAT protein	4/607	55/23210	0.0554888	0.158791	0.111419	Hes5/Hes1/Kit/Csf1r	4
GO:0045773	positive regulation of axon extension	4/607	55/23210	0.0554888	0.158791	0.111419	Islr2/Ntn1/Dscam/Rpl4	4
GO:0051703	intraspecies interaction between organisms	4/607	55/23210	0.0554888	0.158791	0.111419	Gad1/Nrxn2/Shank1/Tbx1	4
GO:0006029	proteoglycan metabolic process	5/607	79/23210	0.0560282	0.159878	0.112183	Gpc1/Tcf7l2/Man1c1/Hs3st3a1/Chsy1	5
GO:0042147	retrograde transport, endosome to Golgi	5/607	79/23210	0.0560282	0.159878	0.112183	Dennd2a/Rab9/Dennd5a/Snx1/Vamp3	5
GO:0051702	interaction with symbiont	5/607	79/23210	0.0560282	0.159878	0.112183	Rab9/Rest/Ccnk/Tardbp/Csf1r	5
GO:0051781	positive regulation of cell division	5/607	79/23210	0.0560282	0.159878	0.112183	Fgf3/Ptn/Mdk/Fgfr2/Ect2	5
GO:0019439	aromatic compound catabolic process	16/607	394/23210	0.0560495	0.159878	0.112183	Qk/Zfp36l1/Aldh1l1/Axin2/Zfp36l2/Btg2/Vim/Cirbp/Lsm6/E2f1/Nudt1/Tardbp/Pon2/Pde2a/Pnrc2/Samd4	16
GO:0045637	regulation of myeloid cell differentiation	10/607	215/23210	0.0570361	0.160541	0.112648	Zfp36l1/Meis1/Notch2/Prdm16/Id2/Meis2/Ets1/Tcf3/Tjp2/Csf1r	10
GO:0071824	protein-DNA complex subunit organization	10/607	215/23210	0.0570361	0.160541	0.112648	Sox9/Mcm6/Nap1l1/Hat1/Chd5/Mcm3/Itgb3bp/Mcm2/Pole3/Tcf4	10
GO:0001711	endodermal cell fate commitment	2/607	15/23210	0.0572611	0.160541	0.112648	Sox2/Eomes	2
GO:0003188	heart valve formation	2/607	15/23210	0.0572611	0.160541	0.112648	Sox9/Notch1	2
GO:0007379	segment specification	2/607	15/23210	0.0572611	0.160541	0.112648	Hes5/Irx3	2
GO:0009151	purine deoxyribonucleotide metabolic process	2/607	15/23210	0.0572611	0.160541	0.112648	Nudt1/Guk1	2
GO:0021819	layer formation in cerebral cortex	2/607	15/23210	0.0572611	0.160541	0.112648	Reln/Gli3	2
GO:0031280	negative regulation of cyclase activity	2/607	15/23210	0.0572611	0.160541	0.112648	Adgrv1/Galr2	2
GO:0033151	V(D)J recombination	2/607	15/23210	0.0572611	0.160541	0.112648	Foxp1/Tcf3	2
GO:0035590	purinergic nucleotide receptor signaling pathway	2/607	15/23210	0.0572611	0.160541	0.112648	Cntn2/Gnai2	2
GO:0043116	negative regulation of vascular permeability	2/607	15/23210	0.0572611	0.160541	0.112648	Ddah1/Pde2a	2
GO:0043129	surfactant homeostasis	2/607	15/23210	0.0572611	0.160541	0.112648	Rcn3/Kdr	2
GO:0050872	white fat cell differentiation	2/607	15/23210	0.0572611	0.160541	0.112648	Prdm16/Ncor2	2
GO:0051938	L-glutamate import	2/607	15/23210	0.0572611	0.160541	0.112648	Slc1a3/Kcnj10	2
GO:0060856	establishment of blood-brain barrier	2/607	15/23210	0.0572611	0.160541	0.112648	Eng/Wnt7b	2
GO:0061029	eyelid development in camera-type eye	2/607	15/23210	0.0572611	0.160541	0.112648	Tfap2a/Map3k1	2
GO:0061430	bone trabecula morphogenesis	2/607	15/23210	0.0572611	0.160541	0.112648	Thbs3/Msx2	2
GO:0070307	lens fiber cell development	2/607	15/23210	0.0572611	0.160541	0.112648	Vim/Fgfr2	2
GO:0070593	dendrite self-avoidance	2/607	15/23210	0.0572611	0.160541	0.112648	Vstm2l/Dscam	2
GO:0072010	glomerular epithelium development	2/607	15/23210	0.0572611	0.160541	0.112648	Klf15/Notch2	2
GO:0090178	regulation of establishment of planar polarity involved in neural tube closure	2/607	15/23210	0.0572611	0.160541	0.112648	Celsr1/Sfrp2	2
GO:0098962	regulation of postsynaptic neurotransmitter receptor activity	2/607	15/23210	0.0572611	0.160541	0.112648	Shisa7/Cnih2	2
GO:1902043	positive regulation of extrinsic apoptotic signaling pathway via death domain receptors	2/607	15/23210	0.0572611	0.160541	0.112648	Pea15a/Bmpr1b	2
GO:1902165	regulation of intrinsic apoptotic signaling pathway in response to DNA damage by p53 class mediator	2/607	15/23210	0.0572611	0.160541	0.112648	Bcl2l12/Cd44	2
GO:1902570	protein localization to nucleolus	2/607	15/23210	0.0572611	0.160541	0.112648	Glul/Ran	2
GO:1902894	negative regulation of pri-miRNA transcription by RNA polymerase II	2/607	15/23210	0.0572611	0.160541	0.112648	Sox9/Nfib	2
GO:2000811	negative regulation of anoikis	2/607	15/23210	0.0572611	0.160541	0.112648	Notch1/Bcl2	2
GO:0014897	striated muscle hypertrophy	6/607	105/23210	0.057587	0.161251	0.113146	Notch1/Klf15/Foxp1/Igfbp5/Smad3/Pdlim5	6
GO:0035249	synaptic transmission, glutamatergic	6/607	105/23210	0.057587	0.161251	0.113146	Reln/Slc17a6/Glul/Shank1/Shc3/Cnih2	6
GO:0001678	cellular glucose homeostasis	8/607	159/23210	0.0579718	0.162123	0.113758	Klf15/Pax2/Tcf7l2/Vcam1/Neurod1/Birc5/Stxbp3/Ano1	8
GO:0030833	regulation of actin filament polymerization	8/607	159/23210	0.0579718	0.162123	0.113758	Prex1/Kank1/Cdc42ep1/Cdc42ep4/Add3/Map3k1/Baiap2/Nphs1	8
GO:0002573	myeloid leukocyte differentiation	10/607	216/23210	0.0584792	0.162681	0.114149	Zfp36l1/Notch2/Prdm16/Id2/Kit/Cbfa2t3/Gpc3/Tjp2/Csf1r/Glo1	10
GO:0010923	negative regulation of phosphatase activity	5/607	80/23210	0.0585392	0.162681	0.114149	Mphosph10/Gnai2/Tmem132d/Spred1/Lmtk3	5
GO:0043154	negative regulation of cysteine-type endopeptidase activity involved in apoptotic process	5/607	80/23210	0.0585392	0.162681	0.114149	Pax2/Bcl2l12/Birc5/Cd44/Sfrp2	5
GO:0002931	response to ischemia	3/607	34/23210	0.0585426	0.162681	0.114149	Rest/Bcl2/Csf1r	3
GO:0010714	positive regulation of collagen metabolic process	3/607	34/23210	0.0585426	0.162681	0.114149	Eng/Vim/Ltbp1	3
GO:0019076	viral release from host cell	3/607	34/23210	0.0585426	0.162681	0.114149	Vps37b/Trim62/Chmp2b	3
GO:0035890	exit from host	3/607	34/23210	0.0585426	0.162681	0.114149	Vps37b/Trim62/Chmp2b	3
GO:0035891	exit from host cell	3/607	34/23210	0.0585426	0.162681	0.114149	Vps37b/Trim62/Chmp2b	3
GO:0048538	thymus development	4/607	56/23210	0.0585756	0.162681	0.114149	Hes1/Fgf3/Bcl2/Tbx1	4
GO:0090303	positive regulation of wound healing	4/607	56/23210	0.0585756	0.162681	0.114149	Cxcr4/Kank1/Plpp3/Hopx	4
GO:1905517	macrophage migration	4/607	56/23210	0.0585756	0.162681	0.114149	Ednrb/Mdk/Cd9/Mmp14	4
GO:0034655	nucleobase-containing compound catabolic process	14/607	336/23210	0.0597196	0.165755	0.116306	Qk/Zfp36l1/Axin2/Zfp36l2/Btg2/Vim/Cirbp/Lsm6/E2f1/Nudt1/Tardbp/Pde2a/Pnrc2/Samd4	14
GO:0006261	DNA-dependent DNA replication	7/607	133/23210	0.0605495	0.167848	0.117775	Mcm6/Fgfr1/Tipin/E2f8/Mcm3/Mcm2/Ticrr	7
GO:0034763	negative regulation of transmembrane transport	7/607	133/23210	0.0605495	0.167848	0.117775	Pea15a/Atp1a2/Slc9a3r1/Cbarp/Pcsk9/Grb10/Stxbp3	7
GO:0043367	CD4-positive, alpha-beta T cell differentiation	5/607	81/23210	0.0611136	0.169199	0.118723	Rora/Foxp1/Smad7/Shb/Gadd45g	5
GO:1903312	negative regulation of mRNA metabolic process	5/607	81/23210	0.0611136	0.169199	0.118723	Qk/Axin2/Cirbp/E2f1/Tardbp	5
GO:0051495	positive regulation of cytoskeleton organization	10/607	218/23210	0.0614363	0.169987	0.119275	Gpsm2/Psrc1/Cdc42ep1/Cdc42ep4/Ranbp1/Smad3/Id1/Map3k1/Baiap2/Nphs1	10
GO:0090307	mitotic spindle assembly	4/607	57/23210	0.0617522	0.170754	0.119814	Spice1/Birc5/Mybl2/Chmp2b	4
GO:0006275	regulation of DNA replication	6/607	107/23210	0.0619831	0.171179	0.120112	Fgfr1/Gli2/Tipin/Id3/E2f8/Ticrr	6
GO:0014896	muscle hypertrophy	6/607	107/23210	0.0619831	0.171179	0.120112	Notch1/Klf15/Foxp1/Igfbp5/Smad3/Pdlim5	6
GO:0009100	glycoprotein metabolic process	14/607	338/23210	0.0620782	0.171227	0.120146	Gpc1/Lfng/Tcf7l2/Mfng/Man1c1/Phlda1/Pcsk6/Hs3st3a1/Bcl2/Chsy1/Mt3/Gxylt2/Tmem165/Rpn2	14
GO:0019216	regulation of lipid metabolic process	14/607	338/23210	0.0620782	0.171227	0.120146	Rora/Fgf15/Tcf7l2/Id2/Atp1a1/Srebf1/Kit/Dkk3/Rest/Dbi/Vav3/Eef1a2/Acadl/Flt1	14
GO:0006633	fatty acid biosynthetic process	7/607	134/23210	0.062522	0.172344	0.12093	Qk/Lipg/Acss1/Abcd3/Srebf1/Ptges2/Acadl	7
GO:0009101	glycoprotein biosynthetic process	12/607	278/23210	0.0627868	0.172348	0.120932	Lfng/Tcf7l2/Mfng/Man1c1/Phlda1/Hs3st3a1/Bcl2/Chsy1/Mt3/Gxylt2/Tmem165/Rpn2	12
GO:0071229	cellular response to acid chemical	12/607	278/23210	0.0627868	0.172348	0.120932	Sox9/Cyp26b1/Pax2/Foxp1/Eno1/Tead1/Id3/Tead2/Ranbp1/Kdr/Col4a1/Tbx1	12
GO:0009187	cyclic nucleotide metabolic process	3/607	35/23210	0.0628347	0.172348	0.120932	Rora/Gucy1a1/Pde2a	3
GO:0030201	heparan sulfate proteoglycan metabolic process	3/607	35/23210	0.0628347	0.172348	0.120932	Gpc1/Tcf7l2/Hs3st3a1	3
GO:0032228	regulation of synaptic transmission, GABAergic	3/607	35/23210	0.0628347	0.172348	0.120932	Usp46/Cntnap4/Dbi	3
GO:0038084	vascular endothelial growth factor signaling pathway	3/607	35/23210	0.0628347	0.172348	0.120932	Kdr/Spry2/Tcf4	3
GO:0055083	monovalent inorganic anion homeostasis	3/607	35/23210	0.0628347	0.172348	0.120932	Slc9a3r1/Tfap2b/Xpr1	3
GO:1904707	positive regulation of vascular smooth muscle cell proliferation	3/607	35/23210	0.0628347	0.172348	0.120932	Igfbp5/Gnai2/Bmpr1a	3
GO:0007281	germ cell development	14/607	339/23210	0.0632806	0.173463	0.121715	Qk/Cxcr4/Bmpr1b/Kit/Paqr8/Inhbb/Ptn/Mdk/Pacrg/Etv5/Rfx2/Bcl2/Chd5/Shb	14
GO:0031503	protein-containing complex localization	11/607	249/23210	0.0638795	0.173564	0.121786	Reln/Usp46/Gsg1l/Nacc2/Birc5/Dnm1/Ran/Smad7/Gpc4/Cnih2/Rps15	11
GO:1904659	glucose transmembrane transport	6/607	108/23210	0.0642536	0.173564	0.121786	Pea15a/Fgf15/Klf15/Grb10/Stxbp3/Gpc3	6
GO:0002327	immature B cell differentiation	2/607	16/23210	0.0643368	0.173564	0.121786	Foxp1/Kit	2
GO:0009084	glutamine family amino acid biosynthetic process	2/607	16/23210	0.0643368	0.173564	0.121786	Slc1a3/Glul	2
GO:0010224	response to UV-B	2/607	16/23210	0.0643368	0.173564	0.121786	Mfap4/Bcl2	2
GO:0014733	regulation of skeletal muscle adaptation	2/607	16/23210	0.0643368	0.173564	0.121786	Tead1/Igfbp5	2
GO:0014856	skeletal muscle cell proliferation	2/607	16/23210	0.0643368	0.173564	0.121786	Megf10/Ephb1	2
GO:0030322	stabilization of membrane potential	2/607	16/23210	0.0643368	0.173564	0.121786	Kcnk5/Kcnk9	2
GO:0036035	osteoclast development	2/607	16/23210	0.0643368	0.173564	0.121786	Notch2/Tjp2	2
GO:0042640	anagen	2/607	16/23210	0.0643368	0.173564	0.121786	Notch1/Msx2	2
GO:0043374	CD8-positive, alpha-beta T cell differentiation	2/607	16/23210	0.0643368	0.173564	0.121786	Eomes/Bcl2	2
GO:0043584	nose development	2/607	16/23210	0.0643368	0.173564	0.121786	Sox2/Chd7	2
GO:0044065	regulation of respiratory system process	2/607	16/23210	0.0643368	0.173564	0.121786	Atp1a2/Tlx3	2
GO:0044320	cellular response to leptin stimulus	2/607	16/23210	0.0643368	0.173564	0.121786	Inhbb/Mt3	2
GO:0055057	neuroblast division	2/607	16/23210	0.0643368	0.173564	0.121786	Fgfr1/Fgfr2	2
GO:0060026	convergent extension	2/607	16/23210	0.0643368	0.173564	0.121786	Nkd1/Sfrp2	2
GO:0070166	enamel mineralization	2/607	16/23210	0.0643368	0.173564	0.121786	Msx2/Tbx1	2
GO:0090051	negative regulation of cell migration involved in sprouting angiogenesis	2/607	16/23210	0.0643368	0.173564	0.121786	Notch1/Spred1	2
GO:0090177	establishment of planar polarity involved in neural tube closure	2/607	16/23210	0.0643368	0.173564	0.121786	Celsr1/Sfrp2	2
GO:0090335	regulation of brown fat cell differentiation	2/607	16/23210	0.0643368	0.173564	0.121786	Prdm16/Vstm2a	2
GO:1900037	regulation of cellular response to hypoxia	2/607	16/23210	0.0643368	0.173564	0.121786	Ddah1/Ajuba	2
GO:1902188	positive regulation of viral release from host cell	2/607	16/23210	0.0643368	0.173564	0.121786	Vps37b/Chmp2b	2
GO:1902337	regulation of apoptotic process involved in morphogenesis	2/607	16/23210	0.0643368	0.173564	0.121786	Notch1/Pax2	2
GO:1904996	positive regulation of leukocyte adhesion to vascular endothelial cell	2/607	16/23210	0.0643368	0.173564	0.121786	Ets1/Mdk	2
GO:1905564	positive regulation of vascular endothelial cell proliferation	2/607	16/23210	0.0643368	0.173564	0.121786	Fgfr1/Mdk	2
GO:2000647	negative regulation of stem cell proliferation	2/607	16/23210	0.0643368	0.173564	0.121786	Fbln1/Ptn	2
GO:0046605	regulation of centrosome cycle	4/607	58/23210	0.0650179	0.175295	0.123	Spice1/Ranbp1/Atf5/Chmp2b	4
GO:0006338	chromatin remodeling	8/607	163/23210	0.0650739	0.175339	0.123031	Sox9/Chd7/Chd1l/Ruvbl1/Chd3/Chd5/Itgb3bp/Pole3	8
GO:0032388	positive regulation of intracellular transport	9/607	192/23210	0.0660773	0.177934	0.124852	Zic1/Tcf7l2/Vamp8/Gli3/Ran/Smo/Tardbp/Ect2/Erbb2	9
GO:0044282	small molecule catabolic process	13/607	311/23210	0.0664884	0.178862	0.125503	Cyp26b1/Aldh1l1/Npl/Abcd3/Galk1/Ddah1/Acaa2/Cd44/Dbi/Mt3/Gad2/Acadl/Glo1	13
GO:0008645	hexose transmembrane transport	6/607	109/23210	0.0665724	0.178862	0.125503	Pea15a/Fgf15/Klf15/Grb10/Stxbp3/Gpc3	6
GO:0017148	negative regulation of translation	7/607	136/23210	0.0665834	0.178862	0.125503	Qk/Zfp36l1/Zfp36l2/Igfbp5/Btg2/Eif4ebp1/Samd4	7
GO:0050671	positive regulation of lymphocyte proliferation	7/607	136/23210	0.0665834	0.178862	0.125503	Hes1/Vcam1/Efnb1/Vav3/Tcf3/Bcl2/Igfbp2	7
GO:0006163	purine nucleotide metabolic process	14/607	342/23210	0.0669813	0.179822	0.126177	Rora/Acss1/Galk1/Gucy1a1/Acaa2/Ran/Acot1/Cbfa2t3/Nudt1/Esrrb/Guk1/Paics/Pde2a/Aldoc	14
GO:0045601	regulation of endothelial cell differentiation	3/607	36/23210	0.0672682	0.179829	0.126181	Notch1/Cldn5/Id1	3
GO:0048009	insulin-like growth factor receptor signaling pathway	3/607	36/23210	0.0672682	0.179829	0.126181	Igfbp5/Grb10/Igfbp2	3
GO:0048169	regulation of long-term neuronal synaptic plasticity	3/607	36/23210	0.0672682	0.179829	0.126181	Kcnj10/Kit/Kdr	3
GO:0051294	establishment of spindle orientation	3/607	36/23210	0.0672682	0.179829	0.126181	Pax6/Gpsm2/Spry2	3
GO:0071320	cellular response to cAMP	3/607	36/23210	0.0672682	0.179829	0.126181	Zfp36l1/Igfbp5/Pde2a	3
GO:0071398	cellular response to fatty acid	3/607	36/23210	0.0672682	0.179829	0.126181	Foxp1/Id3/Ranbp1	3
GO:0071709	membrane assembly	3/607	36/23210	0.0672682	0.179829	0.126181	Lrp4/Nrxn2/Tlcd1	3
GO:0032869	cellular response to insulin stimulus	9/607	193/23210	0.0677915	0.181118	0.127086	Zfp36l1/Kank1/Srebf1/Inhbb/Pcsk9/Gnai2/Ccnd3/Grb10/Eif4ebp1	9
GO:0006749	glutathione metabolic process	4/607	59/23210	0.068372	0.182339	0.127943	Gstm1/Gsta4/Gstm5/Glo1	4
GO:0008347	glial cell migration	4/607	59/23210	0.068372	0.182339	0.127943	Reln/Gli3/Vim/Pmp22	4
GO:0051148	negative regulation of muscle cell differentiation	4/607	59/23210	0.068372	0.182339	0.127943	Notch1/Sox6/Foxp1/Rbpms2	4
GO:0034728	nucleosome organization	7/607	137/23210	0.0686723	0.182919	0.12835	Sox9/Nap1l1/Hat1/Chd5/Itgb3bp/Mcm2/Pole3	7
GO:0048675	axon extension	7/607	137/23210	0.0686723	0.182919	0.12835	Islr2/Ntn1/Sema5b/Smo/Dscam/Rpl4/Sema3b	7
GO:0051017	actin filament bundle assembly	8/607	165/23210	0.0688185	0.183199	0.128546	Actn1/S1pr1/Smad3/Shank1/Add3/Aif1l/Id1/Baiap2	8
GO:1901890	positive regulation of cell junction assembly	6/607	110/23210	0.0689395	0.183411	0.128695	Epb41l5/Ephb1/Cbln1/Smad3/Adgrl1/Kdr	6
GO:0030073	insulin secretion	10/607	223/23210	0.0692472	0.184118	0.129191	Tcf7l2/Neurod1/Srebf1/Inhbb/Tfap2b/Birc5/Rest/Glul/Stxbp3/Ano1	10
GO:0000209	protein polyubiquitination	9/607	194/23210	0.0695334	0.184769	0.129648	Rnf26/Skp2/Ube2c/Rnf14/Bcl2/Sash1/Spsb4/Foxf2/Peli2	9
GO:0022613	ribonucleoprotein complex biogenesis	16/607	407/23210	0.0703929	0.18694	0.131171	Chd7/Mphosph10/Rpl12/Glul/Lsm6/Ran/Rpl7a/Rplp0/Ruvbl1/Isg20l2/Rpp40/Shq1/Celf5/Rps15/Rps21/Srsf1	16
GO:0032946	positive regulation of mononuclear cell proliferation	7/607	138/23210	0.0708001	0.18697	0.131193	Hes1/Vcam1/Efnb1/Vav3/Tcf3/Bcl2/Igfbp2	7
GO:0015749	monosaccharide transmembrane transport	6/607	111/23210	0.0713547	0.18697	0.131193	Pea15a/Fgf15/Klf15/Grb10/Stxbp3/Gpc3	6
GO:0031570	DNA integrity checkpoint	6/607	111/23210	0.0713547	0.18697	0.131193	Pea15a/Ccnd1/Tipin/E2f1/Top2a/Ticrr	6
GO:0000280	nuclear division	16/607	408/23210	0.071589	0.18697	0.131193	Cyp26b1/Smc4/Nek6/Psrc1/Spice1/Birc5/Cks2/Fgfr2/Ranbp1/Ube2c/Ran/Dsn1/Mybl2/Chmp2b/Msx2/Top2a	16
GO:0007096	regulation of exit from mitosis	2/607	17/23210	0.0716874	0.18697	0.131193	Birc5/Ube2c	2
GO:0007350	blastoderm segmentation	2/607	17/23210	0.0716874	0.18697	0.131193	Tcf7l1/Pcsk6	2
GO:0010867	positive regulation of triglyceride biosynthetic process	2/607	17/23210	0.0716874	0.18697	0.131193	Tcf7l2/Srebf1	2
GO:0021854	hypothalamus development	2/607	17/23210	0.0716874	0.18697	0.131193	Foxb1/Sox3	2
GO:0030033	microvillus assembly	2/607	17/23210	0.0716874	0.18697	0.131193	Slc9a3r1/Pld1	2
GO:0030277	maintenance of gastrointestinal epithelium	2/607	17/23210	0.0716874	0.18697	0.131193	Sox9/Neurod1	2
GO:0035020	regulation of Rac protein signal transduction	2/607	17/23210	0.0716874	0.18697	0.131193	Stmn3/Arap3	2
GO:0035313	wound healing, spreading of epidermal cells	2/607	17/23210	0.0716874	0.18697	0.131193	Ajuba/Msx2	2
GO:0035988	chondrocyte proliferation	2/607	17/23210	0.0716874	0.18697	0.131193	Scube2/Mmp14	2
GO:0036065	fucosylation	2/607	17/23210	0.0716874	0.18697	0.131193	Lfng/Mfng	2
GO:0042074	cell migration involved in gastrulation	2/607	17/23210	0.0716874	0.18697	0.131193	Epb41l5/Crb2	2
GO:0045217	cell-cell junction maintenance	2/607	17/23210	0.0716874	0.18697	0.131193	Plekha7/Csf1r	2
GO:0045603	positive regulation of endothelial cell differentiation	2/607	17/23210	0.0716874	0.18697	0.131193	Notch1/Cldn5	2
GO:0046755	viral budding	2/607	17/23210	0.0716874	0.18697	0.131193	Vps37b/Chmp2b	2
GO:0048875	chemical homeostasis within a tissue	2/607	17/23210	0.0716874	0.18697	0.131193	Rcn3/Kdr	2
GO:0051350	negative regulation of lyase activity	2/607	17/23210	0.0716874	0.18697	0.131193	Adgrv1/Galr2	2
GO:0060081	membrane hyperpolarization	2/607	17/23210	0.0716874	0.18697	0.131193	Kcnj10/Atp1a1	2
GO:0060413	atrial septum morphogenesis	2/607	17/23210	0.0716874	0.18697	0.131193	Notch2/Smo	2
GO:0060973	cell migration involved in heart development	2/607	17/23210	0.0716874	0.18697	0.131193	Notch1/Eng	2
GO:1900746	regulation of vascular endothelial growth factor signaling pathway	2/607	17/23210	0.0716874	0.18697	0.131193	Spry2/Tcf4	2
GO:1904748	regulation of apoptotic process involved in development	2/607	17/23210	0.0716874	0.18697	0.131193	Notch1/Pax2	2
GO:1904889	regulation of excitatory synapse assembly	2/607	17/23210	0.0716874	0.18697	0.131193	Sipa1l1/Cbln1	2
GO:1905244	regulation of modification of synaptic structure	2/607	17/23210	0.0716874	0.18697	0.131193	Chmp2b/Baiap2	2
GO:2001028	positive regulation of endothelial cell chemotaxis	2/607	17/23210	0.0716874	0.18697	0.131193	Fgfr1/Kdr	2
GO:0006081	cellular aldehyde metabolic process	4/607	60/23210	0.0718138	0.18697	0.131193	Dkk3/Rest/Dhrs4/Glo1	4
GO:0046847	filopodium assembly	4/607	60/23210	0.0718138	0.18697	0.131193	Myo10/Ttyh1/Itga6/Spata13	4
GO:0060674	placenta blood vessel development	3/607	37/23210	0.0718403	0.18697	0.131193	Hes1/Notch2/Nr2f2	3
GO:0061756	leukocyte adhesion to vascular endothelial cell	3/607	37/23210	0.0718403	0.18697	0.131193	Vcam1/Ets1/Mdk	3
GO:0071158	positive regulation of cell cycle arrest	3/607	37/23210	0.0718403	0.18697	0.131193	Insm1/Id2/Med25	3
GO:0099174	regulation of presynapse organization	3/607	37/23210	0.0718403	0.18697	0.131193	Mdga1/Cbln1/Gpc4	3
GO:0048872	homeostasis of number of cells	13/607	315/23210	0.0718874	0.186983	0.131202	Zfp36l1/Sox9/Notch1/Sox6/Id2/Siva1/Kit/Ets1/Cd44/Zbtb18/Smo/Tcf3/Bcl2	13
GO:0014910	regulation of smooth muscle cell migration	5/607	85/23210	0.0720418	0.187275	0.131406	Igfbp5/Mdk/Smo/Bcl2/Bmpr1a	5
GO:0042176	regulation of protein catabolic process	15/607	378/23210	0.0732758	0.190371	0.133578	Rgma/Sox9/Nkd1/Pcsk9/Pacsin3/Smad3/Timp4/Adam9/Cbfa2t3/Rnf14/Smad7/Gpc3/Snx1/Foxf2/Rhbdf1	15
GO:0006805	xenobiotic metabolic process	6/607	112/23210	0.0738181	0.191331	0.134252	Cyp26b1/Rora/Phgdh/Gstm1/Gsta4/Gstm5	6
GO:0008630	intrinsic apoptotic signaling pathway in response to DNA damage	6/607	112/23210	0.0738181	0.191331	0.134252	Ackr3/Bcl2l12/Nacc2/Cd44/E2f1/Bcl2	6
GO:0030516	regulation of axon extension	6/607	112/23210	0.0738181	0.191331	0.134252	Islr2/Ntn1/Sema5b/Dscam/Rpl4/Sema3b	6
GO:0034219	carbohydrate transmembrane transport	6/607	112/23210	0.0738181	0.191331	0.134252	Pea15a/Fgf15/Klf15/Grb10/Stxbp3/Gpc3	6
GO:0098813	nuclear chromosome segregation	11/607	256/23210	0.0744734	0.192916	0.135364	Axin2/Smc4/Nek6/Psrc1/Spice1/Birc5/Ran/Dsn1/Chmp2b/Ect2/Top2a	11
GO:0061572	actin filament bundle organization	8/607	168/23210	0.0746785	0.193221	0.135579	Actn1/S1pr1/Smad3/Shank1/Add3/Aif1l/Id1/Baiap2	8
GO:1902107	positive regulation of leukocyte differentiation	8/607	168/23210	0.0746785	0.193221	0.135579	Zfp36l1/Notch2/Id2/Gli3/Mdk/Csf1r/Shb/Mmp14	8
GO:0060079	excitatory postsynaptic potential	5/607	86/23210	0.0749304	0.19376	0.135956	Reln/Cbln1/Igsf11/Shank1/Baiap2	5
GO:0008652	cellular amino acid biosynthetic process	4/607	61/23210	0.0753423	0.194711	0.136624	Phgdh/Slc1a3/Gad1/Glul	4
GO:0046700	heterocycle catabolic process	15/607	380/23210	0.0758536	0.195918	0.137471	Qk/Zfp36l1/Aldh1l1/Axin2/Zfp36l2/Btg2/Vim/Cirbp/Lsm6/E2f1/Nudt1/Tardbp/Pde2a/Pnrc2/Samd4	15
GO:0009150	purine ribonucleotide metabolic process	13/607	318/23210	0.076119	0.196109	0.137605	Rora/Acss1/Galk1/Gucy1a1/Acaa2/Ran/Acot1/Cbfa2t3/Esrrb/Guk1/Paics/Pde2a/Aldoc	13
GO:0009636	response to toxic substance	14/607	349/23210	0.0761674	0.196109	0.137605	Atp1a2/Pax2/Foxp1/Usp46/Lypd1/Mt2/Nefl/Adam9/Bcl2/Kdr/Mt3/Pon2/Ect2/Gstm5	14
GO:0001952	regulation of cell-matrix adhesion	6/607	113/23210	0.0763295	0.196109	0.137605	Epb41l5/Gpm6b/Smad3/Bcl2/Kdr/Mmp14	6
GO:0008585	female gonad development	6/607	113/23210	0.0763295	0.196109	0.137605	Lfng/Lhx9/Bmpr1b/Kit/Bcl2/Kdr	6
GO:1904019	epithelial cell apoptotic process	6/607	113/23210	0.0763295	0.196109	0.137605	Zfp36l1/Neurod1/Col18a1/Mdk/E2f1/Kdr	6
GO:0007616	long-term memory	3/607	38/23210	0.0765476	0.196109	0.137605	Reln/Ccnd2/Shank1	3
GO:0014002	astrocyte development	3/607	38/23210	0.0765476	0.196109	0.137605	Vim/Smo/Mt3	3
GO:0016601	Rac protein signal transduction	3/607	38/23210	0.0765476	0.196109	0.137605	Stmn3/Rac2/Arap3	3
GO:0032392	DNA geometric change	3/607	38/23210	0.0765476	0.196109	0.137605	Mcm6/Top2a/Mcm2	3
GO:0040019	positive regulation of embryonic development	3/607	38/23210	0.0765476	0.196109	0.137605	Lhx1/Hes1/Otx2	3
GO:0051968	positive regulation of synaptic transmission, glutamatergic	3/607	38/23210	0.0765476	0.196109	0.137605	Reln/Glul/Shank1	3
GO:0060236	regulation of mitotic spindle organization	3/607	38/23210	0.0765476	0.196109	0.137605	Gpsm2/Psrc1/Chmp2b	3
GO:0099590	neurotransmitter receptor internalization	3/607	38/23210	0.0765476	0.196109	0.137605	Usp46/Gsg1l/Dnm1	3
GO:1900026	positive regulation of substrate adhesion-dependent cell spreading	3/607	38/23210	0.0765476	0.196109	0.137605	Prex1/Nedd9/Mdk	3
GO:0009743	response to carbohydrate	9/607	198/23210	0.0767786	0.196587	0.13794	Zfp36l1/Pax2/Tcf7l2/Vcam1/Neurod1/Srebf1/Birc5/Glul/Ano1	9
GO:2000117	negative regulation of cysteine-type endopeptidase activity	5/607	87/23210	0.077881	0.199294	0.13984	Pax2/Bcl2l12/Birc5/Cd44/Sfrp2	5
GO:0072521	purine-containing compound metabolic process	15/607	382/23210	0.0784902	0.200361	0.140589	Rora/Acss1/Galk1/Gucy1a1/Acaa2/Gamt/Ran/Acot1/Cbfa2t3/Nudt1/Esrrb/Guk1/Paics/Pde2a/Aldoc	15
GO:0019058	viral life cycle	9/607	199/23210	0.0786595	0.200361	0.140589	Notch1/Vamp8/Vps37b/Trim62/Adarb1/Ccnk/Bcl2/Chmp2b/Top2a	9
GO:0042129	regulation of T cell proliferation	8/607	170/23210	0.0787475	0.200361	0.140589	Hes1/Vcam1/Efnb1/Cd44/Foxj1/Rac2/Erbb2/Igfbp2	8
GO:0046890	regulation of lipid biosynthetic process	8/607	170/23210	0.0787475	0.200361	0.140589	Fgf15/Tcf7l2/Atp1a1/Srebf1/Dkk3/Rest/Dbi/Acadl	8
GO:0048814	regulation of dendrite morphogenesis	6/607	114/23210	0.0788888	0.200361	0.140589	Reln/Sipa1l1/Skor2/Pdlim5/Id1/Baiap2	6
GO:0014911	positive regulation of smooth muscle cell migration	4/607	62/23210	0.0789567	0.200361	0.140589	Igfbp5/Mdk/Smo/Bcl2	4
GO:0006700	C21-steroid hormone biosynthetic process	2/607	18/23210	0.0792937	0.200361	0.140589	Dkk3/Rest	2
GO:0010566	regulation of ketone biosynthetic process	2/607	18/23210	0.0792937	0.200361	0.140589	Dkk3/Rest	2
GO:0015812	gamma-aminobutyric acid transport	2/607	18/23210	0.0792937	0.200361	0.140589	Slc32a1/Trpc4	2
GO:0030002	cellular anion homeostasis	2/607	18/23210	0.0792937	0.200361	0.140589	Slc9a3r1/Xpr1	2
GO:0030320	cellular monovalent inorganic anion homeostasis	2/607	18/23210	0.0792937	0.200361	0.140589	Slc9a3r1/Xpr1	2
GO:0030540	female genitalia development	2/607	18/23210	0.0792937	0.200361	0.140589	Lhx1/Chd7	2
GO:0032780	negative regulation of ATPase activity	2/607	18/23210	0.0792937	0.200361	0.140589	Cnn3/Mcm2	2
GO:0035089	establishment of apical/basal cell polarity	2/607	18/23210	0.0792937	0.200361	0.140589	Slc9a3r1/Foxj1	2
GO:0042219	cellular modified amino acid catabolic process	2/607	18/23210	0.0792937	0.200361	0.140589	Aldh1l1/Acadl	2
GO:0060572	morphogenesis of an epithelial bud	2/607	18/23210	0.0792937	0.200361	0.140589	Gli2/Fgfr2	2
GO:0060947	cardiac vascular smooth muscle cell differentiation	2/607	18/23210	0.0792937	0.200361	0.140589	Notch1/Smad6	2
GO:0072578	neurotransmitter-gated ion channel clustering	2/607	18/23210	0.0792937	0.200361	0.140589	Reln/Shisa7	2
GO:0099150	regulation of postsynaptic specialization assembly	2/607	18/23210	0.0792937	0.200361	0.140589	Sipa1l1/Cbln1	2
GO:0150052	regulation of postsynapse assembly	2/607	18/23210	0.0792937	0.200361	0.140589	Sipa1l1/Cbln1	2
GO:1902547	regulation of cellular response to vascular endothelial growth factor stimulus	2/607	18/23210	0.0792937	0.200361	0.140589	Spry2/Tcf4	2
GO:1903209	positive regulation of oxidative stress-induced cell death	2/607	18/23210	0.0792937	0.200361	0.140589	Foxp1/Rest	2
GO:0006066	alcohol metabolic process	13/607	321/23210	0.080508	0.203314	0.14266	Fgfr1/Dhrs3/Galk1/Srebf1/Adcyap1r1/Pcsk9/Dkk3/Rest/Dhrs4/Mt3/Plcb4/Acadl/Pmp22	13
GO:0032874	positive regulation of stress-activated MAPK cascade	8/607	171/23210	0.0808307	0.204012	0.14315	Fgf15/Fzd10/Wnt7b/Mdfi/Sash1/Map3k1/Tnfrsf19/Gadd45g	8
GO:0007257	activation of JUN kinase activity	3/607	39/23210	0.0813869	0.204949	0.143807	Wnt7b/Mdfi/Map3k1	3
GO:0046885	regulation of hormone biosynthetic process	3/607	39/23210	0.0813869	0.204949	0.143807	Atp1a1/Dkk3/Rest	3
GO:0090049	regulation of cell migration involved in sprouting angiogenesis	3/607	39/23210	0.0813869	0.204949	0.143807	Notch1/Spred1/Kdr	3
GO:1905710	positive regulation of membrane permeability	3/607	39/23210	0.0813869	0.204949	0.143807	Siva1/Acaa2/Mt3	3
GO:0034250	positive regulation of cellular amide metabolic process	7/607	143/23210	0.0820215	0.206429	0.144846	Vim/Cirbp/Cnbp/Rxra/Erbb2/Gsap/Samd4	7
GO:0042246	tissue regeneration	4/607	63/23210	0.082656	0.207625	0.145686	Ptn/Mdk/Cd9/Hopx	4
GO:0043967	histone H4 acetylation	4/607	63/23210	0.082656	0.207625	0.145686	Ruvbl1/Tcf3/Hat1/Chd5	4
GO:0046579	positive regulation of Ras protein signal transduction	4/607	63/23210	0.082656	0.207625	0.145686	Notch1/Notch2/Lpar6/Erbb2	4
GO:0051048	negative regulation of secretion	11/607	261/23210	0.0826844	0.207625	0.145686	Notch1/Cbarp/Vamp8/Srebf1/Fbln1/Inhbb/Gnai2/Rest/Stxbp3/Vamp3/Rhbdf1	11
GO:0070304	positive regulation of stress-activated protein kinase signaling cascade	8/607	172/23210	0.0829463	0.208165	0.146064	Fgf15/Fzd10/Wnt7b/Mdfi/Sash1/Map3k1/Tnfrsf19/Gadd45g	8
GO:2001234	negative regulation of apoptotic signaling pathway	10/607	231/23210	0.0830014	0.208185	0.146079	Pea15a/Gas1/Ackr3/Bcl2l12/Acaa2/Gnai2/Cd44/Bcl2/Itga6/Sfrp2	10
GO:1904035	regulation of epithelial cell apoptotic process	5/607	89/23210	0.083967	0.210369	0.147611	Zfp36l1/Neurod1/Col18a1/Mdk/Kdr	5
GO:2000243	positive regulation of reproductive process	5/607	89/23210	0.083967	0.210369	0.147611	Sox9/Lfng/Ednrb/Inhbb/Msx2	5
GO:0010927	cellular component assembly involved in morphogenesis	6/607	116/23210	0.0841504	0.21059	0.147766	Pgm5/Gpc1/Foxp1/Cd9/Rfx2/Pmp22	6
GO:0046545	development of primary female sexual characteristics	6/607	116/23210	0.0841504	0.21059	0.147766	Lfng/Lhx9/Bmpr1b/Kit/Bcl2/Kdr	6
GO:0009117	nucleotide metabolic process	16/607	418/23210	0.0842966	0.210836	0.147938	Rora/Acss1/Galk1/Gucy1a1/Nadk2/Acaa2/Ran/Acot1/Cbfa2t3/Nudt1/Esrrb/Guk1/Paics/Pde2a/Rrm2/Aldoc	16
GO:0000070	mitotic sister chromatid segregation	7/607	144/23210	0.084382	0.210836	0.147938	Smc4/Nek6/Psrc1/Birc5/Ran/Dsn1/Chmp2b	7
GO:0022898	regulation of transmembrane transporter activity	11/607	262/23210	0.0843914	0.210836	0.147938	Atp1a2/Slc9a3r1/Reln/Cbarp/Gsg1l/Pcsk9/Bcl2/Shank1/Galr2/Shisa7/Cnih2	11
GO:0032872	regulation of stress-activated MAPK cascade	10/607	232/23210	0.0848302	0.211812	0.148623	Fgf15/Fzd10/Ephb1/Wnt7b/Mdfi/Sash1/Map3k1/Sfrp2/Tnfrsf19/Gadd45g	10
GO:0035296	regulation of tube diameter	8/607	173/23210	0.0850944	0.212233	0.148918	Atp1a2/Scpep1/Dusp5/Ednrb/Gucy1a1/Smad6/Kdr/Add3	8
GO:0097746	regulation of blood vessel diameter	8/607	173/23210	0.0850944	0.212233	0.148918	Atp1a2/Scpep1/Dusp5/Ednrb/Gucy1a1/Smad6/Kdr/Add3	8
GO:0031331	positive regulation of cellular catabolic process	14/607	356/23210	0.0861359	0.214548	0.150543	Rgma/Qk/Zfp36l1/Zfp36l2/Pcsk9/Btg2/Pacsin3/Adam9/Cbfa2t3/Rnf14/Smad7/Vps13d/Esrrb/Kdr	14
GO:0048741	skeletal muscle fiber development	3/607	40/23210	0.0863548	0.214548	0.150543	Smo/Bcl2/Pmp22	3
GO:0002763	positive regulation of myeloid leukocyte differentiation	4/607	64/23210	0.086439	0.214548	0.150543	Zfp36l1/Notch2/Id2/Csf1r	4
GO:0044774	mitotic DNA integrity checkpoint	4/607	64/23210	0.086439	0.214548	0.150543	Ccnd1/Tipin/Top2a/Ticrr	4
GO:0090398	cellular senescence	4/607	64/23210	0.086439	0.214548	0.150543	Hmga2/Bcl2l12/Id2/Bmpr1a	4
GO:1903039	positive regulation of leukocyte cell-cell adhesion	9/607	203/23210	0.0864614	0.214548	0.150543	Hes1/Vcam1/Efnb1/Ets1/Gli3/Mdk/Cd44/Igfbp2/Shb	9
GO:0070665	positive regulation of leukocyte proliferation	7/607	145/23210	0.086781	0.214548	0.150543	Hes1/Vcam1/Efnb1/Vav3/Tcf3/Bcl2/Igfbp2	7
GO:0043535	regulation of blood vessel endothelial cell migration	5/607	90/23210	0.0871014	0.214548	0.150543	Notch1/Fgfr1/Ets1/Spred1/Kdr	5
GO:0003214	cardiac left ventricle morphogenesis	2/607	19/23210	0.0871373	0.214548	0.150543	Notch1/Sfrp2	2
GO:0010623	programmed cell death involved in cell development	2/607	19/23210	0.0871373	0.214548	0.150543	Kit/Bcl2	2
GO:0010984	regulation of lipoprotein particle clearance	2/607	19/23210	0.0871373	0.214548	0.150543	Lipg/Pcsk9	2
GO:0030220	platelet formation	2/607	19/23210	0.0871373	0.214548	0.150543	Actn1/Mfap2	2
GO:0034063	stress granule assembly	2/607	19/23210	0.0871373	0.214548	0.150543	Cirbp/G3bp1	2
GO:0046184	aldehyde biosynthetic process	2/607	19/23210	0.0871373	0.214548	0.150543	Dkk3/Rest	2
GO:0060088	auditory receptor cell stereocilium organization	2/607	19/23210	0.0871373	0.214548	0.150543	Slc9a3r1/Rest	2
GO:0060123	regulation of growth hormone secretion	2/607	19/23210	0.0871373	0.214548	0.150543	Chd7/Hmga2	2
GO:0060231	mesenchymal to epithelial transition	2/607	19/23210	0.0871373	0.214548	0.150543	Pax2/Smo	2
GO:1902644	tertiary alcohol metabolic process	2/607	19/23210	0.0871373	0.214548	0.150543	Dkk3/Rest	2
GO:1904754	positive regulation of vascular associated smooth muscle cell migration	2/607	19/23210	0.0871373	0.214548	0.150543	Igfbp5/Smo	2
GO:1905276	regulation of epithelial tube formation	2/607	19/23210	0.0871373	0.214548	0.150543	Celsr1/Sfrp2	2
GO:1905874	regulation of postsynaptic density organization	2/607	19/23210	0.0871373	0.214548	0.150543	Sipa1l1/Cbln1	2
GO:2000345	regulation of hepatocyte proliferation	2/607	19/23210	0.0871373	0.214548	0.150543	Ptn/Mdk	2
GO:2000773	negative regulation of cellular senescence	2/607	19/23210	0.0871373	0.214548	0.150543	Hmga2/Bcl2l12	2
GO:0030041	actin filament polymerization	8/607	174/23210	0.0872748	0.214648	0.150613	Prex1/Kank1/Cdc42ep1/Cdc42ep4/Add3/Map3k1/Baiap2/Nphs1	8
GO:0035150	regulation of tube size	8/607	174/23210	0.0872748	0.214648	0.150613	Atp1a2/Scpep1/Dusp5/Ednrb/Gucy1a1/Smad6/Kdr/Add3	8
GO:0070302	regulation of stress-activated protein kinase signaling cascade	10/607	234/23210	0.0885608	0.21769	0.152747	Fgf15/Fzd10/Ephb1/Wnt7b/Mdfi/Sash1/Map3k1/Sfrp2/Tnfrsf19/Gadd45g	10
GO:0001938	positive regulation of endothelial cell proliferation	5/607	91/23210	0.0902962	0.221709	0.155568	Fgfr1/Mdk/Nrarp/Egfl7/Kdr	5
GO:0002028	regulation of sodium ion transport	5/607	91/23210	0.0902962	0.221709	0.155568	Atp1a2/Slc9a3r1/Atp1a1/Pcsk9/Nkain4	5
GO:0032886	regulation of microtubule-based process	10/607	235/23210	0.0904627	0.221995	0.155768	Tacc1/Gpsm2/Psrc1/Spice1/Stmn3/Ranbp1/Atf5/Chmp2b/Erbb2/Cnih2	10
GO:0043112	receptor metabolic process	9/607	205/23210	0.0905294	0.222035	0.155797	Ackr3/Usp46/Gsg1l/Cntn2/Pcsk9/Dnm1/Cd9/Snx1/Vamp3	9
GO:0009259	ribonucleotide metabolic process	13/607	328/23210	0.0913652	0.223298	0.156683	Rora/Acss1/Galk1/Gucy1a1/Acaa2/Ran/Acot1/Cbfa2t3/Esrrb/Guk1/Paics/Pde2a/Aldoc	13
GO:0045197	establishment or maintenance of epithelial cell apical/basal polarity	3/607	41/23210	0.0914478	0.223298	0.156683	Slc9a3r1/Fat1/Crb2	3
GO:0045494	photoreceptor cell maintenance	3/607	41/23210	0.0914478	0.223298	0.156683	Cdhr1/Adgrv1/Esrrb	3
GO:0046326	positive regulation of glucose import	3/607	41/23210	0.0914478	0.223298	0.156683	Fgf15/Klf15/Gpc3	3
GO:0046782	regulation of viral transcription	3/607	41/23210	0.0914478	0.223298	0.156683	Trim62/Rest/Tardbp	3
GO:0051154	negative regulation of striated muscle cell differentiation	3/607	41/23210	0.0914478	0.223298	0.156683	Notch1/Sox6/Foxp1	3
GO:1905521	regulation of macrophage migration	3/607	41/23210	0.0914478	0.223298	0.156683	Mdk/Cd9/Mmp14	3
GO:2000772	regulation of cellular senescence	3/607	41/23210	0.0914478	0.223298	0.156683	Hmga2/Bcl2l12/Bmpr1a	3
GO:0042133	neurotransmitter metabolic process	7/607	147/23210	0.0916944	0.223747	0.156997	Rora/Phgdh/Slc1a3/Gad1/Ddah1/Smad3/Gad2	7
GO:0008064	regulation of actin polymerization or depolymerization	8/607	176/23210	0.0917326	0.223747	0.156997	Prex1/Kank1/Cdc42ep1/Cdc42ep4/Add3/Map3k1/Baiap2/Nphs1	8
GO:1901361	organic cyclic compound catabolic process	16/607	424/23210	0.0925796	0.225688	0.15836	Qk/Zfp36l1/Aldh1l1/Axin2/Zfp36l2/Btg2/Vim/Cirbp/Lsm6/E2f1/Nudt1/Tardbp/Mt3/Pde2a/Pnrc2/Samd4	16
GO:0006476	protein deacetylation	5/607	92/23210	0.0935509	0.22768	0.159757	Ncor2/Srebf1/Rest/Hopx/Spred1	5
GO:0030838	positive regulation of actin filament polymerization	5/607	92/23210	0.0935509	0.22768	0.159757	Cdc42ep1/Cdc42ep4/Map3k1/Baiap2/Nphs1	5
GO:0060998	regulation of dendritic spine development	5/607	92/23210	0.0935509	0.22768	0.159757	Reln/Sipa1l1/Pdlim5/Shank1/Baiap2	5
GO:0032922	circadian regulation of gene expression	4/607	66/23210	0.0942518	0.22926	0.160866	Zfhx3/Rora/Id2/Usp2	4
GO:0097529	myeloid leukocyte migration	9/607	207/23210	0.0947084	0.229396	0.160961	Prex1/Kit/Ednrb/Mdk/Vav3/Cd9/Rac2/Flt1/Mmp14	9
GO:0002523	leukocyte migration involved in inflammatory response	2/607	20/23210	0.0952007	0.229396	0.160961	Ptn/Mdk	2
GO:0009200	deoxyribonucleoside triphosphate metabolic process	2/607	20/23210	0.0952007	0.229396	0.160961	Nudt1/Guk1	2
GO:0010039	response to iron ion	2/607	20/23210	0.0952007	0.229396	0.160961	Tfap2a/Bcl2	2
GO:0010842	retina layer formation	2/607	20/23210	0.0952007	0.229396	0.160961	Lhx1/Ptf1a	2
GO:0032495	response to muramyl dipeptide	2/607	20/23210	0.0952007	0.229396	0.160961	Notch1/Vim	2
GO:0036344	platelet morphogenesis	2/607	20/23210	0.0952007	0.229396	0.160961	Actn1/Mfap2	2
GO:0042178	xenobiotic catabolic process	2/607	20/23210	0.0952007	0.229396	0.160961	Gstm1/Gstm5	2
GO:0051481	negative regulation of cytosolic calcium ion concentration	2/607	20/23210	0.0952007	0.229396	0.160961	Atp1a2/Smad3	2
GO:0061162	establishment of monopolar cell polarity	2/607	20/23210	0.0952007	0.229396	0.160961	Slc9a3r1/Foxj1	2
GO:0071157	negative regulation of cell cycle arrest	2/607	20/23210	0.0952007	0.229396	0.160961	Ccnd1/Ccnk	2
GO:1900409	positive regulation of cellular response to oxidative stress	2/607	20/23210	0.0952007	0.229396	0.160961	Foxp1/Rest	2
GO:1901028	regulation of mitochondrial outer membrane permeabilization involved in apoptotic signaling pathway	2/607	20/23210	0.0952007	0.229396	0.160961	Siva1/Acaa2	2
GO:1902254	negative regulation of intrinsic apoptotic signaling pathway by p53 class mediator	2/607	20/23210	0.0952007	0.229396	0.160961	Bcl2l12/Cd44	2
GO:1904994	regulation of leukocyte adhesion to vascular endothelial cell	2/607	20/23210	0.0952007	0.229396	0.160961	Ets1/Mdk	2
GO:2000678	negative regulation of transcription regulatory region DNA binding	2/607	20/23210	0.0952007	0.229396	0.160961	Rest/Msx2	2
GO:2000726	negative regulation of cardiac muscle cell differentiation	2/607	20/23210	0.0952007	0.229396	0.160961	Sox6/Foxp1	2
GO:0045727	positive regulation of translation	6/607	120/23210	0.0952404	0.229396	0.160961	Vim/Cirbp/Cnbp/Rxra/Erbb2/Samd4	6
GO:0000075	cell cycle checkpoint	8/607	178/23210	0.0963191	0.231686	0.162569	Pea15a/Ccnd1/Tipin/Birc5/Zwilch/E2f1/Top2a/Ticrr	8
GO:0002823	negative regulation of adaptive immune response based on somatic recombination of immune receptors built from immunoglobulin superfamily domains	3/607	42/23210	0.0966625	0.231686	0.162569	Foxj1/Smad7/Susd4	3
GO:0010559	regulation of glycoprotein biosynthetic process	3/607	42/23210	0.0966625	0.231686	0.162569	Tcf7l2/Bcl2/Mt3	3
GO:0045740	positive regulation of DNA replication	3/607	42/23210	0.0966625	0.231686	0.162569	Fgfr1/Gli2/E2f8	3
GO:0046621	negative regulation of organ growth	3/607	42/23210	0.0966625	0.231686	0.162569	Meis1/Tcf7l2/Foxp1	3
GO:0046636	negative regulation of alpha-beta T cell activation	3/607	42/23210	0.0966625	0.231686	0.162569	Gli3/Cd44/Smad7	3
GO:0090224	regulation of spindle organization	3/607	42/23210	0.0966625	0.231686	0.162569	Gpsm2/Psrc1/Chmp2b	3
GO:1902743	regulation of lamellipodium organization	3/607	42/23210	0.0966625	0.231686	0.162569	Kank1/Cd44/Rac2	3
GO:1903523	negative regulation of blood circulation	3/607	42/23210	0.0966625	0.231686	0.162569	Atp1a2/Atp1a1/Dusp5	3
GO:0001824	blastocyst development	7/607	149/23210	0.0967605	0.231796	0.162645	Mfng/Stmn3/Hopx/Lpar6/Eomes/Esrrb/Tjp1	7
GO:0035305	negative regulation of dephosphorylation	5/607	93/23210	0.096865	0.231921	0.162733	Mphosph10/Gnai2/Tmem132d/Spred1/Lmtk3	5
GO:0055086	nucleobase-containing small molecule metabolic process	18/607	492/23210	0.0971619	0.232506	0.163144	Rora/Acss1/Galk1/Gucy1a1/Nadk2/Acaa2/Gamt/Ran/Tk1/Acot1/Cbfa2t3/Nudt1/Esrrb/Guk1/Paics/Pde2a/Rrm2/Aldoc	18
GO:0008286	insulin receptor signaling pathway	6/607	121/23210	0.0981295	0.234694	0.164679	Kank1/Srebf1/Gnai2/Ccnd3/Grb10/Eif4ebp1	6
GO:0006635	fatty acid beta-oxidation	4/607	67/23210	0.0982792	0.234799	0.164752	Abcd3/Acaa2/Dbi/Acadl	4
GO:2000378	negative regulation of reactive oxygen species metabolic process	4/607	67/23210	0.0982792	0.234799	0.164752	Pax2/Tfap2a/Bcl2/Mycn	4
GO:0006753	nucleoside phosphate metabolic process	16/607	428/23210	0.0983784	0.234909	0.16483	Rora/Acss1/Galk1/Gucy1a1/Nadk2/Acaa2/Ran/Acot1/Cbfa2t3/Nudt1/Esrrb/Guk1/Paics/Pde2a/Rrm2/Aldoc	16
GO:0030832	regulation of actin filament length	8/607	179/23210	0.0986604	0.235455	0.165213	Prex1/Kank1/Cdc42ep1/Cdc42ep4/Add3/Map3k1/Baiap2/Nphs1	8
GO:0071322	cellular response to carbohydrate stimulus	7/607	150/23210	0.0993505	0.236974	0.166279	Zfp36l1/Pax2/Tcf7l2/Vcam1/Neurod1/Birc5/Ano1	7
GO:0002181	cytoplasmic translation	5/607	94/23210	0.100238	0.238833	0.167583	Cnbp/Rplp0/Rpl17/Eif4ebp1/Rps21	5
GO:0045069	regulation of viral genome replication	5/607	94/23210	0.100238	0.238833	0.167583	Notch1/Adarb1/Ccnk/Bcl2/Top2a	5
GO:0043500	muscle adaptation	6/607	122/23210	0.101065	0.240545	0.168784	Notch1/Klf15/Foxp1/Tead1/Igfbp5/Smad3	6
GO:0060996	dendritic spine development	6/607	122/23210	0.101065	0.240545	0.168784	Reln/Sipa1l1/Ephb1/Pdlim5/Shank1/Baiap2	6
GO:0060249	anatomical structure homeostasis	15/607	398/23210	0.10172	0.241915	0.169746	Sox9/Notch1/Cdhr1/Neurod1/Rcn3/S1pr1/Rac2/Adgrv1/Smo/Bcl2/Esrrb/Kdr/Chmp2b/Csf1r/Wwtr1	15
GO:0016311	dephosphorylation	14/607	366/23210	0.10175	0.241915	0.169746	Plpp3/Ctdsp1/Dusp5/Mphosph10/Gnai2/Ptpn13/Tmem132d/Smad3/Ppp2r2c/Spred1/Bcl2/Dusp16/Ctdsp2/Lmtk3	14
GO:0003416	endochondral bone growth	3/607	43/23210	0.101995	0.241979	0.169791	Thbs3/Kdr/Msx2	3
GO:0032371	regulation of sterol transport	3/607	43/23210	0.101995	0.241979	0.169791	Lipg/Pcsk9/Ptch1	3
GO:0032374	regulation of cholesterol transport	3/607	43/23210	0.101995	0.241979	0.169791	Lipg/Pcsk9/Ptch1	3
GO:0051293	establishment of spindle localization	3/607	43/23210	0.101995	0.241979	0.169791	Pax6/Gpsm2/Spry2	3
GO:0034109	homotypic cell-cell adhesion	4/607	68/23210	0.102385	0.242775	0.170349	Megf10/Plpp3/Cd9/Stxbp3	4
GO:0006790	sulfur compound metabolic process	11/607	272/23210	0.102652	0.243146	0.17061	Phgdh/Acss1/Gstm1/Tst/Acaa2/Gamt/Gsta4/Acot1/Chsy1/Gstm5/Glo1	11
GO:0032409	regulation of transporter activity	11/607	272/23210	0.102652	0.243146	0.17061	Atp1a2/Slc9a3r1/Reln/Cbarp/Gsg1l/Pcsk9/Bcl2/Shank1/Galr2/Shisa7/Cnih2	11
GO:0030595	leukocyte chemotaxis	9/607	211/23210	0.103398	0.243643	0.170958	Prex1/Kit/Ednrb/Ptn/Mdk/S1pr1/Vav3/Rac2/Flt1	9
GO:0009749	response to glucose	8/607	181/23210	0.103439	0.243643	0.170958	Pax2/Tcf7l2/Vcam1/Neurod1/Srebf1/Birc5/Glul/Ano1	8
GO:0003283	atrial septum development	2/607	21/23210	0.103467	0.243643	0.170958	Notch2/Smo	2
GO:0006349	regulation of gene expression by genetic imprinting	2/607	21/23210	0.103467	0.243643	0.170958	Eed/Pcgf5	2
GO:0006541	glutamine metabolic process	2/607	21/23210	0.103467	0.243643	0.170958	Phgdh/Glul	2
GO:0008356	asymmetric cell division	2/607	21/23210	0.103467	0.243643	0.170958	Pax6/Etv5	2
GO:0010866	regulation of triglyceride biosynthetic process	2/607	21/23210	0.103467	0.243643	0.170958	Tcf7l2/Srebf1	2
GO:0015813	L-glutamate transmembrane transport	2/607	21/23210	0.103467	0.243643	0.170958	Slc1a3/Kcnj10	2
GO:0048569	post-embryonic animal organ development	2/607	21/23210	0.103467	0.243643	0.170958	Kdr/Flt1	2
GO:0061339	establishment or maintenance of monopolar cell polarity	2/607	21/23210	0.103467	0.243643	0.170958	Slc9a3r1/Foxj1	2
GO:2000209	regulation of anoikis	2/607	21/23210	0.103467	0.243643	0.170958	Notch1/Bcl2	2
GO:0010921	regulation of phosphatase activity	6/607	123/23210	0.104046	0.244875	0.171823	Mphosph10/Gnai2/Tmem132d/Smad3/Spred1/Lmtk3	6
GO:0010466	negative regulation of peptidase activity	10/607	242/23210	0.104456	0.245711	0.172409	Pax2/Bcl2l12/Serpinh1/Birc5/Cd44/Timp4/Crb2/Gpc3/Sfrp2/Spock1	10
GO:0120032	regulation of plasma membrane bounded cell projection assembly	8/607	182/23210	0.105875	0.248915	0.174658	Kank1/Pld1/Myo10/Fuz/Kit/Cdc42ep1/Cdc42ep4/Rac2	8
GO:0046677	response to antibiotic	12/607	305/23210	0.105931	0.248915	0.174658	Pax2/Slc1a3/Foxp1/Usp46/Id3/Ets1/Ranbp1/Nefl/Adam9/Bcl2/Ect2/Id1	12
GO:0009991	response to extracellular stimulus	15/607	401/23210	0.106501	0.24962	0.175152	Tcf7l2/Vcam1/Srebf1/Nuak2/Inhbb/Pcsk9/Glul/Nudt1/Xpr1/Bcl2/Mt3/Fstl1/Itga6/Sfrp2/Eif4ebp1	15
GO:0051258	protein polymerization	11/607	274/23210	0.106563	0.24962	0.175152	Prex1/Kank1/Psrc1/Cdc42ep1/Cdc42ep4/Ube2c/Nefl/Add3/Map3k1/Baiap2/Nphs1	11
GO:0043299	leukocyte degranulation	4/607	69/23210	0.106569	0.24962	0.175152	Vamp8/Kit/Cplx2/Rac2	4
GO:0045576	mast cell activation	4/607	69/23210	0.106569	0.24962	0.175152	Vamp8/Kit/Cplx2/Rac2	4
GO:0048146	positive regulation of fibroblast proliferation	4/607	69/23210	0.106569	0.24962	0.175152	Tgif1/Fbln1/Fndc3b/E2f1	4
GO:1903670	regulation of sprouting angiogenesis	4/607	69/23210	0.106569	0.24962	0.175152	Notch1/Glul/Spred1/Kdr	4
GO:0030004	cellular monovalent inorganic cation homeostasis	5/607	96/23210	0.107157	0.250732	0.175932	Atp1a2/Atp1a1/Atp1a3/Bcl2/Tmem165	5
GO:0099565	chemical synaptic transmission, postsynaptic	5/607	96/23210	0.107157	0.250732	0.175932	Reln/Cbln1/Igsf11/Shank1/Baiap2	5
GO:0014904	myotube cell development	3/607	44/23210	0.107442	0.251001	0.176121	Smo/Bcl2/Pmp22	3
GO:0019083	viral transcription	3/607	44/23210	0.107442	0.251001	0.176121	Trim62/Rest/Tardbp	3
GO:0050919	negative chemotaxis	3/607	44/23210	0.107442	0.251001	0.176121	Robo3/Ntn1/Sema3b	3
GO:2000241	regulation of reproductive process	8/607	183/23210	0.108344	0.252973	0.177505	Sox9/Notch1/Lfng/Ednrb/Inhbb/Rxra/Msx2/Shb	8
GO:0031647	regulation of protein stability	11/607	275/23210	0.108551	0.253323	0.177751	Plpp3/Usp2/Srebf1/Smad3/Adgrv1/Smad7/Smo/Tardbp/Tcf3/Bcl2/Id1	11
GO:0051091	positive regulation of DNA-binding transcription factor activity	10/607	244/23210	0.108672	0.253339	0.177762	Zic2/Hmga2/Reln/Plpp3/Neurod2/Trim62/Neurod1/Kit/Smo/Tcf3	10
GO:0071375	cellular response to peptide hormone stimulus	10/607	244/23210	0.108672	0.253339	0.177762	Zfp36l1/Kank1/Srebf1/Inhbb/Pcsk9/Gnai2/Ccnd3/Grb10/Agtrap/Eif4ebp1	10
GO:0034249	negative regulation of cellular amide metabolic process	7/607	154/23210	0.110086	0.2561	0.179699	Qk/Zfp36l1/Zfp36l2/Igfbp5/Btg2/Eif4ebp1/Samd4	7
GO:0071478	cellular response to radiation	7/607	154/23210	0.110086	0.2561	0.179699	Mfap4/Ccnd2/Eef1d/H2afx/Ect2/Sfrp2/Pole3	7
GO:0002761	regulation of myeloid leukocyte differentiation	6/607	125/23210	0.110144	0.2561	0.179699	Zfp36l1/Notch2/Prdm16/Id2/Tjp2/Csf1r	6
GO:0032273	positive regulation of protein polymerization	6/607	125/23210	0.110144	0.2561	0.179699	Psrc1/Cdc42ep1/Cdc42ep4/Map3k1/Baiap2/Nphs1	6
GO:0019693	ribose phosphate metabolic process	13/607	339/23210	0.110177	0.2561	0.179699	Rora/Acss1/Galk1/Gucy1a1/Acaa2/Ran/Acot1/Cbfa2t3/Esrrb/Guk1/Paics/Pde2a/Aldoc	13
GO:0060047	heart contraction	9/607	214/23210	0.110203	0.2561	0.179699	Atp1a2/Irx5/Cxcr4/Atp1a1/Srebf1/Atp1a3/Hopx/Smad7/Srsf1	9
GO:0043502	regulation of muscle adaptation	5/607	97/23210	0.110703	0.257047	0.180364	Notch1/Foxp1/Tead1/Igfbp5/Smad3	5
GO:1901796	regulation of signal transduction by p53 class mediator	4/607	70/23210	0.110829	0.257047	0.180364	Bcl2l12/Cd44/Spred1/Chd5	4
GO:0009746	response to hexose	8/607	184/23210	0.110843	0.257047	0.180364	Pax2/Tcf7l2/Vcam1/Neurod1/Srebf1/Birc5/Glul/Ano1	8
GO:0060491	regulation of cell projection assembly	8/607	184/23210	0.110843	0.257047	0.180364	Kank1/Pld1/Myo10/Fuz/Kit/Cdc42ep1/Cdc42ep4/Rac2	8
GO:0003084	positive regulation of systemic arterial blood pressure	2/607	22/23210	0.11192	0.257388	0.180602	Eng/Nr2f2	2
GO:0003323	type B pancreatic cell development	2/607	22/23210	0.11192	0.257388	0.180602	Insm1/Smo	2
GO:0014912	negative regulation of smooth muscle cell migration	2/607	22/23210	0.11192	0.257388	0.180602	Igfbp5/Bmpr1a	2
GO:0030252	growth hormone secretion	2/607	22/23210	0.11192	0.257388	0.180602	Chd7/Hmga2	2
GO:0032331	negative regulation of chondrocyte differentiation	2/607	22/23210	0.11192	0.257388	0.180602	Sox9/Gli2	2
GO:0035493	SNARE complex assembly	2/607	22/23210	0.11192	0.257388	0.180602	Vamp8/Vamp3	2
GO:0043153	entrainment of circadian clock by photoperiod	2/607	22/23210	0.11192	0.257388	0.180602	Id2/Usp2	2
GO:0044851	hair cycle phase	2/607	22/23210	0.11192	0.257388	0.180602	Notch1/Msx2	2
GO:0048857	neural nucleus development	2/607	22/23210	0.11192	0.257388	0.180602	Nfib/Bcl2	2
GO:0051602	response to electrical stimulus	2/607	22/23210	0.11192	0.257388	0.180602	Neurod2/Rest	2
GO:0051797	regulation of hair follicle development	2/607	22/23210	0.11192	0.257388	0.180602	Smo/Msx2	2
GO:0070734	histone H3-K27 methylation	2/607	22/23210	0.11192	0.257388	0.180602	Eed/Chd5	2
GO:0072111	cell proliferation involved in kidney development	2/607	22/23210	0.11192	0.257388	0.180602	Ptch1/Gpc3	2
GO:0072215	regulation of metanephros development	2/607	22/23210	0.11192	0.257388	0.180602	Pax2/Wwtr1	2
GO:1903055	positive regulation of extracellular matrix organization	2/607	22/23210	0.11192	0.257388	0.180602	Sox9/Smad3	2
GO:2000757	negative regulation of peptidyl-lysine acetylation	2/607	22/23210	0.11192	0.257388	0.180602	Klf15/Msx3	2
GO:0032271	regulation of protein polymerization	9/607	215/23210	0.112526	0.258513	0.181392	Prex1/Kank1/Psrc1/Cdc42ep1/Cdc42ep4/Add3/Map3k1/Baiap2/Nphs1	9
GO:0033157	regulation of intracellular protein transport	9/607	215/23210	0.112526	0.258513	0.181392	Zic1/Tcf7l2/Srebf1/Gli3/Ran/Smo/Tardbp/Ect2/Erbb2	9
GO:0007569	cell aging	7/607	155/23210	0.112862	0.258661	0.181496	Prelp/Hmga2/Bcl2l12/Id2/Eng/Bcl2/Bmpr1a	7
GO:0018394	peptidyl-lysine acetylation	7/607	155/23210	0.112862	0.258661	0.181496	Klf15/Ruvbl1/Tcf3/Hat1/Msx3/Chd5/Pole3	7
GO:0030890	positive regulation of B cell proliferation	3/607	45/23210	0.113	0.258661	0.181496	Vav3/Tcf3/Bcl2	3
GO:0032965	regulation of collagen biosynthetic process	3/607	45/23210	0.113	0.258661	0.181496	Eng/Vim/Ltbp1	3
GO:0035136	forelimb morphogenesis	3/607	45/23210	0.113	0.258661	0.181496	Tfap2a/Tfap2b/Msx2	3
GO:0060135	maternal process involved in female pregnancy	3/607	45/23210	0.113	0.258661	0.181496	Ptn/Rxra/Nr2f2	3
GO:0071526	semaphorin-plexin signaling pathway	3/607	45/23210	0.113	0.258661	0.181496	Sema5b/Crmp1/Sema3b	3
GO:0042113	B cell activation	15/607	405/23210	0.113085	0.258723	0.181539	Zfp36l1/Bcl11a/Notch2/Lfng/Zfp36l2/Foxp1/Id2/Mfng/Kit/Foxj1/Vav3/Tcf3/Bcl2/Shb/Mmp14	15
GO:0010565	regulation of cellular ketone metabolic process	6/607	126/23210	0.11326	0.258849	0.181628	Fgf15/Srebf1/Dkk3/Rest/Dbi/Acadl	6
GO:0060048	cardiac muscle contraction	6/607	126/23210	0.11326	0.258849	0.181628	Atp1a2/Cxcr4/Atp1a1/Atp1a3/Smad7/Srsf1	6
GO:0034284	response to monosaccharide	8/607	185/23210	0.113374	0.258849	0.181628	Pax2/Tcf7l2/Vcam1/Neurod1/Srebf1/Birc5/Glul/Ano1	8
GO:0050796	regulation of insulin secretion	8/607	185/23210	0.113374	0.258849	0.181628	Tcf7l2/Srebf1/Inhbb/Tfap2b/Birc5/Rest/Glul/Ano1	8
GO:0010660	regulation of muscle cell apoptotic process	5/607	98/23210	0.114304	0.260703	0.182929	Qk/Mdk/Acot1/Bcl2/Sfrp2	5
GO:2001237	negative regulation of extrinsic apoptotic signaling pathway	5/607	98/23210	0.114304	0.260703	0.182929	Pea15a/Gas1/Bcl2/Itga6/Sfrp2	5
GO:0032413	negative regulation of ion transmembrane transporter activity	4/607	71/23210	0.115164	0.262394	0.184116	Atp1a2/Slc9a3r1/Cbarp/Pcsk9	4
GO:0042509	regulation of tyrosine phosphorylation of STAT protein	4/607	71/23210	0.115164	0.262394	0.184116	Hes5/Hes1/Kit/Csf1r	4
GO:0051480	regulation of cytosolic calcium ion concentration	14/607	374/23210	0.115406	0.26281	0.184407	Chd7/Atp1a2/Cxcr4/Ackr3/Adcyap1r1/Ednrb/Trpc4/Dbi/S1pr1/Smad3/Lpar6/Bcl2/Kdr/Galr2	14
GO:0000724	double-strand break repair via homologous recombination	6/607	127/23210	0.11642	0.264711	0.185741	Mcm6/Sfr1/Gins2/H2afx/Mcm3/Mcm2	6
GO:0000725	recombinational repair	6/607	127/23210	0.11642	0.264711	0.185741	Mcm6/Sfr1/Gins2/H2afx/Mcm3/Mcm2	6
GO:0044839	cell cycle G2/M phase transition	6/607	127/23210	0.11642	0.264711	0.185741	Ccnd1/Birc5/Skp2/Esrrb/Atf5/Ticrr	6
GO:0006641	triglyceride metabolic process	5/607	99/23210	0.117961	0.267528	0.187717	Tcf7l2/Lipg/Srebf1/Pcsk9/Dbi	5
GO:0009135	purine nucleoside diphosphate metabolic process	5/607	99/23210	0.117961	0.267528	0.187717	Galk1/Cbfa2t3/Esrrb/Guk1/Aldoc	5
GO:0009179	purine ribonucleoside diphosphate metabolic process	5/607	99/23210	0.117961	0.267528	0.187717	Galk1/Cbfa2t3/Esrrb/Guk1/Aldoc	5
GO:0045639	positive regulation of myeloid cell differentiation	5/607	99/23210	0.117961	0.267528	0.187717	Zfp36l1/Notch2/Id2/Ets1/Csf1r	5
GO:0048525	negative regulation of viral process	5/607	99/23210	0.117961	0.267528	0.187717	Trim62/Fbln1/Rest/Ccnk/Tardbp	5
GO:0002707	negative regulation of lymphocyte mediated immunity	3/607	46/23210	0.118664	0.268297	0.188258	Foxj1/Smad7/Susd4	3
GO:0010799	regulation of peptidyl-threonine phosphorylation	3/607	46/23210	0.118664	0.268297	0.188258	Smad7/Spred1/Spry2	3
GO:0030517	negative regulation of axon extension	3/607	46/23210	0.118664	0.268297	0.188258	Ntn1/Sema5b/Sema3b	3
GO:0098868	bone growth	3/607	46/23210	0.118664	0.268297	0.188258	Thbs3/Kdr/Msx2	3
GO:0140115	export across plasma membrane	3/607	46/23210	0.118664	0.268297	0.188258	Atp1a2/Atp1a1/Atp1a3	3
GO:1902667	regulation of axon guidance	3/607	46/23210	0.118664	0.268297	0.188258	Sema5b/Dscam/Sema3b	3
GO:0002093	auditory receptor cell morphogenesis	2/607	23/23210	0.120545	0.271303	0.190366	Slc9a3r1/Rest	2
GO:0009648	photoperiodism	2/607	23/23210	0.120545	0.271303	0.190366	Id2/Usp2	2
GO:0043501	skeletal muscle adaptation	2/607	23/23210	0.120545	0.271303	0.190366	Tead1/Igfbp5	2
GO:0043576	regulation of respiratory gaseous exchange	2/607	23/23210	0.120545	0.271303	0.190366	Atp1a2/Tlx3	2
GO:0046688	response to copper ion	2/607	23/23210	0.120545	0.271303	0.190366	Mt2/Mt3	2
GO:0060390	regulation of SMAD protein signal transduction	2/607	23/23210	0.120545	0.271303	0.190366	Wwtr1/Bmpr1a	2
GO:0071276	cellular response to cadmium ion	2/607	23/23210	0.120545	0.271303	0.190366	Mt2/Mt3	2
GO:0099149	regulation of postsynaptic neurotransmitter receptor internalization	2/607	23/23210	0.120545	0.271303	0.190366	Usp46/Gsg1l	2
GO:1902884	positive regulation of response to oxidative stress	2/607	23/23210	0.120545	0.271303	0.190366	Foxp1/Rest	2
GO:0007601	visual perception	7/607	158/23210	0.121411	0.273112	0.191636	Zic2/Irx5/Kcnj10/Rlbp1/Sema5b/Adgrv1/Sox14	7
GO:0099003	vesicle-mediated transport in synapse	10/607	250/23210	0.121892	0.274055	0.192298	Slc32a1/Nrn1/Pld1/Slc17a6/Usp46/Gsg1l/Cplx2/Dnm1/Syt5/Nrxn3	10
GO:0052547	regulation of peptidase activity	15/607	411/23210	0.123407	0.277321	0.194589	Sox2/Pax2/Bcl2l12/Serpinh1/Antxr1/Birc5/Rest/Cd44/Rcn3/Smad3/Timp4/Crb2/Gpc3/Sfrp2/Spock1	15
GO:0060191	regulation of lipase activity	4/607	73/23210	0.124052	0.278352	0.195313	Fgfr1/Adcyap1r1/Fgfr2/Flt1	4
GO:0046887	positive regulation of hormone secretion	7/607	159/23210	0.124332	0.278352	0.195313	Pax6/Fgfr1/Tcf7l2/Vamp8/Inhbb/Glul/Ano1	7
GO:0002820	negative regulation of adaptive immune response	3/607	47/23210	0.124432	0.278352	0.195313	Foxj1/Smad7/Susd4	3
GO:0030261	chromosome condensation	3/607	47/23210	0.124432	0.278352	0.195313	Smc4/Hmga2/Top2a	3
GO:0048010	vascular endothelial growth factor receptor signaling pathway	3/607	47/23210	0.124432	0.278352	0.195313	Grb10/Kdr/Flt1	3
GO:0048489	synaptic vesicle transport	3/607	47/23210	0.124432	0.278352	0.195313	Dnm1/Fgfr2/Cnih2	3
GO:1902041	regulation of extrinsic apoptotic signaling pathway via death domain receptors	3/607	47/23210	0.124432	0.278352	0.195313	Pea15a/Bmpr1b/Sfrp2	3
GO:1903018	regulation of glycoprotein metabolic process	3/607	47/23210	0.124432	0.278352	0.195313	Tcf7l2/Bcl2/Mt3	3
GO:2001239	regulation of extrinsic apoptotic signaling pathway in absence of ligand	3/607	47/23210	0.124432	0.278352	0.195313	Fgfr1/Gas1/Bcl2	3
GO:0003300	cardiac muscle hypertrophy	5/607	101/23210	0.125438	0.280299	0.196679	Notch1/Klf15/Foxp1/Smad3/Pdlim5	5
GO:0042310	vasoconstriction	5/607	101/23210	0.125438	0.280299	0.196679	Atp1a2/Dusp5/Ednrb/Smad6/Add3	5
GO:0007059	chromosome segregation	12/607	315/23210	0.125492	0.280299	0.196679	Pmf1/Axin2/Smc4/Nek6/Psrc1/Spice1/Birc5/Ran/Dsn1/Chmp2b/Ect2/Top2a	12
GO:0007093	mitotic cell cycle checkpoint	6/607	130/23210	0.126163	0.281656	0.197631	Ccnd1/Tipin/Birc5/Zwilch/Top2a/Ticrr	6
GO:0031334	positive regulation of protein-containing complex assembly	9/607	221/23210	0.127027	0.283441	0.198884	Psrc1/Cdc42ep1/Cdc42ep4/Med25/Trabd2b/Ajuba/Map3k1/Baiap2/Nphs1	9
GO:0007193	adenylate cyclase-inhibiting G protein-coupled receptor signaling pathway	4/607	74/23210	0.128602	0.285123	0.200064	Sstr2/Gnai2/S1pr1/Pde2a	4
GO:0014743	regulation of muscle hypertrophy	4/607	74/23210	0.128602	0.285123	0.200064	Notch1/Foxp1/Igfbp5/Smad3	4
GO:0043254	regulation of protein-containing complex assembly	15/607	414/23210	0.128767	0.285123	0.200064	Insm1/Prex1/Kank1/Psrc1/Cdc42ep1/Cdc42ep4/Med25/Smad6/Trabd2b/Add3/Ajuba/Map3k1/Baiap2/Eif4ebp1/Nphs1	15
GO:1902903	regulation of supramolecular fiber organization	13/607	349/23210	0.129121	0.285123	0.200064	Prex1/Kank1/Psrc1/Cdc42ep1/Cdc42ep4/S1pr1/Smad3/Shank1/Add3/Id1/Map3k1/Baiap2/Nphs1	13
GO:1904062	regulation of cation transmembrane transport	13/607	349/23210	0.129121	0.285123	0.200064	Chd7/Atp1a2/Slc9a3r1/Reln/Cbarp/Gsg1l/Pcsk9/Dbi/Kcnip1/Shank1/Galr2/Shisa7/Cnih2	13
GO:0046427	positive regulation of receptor signaling pathway via JAK-STAT	5/607	102/23210	0.129257	0.285123	0.200064	Hes5/Notch1/Hes1/Kit/Csf1r	5
GO:0046939	nucleotide phosphorylation	5/607	102/23210	0.129257	0.285123	0.200064	Galk1/Cbfa2t3/Esrrb/Guk1/Aldoc	5
GO:0051225	spindle assembly	5/607	102/23210	0.129257	0.285123	0.200064	Gpsm2/Spice1/Birc5/Mybl2/Chmp2b	5
GO:0006882	cellular zinc ion homeostasis	2/607	24/23210	0.129326	0.285123	0.200064	Mt2/Mt3	2
GO:0009065	glutamine family amino acid catabolic process	2/607	24/23210	0.129326	0.285123	0.200064	Ddah1/Gad2	2
GO:0019068	virion assembly	2/607	24/23210	0.129326	0.285123	0.200064	Vps37b/Chmp2b	2
GO:0021544	subpallium development	2/607	24/23210	0.129326	0.285123	0.200064	Gli3/Jakmip1	2
GO:0035561	regulation of chromatin binding	2/607	24/23210	0.129326	0.285123	0.200064	Ebf2/Med25	2
GO:0035813	regulation of renal sodium excretion	2/607	24/23210	0.129326	0.285123	0.200064	Ednrb/Gnai2	2
GO:0043496	regulation of protein homodimerization activity	2/607	24/23210	0.129326	0.285123	0.200064	Bcl2/Id1	2
[truncated: 2,428 more rows]

## Sheet: GO_MF
ID	Description	GeneRatio	BgRatio	pvalue	p.adjust	qvalue	geneID	Count
GO:0001228	DNA-binding transcription activator activity, RNA polymerase II-specific	56/601	439/22707	1.20375e-22	4.7994e-20	4.23007e-20	Zic2/Pax6/Sox9/Sox2/Nfib/Notch1/Barhl1/Sox1/Ebf2/Zic1/Meis1/Nfix/Nhlh2/Klf15/Nfia/Otx2/Zic3/Ebf3/Tcf7l2/Hmga2/Ebf1/Gli2/Meis2/Neurod2/Rfx4/Tead1/Sox8/Neurod1/Srebf1/Tfap2a/Fubp3/Fli1/Sox21/Tfap2b/Creb5/Rest/Foxj1/Lmx1a/Neurod6/Ptf1a/Smad3/Etv5/Ier2/Eomes/Glis3/Tcf3/Atoh1/Esrrb/Mybl2/Nhlh1/Tbx1/Foxf2/Klf9/Mycn/Plagl1/Tcf4	56
GO:0001216	DNA-binding transcription activator activity	56/601	440/22707	1.34625e-22	4.7994e-20	4.23007e-20	Zic2/Pax6/Sox9/Sox2/Nfib/Notch1/Barhl1/Sox1/Ebf2/Zic1/Meis1/Nfix/Nhlh2/Klf15/Nfia/Otx2/Zic3/Ebf3/Tcf7l2/Hmga2/Ebf1/Gli2/Meis2/Neurod2/Rfx4/Tead1/Sox8/Neurod1/Srebf1/Tfap2a/Fubp3/Fli1/Sox21/Tfap2b/Creb5/Rest/Foxj1/Lmx1a/Neurod6/Ptf1a/Smad3/Etv5/Ier2/Eomes/Glis3/Tcf3/Atoh1/Esrrb/Mybl2/Nhlh1/Tbx1/Foxf2/Klf9/Mycn/Plagl1/Tcf4	56
GO:0003714	transcription corepressor activity	20/601	188/22707	1.45587e-07	3.46011e-05	3.04966e-05	Nfib/Bcl11a/Pbxip1/Neurod2/Ccnd1/Ncor2/Skor2/Tfap2a/Nacc2/Tfap2b/E2f8/Cbfa2t3/Skor1/Runx1t1/Ajuba/Erf/Rcor2/Sox3/Wwtr1/Tcf4	20
GO:0003712	transcription coregulator activity	32/601	454/22707	5.79914e-07	0.00010337	9.11075e-05	Nfib/Pmf1/Bcl11a/Actn1/Pbxip1/Prdm16/Meis2/Neurod2/Ccnd1/Ncor2/Neurod1/Skor2/Tfap2a/Nacc2/Tfap2b/Sfr1/Maml2/Smad3/E2f8/Ruvbl1/Zbtb18/Cbfa2t3/Skor1/Tcf3/Runx1t1/Ajuba/Erf/Msx2/Rcor2/Sox3/Wwtr1/Tcf4	32
GO:0019838	growth factor binding	16/601	147/22707	1.88219e-06	0.000268401	0.000236562	Fgfr1/Gpc1/Igfbp5/Bmpr1b/Ptn/Eng/Fgfr2/Pcsk6/Kdr/Col4a1/Erbb2/Igfbp2/Itga6/Ltbp1/Bmpr1a/Flt1	16
GO:0019199	transmembrane receptor protein kinase activity	11/601	77/22707	5.59468e-06	0.000664835	0.000585969	Fgfr1/Bmpr1b/Kit/Eng/Ephb1/Fgfr2/Kdr/Csf1r/Erbb2/Bmpr1a/Flt1	11
GO:0046332	SMAD binding	11/601	84/22707	1.316e-05	0.00134044	0.00118143	Pax6/Axin2/Tgif1/Prdm16/Skor2/Bmpr1b/Smad3/Skor1/Smad6/Smad7/Bmpr1a	11
GO:0008013	beta-catenin binding	11/601	86/22707	1.65261e-05	0.00147289	0.00129817	Sox9/Rora/Axin2/Slc9a3r1/Tcf7l2/Kank1/Tcf7l1/Gli3/Trpc4/Smad3/Smad7	11
GO:0001217	DNA-binding transcription repressor activity	19/601	238/22707	2.09664e-05	0.0014949	0.00131757	Pax6/Hes5/Insm1/Bcl11a/Hes1/Foxp2/Tgif1/Sox6/Eno1/Foxp4/Tfap2a/Btg2/Rest/Cnbp/E2f8/Glis3/Tcf3/Foxq1/Msx2	19
GO:0001227	DNA-binding transcription repressor activity, RNA polymerase II-specific	19/601	238/22707	2.09664e-05	0.0014949	0.00131757	Pax6/Hes5/Insm1/Bcl11a/Hes1/Foxp2/Tgif1/Sox6/Eno1/Foxp4/Tfap2a/Btg2/Rest/Cnbp/E2f8/Glis3/Tcf3/Foxq1/Msx2	19
GO:0005160	transforming growth factor beta receptor binding	8/601	53/22707	7.13116e-05	0.00453563	0.00399759	Gdf10/Inhbb/Eng/Cd44/Smad3/Rasl11b/Smad6/Smad7	8
GO:0050839	cell adhesion molecule binding	18/601	241/22707	8.16859e-05	0.00453563	0.00399759	Igsf21/Fgfr1/Actn1/Mfge8/Vcam1/Plpp3/Cdh22/Fbln1/Ptn/Trpc4/Nrxn2/Cd9/Adam9/Adgrl1/Kdr/Arvcf/Itga6/Mmp14	18
GO:0005518	collagen binding	9/601	69/22707	8.26972e-05	0.00453563	0.00399759	Gpc1/Serpinh1/Sparc/Antxr1/Sparcl1/Smad3/Adam9/Smad7/Spock1	9
GO:0005201	extracellular matrix structural constituent	13/601	140/22707	9.1527e-05	0.00466134	0.00410839	Mfge8/Prelp/Reln/Mfap2/Sparc/Tnc/Fbln1/Col18a1/Mfap4/Ntn1/Col4a2/Col4a1/Ltbp1	13
GO:1901681	sulfur compound binding	18/601	250/22707	0.000130022	0.00616094	0.0054301	Fgfr1/Prelp/Lipg/Gstm1/Thbs3/Ptn/Atp1a3/Ptch1/Gsta4/Mdk/Nav2/Dbi/Fgfr2/Pcsk6/Rpl22/Fstl1/Gstm5/Acadl	18
GO:0070410	co-SMAD binding	4/601	11/22707	0.000138254	0.00616094	0.0054301	Pax6/Tgif1/Smad3/Smad6	4
GO:0004714	transmembrane receptor protein tyrosine kinase activity	8/601	60/22707	0.000175042	0.00734148	0.0064706	Fgfr1/Kit/Ephb1/Fgfr2/Kdr/Csf1r/Erbb2/Flt1	8
GO:0016595	glutamate binding	4/601	14/22707	0.000393634	0.0155923	0.0137427	Slc1a3/Gad1/Glul/Gad2	4
GO:0005112	Notch binding	5/601	25/22707	0.000437388	0.0164136	0.0144665	Megf10/Notch1/Ncor2/Dtx1/Egfl7	5
GO:0005178	integrin binding	11/601	128/22707	0.000606475	0.0205913	0.0181486	Actn1/Mfge8/Vcam1/Plpp3/Fbln1/Ptn/Cd9/Adam9/Kdr/Itga6/Mmp14	11
GO:0045182	translation regulator activity	11/601	128/22707	0.000606475	0.0205913	0.0181486	Eif4e3/Cirbp/Eef1d/2810006K23Rik/Cnbp/Eef1a2/Rpl22/Mif4gd/Eif3i/Eif4ebp1/Samd4	11
GO:0008201	heparin binding	12/601	155/22707	0.00088723	0.0287543	0.0253434	Fgfr1/Prelp/Lipg/Thbs3/Ptn/Ptch1/Mdk/Nav2/Fgfr2/Pcsk6/Rpl22/Fstl1	12
GO:0016538	cyclin-dependent protein serine/threonine kinase regulator activity	6/601	46/22707	0.00127707	0.0386112	0.034031	Cks1b/Ccnd1/Cks2/Ccnd2/Ccnd3/Ccnk	6
GO:0005539	glycosaminoglycan binding	14/601	208/22707	0.00135383	0.0386112	0.034031	Fgfr1/Prelp/Lipg/Thbs3/Ptn/Ptch1/Eng/Mdk/Nav2/Cd44/Fgfr2/Pcsk6/Rpl22/Fstl1	14
GO:0031406	carboxylic acid binding	14/601	208/22707	0.00135383	0.0386112	0.034031	Cyp26b1/Egln3/Slc1a3/Gad1/Id3/Ddah1/Cd44/Glul/Hmbs/Rxra/Nr2f2/Fabp7/Gad2/P4ha3	14
GO:0070888	E-box binding	6/601	47/22707	0.00143171	0.0392619	0.0346045	Hes1/Neurod2/Neurod1/Ptf1a/Tcf3/Tcf4	6
GO:0043621	protein self-association	7/601	65/22707	0.00162023	0.0427862	0.0377107	Slc9a3r1/Abcd3/Gpsm2/Cntn2/Pcsk9/Id1/Tcf4	7
GO:0061575	cyclin-dependent protein serine/threonine kinase activator activity	3/601	10/22707	0.00192663	0.0452666	0.0398969	Cks1b/Cks2/Ccnk	3
GO:0070180	large ribosomal subunit rRNA binding	3/601	10/22707	0.00192663	0.0452666	0.0398969	Rpl12/Rplp0/Rpl17	3
GO:0001221	transcription cofactor binding	6/601	50/22707	0.00198198	0.0452666	0.0398969	Rora/Tead1/Nek6/Tead2/Vgll4/Baiap2	6
GO:0016830	carbon-carbon lyase activity	6/601	50/22707	0.00198198	0.0452666	0.0398969	Clybl/Npl/Gad1/Gad2/Paics/Aldoc	6
GO:0043138	3'-5' DNA helicase activity	4/601	21/22707	0.0020316	0.0452666	0.0398969	Mcm6/Gins2/Ruvbl1/Mcm2	4
GO:0001223	transcription coactivator binding	4/601	22/22707	0.00243163	0.0485992	0.0428342	Rora/Tead1/Tead2/Vgll4	4
GO:0043177	organic acid binding	14/601	223/22707	0.00258626	0.0485992	0.0428342	Cyp26b1/Egln3/Slc1a3/Gad1/Id3/Ddah1/Cd44/Glul/Hmbs/Rxra/Nr2f2/Fabp7/Gad2/P4ha3	14
GO:0005391	sodium:potassium-exchanging ATPase activity	3/601	11/22707	0.00259728	0.0485992	0.0428342	Atp1a2/Atp1a1/Atp1a3	3
GO:0008554	sodium transmembrane transporter activity, phosphorylative mechanism	3/601	11/22707	0.00259728	0.0485992	0.0428342	Atp1a2/Atp1a1/Atp1a3	3
GO:0008556	potassium transmembrane transporter activity, phosphorylative mechanism	3/601	11/22707	0.00259728	0.0485992	0.0428342	Atp1a2/Atp1a1/Atp1a3	3
GO:0070411	I-SMAD binding	3/601	11/22707	0.00259728	0.0485992	0.0428342	Axin2/Smad6/Smad7	3
GO:0033613	activating transcription factor binding	8/601	90/22707	0.0026583	0.0485992	0.0428342	Nhlh2/Prdm16/Neurod1/Nek6/Eef1d/Smad3/Eomes/Tbx1	8
GO:0003707	steroid hormone receptor activity	6/601	55/22707	0.00323584	0.0576402	0.0508026	Rora/Paqr8/Rxrg/Rxra/Esrrb/Nr2f2	6
GO:0031994	insulin-like growth factor I binding	3/601	12/22707	0.00339535	0.0576402	0.0508026	Igfbp5/Igfbp2/Itga6	3
GO:0034713	type I transforming growth factor beta receptor binding	3/601	12/22707	0.00339535	0.0576402	0.0508026	Eng/Smad6/Smad7	3
GO:0031490	chromatin DNA binding	8/601	95/22707	0.00371801	0.0616498	0.0543367	Zic2/Sox2/Notch1/Insm1/Prdm13/Smad3/Rxra/Atoh1	8
GO:0004879	nuclear receptor activity	5/601	40/22707	0.00391006	0.0617411	0.0544172	Rora/Srebf1/Rxrg/Rxra/Nr2f2	5
GO:0098531	ligand-activated transcription factor activity	5/601	40/22707	0.00391006	0.0617411	0.0544172	Rora/Srebf1/Rxrg/Rxra/Nr2f2	5
GO:0008022	protein C-terminus binding	14/601	234/22707	0.0039833	0.0617411	0.0544172	Gpsm2/Fbln1/Stmn3/Dnm1/Nefl/Sash1/Shank1/Tjp2/Erbb2/Id1/Mif4gd/Top2a/Tcf4/Tjp1	14
GO:0140297	DNA-binding transcription factor binding	19/601	365/22707	0.00418986	0.0635611	0.0560212	Sox9/Sox2/Nhlh2/Notch2/Tcf7l2/Prdm16/Tacc1/Ncor2/Neurod1/Nek6/Eef1d/Med25/Smad3/Rxra/Eomes/Rnf14/Tcf3/Tbx1/Tcf4	19
GO:0019887	protein kinase regulator activity	11/601	164/22707	0.00438388	0.0651188	0.0573942	Elp4/Cks1b/Ccnd1/Cks2/Ccnd2/Ccnd3/Rac2/Ccnk/Gprc5b/Spred1/Spry2	11
GO:0050840	extracellular matrix binding	6/601	59/22707	0.00460298	0.066978	0.0590328	Gpc1/Sparc/Sparcl1/Adam9/Itga6/Spock1	6
GO:0042826	histone deacetylase binding	9/601	121/22707	0.00492225	0.0701913	0.0618649	Insm1/Hes1/Ccnd1/Ncor2/Skor2/Nacc2/Gli3/Chd5/Top2a	9
GO:0017075	syntaxin-1 binding	4/601	27/22707	0.00525571	0.0716567	0.0631565	Cplx2/Stxbp3/Sypl/Vamp3	4
GO:0005024	transforming growth factor beta-activated receptor activity	3/601	14/22707	0.00540077	0.0716567	0.0631565	Bmpr1b/Eng/Bmpr1a	3
GO:0008432	JUN kinase binding	3/601	14/22707	0.00540077	0.0716567	0.0631565	Hes1/Tgif1/Map3k1	3
GO:0003678	DNA helicase activity	6/601	61/22707	0.00542702	0.0716567	0.0631565	Mcm6/Chd1l/Gins2/Ruvbl1/Chd3/Mcm2	6
GO:0005085	guanyl-nucleotide exchange factor activity	12/601	197/22707	0.00642425	0.0832816	0.0734024	Prex1/Dennd2a/Eef1d/St5/Vav3/Bcar3/Dennd5a/Rgl1/Ect2/Spata13/Cyth4/Rasgef1b	12
GO:0001972	retinoic acid binding	3/601	15/22707	0.00661956	0.0841276	0.0741481	Cyp26b1/Rxra/Nr2f2	3
GO:0005088	Ras guanyl-nucleotide exchange factor activity	9/601	127/22707	0.00672549	0.0841276	0.0741481	Prex1/Dennd2a/St5/Vav3/Dennd5a/Rgl1/Ect2/Spata13/Rasgef1b	9
GO:0001968	fibronectin binding	4/601	31/22707	0.0086712	0.106474	0.0938438	Igfbp5/Mfap2/Tnc/Fbln1	4
GO:0004386	helicase activity	10/601	157/22707	0.00914001	0.106474	0.0938438	Chd7/Mcm6/Chd1l/Gins2/Ruvbl1/Chd3/Chd5/Mcm3/G3bp1/Mcm2	10
GO:0004675	transmembrane receptor protein serine/threonine kinase activity	3/601	17/22707	0.00951242	0.106474	0.0938438	Bmpr1b/Eng/Bmpr1a	3
GO:0030676	Rac guanyl-nucleotide exchange factor activity	3/601	17/22707	0.00951242	0.106474	0.0938438	Prex1/Vav3/Spata13	3
GO:0043295	glutathione binding	3/601	17/22707	0.00951242	0.106474	0.0938438	Gstm1/Gsta4/Gstm5	3
GO:1900750	oligopeptide binding	3/601	17/22707	0.00951242	0.106474	0.0938438	Gstm1/Gsta4/Gstm5	3
GO:0005501	retinoid binding	4/601	32/22707	0.00970662	0.106474	0.0938438	Cyp26b1/Rlbp1/Rxra/Nr2f2	4
GO:0043425	bHLH transcription factor binding	4/601	32/22707	0.00970662	0.106474	0.0938438	Sox9/Smad3/Tcf3/Tcf4	4
GO:0016247	channel regulator activity	9/601	137/22707	0.0108056	0.115134	0.101477	Slc9a3r1/Vamp8/Pcsk9/Pacsin3/Nrxn2/Kcnip1/Bcl2/Nrxn3/Cnih2	9
GO:0042974	retinoic acid receptor binding	4/601	33/22707	0.0108191	0.115134	0.101477	Tacc1/Ncor2/Med25/Rxra	4
GO:0019843	rRNA binding	6/601	72/22707	0.0119856	0.125672	0.110764	Rpl12/Tst/Cirbp/Rplp0/Rpl17/Rpl4	6
GO:0099186	structural constituent of postsynapse	3/601	19/22707	0.0130352	0.134697	0.118719	Actn1/Nefl/Ina	3
GO:0016248	channel inhibitor activity	4/601	35/22707	0.0132829	0.135296	0.119247	Vamp8/Pcsk9/Pacsin3/Bcl2	4
GO:0001102	RNA polymerase II activating transcription factor binding	5/601	54/22707	0.0139073	0.13966	0.123093	Nhlh2/Neurod1/Smad3/Eomes/Tbx1	5
GO:0019207	kinase regulator activity	11/601	194/22707	0.0145809	0.142971	0.126011	Elp4/Cks1b/Ccnd1/Cks2/Ccnd2/Ccnd3/Rac2/Ccnk/Gprc5b/Spred1/Spry2	11
GO:0017147	Wnt-protein binding	4/601	36/22707	0.0146379	0.142971	0.126011	Fzd10/Trabd2b/Wif1/Sfrp2	4
GO:0008094	DNA-dependent ATPase activity	7/601	100/22707	0.0169723	0.158866	0.14002	Mcm6/Chd1l/Gins2/Ruvbl1/Chd3/Top2a/Mcm2	7
GO:0035259	glucocorticoid receptor binding	3/601	21/22707	0.0172071	0.158866	0.14002	Tacc1/Ncor2/Smad3	3
GO:0019905	syntaxin binding	6/601	78/22707	0.0172771	0.158866	0.14002	Vamp8/Cplx2/Stxbp3/Sypl/Syt5/Vamp3	6
GO:0000979	RNA polymerase II core promoter sequence-specific DNA binding	4/601	38/22707	0.0176022	0.158866	0.14002	Pax6/Sox8/Rest/Sox3	4
GO:0019840	isoprenoid binding	4/601	38/22707	0.0176022	0.158866	0.14002	Cyp26b1/Rlbp1/Rxra/Nr2f2	4
GO:0043539	protein serine/threonine kinase activator activity	4/601	38/22707	0.0176022	0.158866	0.14002	Cks1b/Cks2/Ccnk/Spry2	4
GO:0003688	DNA replication origin binding	3/601	23/22707	0.0220387	0.191629	0.168897	Mcm6/Mcm3/Mcm2	3
GO:0046965	retinoid X receptor binding	3/601	23/22707	0.0220387	0.191629	0.168897	Tacc1/Ncor2/Med25	3
GO:0071837	HMG box domain binding	3/601	23/22707	0.0220387	0.191629	0.168897	Pax6/Pax3/Pou3f3	3
GO:0004713	protein tyrosine kinase activity	8/601	130/22707	0.0224601	0.19294	0.170053	Fgfr1/Kit/Ephb1/Fgfr2/Kdr/Csf1r/Erbb2/Flt1	8
GO:0005080	protein kinase C binding	5/601	62/22707	0.0239945	0.198276	0.174756	Pea15a/Adam9/Pdlim5/Add3/Top2a	5
GO:0015026	coreceptor activity	3/601	24/22707	0.0247031	0.198276	0.174756	Rgma/Ackr3/Rgmb	3
GO:0030371	translation repressor activity	3/601	24/22707	0.0247031	0.198276	0.174756	Cirbp/Eif4ebp1/Samd4	3
GO:0050780	dopamine receptor binding	3/601	24/22707	0.0247031	0.198276	0.174756	Slc9a3r1/Atp1a3/Dnm1	3
GO:0070412	R-SMAD binding	3/601	24/22707	0.0247031	0.198276	0.174756	Pax6/Smad3/Smad6	3
GO:0005496	steroid binding	7/601	108/22707	0.0247498	0.198276	0.174756	Atp1a2/Rora/Gstm1/Atp1a1/Paqr8/Ptch1/Esrrb	7
GO:0016829	lyase activity	10/601	184/22707	0.0250512	0.198461	0.174919	Clybl/Npl/Eno1/Gad1/Gucy1a1/Hmbs/Gad2/Paics/Aldoc/Glo1	10
GO:0003680	AT DNA binding	2/601	10/22707	0.0273383	0.213382	0.18807	Pax6/Hmga2	2
GO:0042923	neuropeptide binding	3/601	25/22707	0.0275332	0.213382	0.18807	Sstr2/Adcyap1r1/Galr2	3
GO:0017134	fibroblast growth factor binding	3/601	26/22707	0.0305282	0.23156	0.204091	Fgfr1/Gpc1/Fgfr2	3
GO:0030547	receptor inhibitor activity	3/601	26/22707	0.0305282	0.23156	0.204091	Pcsk9/Dkk3/Lypd1	3
GO:0033293	monocarboxylic acid binding	5/601	69/22707	0.0359283	0.269651	0.237664	Cyp26b1/Id3/Rxra/Nr2f2/Fabp7	5
GO:0005520	insulin-like growth factor binding	3/601	28/22707	0.0370091	0.27487	0.242263	Igfbp5/Igfbp2/Itga6	3
GO:0001085	RNA polymerase II transcription factor binding	5/601	70/22707	0.0378835	0.275622	0.242927	Id2/Tead1/Id3/Tead2/Id1	5
GO:0016597	amino acid binding	5/601	70/22707	0.0378835	0.275622	0.242927	Slc1a3/Gad1/Ddah1/Glul/Gad2	5
GO:0030955	potassium ion binding	2/601	12/22707	0.0387244	0.276105	0.243353	Atp1a2/Atp1a1	2
GO:0031543	peptidyl-proline dioxygenase activity	2/601	12/22707	0.0387244	0.276105	0.243353	Egln3/P4ha3	2
GO:0001046	core promoter sequence-specific DNA binding	4/601	49/22707	0.0403375	0.2803	0.247049	Pax6/Sox8/Rest/Sox3	4
GO:0090079	translation regulator activity, nucleic acid binding	6/601	95/22707	0.0403972	0.2803	0.247049	Eif4e3/Eef1d/2810006K23Rik/Eef1a2/Mif4gd/Eif3i	6
GO:0098918	structural constituent of synapse	3/601	29/22707	0.0404921	0.2803	0.247049	Actn1/Nefl/Ina	3
GO:0061629	RNA polymerase II-specific DNA-binding transcription factor binding	13/601	286/22707	0.0419827	0.286336	0.252369	Sox2/Nhlh2/Notch2/Tcf7l2/Tacc1/Ncor2/Neurod1/Med25/Smad3/Rxra/Eomes/Rnf14/Tbx1	13
GO:0032182	ubiquitin-like protein binding	6/601	96/22707	0.0421693	0.286336	0.252369	Cxcr4/Cks1b/Cks2/Smad3/Cbx4/Top2a	6
GO:0003713	transcription coactivator activity	12/601	258/22707	0.0427704	0.286336	0.252369	Pmf1/Actn1/Prdm16/Neurod1/Tfap2a/Tfap2b/Sfr1/Maml2/Ruvbl1/Zbtb18/Tcf3/Wwtr1	12
GO:0098632	cell-cell adhesion mediator activity	3/601	30/22707	0.0441345	0.286336	0.252369	Vstm2l/Dscam/Igsf9	3
GO:0005313	L-glutamate transmembrane transporter activity	2/601	13/22707	0.0449784	0.286336	0.252369	Slc1a3/Slc17a6	2
GO:0008097	5S rRNA binding	2/601	13/22707	0.0449784	0.286336	0.252369	Tst/Rpl4	2
GO:0017017	MAP kinase tyrosine/serine/threonine phosphatase activity	2/601	13/22707	0.0449784	0.286336	0.252369	Dusp5/Dusp16	2
GO:0031402	sodium ion binding	2/601	13/22707	0.0449784	0.286336	0.252369	Atp1a2/Atp1a1	2
GO:0070742	C2H2 zinc finger domain binding	2/601	13/22707	0.0449784	0.286336	0.252369	Pax2/Ebf1	2
GO:0017022	myosin binding	5/601	74/22707	0.0463464	0.292434	0.257744	Cxcr4/Slc9a3r1/Adgrv1/Rab3c/Nphs1	5
GO:0051087	chaperone binding	6/601	99/22707	0.0477755	0.297192	0.261938	Atp1a2/Hes1/Atp1a1/Atp1a3/Birc5/Pacrg	6
GO:0043236	laminin binding	3/601	31/22707	0.0479341	0.297192	0.261938	Gpc1/Adam9/Itga6	3
GO:0043130	ubiquitin binding	5/601	75/22707	0.0486238	0.297885	0.262549	Cxcr4/Cks1b/Cks2/Smad3/Top2a	5
GO:0008191	metalloendopeptidase inhibitor activity	2/601	14/22707	0.0515747	0.297885	0.262549	Timp4/Spock1	2
GO:0015172	acidic amino acid transmembrane transporter activity	2/601	14/22707	0.0515747	0.297885	0.262549	Slc1a3/Slc17a6	2
GO:0015643	toxic substance binding	2/601	14/22707	0.0515747	0.297885	0.262549	Nefm/Adgrl1	2
GO:0017081	chloride channel regulator activity	2/601	14/22707	0.0515747	0.297885	0.262549	Slc9a3r1/Vamp8	2
GO:0044389	ubiquitin-like protein ligase binding	14/601	325/22707	0.051814	0.297885	0.262549	Pax6/Axin2/Cxcr4/Sipa1l1/Usp2/Nek6/Dtx1/Pacrg/Smad3/Ube2c/Smad6/Smad7/Bcl2/Erbb2	14
GO:0004364	glutathione transferase activity	3/601	32/22707	0.0518887	0.297885	0.262549	Gstm1/Gsta4/Gstm5	3
GO:0030332	cyclin binding	3/601	32/22707	0.0518887	0.297885	0.262549	Insm1/Usp2/Ptch1	3
GO:0030507	spectrin binding	3/601	32/22707	0.0518887	0.297885	0.262549	Myo10/Add3/Nphs1	3
GO:0008135	translation factor activity, RNA binding	5/601	77/22707	0.0533734	0.297885	0.262549	Eif4e3/Eef1d/2810006K23Rik/Eef1a2/Eif3i	5
GO:0051219	phosphoprotein binding	6/601	102/22707	0.0538212	0.297885	0.262549	Cd44/Grb10/Shc3/Cbx4/Shb/Crmp1	6
GO:0017124	SH3 domain binding	7/601	129/22707	0.0558529	0.297885	0.262549	Qk/Dtx1/Dnm1/Adam9/Arhgap31/Shank1/Ostf1	7
GO:0019955	cytokine binding	7/601	129/22707	0.0558529	0.297885	0.262549	Cxcr4/Ackr3/Kit/Eng/Cd44/Csf1r/Ltbp1	7
GO:0047485	protein N-terminus binding	7/601	129/22707	0.0558529	0.297885	0.262549	Slc9a3r1/Gad1/Ncor2/Kcnip1/Pdlim5/Id1/Rps21	7
GO:0008200	ion channel inhibitor activity	3/601	33/22707	0.0559957	0.297885	0.262549	Vamp8/Pcsk9/Pacsin3	3
GO:0016831	carboxy-lyase activity	3/601	33/22707	0.0559957	0.297885	0.262549	Gad1/Gad2/Paics	3
GO:0035035	histone acetyltransferase binding	3/601	33/22707	0.0559957	0.297885	0.262549	Pax6/Ets1/Gli3	3
GO:0015079	potassium ion transmembrane transporter activity	8/601	157/22707	0.0577496	0.297885	0.262549	Atp1a2/Kcnj10/Atp1a1/Kcnk5/Atp1a3/Kcnj6/Kcnip1/Kcnk9	8
GO:0005092	GDP-dissociation inhibitor activity	2/601	15/22707	0.0584908	0.297885	0.262549	Gpsm2/Ranbp1	2
GO:0005229	intracellular calcium activated chloride channel activity	2/601	15/22707	0.0584908	0.297885	0.262549	Ttyh1/Ano1	2
GO:0005416	amino acid:cation symporter activity	2/601	15/22707	0.0584908	0.297885	0.262549	Slc32a1/Slc1a3	2
GO:0019215	intermediate filament binding	2/601	15/22707	0.0584908	0.297885	0.262549	Nes/Vim	2
GO:0022841	potassium ion leak channel activity	2/601	15/22707	0.0584908	0.297885	0.262549	Kcnk5/Kcnk9	2
GO:0033549	MAP kinase phosphatase activity	2/601	15/22707	0.0584908	0.297885	0.262549	Dusp5/Dusp16	2
GO:0061778	intracellular chloride channel activity	2/601	15/22707	0.0584908	0.297885	0.262549	Ttyh1/Ano1	2
GO:0030295	protein kinase activator activity	5/601	80/22707	0.0609854	0.308387	0.271805	Cks1b/Cks2/Ccnk/Gprc5b/Spry2	5
GO:0001965	G-protein alpha-subunit binding	3/601	35/22707	0.0646557	0.319989	0.282031	Gpsm2/Kcnj6/Adgrv1	3
GO:0005154	epidermal growth factor receptor binding	3/601	35/22707	0.0646557	0.319989	0.282031	Cd44/Vav3/Snx1	3
GO:0031625	ubiquitin protein ligase binding	13/601	306/22707	0.0647314	0.319989	0.282031	Pax6/Axin2/Cxcr4/Sipa1l1/Usp2/Nek6/Dtx1/Pacrg/Smad3/Smad6/Smad7/Bcl2/Erbb2	13
GO:0004549	tRNA-specific ribonuclease activity	2/601	16/22707	0.0657054	0.319989	0.282031	Tsen15/Rpp40	2
GO:0070006	metalloaminopeptidase activity	2/601	16/22707	0.0657054	0.319989	0.282031	Mmp14/Trhde	2
GO:0140097	catalytic activity, acting on DNA	9/601	190/22707	0.0665302	0.319989	0.282031	Mcm6/Hmga2/Chd1l/Gins2/Ruvbl1/Chd3/Top2a/Mcm2/Pole3	9
GO:0099106	ion channel regulator activity	6/601	108/22707	0.0672441	0.319989	0.282031	Vamp8/Pcsk9/Pacsin3/Nrxn2/Kcnip1/Nrxn3	6
GO:0001098	basal transcription machinery binding	4/601	58/22707	0.0673189	0.319989	0.282031	Elp4/Ruvbl1/Esrrb/Tcf4	4
GO:0001099	basal RNA polymerase II transcription machinery binding	4/601	58/22707	0.0673189	0.319989	0.282031	Elp4/Ruvbl1/Esrrb/Tcf4	4
GO:0004029	aldehyde dehydrogenase (NAD+) activity	2/601	17/22707	0.0731978	0.339895	0.299575	Aldh1l1/Aldh7a1	2
GO:0034185	apolipoprotein binding	2/601	17/22707	0.0731978	0.339895	0.299575	Lrp4/Pcsk9	2
GO:0017112	Rab guanyl-nucleotide exchange factor activity	3/601	37/22707	0.0738903	0.339895	0.299575	Dennd2a/St5/Dennd5a	3
GO:0043394	proteoglycan binding	3/601	37/22707	0.0738903	0.339895	0.299575	Tnc/Ptn/Atp1a3	3
GO:0051393	alpha-actinin binding	3/601	37/22707	0.0738903	0.339895	0.299575	Pdlim3/Pdlim5/Nphs1	3
GO:0003697	single-stranded DNA binding	6/601	111/22707	0.0746228	0.340446	0.300061	Mcm6/Smc4/Fubp3/Cnbp/Mcm3/Mcm2	6
GO:0048029	monosaccharide binding	5/601	85/22707	0.074965	0.340446	0.300061	Egln3/Galk1/Eng/Lman1/P4ha3	5
GO:0019209	kinase activator activity	5/601	86/22707	0.0779528	0.344951	0.304031	Cks1b/Cks2/Ccnk/Gprc5b/Spry2	5
GO:0016765	transferase activity, transferring alkyl or aryl (other than methyl) groups	4/601	61/22707	0.0779561	0.344951	0.304031	Gstm1/Gsta4/Hmbs/Gstm5	4
GO:0015662	ion transmembrane transporter activity, phosphorylative mechanism	3/601	38/22707	0.078715	0.344951	0.304031	Atp1a2/Atp1a1/Atp1a3	3
GO:0030020	extracellular matrix structural constituent conferring tensile strength	3/601	38/22707	0.078715	0.344951	0.304031	Col18a1/Col4a2/Col4a1	3
GO:0051721	protein phosphatase 2A binding	3/601	38/22707	0.078715	0.344951	0.304031	Vim/Bcl2/Eif4ebp1	3
GO:0016922	nuclear receptor binding	6/601	113/22707	0.0797879	0.344951	0.304031	Tacc1/Ncor2/Med25/Smad3/Rxra/Rnf14	6
GO:0003746	translation elongation factor activity	2/601	18/22707	0.0809483	0.344951	0.304031	Eef1d/Eef1a2	2
GO:0022840	leak channel activity	2/601	18/22707	0.0809483	0.344951	0.304031	Kcnk5/Kcnk9	2
GO:0022842	narrow pore channel activity	2/601	18/22707	0.0809483	0.344951	0.304031	Kcnk5/Kcnk9	2
GO:0070182	DNA polymerase binding	2/601	18/22707	0.0809483	0.344951	0.304031	Cdk2ap1/Fanci	2
GO:0008528	G protein-coupled peptide receptor activity	7/601	141/22707	0.0812787	0.344951	0.304031	Cxcr4/Ackr3/Sstr2/Adcyap1r1/Ednrb/Agtrap/Galr2	7
GO:0042169	SH2 domain binding	3/601	39/22707	0.0836733	0.350936	0.309306	Fgfr1/Kit/Arhgap5	3
GO:0098631	cell adhesion mediator activity	3/601	39/22707	0.0836733	0.350936	0.309306	Vstm2l/Dscam/Igsf9	3
GO:0005200	structural constituent of cytoskeleton	4/601	63/22707	0.0854852	0.356438	0.314156	Vim/Nefl/Add3/Ina	4
GO:0003924	GTPase activity	12/601	291/22707	0.0874353	0.36245	0.319455	Rab9/Gnai2/Diras1/Dnm1/Rac2/Ran/Rasl11b/Eef1a2/Nudt1/Arhgap5/Arl4a/Rab3c	12
GO:0004030	aldehyde dehydrogenase [NAD(P)+] activity	2/601	19/22707	0.0889381	0.364442	0.32121	Aldh1l1/Aldh7a1	2
GO:0031418	L-ascorbic acid binding	2/601	19/22707	0.0889381	0.364442	0.32121	Egln3/P4ha3	2
GO:0016887	ATPase activity	16/601	418/22707	0.091161	0.371416	0.327357	Chd7/Atp1a2/Mcm6/Abcd3/Chd1l/Gins2/Abcb9/Ruvbl1/Kif7/Chd3/Atad2/Chd5/Mcm3/Top2a/G3bp1/Mcm2	16
GO:0000149	SNARE binding	6/601	118/22707	0.093552	0.372565	0.32837	Vamp8/Cplx2/Stxbp3/Sypl/Syt5/Vamp3	6
GO:0070851	growth factor receptor binding	7/601	146/22707	0.0935587	0.372565	0.32837	Fgf15/Slc9a3r1/Fgf3/Cd44/Vav3/Snx1/Trip6	7
GO:0005246	calcium channel regulator activity	3/601	41/22707	0.0939769	0.372565	0.32837	Pacsin3/Nrxn2/Nrxn3	3
GO:0001222	transcription corepressor binding	2/601	20/22707	0.0971491	0.372565	0.32837	Rora/Nek6	2
GO:0001618	virus receptor activity	2/601	20/22707	0.0971491	0.372565	0.32837	Siva1/Xpr1	2
GO:0005242	inward rectifier potassium channel activity	2/601	20/22707	0.0971491	0.372565	0.32837	Kcnj10/Kcnj6	2
GO:0017049	GTP-Rho binding	2/601	20/22707	0.0971491	0.372565	0.32837	Cdc42ep1/Cdc42ep4	2
GO:0017116	single-stranded DNA helicase activity	2/601	20/22707	0.0971491	0.372565	0.32837	Mcm6/Mcm2	2
GO:0070064	proline-rich region binding	2/601	20/22707	0.0971491	0.372565	0.32837	Ccnd1/Baiap2	2
GO:0140272	exogenous protein binding	2/601	20/22707	0.0971491	0.372565	0.32837	Siva1/Xpr1	2
GO:0003730	mRNA 3'-UTR binding	5/601	92/22707	0.0971908	0.372565	0.32837	Zfp36l1/Zfp36l2/Cirbp/Tardbp/Rbms1	5
GO:0045296	cadherin binding	4/601	67/22707	0.101553	0.380237	0.335132	Cdh22/Trpc4/Kdr/Arvcf	4
GO:0001653	peptide receptor activity	7/601	150/22707	0.104086	0.380237	0.335132	Cxcr4/Ackr3/Sstr2/Adcyap1r1/Ednrb/Agtrap/Galr2	7
GO:0035257	nuclear hormone receptor binding	7/601	150/22707	0.104086	0.380237	0.335132	Tcf7l2/Tacc1/Ncor2/Med25/Smad3/Rxra/Rnf14	7
GO:0001784	phosphotyrosine residue binding	3/601	43/22707	0.104772	0.380237	0.335132	Grb10/Shc3/Shb	3
GO:0035255	ionotropic glutamate receptor binding	3/601	43/22707	0.104772	0.380237	0.335132	Igsf11/Shank1/Shisa7	3
GO:0043175	RNA polymerase core enzyme binding	3/601	43/22707	0.104772	0.380237	0.335132	Elp4/Esrrb/Erbb2	3
GO:0003729	mRNA binding	12/601	301/22707	0.105188	0.380237	0.335132	Qk/Zfp36l1/Zfp36l2/Cirbp/Cnbp/Rbpms2/Tardbp/Rbms1/Celf5/G3bp1/Samd4/Srsf1	12
GO:0001091	RNA polymerase II general transcription initiation factor binding	2/601	21/22707	0.105564	0.380237	0.335132	Ruvbl1/Tcf4	2
GO:0016641	oxidoreductase activity, acting on the CH-NH2 group of donors, oxygen as acceptor	2/601	21/22707	0.105564	0.380237	0.335132	Vcam1/Loxl1	2
GO:0050431	transforming growth factor beta binding	2/601	21/22707	0.105564	0.380237	0.335132	Eng/Ltbp1	2
GO:0051371	muscle alpha-actinin binding	2/601	21/22707	0.105564	0.380237	0.335132	Pdlim3/Pdlim5	2
GO:0035254	glutamate receptor binding	4/601	68/22707	0.105773	0.380237	0.335132	Myl12a/Igsf11/Shank1/Shisa7	4
GO:0003779	actin binding	16/601	428/22707	0.106125	0.380237	0.335132	Actn1/Cxcr4/Myo10/Parva/Sipa1l1/Cnn3/Antxr1/Shroom3/Daam2/Pacrg/Pdlim3/Flnc/Pdlim5/Add3/Aif1l/Ajuba	16
GO:0003727	single-stranded RNA binding	5/601	96/22707	0.111226	0.39652	0.349483	Cirbp/Cnbp/Tardbp/Rbms1/Cbx4	5
GO:0030215	semaphorin receptor binding	2/601	22/22707	0.114166	0.401272	0.353671	Sema5b/Sema3b	2
GO:0031420	alkali metal ion binding	2/601	22/22707	0.114166	0.401272	0.353671	Atp1a2/Atp1a1	2
GO:0005089	Rho guanyl-nucleotide exchange factor activity	4/601	70/22707	0.114446	0.401272	0.353671	Prex1/Vav3/Ect2/Spata13	4
GO:0042277	peptide binding	12/601	306/22707	0.11481	0.401272	0.353671	Gstm1/Sstr2/Adcyap1r1/Ednrb/Atp1a3/Gsta4/Rplp0/Rxra/Galr2/Gstm5/Gsap/Trhde	12
GO:0033218	amide binding	14/601	371/22707	0.117974	0.410318	0.361644	Gstm1/Sstr2/Adcyap1r1/Ednrb/Atp1a3/Gsta4/Dbi/Rplp0/Rxra/Galr2/Gstm5/Acadl/Gsap/Trhde	14
GO:0097110	scaffold protein binding	4/601	71/22707	0.118896	0.411519	0.362703	Lrp4/Vim/Shank1/Baiap2	4
GO:0030506	ankyrin binding	2/601	23/22707	0.12294	0.423462	0.373229	Atp1a1/Flnc	2
GO:0042626	ATPase-coupled transmembrane transporter activity	5/601	101/22707	0.130056	0.443683	0.391051	Atp1a2/Abcd3/Atp1a1/Atp1a3/Abcb9	5
GO:0072341	modified amino acid binding	5/601	101/22707	0.130056	0.443683	0.391051	Mfge8/Gstm1/Gsta4/Syt5/Gstm5	5
GO:0016493	C-C chemokine receptor activity	2/601	24/22707	0.131871	0.445612	0.392752	Cxcr4/Ackr3	2
GO:0016638	oxidoreductase activity, acting on the CH-NH2 group of donors	2/601	24/22707	0.131871	0.445612	0.392752	Vcam1/Loxl1	2
GO:0016620	oxidoreductase activity, acting on the aldehyde or oxo group of donors, NAD or NADP as acceptor	3/601	48/22707	0.133705	0.446409	0.393454	Aldh1l1/Dhrs4/Aldh7a1	3
GO:0042805	actinin binding	3/601	48/22707	0.133705	0.446409	0.393454	Pdlim3/Pdlim5/Nphs1	3
GO:0008238	exopeptidase activity	5/601	102/22707	0.133985	0.446409	0.393454	Scpep1/Cpxm1/Pgpep1/Mmp14/Trhde	5
GO:0019829	ATPase-coupled cation transmembrane transporter activity	3/601	49/22707	0.139795	0.456787	0.402601	Atp1a2/Atp1a1/Atp1a3	3
GO:0001637	G protein-coupled chemoattractant receptor activity	2/601	25/22707	0.140944	0.456787	0.402601	Cxcr4/Ackr3	2
GO:0004950	chemokine receptor activity	2/601	25/22707	0.140944	0.456787	0.402601	Cxcr4/Ackr3	2
GO:0019957	C-C chemokine binding	2/601	25/22707	0.140944	0.456787	0.402601	Cxcr4/Ackr3	2
GO:0046625	sphingolipid binding	2/601	25/22707	0.140944	0.456787	0.402601	S1pr1/Map3k1	2
GO:0047617	acyl-CoA hydrolase activity	2/601	25/22707	0.140944	0.456787	0.402601	Acaa2/Acot1	2
GO:0000287	magnesium ion binding	8/601	194/22707	0.144155	0.465079	0.409909	Clybl/Pgm5/Nuak2/Nek6/Glul/Ran/Pde2a/Top2a	8
GO:0005326	neurotransmitter transmembrane transporter activity	3/601	50/22707	0.145976	0.468831	0.413217	Slc32a1/Slc1a3/Slc17a6	3
GO:0000062	fatty-acyl-CoA binding	2/601	26/22707	0.150145	0.471837	0.415866	Dbi/Acadl	2
GO:0005104	fibroblast growth factor receptor binding	2/601	26/22707	0.150145	0.471837	0.415866	Fgf15/Fgf3	2
GO:0005158	insulin receptor binding	2/601	26/22707	0.150145	0.471837	0.415866	Grb10/Snx1	2
GO:0031435	mitogen-activated protein kinase kinase kinase binding	2/601	26/22707	0.150145	0.471837	0.415866	Tcf3/Sash1	2
GO:0042562	hormone binding	5/601	106/22707	0.15022	0.471837	0.415866	Atp1a2/Atp1a1/Adcyap1r1/Ednrb/Galr2	5
GO:0017048	Rho GTPase binding	7/601	166/22707	0.152146	0.471956	0.415971	Prex1/Cdc42ep1/Cdc42ep4/Daam2/Vav3/Ect2/Spata13	7
GO:0017046	peptide hormone binding	3/601	51/22707	0.152244	0.471956	0.415971	Adcyap1r1/Ednrb/Galr2	3
GO:0042625	ATPase-coupled ion transmembrane transporter activity	3/601	51/22707	0.152244	0.471956	0.415971	Atp1a2/Atp1a1/Atp1a3	3
GO:0001664	G protein-coupled receptor binding	11/601	293/22707	0.156375	0.482663	0.425407	Nes/Slc9a3r1/Ednrb/Atp1a3/Ptch1/Gnai2/Dnm1/Pacrg/S1pr1/Wnt7b/Shank1	11
GO:0031267	small GTPase binding	15/601	424/22707	0.157681	0.484598	0.427113	Prex1/Adcyap1r1/Birc5/Dennd2a/Cdc42ep1/Cdc42ep4/Daam2/Ranbp1/St5/Vav3/Dennd5a/Rgl1/Ect2/Spata13/Rasgef1b	15
GO:0008235	metalloexopeptidase activity	3/601	52/22707	0.158596	0.485317	0.427747	Cpxm1/Mmp14/Trhde	3
GO:0016289	CoA hydrolase activity	2/601	27/22707	0.159462	0.485882	0.428245	Acaa2/Acot1	2
GO:0005126	cytokine receptor binding	12/601	327/22707	0.160492	0.48694	0.429178	Nes/Siva1/Gdf10/Inhbb/Eng/Cd44/Smad3/Rasl11b/Smad6/Smad7/Spred1/Trip6	12
GO:0051015	actin filament binding	8/601	200/22707	0.162201	0.490039	0.431909	Actn1/Myo10/Sipa1l1/Antxr1/Shroom3/Add3/Aif1l/Ajuba	8
GO:0015399	primary active transmembrane transporter activity	5/601	109/22707	0.162912	0.490112	0.431973	Atp1a2/Abcd3/Atp1a1/Atp1a3/Abcb9	5
GO:0042393	histone binding	9/601	233/22707	0.16673	0.497572	0.438548	Cks1b/Cks2/Dpf1/H2afx/Hat1/Atad2/Cbx4/Chd5/Mcm2	9
GO:0019706	protein-cysteine S-palmitoyltransferase activity	2/601	28/22707	0.168881	0.497572	0.438548	Zdhhc21/Glul	2
GO:0019707	protein-cysteine S-acyltransferase activity	2/601	28/22707	0.168881	0.497572	0.438548	Zdhhc21/Glul	2
GO:0035925	mRNA 3'-UTR AU-rich region binding	2/601	28/22707	0.168881	0.497572	0.438548	Zfp36l1/Zfp36l2	2
GO:0045499	chemorepellent activity	2/601	28/22707	0.168881	0.497572	0.438548	Sema5b/Sema3b	2
GO:0045309	protein phosphorylated amino acid binding	3/601	55/22707	0.178115	0.519156	0.457572	Grb10/Shc3/Shb	3
GO:0008266	poly(U) RNA binding	2/601	29/22707	0.178392	0.519156	0.457572	Cirbp/Rbms1	2
GO:0043027	cysteine-type endopeptidase inhibitor activity involved in apoptotic process	2/601	29/22707	0.178392	0.519156	0.457572	Tfap2b/Birc5	2
GO:0043178	alcohol binding	4/601	84/22707	0.182854	0.529979	0.467111	Ptch1/Trpc4/Rlbp1/Xpr1	4
GO:0042054	histone methyltransferase activity	3/601	56/22707	0.184762	0.533342	0.470074	Prdm16/Prdm13/Eed	3
GO:0017091	AU-rich element binding	2/601	30/22707	0.187982	0.536694	0.47303	Zfp36l1/Zfp36l2	2
GO:0070325	lipoprotein particle receptor binding	2/601	30/22707	0.187982	0.536694	0.47303	Reln/Pcsk9	2
GO:0005249	voltage-gated potassium channel activity	4/601	85/22707	0.188182	0.536694	0.47303	Kcnj10/Kcnk5/Kcnj6/Kcnk9	4
GO:0016407	acetyltransferase activity	5/601	115/22707	0.189506	0.538318	0.47446	Acaa2/Dpf1/Pafah1b3/Hat1/Pole3	5
GO:0016874	ligase activity	6/601	146/22707	0.191145	0.539608	0.475597	Pcca/Dars/Acss1/Acsf2/Glul/Paics	6
GO:0015179	L-amino acid transmembrane transporter activity	3/601	57/22707	0.191474	0.539608	0.475597	Slc32a1/Slc1a3/Slc17a6	3
GO:0051427	hormone receptor binding	7/601	178/22707	0.193832	0.541508	0.477272	Tcf7l2/Tacc1/Ncor2/Med25/Smad3/Rxra/Rnf14	7
GO:0030165	PDZ domain binding	5/601	116/22707	0.194083	0.541508	0.477272	Nkd1/Slc9a3r1/Sstr2/Tcf3/Baiap2	5
GO:0008083	growth factor activity	6/601	147/22707	0.195189	0.541508	0.477272	Fgf15/Fgf3/Gdf10/Inhbb/Ptn/Mdk	6
GO:0004693	cyclin-dependent protein serine/threonine kinase activity	2/601	31/22707	0.19764	0.541508	0.477272	Ccnd3/Ccnk	2
GO:0046875	ephrin receptor binding	2/601	31/22707	0.19764	0.541508	0.477272	Sipa1l1/Efnb1	2
GO:0016903	oxidoreductase activity, acting on the aldehyde or oxo group of donors	3/601	58/22707	0.198246	0.541508	0.477272	Aldh1l1/Dhrs4/Aldh7a1	3
GO:0070063	RNA polymerase binding	3/601	58/22707	0.198246	0.541508	0.477272	Elp4/Esrrb/Erbb2	3
GO:0017016	Ras GTPase binding	14/601	409/22707	0.198354	0.541508	0.477272	Prex1/Birc5/Dennd2a/Cdc42ep1/Cdc42ep4/Daam2/Ranbp1/St5/Vav3/Dennd5a/Rgl1/Ect2/Spata13/Rasgef1b	14
GO:0035258	steroid hormone receptor binding	4/601	87/22707	0.198983	0.541508	0.477272	Tacc1/Ncor2/Smad3/Rnf14	4
GO:0061134	peptidase regulator activity	9/601	244/22707	0.200014	0.542243	0.47792	Serpinh1/Fbln1/Tfap2b/Birc5/Timp4/Crb2/Gpc3/Sfrp2/Spock1	9
GO:0019001	guanyl nucleotide binding	13/601	377/22707	0.20218	0.54398	0.479451	Gucy1a1/Rab9/Gnai2/Diras1/Dnm1/Rac2/Ran/Rasl11b/Eef1a2/Arhgap5/Arl4a/Rab3c/Pde2a	13
GO:0032561	guanyl ribonucleotide binding	13/601	377/22707	0.20218	0.54398	0.479451	Gucy1a1/Rab9/Gnai2/Diras1/Dnm1/Rac2/Ran/Rasl11b/Eef1a2/Arhgap5/Arl4a/Rab3c/Pde2a	13
GO:0019902	phosphatase binding	8/601	213/22707	0.204609	0.548445	0.483386	Slc9a3r1/Vim/Smad3/Spred1/Bcl2/Csf1r/Erbb2/Eif4ebp1	8
GO:0016417	S-acyltransferase activity	2/601	32/22707	0.207357	0.549611	0.484414	Zdhhc21/Glul	2
GO:0019956	chemokine binding	2/601	32/22707	0.207357	0.549611	0.484414	Cxcr4/Ackr3	2
GO:0097472	cyclin-dependent protein kinase activity	2/601	32/22707	0.207357	0.549611	0.484414	Ccnd3/Ccnk	2
GO:0003735	structural constituent of ribosome	7/601	182/22707	0.208653	0.550998	0.485636	Rpl12/Rplp0/Rpl22/Rpl17/Rpl4/Rps15/Rps21	7
GO:0030674	protein-macromolecule adaptor activity	7/601	183/22707	0.212423	0.558885	0.492588	Vamp8/Nefl/Shank1/Tjp2/Spsb4/Baiap2/Peli2	7
GO:0008187	poly-pyrimidine tract binding	2/601	33/22707	0.217122	0.56603	0.498885	Cirbp/Rbms1	2
GO:0016504	peptidase activator activity	2/601	33/22707	0.217122	0.56603	0.498885	Fbln1/Sfrp2	2
GO:0005267	potassium channel activity	5/601	121/22707	0.217521	0.56603	0.498885	Kcnj10/Kcnk5/Kcnj6/Kcnip1/Kcnk9	5
GO:0008047	enzyme activator activity	15/601	452/22707	0.220308	0.5712	0.503442	Dnajc24/Sipa1l1/Cks1b/Fbln1/Cks2/Ranbp1/Arhgap31/Ccnk/Gprc5b/Arhgap5/Ect2/Sfrp2/Spry2/Arap3/Sipa1l2	15
GO:0005310	dicarboxylic acid transmembrane transporter activity	2/601	34/22707	0.226926	0.576145	0.5078	Slc1a3/Slc17a6	2
GO:0051019	mitogen-activated protein kinase binding	2/601	34/22707	0.226926	0.576145	0.5078	Map3k1/Plcb4	2
GO:0005525	GTP binding	12/601	354/22707	0.230565	0.576145	0.5078	Gucy1a1/Rab9/Gnai2/Diras1/Dnm1/Rac2/Ran/Rasl11b/Eef1a2/Arhgap5/Arl4a/Rab3c	12
GO:0003995	acyl-CoA dehydrogenase activity	1/601	10/22707	0.235318	0.576145	0.5078	Acadl	1
GO:0004706	JUN kinase kinase kinase activity	1/601	10/22707	0.235318	0.576145	0.5078	Map3k1	1
GO:0004966	galanin receptor activity	1/601	10/22707	0.235318	0.576145	0.5078	Galr2	1
GO:0008046	axon guidance receptor activity	1/601	10/22707	0.235318	0.576145	0.5078	Ephb1	1
GO:0008429	phosphatidylethanolamine binding	1/601	10/22707	0.235318	0.576145	0.5078	Mfge8	1
GO:0008494	translation activator activity	1/601	10/22707	0.235318	0.576145	0.5078	Mif4gd	1
GO:0016868	intramolecular transferase activity, phosphotransferases	1/601	10/22707	0.235318	0.576145	0.5078	Pgm5	1
GO:0019869	chloride channel inhibitor activity	1/601	10/22707	0.235318	0.576145	0.5078	Vamp8	1
GO:0033204	ribonuclease P RNA binding	1/601	10/22707	0.235318	0.576145	0.5078	Rpp40	1
GO:0045159	myosin II binding	1/601	10/22707	0.235318	0.576145	0.5078	Slc9a3r1	1
GO:0047429	nucleoside-triphosphate diphosphatase activity	1/601	10/22707	0.235318	0.576145	0.5078	Nudt1	1
GO:0070016	armadillo repeat domain binding	1/601	10/22707	0.235318	0.576145	0.5078	Tcf7l2	1
GO:0070513	death domain binding	1/601	10/22707	0.235318	0.576145	0.5078	Bcl2	1
GO:0008536	Ran GTPase binding	2/601	35/22707	0.236761	0.576145	0.5078	Birc5/Ranbp1	2
GO:1901567	fatty acid derivative binding	2/601	35/22707	0.236761	0.576145	0.5078	Dbi/Acadl	2
GO:0004402	histone acetyltransferase activity	3/601	64/22707	0.239941	0.581897	0.51287	Dpf1/Hat1/Pole3	3
GO:0060090	molecular adaptor activity	9/601	258/22707	0.245963	0.584035	0.514755	Slc9a3r1/Vamp8/Nefl/Sash1/Shank1/Tjp2/Spsb4/Baiap2/Peli2	9
GO:0032550	purine ribonucleoside binding	12/601	361/22707	0.250491	0.584035	0.514755	Gucy1a1/Rab9/Gnai2/Diras1/Dnm1/Rac2/Ran/Rasl11b/Eef1a2/Arhgap5/Arl4a/Rab3c	12
GO:0061733	peptide-lysine-N-acetyltransferase activity	3/601	66/22707	0.254158	0.584035	0.514755	Dpf1/Hat1/Pole3	3
GO:0001094	TFIID-class transcription factor complex binding	1/601	11/22707	0.255567	0.584035	0.514755	Ruvbl1	1
GO:0004000	adenosine deaminase activity	1/601	11/22707	0.255567	0.584035	0.514755	Adarb1	1
GO:0004383	guanylate cyclase activity	1/601	11/22707	0.255567	0.584035	0.514755	Gucy1a1	1
GO:0004526	ribonuclease P activity	1/601	11/22707	0.255567	0.584035	0.514755	Rpp40	1
GO:0004865	protein serine/threonine phosphatase inhibitor activity	1/601	11/22707	0.255567	0.584035	0.514755	Ppp1r14b	1
GO:0005247	voltage-gated chloride channel activity	1/601	11/22707	0.255567	0.584035	0.514755	Ano1	1
GO:0005283	amino acid:sodium symporter activity	1/601	11/22707	0.255567	0.584035	0.514755	Slc1a3	1
GO:0016783	sulfurtransferase activity	1/601	11/22707	0.255567	0.584035	0.514755	Tst	1
GO:0016813	hydrolase activity, acting on carbon-nitrogen (but not peptide) bonds, in linear amidines	1/601	11/22707	0.255567	0.584035	0.514755	Ddah1	1
GO:0016846	carbon-sulfur lyase activity	1/601	11/22707	0.255567	0.584035	0.514755	Glo1	1
GO:0042285	xylosyltransferase activity	1/601	11/22707	0.255567	0.584035	0.514755	Gxylt2	1
GO:0043522	leucine zipper domain binding	1/601	11/22707	0.255567	0.584035	0.514755	Pmf1	1
GO:0046974	histone methyltransferase activity (H3-K9 specific)	1/601	11/22707	0.255567	0.584035	0.514755	Prdm16	1
GO:0070181	small ribosomal subunit rRNA binding	1/601	11/22707	0.255567	0.584035	0.514755	Cirbp	1
GO:0102991	myristoyl-CoA hydrolase activity	1/601	11/22707	0.255567	0.584035	0.514755	Acot1	1
GO:0032549	ribonucleoside binding	12/601	364/22707	0.259219	0.588313	0.518525	Gucy1a1/Rab9/Gnai2/Diras1/Dnm1/Rac2/Ran/Rasl11b/Eef1a2/Arhgap5/Arl4a/Rab3c	12
GO:0001883	purine nucleoside binding	12/601	365/22707	0.262151	0.588313	0.518525	Gucy1a1/Rab9/Gnai2/Diras1/Dnm1/Rac2/Ran/Rasl11b/Eef1a2/Arhgap5/Arl4a/Rab3c	12
GO:0000993	RNA polymerase II complex binding	2/601	38/22707	0.266364	0.588313	0.518525	Elp4/Esrrb	2
GO:0008138	protein tyrosine/serine/threonine phosphatase activity	2/601	38/22707	0.266364	0.588313	0.518525	Dusp5/Dusp16	2
GO:0016409	palmitoyltransferase activity	2/601	38/22707	0.266364	0.588313	0.518525	Zdhhc21/Glul	2
GO:0019205	nucleobase-containing compound kinase activity	2/601	38/22707	0.266364	0.588313	0.518525	Tk1/Guk1	2
GO:0004722	protein serine/threonine phosphatase activity	3/601	68/22707	0.268491	0.588313	0.518525	Ctdsp1/Ppp2r2c/Ctdsp2	3
GO:0048365	Rac GTPase binding	3/601	68/22707	0.268491	0.588313	0.518525	Prex1/Vav3/Spata13	3
GO:0019842	vitamin binding	5/601	132/22707	0.271771	0.588313	0.518525	Egln3/Gad1/Rlbp1/Gad2/P4ha3	5
GO:1990782	protein tyrosine kinase binding	4/601	100/22707	0.272962	0.588313	0.518525	Lrp4/Nedd9/Shc3/Dscam	4
GO:0003951	NAD+ kinase activity	1/601	12/22707	0.27528	0.588313	0.518525	Nadk2	1
GO:0004016	adenylate cyclase activity	1/601	12/22707	0.27528	0.588313	0.518525	Gucy1a1	1
GO:0004115	3',5'-cyclic-AMP phosphodiesterase activity	1/601	12/22707	0.27528	0.588313	0.518525	Pde2a	1
GO:0015355	secondary active monocarboxylate transmembrane transporter activity	1/601	12/22707	0.27528	0.588313	0.518525	Slc32a1	1
GO:0036122	BMP binding	1/601	12/22707	0.27528	0.588313	0.518525	Eng	1
GO:0039706	co-receptor binding	1/601	12/22707	0.27528	0.588313	0.518525	Dkk3	1
GO:0042577	lipid phosphatase activity	1/601	12/22707	0.27528	0.588313	0.518525	Plpp3	1
GO:0043121	neurotrophin binding	1/601	12/22707	0.27528	0.588313	0.518525	Pcsk6	1
GO:0045294	alpha-catenin binding	1/601	12/22707	0.27528	0.588313	0.518525	Ajuba	1
GO:0048185	activin binding	1/601	12/22707	0.27528	0.588313	0.518525	Smad7	1
GO:0048407	platelet-derived growth factor binding	1/601	12/22707	0.27528	0.588313	0.518525	Col4a1	1
GO:0004864	protein phosphatase inhibitor activity	2/601	39/22707	0.276239	0.588313	0.518525	Ptn/Ppp1r14b	2
GO:0016747	transferase activity, transferring acyl groups other than amino-acyl groups	8/601	233/22707	0.277076	0.588313	0.518525	Zdhhc21/Fam57b/Acaa2/Dpf1/Glul/Pafah1b3/Hat1/Pole3	8
GO:0016746	transferase activity, transferring acyl groups	9/601	267/22707	0.277242	0.588313	0.518525	Clybl/Zdhhc21/Fam57b/Acaa2/Dpf1/Glul/Pafah1b3/Hat1/Pole3	9
GO:0043028	cysteine-type endopeptidase regulator activity involved in apoptotic process	2/601	40/22707	0.286106	0.591431	0.521273	Tfap2b/Birc5	2
GO:0043531	ADP binding	2/601	40/22707	0.286106	0.591431	0.521273	Atp1a1/Ruvbl1	2
GO:0001882	nucleoside binding	12/601	374/22707	0.289033	0.591431	0.521273	Gucy1a1/Rab9/Gnai2/Diras1/Dnm1/Rac2/Ran/Rasl11b/Eef1a2/Arhgap5/Arl4a/Rab3c	12
GO:0004869	cysteine-type endopeptidase inhibitor activity	3/601	71/22707	0.290147	0.591431	0.521273	Tfap2b/Birc5/Spock1	3
GO:0019888	protein phosphatase regulator activity	3/601	71/22707	0.290147	0.591431	0.521273	Ptn/Ppp2r2c/Ppp1r14b	3
GO:0000340	RNA 7-methylguanosine cap binding	1/601	13/22707	0.294471	0.591431	0.521273	Eif4e3	1
GO:0003906	DNA-(apurinic or apyrimidinic site) endonuclease activity	1/601	13/22707	0.294471	0.591431	0.521273	Hmga2	1
GO:0005324	long-chain fatty acid transporter activity	1/601	13/22707	0.294471	0.591431	0.521273	Abcd3	1
GO:0008195	phosphatidate phosphatase activity	1/601	13/22707	0.294471	0.591431	0.521273	Plpp3	1
GO:0008401	retinoic acid 4-hydroxylase activity	1/601	13/22707	0.294471	0.591431	0.521273	Cyp26b1	1
GO:0015279	store-operated calcium channel activity	1/601	13/22707	0.294471	0.591431	0.521273	Trpc4	1
GO:0016832	aldehyde-lyase activity	1/601	13/22707	0.294471	0.591431	0.521273	Aldoc	1
GO:0017166	vinculin binding	1/601	13/22707	0.294471	0.591431	0.521273	Actn1	1
GO:0019841	retinol binding	1/601	13/22707	0.294471	0.591431	0.521273	Rlbp1	1
GO:0031748	D1 dopamine receptor binding	1/601	13/22707	0.294471	0.591431	0.521273	Atp1a3	1
GO:0033130	acetylcholine receptor binding	1/601	13/22707	0.294471	0.591431	0.521273	Lypd1	1
GO:0036312	phosphatidylinositol 3-kinase regulatory subunit binding	1/601	13/22707	0.294471	0.591431	0.521273	Ptpn13	1
GO:0042301	phosphate ion binding	1/601	13/22707	0.294471	0.591431	0.521273	Pde2a	1
GO:0045125	bioactive lipid receptor activity	1/601	13/22707	0.294471	0.591431	0.521273	S1pr1	1
GO:0043548	phosphatidylinositol 3-kinase binding	2/601	41/22707	0.295959	0.592749	0.522435	Atp1a1/Ptpn13	2
GO:0004721	phosphoprotein phosphatase activity	6/601	171/22707	0.300074	0.599307	0.528215	Ctdsp1/Dusp5/Ptpn13/Ppp2r2c/Dusp16/Ctdsp2	6
GO:0015171	amino acid transmembrane transporter activity	3/601	73/22707	0.304655	0.606758	0.534782	Slc32a1/Slc1a3/Slc17a6	3
GO:0004180	carboxypeptidase activity	2/601	42/22707	0.305791	0.607323	0.53528	Scpep1/Cpxm1	2
GO:0031072	heat shock protein binding	5/601	139/22707	0.307672	0.609362	0.537077	Eno1/Eef1d/Pacrg/Atf5/Erbb2	5
GO:0004559	alpha-mannosidase activity	1/601	14/22707	0.313156	0.611079	0.53859	Man1c1	1
GO:0005005	transmembrane-ephrin receptor activity	1/601	14/22707	0.313156	0.611079	0.53859	Ephb1	1
GO:0030021	extracellular matrix structural constituent conferring compression resistance	1/601	14/22707	0.313156	0.611079	0.53859	Prelp	1
GO:0051400	BH domain binding	1/601	14/22707	0.313156	0.611079	0.53859	Bcl2	1
GO:0018024	histone-lysine N-methyltransferase activity	2/601	43/22707	0.315597	0.611079	0.53859	Prdm16/Eed	2
GO:0019212	phosphatase inhibitor activity	2/601	43/22707	0.315597	0.611079	0.53859	Ptn/Ppp1r14b	2
GO:0061135	endopeptidase regulator activity	7/601	209/22707	0.317583	0.611079	0.53859	Serpinh1/Tfap2b/Birc5/Timp4/Crb2/Sfrp2/Spock1	7
GO:0034212	peptide N-acetyltransferase activity	3/601	75/22707	0.319193	0.611079	0.53859	Dpf1/Hat1/Pole3	3
GO:0004857	enzyme inhibitor activity	12/601	384/22707	0.319794	0.611079	0.53859	Notch1/Serpinh1/Ptn/Tfap2b/Birc5/Timp4/Calu/Spred1/Crb2/Gpc3/Ppp1r14b/Spock1	12
GO:0004177	aminopeptidase activity	2/601	44/22707	0.325371	0.611079	0.53859	Mmp14/Trhde	2
GO:0140296	general transcription initiation factor binding	2/601	44/22707	0.325371	0.611079	0.53859	Ruvbl1/Tcf4	2
GO:0030414	peptidase inhibitor activity	7/601	212/22707	0.330349	0.611079	0.53859	Serpinh1/Tfap2b/Birc5/Timp4/Crb2/Gpc3/Spock1	7
GO:0001162	RNA polymerase II intronic transcription regulatory region sequence-specific DNA binding	1/601	15/22707	0.331346	0.611079	0.53859	Tbx1	1
GO:0001846	opsonin binding	1/601	15/22707	0.331346	0.611079	0.53859	Megf10	1
GO:0015923	mannosidase activity	1/601	15/22707	0.331346	0.611079	0.53859	Man1c1	1
GO:0016918	retinal binding	1/601	15/22707	0.331346	0.611079	0.53859	Rlbp1	1
GO:0030548	acetylcholine receptor regulator activity	1/601	15/22707	0.331346	0.611079	0.53859	Lypd1	1
GO:0030553	cGMP binding	1/601	15/22707	0.331346	0.611079	0.53859	Pde2a	1
GO:0034236	protein kinase A catalytic subunit binding	1/601	15/22707	0.331346	0.611079	0.53859	Sox9	1
GO:0034483	heparan sulfate sulfotransferase activity	1/601	15/22707	0.331346	0.611079	0.53859	Hs3st3a1	1
GO:0043176	amine binding	1/601	15/22707	0.331346	0.611079	0.53859	Hmbs	1
GO:0045295	gamma-catenin binding	1/601	15/22707	0.331346	0.611079	0.53859	Tcf7l2	1
GO:0050811	GABA receptor binding	1/601	15/22707	0.331346	0.611079	0.53859	Jakmip1	1
GO:0070679	inositol 1,4,5 trisphosphate binding	1/601	15/22707	0.331346	0.611079	0.53859	Trpc4	1
GO:0099602	neurotransmitter receptor regulator activity	1/601	15/22707	0.331346	0.611079	0.53859	Lypd1	1
GO:0019003	GDP binding	3/601	77/22707	0.333737	0.611079	0.53859	Rab9/Diras1/Ran	3
GO:0005044	scavenger receptor activity	2/601	45/22707	0.335108	0.611079	0.53859	Megf10/Ackr3	2
GO:0005504	fatty acid binding	2/601	45/22707	0.335108	0.611079	0.53859	Id3/Fabp7	2
GO:0008188	neuropeptide receptor activity	2/601	45/22707	0.335108	0.611079	0.53859	Sstr2/Galr2	2
GO:0016706	2-oxoglutarate-dependent dioxygenase activity	2/601	45/22707	0.335108	0.611079	0.53859	Egln3/P4ha3	2
GO:0022839	ion gated channel activity	2/601	45/22707	0.335108	0.611079	0.53859	Ttyh1/Ano1	2
GO:0042578	phosphoric ester hydrolase activity	11/601	355/22707	0.340234	0.616031	0.542955	Pld1/Plpp3/Atp1a1/Ctdsp1/Dusp5/Ptpn13/Ppp2r2c/Dusp16/Ctdsp2/Pde2a/Plcb4	11
GO:0016790	thiolester hydrolase activity	2/601	46/22707	0.344803	0.616031	0.542955	Acaa2/Acot1	2
GO:0016879	ligase activity, forming carbon-nitrogen bonds	2/601	46/22707	0.344803	0.616031	0.542955	Glul/Paics	2
GO:0051879	Hsp90 protein binding	2/601	46/22707	0.344803	0.616031	0.542955	Pacrg/Erbb2	2
GO:0000339	RNA cap binding	1/601	16/22707	0.349055	0.616031	0.542955	Eif4e3	1
GO:0005003	ephrin receptor activity	1/601	16/22707	0.349055	0.616031	0.542955	Ephb1	1
GO:0008179	adenylate cyclase binding	1/601	16/22707	0.349055	0.616031	0.542955	Adcyap1r1	1
GO:0016290	palmitoyl-CoA hydrolase activity	1/601	16/22707	0.349055	0.616031	0.542955	Acot1	1
GO:0016894	endonuclease activity, active with either ribo- or deoxyribonucleic acids and producing 3'-phosphomonoesters	1/601	16/22707	0.349055	0.616031	0.542955	Tsen15	1
GO:0017160	Ral GTPase binding	1/601	16/22707	0.349055	0.616031	0.542955	Rgl1	1
GO:0031005	filamin binding	1/601	16/22707	0.349055	0.616031	0.542955	Crmp1	1
GO:0042813	Wnt-activated receptor activity	1/601	16/22707	0.349055	0.616031	0.542955	Fzd10	1
GO:0048019	receptor antagonist activity	1/601	16/22707	0.349055	0.616031	0.542955	Dkk3	1
GO:0003743	translation initiation factor activity	2/601	47/22707	0.354451	0.624009	0.549987	Eif4e3/Eif3i	2
GO:0016410	N-acyltransferase activity	4/601	114/22707	0.356679	0.626384	0.55208	Fam57b/Dpf1/Hat1/Pole3	4
GO:0005086	ARF guanyl-nucleotide exchange factor activity	1/601	17/22707	0.366296	0.629324	0.554671	Cyth4	1
GO:0008301	DNA binding, bending	1/601	17/22707	0.366296	0.629324	0.554671	Top2a	1
GO:0008308	voltage-gated anion channel activity	1/601	17/22707	0.366296	0.629324	0.554671	Ano1	1
GO:0016646	oxidoreductase activity, acting on the CH-NH group of donors, NAD or NADP as acceptor	1/601	17/22707	0.366296	0.629324	0.554671	Aldh1l1	1
GO:0016881	acid-amino acid ligase activity	1/601	17/22707	0.366296	0.629324	0.554671	Paics	1
GO:0030169	low-density lipoprotein particle binding	1/601	17/22707	0.366296	0.629324	0.554671	Pcsk9	1
GO:0030275	LRR domain binding	1/601	17/22707	0.366296	0.629324	0.554671	Pmf1	1
GO:0032183	SUMO binding	1/601	17/22707	0.366296	0.629324	0.554671	Cbx4	1
GO:0043422	protein kinase B binding	1/601	17/22707	0.366296	0.629324	0.554671	Srsf1	1
GO:0030695	GTPase regulator activity	8/601	256/22707	0.367232	0.629414	0.554751	Sipa1l1/Gpsm2/Ranbp1/Arhgap31/Arhgap5/Ect2/Arap3/Sipa1l2	8
GO:0019894	kinesin binding	2/601	49/22707	0.373592	0.637409	0.561797	Nek6/Jakmip1	2
GO:0060589	nucleoside-triphosphatase regulator activity	9/601	295/22707	0.380091	0.637409	0.561797	Dnajc24/Sipa1l1/Gpsm2/Ranbp1/Arhgap31/Arhgap5/Ect2/Arap3/Sipa1l2	9
GO:0001161	intronic transcription regulatory region sequence-specific DNA binding	1/601	18/22707	0.383082	0.637409	0.561797	Tbx1	1
GO:0004435	phosphatidylinositol phospholipase C activity	1/601	18/22707	0.383082	0.637409	0.561797	Plcb4	1
GO:0004629	phospholipase C activity	1/601	18/22707	0.383082	0.637409	0.561797	Plcb4	1
GO:0005149	interleukin-1 receptor binding	1/601	18/22707	0.383082	0.637409	0.561797	Trip6	1
GO:0008199	ferric iron binding	1/601	18/22707	0.383082	0.637409	0.561797	Rrm2	1
GO:0008353	RNA polymerase II CTD heptapeptide repeat kinase activity	1/601	18/22707	0.383082	0.637409	0.561797	Ccnk	1
GO:0016208	AMP binding	1/601	18/22707	0.383082	0.637409	0.561797	Acss1	1
GO:0050145	nucleoside monophosphate kinase activity	1/601	18/22707	0.383082	0.637409	0.561797	Guk1	1
GO:0070628	proteasome binding	1/601	18/22707	0.383082	0.637409	0.561797	Id1	1
GO:0003725	double-stranded RNA binding	3/601	84/22707	0.384412	0.637409	0.561797	Actn1/Vim/Adarb1	3
GO:0008276	protein methyltransferase activity	3/601	84/22707	0.384412	0.637409	0.561797	Prdm16/Prdm13/Eed	3
GO:0019208	phosphatase regulator activity	3/601	84/22707	0.384412	0.637409	0.561797	Ptn/Ppp2r2c/Ppp1r14b	3
GO:0030170	pyridoxal phosphate binding	2/601	51/22707	0.392497	0.648721	0.571767	Gad1/Gad2	2
GO:0015631	tubulin binding	10/601	336/22707	0.398179	0.648721	0.571767	Cnn3/Psrc1/Birc5/Stmn3/Dnm1/Pacrg/Ccser2/Kif7/Jakmip1/Atf5	10
GO:0005244	voltage-gated ion channel activity	6/601	192/22707	0.39861	0.648721	0.571767	Kcnj10/Kcnk5/Kcnj6/Kcnip1/Kcnk9/Ano1	6
GO:0022832	voltage-gated channel activity	6/601	192/22707	0.39861	0.648721	0.571767	Kcnj10/Kcnk5/Kcnj6/Kcnip1/Kcnk9/Ano1	6
GO:0015035	protein disulfide oxidoreductase activity	1/601	19/22707	0.399423	0.648721	0.571767	Ptges2	1
GO:0031434	mitogen-activated protein kinase kinase binding	1/601	19/22707	0.399423	0.648721	0.571767	Map3k1	1
GO:0038191	neuropilin binding	1/601	19/22707	0.399423	0.648721	0.571767	Sema3b	1
GO:0043395	heparan sulfate proteoglycan binding	1/601	19/22707	0.399423	0.648721	0.571767	Atp1a3	1
GO:0047555	3',5'-cyclic-GMP phosphodiesterase activity	1/601	19/22707	0.399423	0.648721	0.571767	Pde2a	1
GO:0032934	sterol binding	2/601	52/22707	0.401853	0.649708	0.572637	Rora/Ptch1	2
GO:0070279	vitamin B6 binding	2/601	52/22707	0.401853	0.649708	0.572637	Gad1/Gad2	2
GO:0016791	phosphatase activity	8/601	265/22707	0.403366	0.650679	0.573493	Plpp3/Atp1a1/Ctdsp1/Dusp5/Ptpn13/Ppp2r2c/Dusp16/Ctdsp2	8
GO:0008081	phosphoric diester hydrolase activity	3/601	87/22707	0.405884	0.653262	0.57577	Pld1/Pde2a/Plcb4	3
GO:1990841	promoter-specific chromatin binding	2/601	53/22707	0.411141	0.658071	0.580008	Chd7/Gli2	2
GO:0004620	phospholipase activity	3/601	88/22707	0.412993	0.658071	0.580008	Lipg/Pld1/Plcb4	3
GO:0004602	glutathione peroxidase activity	1/601	20/22707	0.415332	0.658071	0.580008	Gpx8	1
GO:0015278	calcium-release channel activity	1/601	20/22707	0.415332	0.658071	0.580008	Jph4	1
GO:0031489	myosin V binding	1/601	20/22707	0.415332	0.658071	0.580008	Rab3c	1
GO:0043274	phospholipase binding	1/601	20/22707	0.415332	0.658071	0.580008	Nefl	1
GO:0070696	transmembrane receptor protein serine/threonine kinase binding	1/601	20/22707	0.415332	0.658071	0.580008	Smad6	1
GO:0030246	carbohydrate binding	8/601	270/22707	0.423459	0.662015	0.583484	Egln3/Galk1/Cntn2/Eng/Adgrl1/Stbd1/Lman1/P4ha3	8
GO:0004521	endoribonuclease activity	2/601	55/22707	0.429497	0.662015	0.583484	Tsen15/Rpp40	2
GO:0016278	lysine N-methyltransferase activity	2/601	55/22707	0.429497	0.662015	0.583484	Prdm16/Eed	2
GO:0016279	protein-lysine N-methyltransferase activity	2/601	55/22707	0.429497	0.662015	0.583484	Prdm16/Eed	2
GO:0016836	hydro-lyase activity	2/601	55/22707	0.429497	0.662015	0.583484	Eno1/Hmbs	2
GO:0004745	retinol dehydrogenase activity	1/601	21/22707	0.43082	0.662015	0.583484	Dhrs3	1
GO:0005540	hyaluronic acid binding	1/601	21/22707	0.43082	0.662015	0.583484	Cd44	1
GO:0016408	C-acyltransferase activity	1/601	21/22707	0.43082	0.662015	0.583484	Acaa2	1
GO:0019200	carbohydrate kinase activity	1/601	21/22707	0.43082	0.662015	0.583484	Galk1	1
GO:0019789	SUMO transferase activity	1/601	21/22707	0.43082	0.662015	0.583484	Cbx4	1
GO:0030247	polysaccharide binding	1/601	21/22707	0.43082	0.662015	0.583484	Stbd1	1
GO:0030552	cAMP binding	1/601	21/22707	0.43082	0.662015	0.583484	Pde2a	1
GO:0031690	adrenergic receptor binding	1/601	21/22707	0.43082	0.662015	0.583484	Slc9a3r1	1
GO:0042975	peroxisome proliferator activated receptor binding	1/601	21/22707	0.43082	0.662015	0.583484	Tacc1	1
GO:0008375	acetylglucosaminyltransferase activity	2/601	56/22707	0.438562	0.672461	0.592691	Lfng/Mfng	2
GO:0004866	endopeptidase inhibitor activity	6/601	201/22707	0.440972	0.674706	0.59467	Serpinh1/Tfap2b/Birc5/Timp4/Crb2/Spock1	6
GO:0005096	GTPase activator activity	7/601	238/22707	0.442521	0.675189	0.595096	Sipa1l1/Ranbp1/Arhgap31/Arhgap5/Ect2/Arap3/Sipa1l2	7
GO:0001848	complement binding	1/601	22/22707	0.445899	0.675189	0.595096	Megf10	1
GO:0015295	solute:proton symporter activity	1/601	22/22707	0.445899	0.675189	0.595096	Slc32a1	1
GO:0050998	nitric-oxide synthase binding	1/601	22/22707	0.445899	0.675189	0.595096	Dnm1	1
GO:0008017	microtubule binding	7/601	239/22707	0.446818	0.675189	0.595096	Cnn3/Psrc1/Birc5/Dnm1/Ccser2/Kif7/Jakmip1	7
GO:0008080	N-acetyltransferase activity	3/601	93/22707	0.448101	0.675189	0.595096	Dpf1/Hat1/Pole3	3
GO:0005506	iron ion binding	5/601	166/22707	0.448864	0.675189	0.595096	Cyp26b1/Dnajc24/Egln3/Rrm2/P4ha3	5
GO:0019903	protein phosphatase binding	5/601	166/22707	0.448864	0.675189	0.595096	Vim/Bcl2/Csf1r/Erbb2/Eif4ebp1	5
GO:0008236	serine-type peptidase activity	6/601	204/22707	0.454979	0.68273	0.601742	Scpep1/Reln/Prss23/Pcsk9/Pcsk6/Immp1l	6
GO:0003774	motor activity	4/601	131/22707	0.457921	0.68273	0.601742	Myo10/Kif7/Ccdc102a/Pmp22	4
GO:0010485	H4 histone acetyltransferase activity	1/601	23/22707	0.460579	0.68273	0.601742	Hat1	1
GO:0016405	CoA-ligase activity	1/601	23/22707	0.460579	0.68273	0.601742	Acss1	1
GO:0016725	oxidoreductase activity, acting on CH or CH2 groups	1/601	23/22707	0.460579	0.68273	0.601742	Rrm2	1
GO:0017025	TBP-class protein binding	1/601	23/22707	0.460579	0.68273	0.601742	Ruvbl1	1
GO:0070840	dynein complex binding	1/601	23/22707	0.460579	0.68273	0.601742	Gpsm2	1
GO:0001540	amyloid-beta binding	2/601	59/22707	0.46527	0.688253	0.606609	Atp1a3/Gsap	2
GO:0005507	copper ion binding	2/601	60/22707	0.474005	0.694111	0.611773	Gpc1/Loxl1	2
GO:0030742	GTP-dependent protein binding	1/601	24/22707	0.474871	0.694111	0.611773	Rab3c	1
GO:0031683	G-protein beta/gamma-subunit complex binding	1/601	24/22707	0.474871	0.694111	0.611773	Gnai2	1
GO:0016810	hydrolase activity, acting on carbon-nitrogen (but not peptide) bonds	4/601	134/22707	0.475305	0.694111	0.611773	Nacc2/Ddah1/Adarb1/Crmp1	4
GO:0004896	cytokine receptor activity	3/601	97/22707	0.475565	0.694111	0.611773	Cxcr4/Ackr3/Cd44	3
GO:0016825	hydrolase activity, acting on acid phosphorus-nitrogen bonds	6/601	209/22707	0.478134	0.694111	0.611773	Scpep1/Reln/Prss23/Pcsk9/Pcsk6/Immp1l	6
GO:0017171	serine hydrolase activity	6/601	209/22707	0.478134	0.694111	0.611773	Scpep1/Reln/Prss23/Pcsk9/Pcsk6/Immp1l	6
GO:0016741	transferase activity, transferring one-carbon groups	6/601	210/22707	0.482731	0.694111	0.611773	Aldh1l1/Prdm16/Prdm13/Gamt/Eed/Carnmt1	6
GO:0044325	ion channel binding	4/601	136/22707	0.486777	0.694111	0.611773	Actn1/Cbarp/Id2/Kcnip1	4
GO:0001671	ATPase activator activity	1/601	25/22707	0.488784	0.694111	0.611773	Dnajc24	1
GO:0004181	metallocarboxypeptidase activity	1/601	25/22707	0.488784	0.694111	0.611773	Cpxm1	1
GO:0005212	structural constituent of eye lens	1/601	25/22707	0.488784	0.694111	0.611773	Vim	1
GO:0005343	organic acid:sodium symporter activity	1/601	25/22707	0.488784	0.694111	0.611773	Slc1a3	1
GO:0008307	structural constituent of muscle	1/601	25/22707	0.488784	0.694111	0.611773	Pdlim3	1
GO:0009975	cyclase activity	1/601	25/22707	0.488784	0.694111	0.611773	Gucy1a1	1
GO:0016849	phosphorus-oxygen lyase activity	1/601	25/22707	0.488784	0.694111	0.611773	Gucy1a1	1
GO:0030159	signaling receptor complex adaptor activity	1/601	25/22707	0.488784	0.694111	0.611773	Shank1	1
GO:0030515	snoRNA binding	1/601	25/22707	0.488784	0.694111	0.611773	Nudt1	1
GO:0099094	ligand-gated cation channel activity	3/601	99/22707	0.48906	0.694111	0.611773	Kcnj10/Kcnj6/Jph4	3
GO:0001786	phosphatidylserine binding	2/601	62/22707	0.491213	0.694111	0.611773	Mfge8/Syt5	2
GO:0008237	metallopeptidase activity	5/601	175/22707	0.494748	0.694111	0.611773	Cpxm1/Adam9/Trabd2b/Mmp14/Trhde	5
GO:0050662	coenzyme binding	8/601	288/22707	0.495024	0.694111	0.611773	Phgdh/Egln3/Gad1/Dbi/Hmbs/Gad2/Acadl/P4ha3	8
GO:0004222	metalloendopeptidase activity	3/601	100/22707	0.495743	0.694111	0.611773	Adam9/Trabd2b/Mmp14	3
GO:0015077	monovalent inorganic cation transmembrane transporter activity	10/601	365/22707	0.500777	0.694111	0.611773	Slc32a1/Atp1a2/Slc1a3/Kcnj10/Atp1a1/Kcnk5/Atp1a3/Kcnj6/Kcnip1/Kcnk9	10
GO:0003887	DNA-directed DNA polymerase activity	1/601	26/22707	0.50233	0.694111	0.611773	Pole3	1
GO:0004709	MAP kinase kinase kinase activity	1/601	26/22707	0.50233	0.694111	0.611773	Map3k1	1
GO:0005328	neurotransmitter:sodium symporter activity	1/601	26/22707	0.50233	0.694111	0.611773	Slc1a3	1
GO:0005537	mannose binding	1/601	26/22707	0.50233	0.694111	0.611773	Lman1	1
GO:0016866	intramolecular transferase activity	1/601	26/22707	0.50233	0.694111	0.611773	Pgm5	1
GO:0016878	acid-thiol ligase activity	1/601	26/22707	0.50233	0.694111	0.611773	Acss1	1
GO:0019239	deaminase activity	1/601	26/22707	0.50233	0.694111	0.611773	Adarb1	1
GO:0046966	thyroid hormone receptor binding	1/601	26/22707	0.50233	0.694111	0.611773	Tacc1	1
GO:0050750	low-density lipoprotein particle receptor binding	1/601	26/22707	0.50233	0.694111	0.611773	Pcsk9	1
GO:0099604	ligand-gated calcium channel activity	1/601	26/22707	0.50233	0.694111	0.611773	Jph4	1
GO:0030374	nuclear receptor transcription coactivator activity	2/601	64/22707	0.508062	0.700673	0.617556	Actn1/Sfr1	2
GO:0004806	triglyceride lipase activity	1/601	27/22707	0.515517	0.705497	0.621808	Lipg	1
GO:0008143	poly(A) binding	1/601	27/22707	0.515517	0.705497	0.621808	Rbms1	1
GO:0016645	oxidoreductase activity, acting on the CH-NH group of donors	1/601	27/22707	0.515517	0.705497	0.621808	Aldh1l1	1
GO:0016891	endoribonuclease activity, producing 5'-phosphomonoesters	1/601	27/22707	0.515517	0.705497	0.621808	Rpp40	1
GO:0022843	voltage-gated cation channel activity	4/601	143/22707	0.526075	0.709449	0.625292	Kcnj10/Kcnk5/Kcnj6/Kcnk9	4
GO:0000175	3'-5'-exoribonuclease activity	1/601	28/22707	0.528356	0.709449	0.625292	Isg20l2	1
GO:0004114	3',5'-cyclic-nucleotide phosphodiesterase activity	1/601	28/22707	0.528356	0.709449	0.625292	Pde2a	1
GO:0005227	calcium activated cation channel activity	1/601	28/22707	0.528356	0.709449	0.625292	Ano1	1
GO:0033612	receptor serine/threonine kinase binding	1/601	28/22707	0.528356	0.709449	0.625292	Smad6	1
GO:0035198	miRNA binding	1/601	28/22707	0.528356	0.709449	0.625292	Sox2	1
GO:0043325	phosphatidylinositol-3,4-bisphosphate binding	1/601	28/22707	0.528356	0.709449	0.625292	Arap3	1
GO:0071813	lipoprotein particle binding	1/601	28/22707	0.528356	0.709449	0.625292	Pcsk9	1
GO:0071814	protein-lipid complex binding	1/601	28/22707	0.528356	0.709449	0.625292	Pcsk9	1
GO:1904680	peptide transmembrane transporter activity	1/601	28/22707	0.528356	0.709449	0.625292	Abcb9	1
GO:0015081	sodium ion transmembrane transporter activity	4/601	144/22707	0.531571	0.711493	0.627093	Atp1a2/Slc1a3/Atp1a1/Atp1a3	4
GO:0016835	carbon-oxygen lyase activity	2/601	67/22707	0.532641	0.711493	0.627093	Eno1/Hmbs	2
GO:0005254	chloride channel activity	2/601	68/22707	0.540646	0.711493	0.627093	Ttyh1/Ano1	2
GO:0004112	cyclic-nucleotide phosphodiesterase activity	1/601	29/22707	0.540854	0.711493	0.627093	Pde2a	1
GO:0004407	histone deacetylase activity	1/601	29/22707	0.540854	0.711493	0.627093	Nacc2	1
GO:0008106	alcohol dehydrogenase (NADP+) activity	1/601	29/22707	0.540854	0.711493	0.627093	Dhrs3	1
GO:0016702	oxidoreductase activity, acting on single donors with incorporation of molecular oxygen, incorporation of two atoms of oxygen	1/601	29/22707	0.540854	0.711493	0.627093	P4ha3	1
GO:0016814	hydrolase activity, acting on carbon-nitrogen (but not peptide) bonds, in cyclic amidines	1/601	29/22707	0.540854	0.711493	0.627093	Adarb1	1
GO:0030291	protein serine/threonine kinase inhibitor activity	1/601	29/22707	0.540854	0.711493	0.627093	Spred1	1
GO:0045503	dynein light chain binding	1/601	29/22707	0.540854	0.711493	0.627093	Glul	1
GO:0071889	14-3-3 protein binding	1/601	29/22707	0.540854	0.711493	0.627093	Zfp36l1	1
GO:0008757	S-adenosylmethionine-dependent methyltransferase activity	4/601	147/22707	0.547867	0.719391	0.634054	Prdm16/Gamt/Eed/Carnmt1	4
GO:0016701	oxidoreductase activity, acting on single donors with incorporation of molecular oxygen	1/601	30/22707	0.553022	0.719535	0.63418	P4ha3	1
GO:0016896	exoribonuclease activity, producing 5'-phosphomonoesters	1/601	30/22707	0.553022	0.719535	0.63418	Isg20l2	1
GO:0033558	protein deacetylase activity	1/601	30/22707	0.553022	0.719535	0.63418	Nacc2	1
GO:0050681	androgen receptor binding	1/601	30/22707	0.553022	0.719535	0.63418	Rnf14	1
GO:0071855	neuropeptide receptor binding	1/601	30/22707	0.553022	0.719535	0.63418	Shank1	1
GO:0070491	repressing transcription factor binding	2/601	70/22707	0.556368	0.722569	0.636855	Tcf7l2/Tcf3	2
GO:0004540	ribonuclease activity	3/601	110/22707	0.560001	0.725965	0.639848	Tsen15/Isg20l2/Rpp40	3
GO:0048306	calcium-dependent protein binding	2/601	71/22707	0.564084	0.729622	0.643071	Vps37b/Cplx2	2
GO:0004532	exoribonuclease activity	1/601	31/22707	0.564868	0.729622	0.643071	Isg20l2	1
GO:0005516	calmodulin binding	5/601	190/22707	0.567709	0.731965	0.645136	Myo10/Cnn3/Pcp4/Add3/Tjp1	5
GO:0008194	UDP-glycosyltransferase activity	4/601	152/22707	0.574352	0.735051	0.647856	Lfng/Mfng/Chsy1/Gxylt2	4
GO:0004033	aldo-keto reductase (NADP) activity	1/601	32/22707	0.576401	0.735051	0.647856	Dhrs3	1
GO:0005217	intracellular ligand-gated ion channel activity	1/601	32/22707	0.576401	0.735051	0.647856	Jph4	1
GO:0045505	dynein intermediate chain binding	1/601	32/22707	0.576401	0.735051	0.647856	Ran	1
GO:0051059	NF-kappaB binding	1/601	32/22707	0.576401	0.735051	0.647856	Notch2	1
GO:0140101	catalytic activity, acting on a tRNA	3/601	113/22707	0.578291	0.735051	0.647856	Dars/Tsen15/Rpp40	3
GO:0046873	metal ion transmembrane transporter activity	11/601	427/22707	0.579038	0.735051	0.647856	Atp1a2/Slc1a3/Kcnj10/Atp1a1/Kcnk5/Atp1a3/Kcnj6/Trpc4/Jph4/Kcnip1/Kcnk9	11
GO:0030971	receptor tyrosine kinase binding	2/601	73/22707	0.579227	0.735051	0.647856	Lrp4/Shc3	2
GO:0140375	immune receptor activity	3/601	114/22707	0.584281	0.735051	0.647856	Cxcr4/Ackr3/Cd44	3
GO:0016782	transferase activity, transferring sulfur-containing groups	2/601	74/22707	0.586652	0.735051	0.647856	Tst/Hs3st3a1	2
GO:0005164	tumor necrosis factor receptor binding	1/601	33/22707	0.587629	0.735051	0.647856	Siva1	1
GO:0005484	SNAP receptor activity	1/601	33/22707	0.587629	0.735051	0.647856	Vamp8	1
GO:0008198	ferrous iron binding	1/601	33/22707	0.587629	0.735051	0.647856	Dnajc24	1
GO:0015175	neutral amino acid transmembrane transporter activity	1/601	33/22707	0.587629	0.735051	0.647856	Slc32a1	1
GO:0017080	sodium channel regulator activity	1/601	33/22707	0.587629	0.735051	0.647856	Pcsk9	1
GO:0034061	DNA polymerase activity	1/601	33/22707	0.587629	0.735051	0.647856	Pole3	1
GO:0036002	pre-mRNA binding	1/601	33/22707	0.587629	0.735051	0.647856	Sox9	1
GO:0052689	carboxylic ester hydrolase activity	4/601	156/22707	0.594898	0.742841	0.654722	Lipg/Pafah1b3/Acot1/Pon2	4
GO:0015020	glucuronosyltransferase activity	1/601	34/22707	0.598559	0.743506	0.655308	Chsy1	1
GO:0031624	ubiquitin conjugating enzyme binding	1/601	34/22707	0.598559	0.743506	0.655308	Rnf14	1
GO:0097718	disordered domain specific binding	1/601	34/22707	0.598559	0.743506	0.655308	Tead2	1
GO:0038024	cargo receptor activity	2/601	76/22707	0.601209	0.7455	0.657065	Megf10/Ackr3	2
GO:0008168	methyltransferase activity	5/601	199/22707	0.608784	0.750189	0.661199	Prdm16/Prdm13/Gamt/Eed/Carnmt1	5
GO:0001103	RNA polymerase II repressing transcription factor binding	1/601	35/22707	0.6092	0.750189	0.661199	Tcf7l2	1
GO:0030551	cyclic nucleotide binding	1/601	35/22707	0.6092	0.750189	0.661199	Pde2a	1
GO:0070717	poly-purine tract binding	1/601	35/22707	0.6092	0.750189	0.661199	Rbms1	1
GO:0004519	endonuclease activity	3/601	119/22707	0.613404	0.754064	0.664614	Tsen15/Rpp40/G3bp1	3
GO:0016655	oxidoreductase activity, acting on NAD(P)H, quinone or similar compound as acceptor	1/601	36/22707	0.61956	0.76032	0.670128	Dhrs4	1
GO:0005253	anion channel activity	2/601	80/22707	0.629156	0.769414	0.678143	Ttyh1/Ano1	2
GO:0016877	ligase activity, forming carbon-sulfur bonds	1/601	37/22707	0.629645	0.769414	0.678143	Acss1	1
GO:0016298	lipase activity	3/601	122/22707	0.630207	0.769414	0.678143	Lipg/Pld1/Plcb4	3
GO:0017069	snRNA binding	1/601	38/22707	0.639463	0.776725	0.684586	Snrpa1	1
GO:0031369	translation initiation factor binding	1/601	38/22707	0.639463	0.776725	0.684586	Eif4ebp1	1
GO:0043014	alpha-tubulin binding	1/601	38/22707	0.639463	0.776725	0.684586	Pacrg	1
GO:0005261	cation channel activity	8/601	328/22707	0.641846	0.778293	0.685969	Kcnj10/Kcnk5/Kcnj6/Trpc4/Jph4/Kcnip1/Kcnk9/Ano1	8
GO:0016893	endonuclease activity, active with either ribo- or deoxyribonucleic acids and producing 5'-phosphomonoesters	1/601	39/22707	0.649022	0.782999	0.690117	Rpp40	1
GO:0044390	ubiquitin-like protein conjugating enzyme binding	1/601	39/22707	0.649022	0.782999	0.690117	Rnf14	1
GO:0060590	ATPase regulator activity	1/601	39/22707	0.649022	0.782999	0.690117	Dnajc24	1
GO:0022836	gated channel activity	8/601	331/22707	0.651856	0.78509	0.691959	Kcnj10/Kcnk5/Kcnj6/Jph4/Kcnip1/Kcnk9/Ttyh1/Ano1	8
GO:0015036	disulfide oxidoreductase activity	1/601	40/22707	0.658327	0.790215	0.696476	Ptges2	1
GO:0042056	chemoattractant activity	1/601	40/22707	0.658327	0.790215	0.696476	Wnt7b	1
[truncated: 119 more rows]
