# Supplementary material for: Integrated single-cell transcriptomic and epigenetic study of cell state transition and lineage commitment in embryonic mouse cerebellum
Source: Sci Adv. 2022 Apr 1;8(13):eabl9156. doi: 10.1126/sciadv.abl9156 (PMC10938588; doi:10.1126/sciadv.abl9156)
Supplement: Supplementary file 2 — Data S1 to S8 [file sciadv.abl9156_data_s1_to_s8.zip › sciadv.abl9156_data_s7.xlsx]

## Sheet: topNetworkScores
Symbol	degree_centrality_all	betweenness_centrality	eigenvector_centrality	rank_degree_centrality_all	rank_betweenness_centrality	rank_eigenvector_centrality	rank	Cell_cluster
Nr4a2	0.182186	7431	0.740287	0.918367	1	0.740287	1	Isth.N
Pax5	0.198381	3866	1	1	0.520253	1	2	Isth.N
Lhx9	0.149798	3997	0.963554	0.755102	0.537882	0.963554	3	Isth.N
Lhx2	0.139676	2567	0.930192	0.704082	0.345445	0.930192	4	Isth.N
Pou3f2	0.151822	3141	0.699171	0.765306	0.422689	0.699171	5	Isth.N
Meis2	0.0870445	4887	0.562309	0.438776	0.65765	0.562309	6	Isth.N
Zfhx3	0.109312	3802	0.480626	0.55102	0.51164	0.480626	7	Isth.N
Uncx	0.0850202	3974	0.535552	0.428571	0.534787	0.535552	8	Isth.N
Pou6f2	0.103239	2618	0.57451	0.520408	0.352308	0.57451	9	Isth.N
Pbx3	0.109312	2294	0.527975	0.55102	0.308707	0.527975	10	Isth.N
En1	0.103239	1876	0.538509	0.520408	0.252456	0.538509	11	Isth.N
Ebf1	0.0789474	4217	0.293757	0.397959	0.567488	0.293757	12	Isth.N
Klf6	0.115385	1995	0.315867	0.581633	0.26847	0.315867	13	Isth.N
Jun	0.0890688	2613	0.282919	0.44898	0.351635	0.282919	14	Isth.N
Nr2f1	0.0850202	1626	0.429805	0.428571	0.218813	0.429805	15	Isth.N
Irx4	0.105263	1162	0.311887	0.530612	0.156372	0.311887	16	Isth.N
Meis1	0.082996	1108	0.423441	0.418367	0.149105	0.423441	17	Isth.N
Neurod1	0.097166	1233	0.312981	0.489796	0.165927	0.312981	18	Isth.N
Neurod6	0.0951417	1290	0.306356	0.479592	0.173597	0.306356	19	Isth.N
Meg3	0.0789474	0	0.552687	0.397959	0	0.552687	20	Isth.N
Irx2	0.0607287	2503	0.301315	0.306122	0.336832	0.301315	21	Isth.N
Jund	0.107287	0	0.367149	0.540816	0	0.367149	22	Isth.N
Bcl11b	0.0809717	992	0.322359	0.408163	0.133495	0.322359	23	Isth.N
Igfbpl1	0.0668016	0	0.52308	0.336735	0	0.52308	24	Isth.N
Bcl11a	0.0769231	684	0.372092	0.387755	0.0920468	0.372092	25	Isth.N
Pou2f2	0.101215	292	0.299542	0.510204	0.0392948	0.299542	26	Isth.N
Thra	0.0910931	1228	0.175881	0.459184	0.165254	0.175881	27	Isth.N
Pou3f4	0.0688259	535	0.381274	0.346939	0.0719957	0.381274	28	Isth.N
Pbx1	0.0769231	1146	0.25785	0.387755	0.154219	0.25785	29	Isth.N
Nr2f2	0.0748988	1034	0.276986	0.377551	0.139147	0.276986	30	Isth.N
E2f1	0.286652	4044	1	1	0.63515	1	1	CN_early1
Pou3f1	0.223195	6367	0.670716	0.778626	1	0.670716	2	CN_early1
Pax5	0.227571	3898	0.518827	0.793893	0.612219	0.518827	3	CN_early1
Lhx2	0.142232	3242	0.634399	0.496183	0.509188	0.634399	4	CN_early1
Atoh1	0.142232	3264	0.612214	0.496183	0.512643	0.612214	5	CN_early1
Jun	0.113786	4794	0.421361	0.396947	0.752945	0.421361	6	CN_early1
Neurod6	0.170678	2250	0.548373	0.59542	0.353385	0.548373	7	CN_early1
Zfhx3	0.113786	3325	0.531549	0.396947	0.522224	0.531549	8	CN_early1
Irx3	0.102845	3721	0.431663	0.358779	0.58442	0.431663	9	CN_early1
Neurod2	0.100656	3142	0.391516	0.351145	0.493482	0.391516	10	CN_early1
Klf4	0.140044	1593	0.382904	0.48855	0.250196	0.382904	11	CN_early1
Tcf12	0.111597	1986	0.420217	0.389313	0.311921	0.420217	12	CN_early1
Pou2f2	0.115974	821	0.464746	0.40458	0.128946	0.464746	13	CN_early1
Uncx	0.0897155	1044	0.500424	0.312977	0.16397	0.500424	14	CN_early1
Barhl1	0.083151	1801	0.393439	0.290076	0.282865	0.393439	15	CN_early1
Thra	0.109409	1125	0.401765	0.381679	0.176692	0.401765	16	CN_early1
En1	0.0897155	1290	0.398832	0.312977	0.202607	0.398832	17	CN_early1
Nhlh2	0.0656455	2148	0.332291	0.229008	0.337365	0.332291	18	CN_early1
Barhl2	0.0700219	2166	0.270594	0.244275	0.340192	0.270594	19	CN_early1
Pou3f2	0.0700219	1761	0.325571	0.244275	0.276582	0.325571	20	CN_early1
Junb	0.0897155	229	0.430546	0.312977	0.0359667	0.430546	21	CN_early1
Lhx9	0.0547046	2333	0.221789	0.19084	0.366421	0.221789	22	CN_early1
Tcf4	0.0350109	2975	0.184624	0.122137	0.467253	0.184624	23	CN_early1
Klf2	0.0700219	1911	0.221314	0.244275	0.300141	0.221314	24	CN_early1
Gap43	0.0656455	0	0.43668	0.229008	0	0.43668	25	CN_early1
Klf13	0.0612691	1789	0.14489	0.21374	0.28098	0.14489	26	CN_early1
Insm1	0.0765864	556	0.281387	0.267176	0.0873253	0.281387	27	CN_early1
Nhlh1	0.0809628	373	0.292463	0.282443	0.0585833	0.292463	28	CN_early1
Klf3	0.0743982	0	0.321761	0.259542	0	0.321761	29	CN_early1
Irx5	0.0678337	630	0.235509	0.236641	0.0989477	0.235509	30	CN_early1
Lhx9	0.204365	7684	1	0.79845	1	1	1	CN_early2
Pax5	0.255952	4250	0.895476	1	0.553097	0.895476	2	CN_early2
Pou2f2	0.238095	3613	0.660081	0.930233	0.470198	0.660081	3	CN_early2
Ebf3	0.166667	5987	0.503948	0.651163	0.779151	0.503948	4	CN_early2
Klf6	0.200397	3935	0.48174	0.782946	0.512103	0.48174	5	CN_early2
Pou3f2	0.138889	3232	0.563867	0.542636	0.420614	0.563867	6	CN_early2
Meis2	0.10119	3127	0.602477	0.395349	0.40695	0.602477	7	CN_early2
Ebf1	0.105159	3995	0.431205	0.410853	0.519912	0.431205	8	CN_early2
Nr4a2	0.119048	3369	0.444756	0.465116	0.438444	0.444756	9	CN_early2
Uncx	0.103175	3658	0.417163	0.403101	0.476054	0.417163	10	CN_early2
Tfap2b	0.077381	3157	0.368909	0.302326	0.410854	0.368909	11	CN_early2
Zfhx3	0.103175	2347	0.348836	0.403101	0.30544	0.348836	12	CN_early2
Lhx2	0.0972222	1151	0.515569	0.379845	0.149792	0.515569	13	CN_early2
Pou6f2	0.0793651	2041	0.436438	0.310078	0.265617	0.436438	14	CN_early2
Pou3f4	0.093254	2414	0.297833	0.364341	0.314159	0.297833	15	CN_early2
Malat1	0.0972222	0	0.525774	0.379845	0	0.525774	16	CN_early2
Pbx3	0.109127	1400	0.210778	0.426357	0.182197	0.210778	17	CN_early2
Nr2f1	0.0714286	1040	0.367102	0.27907	0.135346	0.367102	18	CN_early2
Meg3	0.077381	0	0.432733	0.302326	0	0.432733	19	CN_early2
Pou3f1	0.0714286	630	0.332749	0.27907	0.0819885	0.332749	20	CN_early2
Igfbpl1	0.0694444	0	0.417267	0.271318	0	0.417267	21	CN_early2
Pbx1	0.0753968	1750	0.165992	0.294574	0.227746	0.165992	22	CN_early2
En1	0.0634921	744	0.336233	0.248062	0.0968246	0.336233	23	CN_early2
Irx5	0.0674603	714	0.292617	0.263566	0.0929204	0.292617	24	CN_early2
Bcl11a	0.0734127	649	0.273122	0.286822	0.0844612	0.273122	25	CN_early2
Irx2	0.0634921	799	0.288693	0.248062	0.103982	0.288693	26	CN_early2
Jund	0.10119	0	0.23732	0.395349	0	0.23732	27	CN_early2
Lhx1	0.0575397	937	0.267975	0.224806	0.121942	0.267975	28	CN_early2
Irx3	0.047619	914	0.225411	0.186047	0.118948	0.225411	29	CN_early2
Junb	0.0734127	0	0.234773	0.286822	0	0.234773	30	CN_early2
Sox14	0.309021	15530	1	1	1	1	1	CN_gaba
Pbx3	0.224568	6958	0.504412	0.726708	0.448036	0.504412	2	CN_gaba
Tfap2b	0.138196	8524	0.48253	0.447205	0.548873	0.48253	3	CN_gaba
Id4	0.161228	2724	0.375655	0.521739	0.175402	0.375655	4	CN_gaba
Nhlh2	0.128599	4483	0.361441	0.416149	0.288667	0.361441	5	CN_gaba
Pbx1	0.166987	3487	0.298122	0.540373	0.224533	0.298122	6	CN_gaba
Pou3f4	0.147793	4461	0.277051	0.478261	0.28725	0.277051	7	CN_gaba
Bcl11a	0.130518	3278	0.378042	0.42236	0.211075	0.378042	8	CN_gaba
Zfhx3	0.0959693	2348	0.52879	0.310559	0.151191	0.52879	9	CN_gaba
Ebf3	0.120921	1496	0.385715	0.391304	0.0963297	0.385715	10	CN_gaba
Foxp1	0.0882917	2645	0.376533	0.285714	0.170316	0.376533	11	CN_gaba
Tfap2a	0.0959693	2962	0.310369	0.310559	0.190728	0.310369	12	CN_gaba
Egr1	0.165067	0	0.270455	0.534161	0	0.270455	13	CN_gaba
Pou2f2	0.115163	892	0.333507	0.372671	0.0574372	0.333507	14	CN_gaba
Rora	0.0921305	1635	0.31806	0.298137	0.10528	0.31806	15	CN_gaba
Foxp2	0.0710173	2010	0.350823	0.229814	0.129427	0.350823	16	CN_gaba
Ebf1	0.0825336	1642	0.254483	0.267081	0.105731	0.254483	17	CN_gaba
En1	0.0921305	1501	0.188123	0.298137	0.0966516	0.188123	18	CN_gaba
Irx2	0.0729367	470	0.259957	0.236025	0.030264	0.259957	19	CN_gaba
Lhx5	0.049904	699	0.288718	0.161491	0.0450097	0.288718	20	CN_gaba
Lhx1	0.0518234	1361	0.215358	0.167702	0.0876368	0.215358	21	CN_gaba
Malat1	0.0633397	0	0.258144	0.204969	0	0.258144	22	CN_gaba
Meg3	0.0518234	0	0.281443	0.167702	0	0.281443	23	CN_gaba
Sox4	0.0422265	474	0.26886	0.136646	0.0305216	0.26886	24	CN_gaba
Pou3f1	0.0614203	203	0.220924	0.198758	0.0130715	0.220924	25	CN_gaba
Jund	0.0537428	0	0.23409	0.173913	0	0.23409	26	CN_gaba
Klf13	0.0690979	799	0.119043	0.223602	0.0514488	0.119043	27	CN_gaba
Klf10	0.0652591	291	0.159887	0.21118	0.0187379	0.159887	28	CN_gaba
Mafb	0.0882917	0	0.0774469	0.285714	0	0.0774469	29	CN_gaba
Lbx1	0.0652591	0	0.148457	0.21118	0	0.148457	30	CN_gaba
Irx3	0.140206	7177	0.975313	0.918919	1	0.975313	1	CN_late
Neurod6	0.152577	4246	1	1	0.591612	1	2	CN_late
Pax5	0.123711	5326	0.632089	0.810811	0.742093	0.632089	3	CN_late
E2f1	0.142268	2194	0.877335	0.932432	0.305699	0.877335	4	CN_late
Lhx2	0.125773	3508	0.784587	0.824324	0.488784	0.784587	5	CN_late
Nhlh1	0.127835	2411	0.837893	0.837838	0.335934	0.837893	6	CN_late
Tcf12	0.123711	1992	0.887766	0.810811	0.277553	0.887766	7	CN_late
Nhlh2	0.107216	3475	0.615993	0.702703	0.484186	0.615993	8	CN_late
Neurod2	0.0969072	2439	0.755061	0.635135	0.339836	0.755061	9	CN_late
Olig2	0.0969072	3757	0.499846	0.635135	0.523478	0.499846	10	CN_late
Atoh1	0.0907216	3066	0.508892	0.594595	0.427198	0.508892	11	CN_late
Lhx9	0.0886598	2623	0.57185	0.581081	0.365473	0.57185	12	CN_late
Thra	0.127835	291	0.532466	0.837838	0.0405462	0.532466	13	CN_late
Meis2	0.0639175	4153	0.411605	0.418919	0.578654	0.411605	14	CN_late
Ebf1	0.0721649	2829	0.508112	0.472973	0.394176	0.508112	15	CN_late
Malat1	0.0865979	0	0.676114	0.567568	0	0.676114	16	CN_late
Meg3	0.0886598	0	0.661255	0.581081	0	0.661255	17	CN_late
Neurod1	0.0865979	617	0.571225	0.567568	0.0859691	0.571225	18	CN_late
Pou3f1	0.0845361	1185	0.46806	0.554054	0.165111	0.46806	19	CN_late
Klf4	0.105155	120	0.477527	0.689189	0.0167201	0.477527	20	CN_late
Klf6	0.0824742	271	0.568413	0.540541	0.0377595	0.568413	21	CN_late
Pax6	0.0762887	886	0.458456	0.5	0.12345	0.458456	22	CN_late
Robo3	0.0701031	0	0.59422	0.459459	0	0.59422	23	CN_late
Nfib	0.0659794	1720	0.354502	0.432432	0.239654	0.354502	24	CN_late
Pbx3	0.0597938	1799	0.360982	0.391892	0.250662	0.360982	25	CN_late
Nrp1	0.0597938	0	0.601871	0.391892	0	0.601871	26	CN_late
Barhl1	0.0680412	1061	0.395238	0.445946	0.147833	0.395238	27	CN_late
Tead2	0.0845361	73	0.422224	0.554054	0.0101714	0.422224	28	CN_late
Pcp4	0.0515464	0	0.598491	0.337838	0	0.598491	29	CN_late
Stmn4	0.0597938	0	0.513611	0.391892	0	0.513611	30	CN_late
Egr1	0.224401	1471	1	0.880342	1	1	1	Endothelium
Fos	0.187364	1077	0.928108	0.735043	0.732155	0.928108	2	Endothelium
Fosb	0.224401	0	0.922359	0.880342	0	0.922359	3	Endothelium
Creb3l1	0.254902	0	0.610031	1	0	0.610031	4	Endothelium
Klf2	0.132898	554	0.54721	0.521368	0.376615	0.54721	5	Endothelium
Foxc1	0.200436	0	0.641874	0.786325	0	0.641874	6	Endothelium
Atf3	0.148148	179	0.664418	0.581197	0.121686	0.664418	7	Endothelium
Foxs1	0.211329	0	0.51214	0.82906	0	0.51214	8	Endothelium
Hic1	0.196078	0	0.529197	0.769231	0	0.529197	9	Endothelium
Klf6	0.0762527	527	0.450878	0.299145	0.35826	0.450878	10	Endothelium
Foxa1	0.20915	0	0.263967	0.820513	0	0.263967	11	Endothelium
Foxc2	0.143791	0	0.463439	0.564103	0	0.463439	12	Endothelium
Prrx1	0.087146	413	0.363665	0.34188	0.280761	0.363665	13	Endothelium
Lgals1	0.0653595	0	0.578224	0.25641	0	0.578224	14	Endothelium
Junb	0.0522876	253	0.319251	0.205128	0.171992	0.319251	15	Endothelium
Arx	0.145969	0	0.114477	0.57265	0	0.114477	16	Endothelium
Meg3	0.0588235	0	0.447066	0.230769	0	0.447066	17	Endothelium
S100a11	0.0522876	0	0.469762	0.205128	0	0.469762	18	Endothelium
Stat5a	0.0915033	0	0.302565	0.358974	0	0.302565	19	Endothelium
Col3a1	0.0413943	0	0.490746	0.162393	0	0.490746	20	Endothelium
Hsf4	0.108932	0	0.199336	0.42735	0	0.199336	21	Endothelium
Bgn	0.0457516	0	0.441695	0.179487	0	0.441695	22	Endothelium
Fabp7	0.0479303	0	0.431401	0.188034	0	0.431401	23	Endothelium
Nr4a1	0.08061	0	0.298236	0.316239	0	0.298236	24	Endothelium
Rarb	0.0827887	0	0.264129	0.324786	0	0.264129	25	Endothelium
Hmgb2	0.0697168	0	0.28178	0.273504	0	0.28178	26	Endothelium
Ckb	0.0479303	0	0.35845	0.188034	0	0.35845	27	Endothelium
Col1a1	0.037037	0	0.387986	0.145299	0	0.387986	28	Endothelium
S100a10	0.0392157	0	0.358895	0.153846	0	0.358895	29	Endothelium
Col1a2	0.037037	0	0.366296	0.145299	0	0.366296	30	Endothelium
Ebf1	0.132388	1222	0.791842	0.440945	1	0.791842	1	Eryth
Klf1	0.300236	0	0.969083	1	0	0.969083	2	Eryth
Nhlh2	0.108747	1160	0.566874	0.362205	0.949264	0.566874	3	Eryth
Sp5	0.248227	0	1	0.826772	0	1	4	Eryth
Ina	0.153664	0	0.751975	0.511811	0	0.751975	5	Eryth
Stmn2	0.130024	0	0.825821	0.433071	0	0.825821	6	Eryth
Thra	0.160757	44	0.650174	0.535433	0.0360065	0.650174	7	Eryth
Lhx6	0.172577	0	0.607225	0.574803	0	0.607225	8	Eryth
Tubb3	0.12766	0	0.756541	0.425197	0	0.756541	9	Eryth
Meg3	0.132388	0	0.677614	0.440945	0	0.677614	10	Eryth
Tal2	0.179669	0	0.454886	0.598425	0	0.454886	11	Eryth
Fabp7	0.120567	0	0.592108	0.401575	0	0.592108	12	Eryth
Id3	0.0803783	119	0.576969	0.267717	0.0973813	0.576969	13	Eryth
Foxq1	0.118203	0	0.541599	0.393701	0	0.541599	14	Eryth
Tfap2b	0.0851064	358	0.347838	0.283465	0.292962	0.347838	15	Eryth
Malat1	0.0969267	0	0.594823	0.322835	0	0.594823	16	Eryth
Igfbpl1	0.0992908	0	0.576808	0.330709	0	0.576808	17	Eryth
Klf7	0.0874704	19	0.527661	0.291339	0.0155483	0.527661	18	Eryth
Sox7	0.0992908	0	0.478342	0.330709	0	0.478342	19	Eryth
Tead2	0.0851064	21	0.503118	0.283465	0.0171849	0.503118	20	Eryth
Pbx1	0.108747	0	0.432575	0.362205	0	0.432575	21	Eryth
Foxa1	0.120567	0	0.39251	0.401575	0	0.39251	22	Eryth
Vim	0.0851064	0	0.43359	0.283465	0	0.43359	23	Eryth
Rtn1	0.0803783	0	0.439321	0.267717	0	0.439321	24	Eryth
E2f1	0.0685579	0	0.463946	0.228346	0	0.463946	25	Eryth
Rufy3	0.0661939	0	0.449566	0.220472	0	0.449566	26	Eryth
Vsx1	0.0898345	0	0.344278	0.299213	0	0.344278	27	Eryth
Uncx	0.0472813	179	0.319015	0.15748	0.146481	0.319015	28	Eryth
Lhx5	0.0567376	256	0.217972	0.188976	0.209493	0.217972	29	Eryth
Tfap2e	0.0945626	0	0.294252	0.314961	0	0.294252	30	Eryth
Tcf12	0.221311	4782	1	1	0.754735	1	1	GABA_Pre
Bcl11a	0.213115	5076	0.765927	0.962963	0.801136	0.765927	2	GABA_Pre
Pou3f4	0.129098	6336	0.469791	0.583333	1	0.469791	3	GABA_Pre
Nhlh1	0.139344	3954	0.689235	0.62963	0.624053	0.689235	4	GABA_Pre
Klf7	0.114754	4852	0.406538	0.518519	0.765783	0.406538	5	GABA_Pre
Thra	0.192623	1226	0.566824	0.87037	0.193497	0.566824	6	GABA_Pre
Pax3	0.116803	2463	0.484358	0.527778	0.388731	0.484358	7	GABA_Pre
Olig3	0.0922131	4598	0.247293	0.416667	0.725694	0.247293	8	GABA_Pre
Tcf15	0.147541	2203	0.3423	0.666667	0.347696	0.3423	9	GABA_Pre
En1	0.127049	2577	0.330004	0.574074	0.406723	0.330004	10	GABA_Pre
Pbx3	0.14959	937	0.470966	0.675926	0.147885	0.470966	11	GABA_Pre
Ebf3	0.151639	779	0.437444	0.685185	0.122948	0.437444	12	GABA_Pre
Foxp1	0.102459	2600	0.298532	0.462963	0.410354	0.298532	13	GABA_Pre
Junb	0.0983607	2578	0.290259	0.444444	0.406881	0.290259	14	GABA_Pre
Jund	0.135246	0	0.441395	0.611111	0	0.441395	15	GABA_Pre
Pou4f1	0.0737705	1294	0.322606	0.333333	0.20423	0.322606	16	GABA_Pre
Neurod2	0.0635246	2395	0.19304	0.287037	0.377999	0.19304	17	GABA_Pre
Neurod1	0.0901639	1008	0.224147	0.407407	0.159091	0.224147	18	GABA_Pre
Ina	0.0614754	0	0.510595	0.277778	0	0.510595	19	GABA_Pre
Tead2	0.0819672	87	0.397582	0.37037	0.0137311	0.397582	20	GABA_Pre
Pou3f2	0.0553279	1764	0.150008	0.25	0.278409	0.150008	21	GABA_Pre
Hmgcs1	0.0491803	0	0.449834	0.222222	0	0.449834	22	GABA_Pre
Bhlhe23	0.0717213	259	0.298681	0.324074	0.0408775	0.298681	23	GABA_Pre
Tcf4	0.045082	1503	0.221016	0.203704	0.237216	0.221016	24	GABA_Pre
Pou2f2	0.0922131	45	0.211707	0.416667	0.00710227	0.211707	25	GABA_Pre
Nr2f1	0.0532787	1037	0.213678	0.240741	0.163668	0.213678	26	GABA_Pre
Nr2f2	0.0594262	755	0.222502	0.268519	0.11916	0.222502	27	GABA_Pre
Klf13	0.0409836	1851	0.115398	0.185185	0.29214	0.115398	28	GABA_Pre
Foxp2	0.0348361	1262	0.22362	0.157407	0.199179	0.22362	29	GABA_Pre
Nefm	0.0430328	0	0.384191	0.194444	0	0.384191	30	GABA_Pre
Neurog2	0.158996	8800	0.972445	0.808511	1	0.972445	1	GABA_Pro
Neurog1	0.161088	4967	1	0.819149	0.564432	1	2	GABA_Pro
E2f1	0.196653	5510	0.667082	1	0.626136	0.667082	3	GABA_Pro
Uncx	0.10251	5139	0.705026	0.521277	0.583977	0.705026	4	GABA_Pro
Ptf1a	0.115063	2990	0.830847	0.585106	0.339773	0.830847	5	GABA_Pro
Ascl1	0.117155	2249	0.88889	0.595745	0.255568	0.88889	6	GABA_Pro
Neurod1	0.148536	2169	0.693652	0.755319	0.246477	0.693652	7	GABA_Pro
Olig1	0.100418	2407	0.666733	0.510638	0.273523	0.666733	8	GABA_Pro
Nhlh1	0.108787	2489	0.581384	0.553191	0.282841	0.581384	9	GABA_Pro
Klf7	0.148536	1999	0.432501	0.755319	0.227159	0.432501	10	GABA_Pro
Lhx5	0.0690377	3008	0.59882	0.351064	0.341818	0.59882	11	GABA_Pro
Id1	0.0774059	1855	0.609376	0.393617	0.210795	0.609376	12	GABA_Pro
Nhlh2	0.0774059	2247	0.557829	0.393617	0.255341	0.557829	13	GABA_Pro
Olig2	0.08159	353	0.644505	0.414894	0.0401136	0.644505	14	GABA_Pro
Tfap2b	0.08159	3382	0.284617	0.414894	0.384318	0.284617	15	GABA_Pro
Tfap2a	0.0690377	1617	0.454191	0.351064	0.18375	0.454191	16	GABA_Pro
Pou3f2	0.10251	2127	0.218668	0.521277	0.241705	0.218668	17	GABA_Pro
Thra	0.108787	888	0.292408	0.553191	0.100909	0.292408	18	GABA_Pro
Stmn2	0.0753138	0	0.535224	0.382979	0	0.535224	19	GABA_Pro
Id3	0.0648536	1147	0.448545	0.329787	0.130341	0.448545	20	GABA_Pro
Junb	0.0857741	991	0.346582	0.43617	0.112614	0.346582	21	GABA_Pro
Ebf1	0.0481172	2514	0.344233	0.244681	0.285682	0.344233	22	GABA_Pro
Tcf15	0.0585774	2275	0.306872	0.297872	0.258523	0.306872	23	GABA_Pro
Scrt1	0.0732218	1473	0.319047	0.37234	0.167386	0.319047	24	GABA_Pro
Kirrel2	0.0564854	0	0.552359	0.287234	0	0.552359	25	GABA_Pro
Olig3	0.0585774	1567	0.339469	0.297872	0.178068	0.339469	26	GABA_Pro
Fabp7	0.0690377	0	0.463118	0.351064	0	0.463118	27	GABA_Pro
Klf13	0.0606695	1801	0.297681	0.308511	0.204659	0.297681	28	GABA_Pro
Hes5	0.0523013	1220	0.386265	0.265957	0.138636	0.386265	29	GABA_Pro
Pou2f2	0.0941423	0	0.306823	0.478723	0	0.306823	30	GABA_Pro
Klf13	0.182018	3330	0.830548	0.805825	1	0.830548	1	IN
Neurog1	0.164474	2994	1	0.728155	0.899099	1	2	IN
Pax3	0.111842	2209	0.643193	0.495146	0.663363	0.643193	3	IN
Tcf15	0.142544	1778	0.560135	0.631068	0.533934	0.560135	4	IN
Scx	0.225877	0	0.717014	1	0	0.717014	5	IN
Nhlh1	0.111842	2321	0.513886	0.495146	0.696997	0.513886	6	IN
Tfap2a	0.0855263	2599	0.478506	0.378641	0.78048	0.478506	7	IN
Lhx5	0.0921053	2278	0.535529	0.407767	0.684084	0.535529	8	IN
Neurog2	0.111842	1122	0.784461	0.495146	0.336937	0.784461	9	IN
Tfap2b	0.0701754	3138	0.341934	0.31068	0.942342	0.341934	10	IN
Klf7	0.138158	1222	0.592204	0.61165	0.366967	0.592204	11	IN
Olig1	0.105263	1040	0.735078	0.466019	0.312312	0.735078	12	IN
Olig3	0.0679825	2552	0.427337	0.300971	0.766366	0.427337	13	IN
Jun	0.0679825	3062	0.21967	0.300971	0.91952	0.21967	14	IN
Scrt1	0.0899123	1687	0.525023	0.398058	0.506607	0.525023	15	IN
Pou4f1	0.0767544	2121	0.392844	0.339806	0.636937	0.392844	16	IN
Uncx	0.0811404	1579	0.478906	0.359223	0.474174	0.478906	17	IN
Bhlhe23	0.127193	332	0.553408	0.563107	0.0996997	0.553408	18	IN
Stmn2	0.107456	0	0.677252	0.475728	0	0.677252	19	IN
Smarca5	0.0372807	2556	0.219479	0.165049	0.767568	0.219479	20	IN
Lhx8	0.149123	0	0.490287	0.660194	0	0.490287	21	IN
Tead2	0.0877193	679	0.41682	0.38835	0.203904	0.41682	22	IN
Hes6	0.0767544	0	0.622254	0.339806	0	0.622254	23	IN
Jund	0.120614	0	0.389457	0.533981	0	0.389457	24	IN
Klf6	0.0833333	1064	0.20169	0.368932	0.31952	0.20169	25	IN
Pou3f4	0.0811404	570	0.358891	0.359223	0.171171	0.358891	26	IN
Ccnd2	0.0723684	0	0.489651	0.320388	0	0.489651	27	IN
Neurod4	0.0811404	0	0.440826	0.359223	0	0.440826	28	IN
Igfbpl1	0.0614035	0	0.508815	0.271845	0	0.508815	29	IN
Cdkn1c	0.0811404	0	0.41669	0.359223	0	0.41669	30	IN
Sp5	0.309829	0	1	1	0	1	1	Leptomeningeal cell
Klf6	0.106838	562	0.380899	0.344828	1	0.380899	2	Leptomeningeal cell
Fos	0.0918803	502	0.221051	0.296552	0.893238	0.221051	3	Leptomeningeal cell
Foxa2	0.162393	0	0.629797	0.524138	0	0.629797	4	Leptomeningeal cell
Sox4	0.0576923	431	0.163716	0.186207	0.766904	0.163716	5	Leptomeningeal cell
Id3	0.0683761	290	0.238537	0.22069	0.516014	0.238537	6	Leptomeningeal cell
Jun	0.0235043	352	0.081272	0.0758621	0.626335	0.081272	7	Leptomeningeal cell
Hmgb2	0.0833333	0	0.465273	0.268966	0	0.465273	8	Leptomeningeal cell
Tubb3	0.130342	0	0.2917	0.42069	0	0.2917	9	Leptomeningeal cell
Foxs1	0.121795	0	0.28041	0.393103	0	0.28041	10	Leptomeningeal cell
Mafb	0.0961538	0	0.342263	0.310345	0	0.342263	11	Leptomeningeal cell
Mybl2	0.0961538	0	0.342078	0.310345	0	0.342078	12	Leptomeningeal cell
Ube2c	0.0769231	0	0.394991	0.248276	0	0.394991	13	Leptomeningeal cell
Id1	0.0448718	174	0.177501	0.144828	0.309609	0.177501	14	Leptomeningeal cell
Stmn2	0.100427	0	0.303127	0.324138	0	0.303127	15	Leptomeningeal cell
Mybl1	0.0705128	0	0.394616	0.227586	0	0.394616	16	Leptomeningeal cell
Nr4a3	0.0790598	0	0.342252	0.255172	0	0.342252	17	Leptomeningeal cell
Lhx6	0.0790598	0	0.338946	0.255172	0	0.338946	18	Leptomeningeal cell
Cks2	0.0641026	0	0.381317	0.206897	0	0.381317	19	Leptomeningeal cell
Creb5	0.0833333	0	0.303027	0.268966	0	0.303027	20	Leptomeningeal cell
Fabp7	0.0961538	0	0.257118	0.310345	0	0.257118	21	Leptomeningeal cell
Rxrg	0.0747863	0	0.321087	0.241379	0	0.321087	22	Leptomeningeal cell
Ccnb1	0.0491453	0	0.398606	0.158621	0	0.398606	23	Leptomeningeal cell
Cenpf	0.0576923	0	0.369277	0.186207	0	0.369277	24	Leptomeningeal cell
Tal1	0.115385	0	0.160626	0.372414	0	0.160626	25	Leptomeningeal cell
Cdc20	0.0576923	0	0.340417	0.186207	0	0.340417	26	Leptomeningeal cell
Egr1	0.0491453	152	0.0920567	0.158621	0.270463	0.0920567	27	Leptomeningeal cell
Foxq1	0.0833333	0	0.242476	0.268966	0	0.242476	28	Leptomeningeal cell
Cdk1	0.0555556	0	0.329128	0.17931	0	0.329128	29	Leptomeningeal cell
Sox14	0.108974	0	0.154454	0.351724	0	0.154454	30	Leptomeningeal cell
Tfap2b	0.141079	9196	1	1	1	1	1	Mes.Isl1
Pax5	0.134855	8257	0.673261	0.955882	0.89789	0.673261	2	Mes.Isl1
Lhx9	0.0788382	8707	0.698864	0.558824	0.946825	0.698864	3	Mes.Isl1
Onecut2	0.105809	6406	0.544072	0.75	0.696607	0.544072	4	Mes.Isl1
Lhx2	0.114108	2408	0.772329	0.808824	0.261853	0.772329	5	Mes.Isl1
Tfap2e	0.141079	0	0.687115	1	0	0.687115	6	Mes.Isl1
Meis2	0.0912863	1498	0.780134	0.647059	0.162897	0.780134	7	Mes.Isl1
Klf6	0.114108	2333	0.443226	0.808824	0.253697	0.443226	8	Mes.Isl1
En1	0.0435685	6169	0.271779	0.308824	0.670835	0.271779	9	Mes.Isl1
Klf3	0.109959	0	0.446595	0.779412	0	0.446595	10	Mes.Isl1
Sp9	0.120332	0	0.33626	0.852941	0	0.33626	11	Mes.Isl1
Meg3	0.093361	0	0.496166	0.661765	0	0.496166	12	Mes.Isl1
Pou6f2	0.0871369	1645	0.341934	0.617647	0.178882	0.341934	13	Mes.Isl1
Tfap2a	0.0539419	2062	0.518804	0.382353	0.224228	0.518804	14	Mes.Isl1
Klf13	0.0705394	3230	0.233937	0.5	0.35124	0.233937	15	Mes.Isl1
E2f1	0.0850622	12	0.446739	0.602941	0.00130492	0.446739	16	Mes.Isl1
Tcf12	0.0746888	437	0.428671	0.529412	0.0475207	0.428671	17	Mes.Isl1
Nhlh2	0.0643154	2050	0.263318	0.455882	0.222923	0.263318	18	Mes.Isl1
Lhx5	0.0518672	573	0.500094	0.367647	0.0623097	0.500094	19	Mes.Isl1
Gap43	0.0746888	0	0.397276	0.529412	0	0.397276	20	Mes.Isl1
Nhlh1	0.0684647	873	0.343896	0.485294	0.0949326	0.343896	21	Mes.Isl1
Ina	0.0788382	0	0.352946	0.558824	0	0.352946	22	Mes.Isl1
Stmn2	0.0767635	0	0.333433	0.544118	0	0.333433	23	Mes.Isl1
Tead2	0.0726141	0	0.357424	0.514706	0	0.357424	24	Mes.Isl1
Crabp1	0.0539419	0	0.479796	0.382353	0	0.479796	25	Mes.Isl1
Hmgcs1	0.0477178	0	0.51822	0.338235	0	0.51822	26	Mes.Isl1
Neurod4	0.0850622	0	0.226898	0.602941	0	0.226898	27	Mes.Isl1
Stmn4	0.0643154	0	0.370397	0.455882	0	0.370397	28	Mes.Isl1
Barhl2	0.0684647	0	0.33354	0.485294	0	0.33354	29	Mes.Isl1
Cdkn1c	0.0580913	0	0.385069	0.411765	0	0.385069	30	Mes.Isl1
Ebf1	0.100823	303	0.857731	0.563218	1	0.857731	1	Microglia
Fabp7	0.141975	0	0.987255	0.793103	0	0.987255	2	Microglia
Tal1	0.179012	0	0.705536	1	0	0.705536	3	Microglia
Stmn2	0.123457	0	1	0.689655	0	1	4	Microglia
Pbx3	0.127572	0	0.855729	0.712644	0	0.855729	5	Microglia
Sp5	0.131687	0	0.705421	0.735632	0	0.705421	6	Microglia
Klf1	0.17284	0	0.454499	0.965517	0	0.454499	7	Microglia
Malat1	0.0967078	0	0.863143	0.54023	0	0.863143	8	Microglia
Tubb3	0.111111	0	0.778333	0.62069	0	0.778333	9	Microglia
Jund	0.106996	0	0.697744	0.597701	0	0.697744	10	Microglia
Uncx	0.0534979	173	0.421462	0.298851	0.570957	0.421462	11	Microglia
Id3	0.0720165	49	0.682361	0.402299	0.161716	0.682361	12	Microglia
Pgr	0.113169	0	0.585326	0.632184	0	0.585326	13	Microglia
Igfbpl1	0.0864198	0	0.575276	0.482759	0	0.575276	14	Microglia
Erg	0.100823	0	0.488571	0.563218	0	0.488571	15	Microglia
Ina	0.0823045	0	0.581886	0.45977	0	0.581886	16	Microglia
Bcl11a	0.0720165	0	0.589838	0.402299	0	0.589838	17	Microglia
Hmgn3	0.0740741	0	0.574565	0.413793	0	0.574565	18	Microglia
Creb5	0.0843621	0	0.513766	0.471264	0	0.513766	19	Microglia
Pbx1	0.0864198	0	0.465923	0.482759	0	0.465923	20	Microglia
Ndn	0.0699588	0	0.539296	0.390805	0	0.539296	21	Microglia
Foxc2	0.102881	0	0.336117	0.574713	0	0.336117	22	Microglia
Pou2f2	0.0576132	26	0.489435	0.321839	0.0858086	0.489435	23	Microglia
Tagln3	0.0679012	0	0.503349	0.37931	0	0.503349	24	Microglia
Gap43	0.0679012	0	0.491781	0.37931	0	0.491781	25	Microglia
Gng3	0.0679012	0	0.481617	0.37931	0	0.481617	26	Microglia
Mllt11	0.0658436	0	0.470569	0.367816	0	0.470569	27	Microglia
Hmgb2	0.0658436	0	0.415427	0.367816	0	0.415427	28	Microglia
Tmsb10	0.0596708	0	0.449005	0.333333	0	0.449005	29	Microglia
Bhlhe41	0.0720165	0	0.374557	0.402299	0	0.374557	30	Microglia
E2f1	0.179048	7048	0.643613	1	0.800727	0.643613	1	NPC
Thra	0.135238	6499	0.571215	0.755319	0.738355	0.571215	2	NPC
Neurog2	0.0666667	8802	0.223926	0.37234	1	0.223926	3	NPC
Hmgb2	0.102857	0	1	0.574468	0	1	4	NPC
Hmgn3	0.12381	162	0.836078	0.691489	0.0184049	0.836078	5	NPC
Mybl2	0.148571	0	0.542626	0.829787	0	0.542626	6	NPC
Id1	0.0838095	3223	0.508489	0.468085	0.366167	0.508489	7	NPC
Jund	0.0990476	0	0.78496	0.553191	0	0.78496	8	NPC
Nfia	0.0914286	33	0.685224	0.510638	0.00374915	0.685224	9	NPC
Id3	0.0590476	3025	0.460339	0.329787	0.343672	0.460339	10	NPC
Tfap2b	0.0533333	5998	0.133965	0.297872	0.681436	0.133965	11	NPC
Atoh1	0.0838095	2452	0.300295	0.468085	0.278573	0.300295	12	NPC
Jun	0.0819048	478	0.528808	0.457447	0.0543058	0.528808	13	NPC
Hes5	0.0685714	2863	0.267886	0.382979	0.325267	0.267886	14	NPC
Nfib	0.0647619	312	0.507887	0.361702	0.0354465	0.507887	15	NPC
Cenpa	0.0628571	0	0.541248	0.351064	0	0.541248	16	NPC
H2afz	0.0628571	0	0.506931	0.351064	0	0.506931	17	NPC
Plagl1	0.0704762	0	0.463891	0.393617	0	0.463891	18	NPC
Klf10	0.0914286	0	0.33259	0.510638	0	0.33259	19	NPC
Pttg1	0.0533333	0	0.512571	0.297872	0	0.512571	20	NPC
Smarca5	0.0628571	33	0.416638	0.351064	0.00374915	0.416638	21	NPC
Msx3	0.0361905	3770	0.12321	0.202128	0.428312	0.12321	22	NPC
Id2	0.0209524	3556	0.225893	0.117021	0.403999	0.225893	23	NPC
Ccnb2	0.0419048	0	0.509111	0.234043	0	0.509111	24	NPC
Malat1	0.0647619	0	0.380038	0.361702	0	0.380038	25	NPC
Creb5	0.0571429	0	0.422231	0.319149	0	0.422231	26	NPC
Cdca8	0.0457143	0	0.482251	0.255319	0	0.482251	27	NPC
Mycn	0.0647619	84	0.364022	0.361702	0.00954329	0.364022	28	NPC
Mef2c	0.0514286	0	0.407631	0.287234	0	0.407631	29	NPC
Fos	0.0514286	0	0.371674	0.287234	0	0.371674	30	NPC
Zic1	0.165618	44	1	0.849462	0.0407031	1	1	NPC_cyc
Hes5	0.0859539	1081	0.432753	0.44086	1	0.432753	2	NPC_cyc
Klf10	0.146751	0	0.992567	0.752688	0	0.992567	3	NPC_cyc
Thra	0.194969	75	0.624199	1	0.0693802	0.624199	4	NPC_cyc
E2f1	0.176101	75	0.583584	0.903226	0.0693802	0.583584	5	NPC_cyc
Ube2c	0.0964361	0	0.764942	0.494624	0	0.764942	6	NPC_cyc
Zic4	0.115304	0	0.63695	0.591398	0	0.63695	7	NPC_cyc
Pax6	0.0943396	0	0.703655	0.483871	0	0.703655	8	NPC_cyc
Id3	0.0503145	639	0.273295	0.258065	0.591119	0.273295	9	NPC_cyc
Cks2	0.0754717	0	0.695465	0.387097	0	0.695465	10	NPC_cyc
Zic3	0.0922432	13	0.591856	0.473118	0.0120259	0.591856	11	NPC_cyc
Jun	0.0733753	216	0.495625	0.376344	0.199815	0.495625	12	NPC_cyc
Klf6	0.0838574	64	0.56376	0.430108	0.0592044	0.56376	13	NPC_cyc
Top2a	0.0775681	0	0.615993	0.397849	0	0.615993	14	NPC_cyc
Hey1	0.0901468	0	0.543377	0.462366	0	0.543377	15	NPC_cyc
Eno1	0.0733753	0	0.625545	0.376344	0	0.625545	16	NPC_cyc
Mybl2	0.115304	0	0.381309	0.591398	0	0.381309	17	NPC_cyc
Cenpf	0.0691824	0	0.609505	0.354839	0	0.609505	18	NPC_cyc
Arl6ip1	0.0712788	0	0.593771	0.365591	0	0.593771	19	NPC_cyc
Sox2	0.081761	0	0.519982	0.419355	0	0.519982	20	NPC_cyc
Jund	0.0943396	0	0.452721	0.483871	0	0.452721	21	NPC_cyc
Hmgb2	0.0775681	0	0.527088	0.397849	0	0.527088	22	NPC_cyc
Nusap1	0.0649895	0	0.590689	0.333333	0	0.590689	23	NPC_cyc
Ezh2	0.0440252	541	0.189733	0.225806	0.500463	0.189733	24	NPC_cyc
Hmgn3	0.0775681	76	0.432355	0.397849	0.0703053	0.432355	25	NPC_cyc
H2afx	0.0607966	0	0.542053	0.311828	0	0.542053	26	NPC_cyc
Cdk1	0.0628931	0	0.519061	0.322581	0	0.519061	27	NPC_cyc
Cdc20	0.067086	0	0.496711	0.344086	0	0.496711	28	NPC_cyc
Mycn	0.0649895	0	0.496856	0.333333	0	0.496856	29	NPC_cyc
Nfia	0.0649895	0	0.47726	0.333333	0	0.47726	30	NPC_cyc
Id3	0.0823293	4092	0.805585	0.506173	0.7892	0.805585	1	NPCa
Neurog2	0.0763052	5185	0.564001	0.469136	1	0.564001	2	NPCa
Jund	0.118474	0	1	0.728395	0	1	3	NPCa
Bhlhe40	0.162651	0	0.603923	1	0	0.603923	4	NPCa
Hmgn3	0.104418	0	0.829615	0.641975	0	0.829615	5	NPCa
Creb5	0.11245	0	0.739713	0.691358	0	0.739713	6	NPCa
Hmgb2	0.0843373	0	0.776364	0.518519	0	0.776364	7	NPCa
Mybl2	0.12249	0	0.487671	0.753086	0	0.487671	8	NPCa
Neurog1	0.060241	1656	0.505796	0.37037	0.319383	0.505796	9	NPCa
Stmn2	0.0843373	0	0.639619	0.518519	0	0.639619	10	NPCa
Hes5	0.0742972	1183	0.461302	0.45679	0.228158	0.461302	11	NPCa
Klf7	0.100402	0	0.495126	0.617284	0	0.495126	12	NPCa
Id1	0.0582329	680	0.594314	0.358025	0.131148	0.594314	13	NPCa
Fabp7	0.0803213	0	0.554707	0.493827	0	0.554707	14	NPCa
Myef2	0.064257	0	0.573138	0.395062	0	0.573138	15	NPCa
Etv5	0.0843373	0	0.398013	0.518519	0	0.398013	16	NPCa
Thra	0.0742972	0	0.441066	0.45679	0	0.441066	17	NPCa
Tubb3	0.0662651	0	0.467872	0.407407	0	0.467872	18	NPCa
Tal1	0.062249	0	0.486253	0.382716	0	0.486253	19	NPCa
Zeb1	0.0662651	0	0.438173	0.407407	0	0.438173	20	NPCa
Plagl1	0.0722892	0	0.391601	0.444444	0	0.391601	21	NPCa
Nhlh2	0.062249	706	0.304782	0.382716	0.136162	0.304782	22	NPCa
Sp8	0.060241	0	0.415106	0.37037	0	0.415106	23	NPCa
Sp9	0.0481928	454	0.399537	0.296296	0.0875603	0.399537	24	NPCa
E2f1	0.0823293	42	0.260465	0.506173	0.00810029	0.260465	25	NPCa
Ptn	0.0461847	0	0.475784	0.283951	0	0.475784	26	NPCa
Ascl1	0.0522088	314	0.363645	0.320988	0.0605593	0.363645	27	NPCa
Sox4	0.0461847	671	0.30184	0.283951	0.129412	0.30184	28	NPCa
Klf1	0.0481928	0	0.415836	0.296296	0	0.415836	29	NPCa
H2afz	0.0381526	0	0.476369	0.234568	0	0.476369	30	NPCa
Nhlh2	0.242026	7853	1	1	0.679502	1	1	PC
Pou3f4	0.219512	6251	0.933144	0.906977	0.540884	0.933144	2	PC
Pbx3	0.242026	5449	0.644754	1	0.471489	0.644754	3	PC
Tfap2b	0.123827	11557	0.503935	0.511628	1	0.503935	4	PC
Sox14	0.142589	4061	0.594245	0.589147	0.351389	0.594245	5	PC
Bcl11a	0.168856	2331	0.601631	0.697674	0.201696	0.601631	6	PC
Ebf3	0.138837	2362	0.458313	0.573643	0.204378	0.458313	7	PC
Tfap2a	0.0731707	4482	0.443388	0.302326	0.387817	0.443388	8	PC
En1	0.0863039	4612	0.355106	0.356589	0.399066	0.355106	9	PC
Id4	0.105066	1699	0.509233	0.434109	0.14701	0.509233	10	PC
Klf7	0.097561	1087	0.476973	0.403101	0.0940556	0.476973	11	PC
Pbx1	0.0938086	2918	0.303595	0.387597	0.252488	0.303595	12	PC
Rora	0.0712946	2630	0.410731	0.294574	0.227568	0.410731	13	PC
Zfhx3	0.0750469	2697	0.346158	0.310078	0.233365	0.346158	14	PC
Olig3	0.0863039	2489	0.308573	0.356589	0.215367	0.308573	15	PC
Junb	0.0900563	276	0.402374	0.372093	0.0238816	0.402374	16	PC
Klf6	0.0750469	2540	0.239668	0.310078	0.21978	0.239668	17	PC
Ebf1	0.065666	1841	0.313401	0.271318	0.159297	0.313401	18	PC
Meg3	0.0806754	0	0.385545	0.333333	0	0.385545	19	PC
Thra	0.097561	769	0.233355	0.403101	0.0665398	0.233355	20	PC
Foxp1	0.0450281	2801	0.264373	0.186047	0.242364	0.264373	21	PC
Egr1	0.0750469	0	0.351031	0.310078	0	0.351031	22	PC
Foxp2	0.0525328	1646	0.291997	0.217054	0.142425	0.291997	23	PC
Tcf12	0.0675422	1117	0.273574	0.27907	0.0966514	0.273574	24	PC
Malat1	0.065666	0	0.37185	0.271318	0	0.37185	25	PC
Nhlh1	0.065666	1629	0.210752	0.271318	0.140954	0.210752	26	PC
Hmgcs1	0.0525328	0	0.397161	0.217054	0	0.397161	27	PC
Scrt1	0.0562852	1335	0.265151	0.232558	0.115514	0.265151	28	PC
Lhx5	0.0450281	1268	0.226218	0.186047	0.109717	0.226218	29	PC
Chmp2b	0.0318949	0	0.368574	0.131783	0	0.368574	30	PC
Mybl2	0.212944	111	0.684769	1	0.528571	0.684769	1	PTZ
E2f1	0.129436	146	0.506969	0.607843	0.695238	0.506969	2	PTZ
Egr2	0.141962	0	1	0.666667	0	1	3	PTZ
Ezh2	0.0584551	210	0.278304	0.27451	1	0.278304	4	PTZ
Sp5	0.148225	0	0.838517	0.696078	0	0.838517	5	PTZ
Plagl1	0.146138	0	0.804921	0.686275	0	0.804921	6	PTZ
Klf1	0.106472	0	0.990385	0.5	0	0.990385	7	PTZ
Tlx1	0.148225	0	0.62541	0.696078	0	0.62541	8	PTZ
Hmgb2	0.0876827	0	0.884368	0.411765	0	0.884368	9	PTZ
Hsf2	0.112735	0	0.736313	0.529412	0	0.736313	10	PTZ
Mybl1	0.114823	0	0.693345	0.539216	0	0.693345	11	PTZ
Ube2c	0.085595	0	0.748322	0.401961	0	0.748322	12	PTZ
Etv5	0.0960334	0	0.680956	0.45098	0	0.680956	13	PTZ
Klf6	0.0897704	0	0.659471	0.421569	0	0.659471	14	PTZ
Id1	0.0521921	142	0.153096	0.245098	0.67619	0.153096	15	PTZ
Cks2	0.0688935	0	0.733561	0.323529	0	0.733561	16	PTZ
Cenpf	0.0668058	0	0.682935	0.313725	0	0.682935	17	PTZ
Cdk1	0.0730689	0	0.652497	0.343137	0	0.652497	18	PTZ
Pax5	0.0793319	0	0.621992	0.372549	0	0.621992	19	PTZ
Maf	0.085595	0	0.578732	0.401961	0	0.578732	20	PTZ
Ccna2	0.0709812	0	0.621475	0.333333	0	0.621475	21	PTZ
Hsf4	0.0730689	0	0.5995	0.343137	0	0.5995	22	PTZ
Arl6ip1	0.0647182	0	0.633501	0.303922	0	0.633501	23	PTZ
Creb5	0.0751566	0	0.566196	0.352941	0	0.566196	24	PTZ
Myef2	0.0793319	0	0.542255	0.372549	0	0.542255	25	PTZ
Smc2	0.0647182	0	0.566181	0.303922	0	0.566181	26	PTZ
Cdc20	0.0605428	0	0.583181	0.284314	0	0.583181	27	PTZ
Mafb	0.0730689	0	0.517148	0.343137	0	0.517148	28	PTZ
Cdca8	0.0521921	0	0.601499	0.245098	0	0.601499	29	PTZ
Sox21	0.0751566	0	0.489682	0.352941	0	0.489682	30	PTZ
Foxa1	0.432071	0	1	1	0	1	1	Pericytes
Fos	0.171492	515	0.286712	0.396907	1	0.286712	2	Pericytes
Egr1	0.138085	411	0.199174	0.319588	0.798058	0.199174	3	Pericytes
Foxa2	0.302895	0	0.591967	0.701031	0	0.591967	4	Pericytes
Klf2	0.13363	235	0.172021	0.309278	0.456311	0.172021	5	Pericytes
Atf3	0.23608	0	0.359707	0.546392	0	0.359707	6	Pericytes
Nr4a3	0.162584	0	0.497958	0.376289	0	0.497958	7	Pericytes
Arx	0.18931	0	0.291599	0.438144	0	0.291599	8	Pericytes
Ube2c	0.111359	0	0.37893	0.257732	0	0.37893	9	Pericytes
Bhlhe41	0.126949	0	0.337367	0.293814	0	0.337367	10	Pericytes
Foxc2	0.122494	0	0.236598	0.283505	0	0.236598	11	Pericytes
Prdm1	0.0935412	0	0.292581	0.216495	0	0.292581	12	Pericytes
Hsf4	0.113586	0	0.245	0.262887	0	0.245	13	Pericytes
Fosb	0.138085	0	0.170348	0.319588	0	0.170348	14	Pericytes
Cks2	0.0579065	0	0.339712	0.134021	0	0.339712	15	Pericytes
Cenpf	0.064588	0	0.317785	0.149485	0	0.317785	16	Pericytes
Cdc20	0.0623608	0	0.319986	0.14433	0	0.319986	17	Pericytes
Mybl1	0.0890869	0	0.250603	0.206186	0	0.250603	18	Pericytes
Cdca8	0.0601336	0	0.299412	0.139175	0	0.299412	19	Pericytes
Ccnb1	0.0467706	0	0.326765	0.108247	0	0.326765	20	Pericytes
Hmgb2	0.0512249	0	0.313743	0.118557	0	0.313743	21	Pericytes
Klf6	0.0423163	108	0.114366	0.0979381	0.209709	0.114366	22	Pericytes
Tubb4b	0.0556793	0	0.289928	0.128866	0	0.289928	23	Pericytes
Arl6ip1	0.0601336	0	0.263746	0.139175	0	0.263746	24	Pericytes
Mafb	0.0734967	0	0.21528	0.170103	0	0.21528	25	Pericytes
Mybl2	0.11804	0	0.109713	0.273196	0	0.109713	26	Pericytes
H2afz	0.0467706	0	0.264744	0.108247	0	0.264744	27	Pericytes
Etv5	0.0690423	0	0.203713	0.159794	0	0.203713	28	Pericytes
Nusap1	0.0445434	0	0.246876	0.103093	0	0.246876	29	Pericytes
Meg3	0.0445434	0	0.228526	0.103093	0	0.228526	30	Pericytes
Atoh1	0.157058	14037	1	1	1	1	1	Glu.Pro
E2f1	0.0874751	9315	0.467654	0.556962	0.663603	0.467654	2	Glu.Pro
Thra	0.157058	4142	0.373672	1	0.295077	0.373672	3	Glu.Pro
Klf4	0.125249	4000	0.543545	0.797468	0.284961	0.543545	4	Glu.Pro
Pou3f1	0.105368	5499	0.504233	0.670886	0.39175	0.504233	5	Glu.Pro
Lhx2	0.115308	2639	0.565298	0.734177	0.188003	0.565298	6	Glu.Pro
Zeb1	0.129225	0	0.608305	0.822785	0	0.608305	7	Glu.Pro
Id1	0.0695825	3474	0.52173	0.443038	0.247489	0.52173	8	Glu.Pro
Stmn2	0.0894632	0	0.619392	0.56962	0	0.619392	9	Glu.Pro
Neurod6	0.0934394	2521	0.3975	0.594937	0.179597	0.3975	10	Glu.Pro
Pax5	0.109344	1626	0.351488	0.696203	0.115837	0.351488	11	Glu.Pro
Tfap2b	0.0675944	5632	0.316274	0.43038	0.401225	0.316274	12	Glu.Pro
Uncx	0.0775348	3777	0.351899	0.493671	0.269075	0.351899	13	Glu.Pro
Klf7	0.101392	553	0.394771	0.64557	0.0393959	0.394771	14	Glu.Pro
Ebf1	0.0854871	2239	0.369899	0.544304	0.159507	0.369899	15	Glu.Pro
Gadd45g	0.0695825	0	0.551239	0.443038	0	0.551239	16	Glu.Pro
Neurod2	0.0775348	1828	0.356766	0.493671	0.130227	0.356766	17	Glu.Pro
Id3	0.0576541	2040	0.443053	0.367089	0.14533	0.443053	18	Glu.Pro
Barhl1	0.0675944	1110	0.439037	0.43038	0.0790767	0.439037	19	Glu.Pro
Id2	0.0417495	3194	0.413703	0.265823	0.227541	0.413703	20	Glu.Pro
Igfbpl1	0.0675944	0	0.468498	0.43038	0	0.468498	21	Glu.Pro
Cdkn1c	0.0775348	0	0.399412	0.493671	0	0.399412	22	Glu.Pro
Fabp7	0.0715706	0	0.437217	0.455696	0	0.437217	23	Glu.Pro
Junb	0.0795229	0	0.373644	0.506329	0	0.373644	24	Glu.Pro
Lhx9	0.0536779	2168	0.335397	0.341772	0.154449	0.335397	25	Glu.Pro
Hey1	0.0755467	0	0.345589	0.481013	0	0.345589	26	Glu.Pro
Tead2	0.0695825	0	0.338247	0.443038	0	0.338247	27	Glu.Pro
Jun	0.0536779	2072	0.291255	0.341772	0.14761	0.291255	28	Glu.Pro
Meis2	0.0576541	784	0.328974	0.367089	0.0558524	0.328974	29	Glu.Pro
Jund	0.083499	0	0.211347	0.531646	0	0.211347	30	Glu.Pro
Sox14	0.215321	8356	0.960105	1	1	0.960105	1	C4_Otp
Otp	0.182195	6088	1	0.846154	0.728578	1	2	C4_Otp
Nhlh2	0.138716	6189	0.629462	0.644231	0.740665	0.629462	3	C4_Otp
Ebf1	0.140787	4569	0.682541	0.653846	0.546793	0.682541	4	C4_Otp
Zfhx3	0.136646	3171	0.733873	0.634615	0.379488	0.733873	5	C4_Otp
Tcf12	0.171843	3049	0.526171	0.798077	0.364888	0.526171	6	C4_Otp
Foxo1	0.0993789	4310	0.54117	0.461538	0.515797	0.54117	7	C4_Otp
Nhlh1	0.132505	2624	0.449828	0.615385	0.314026	0.449828	8	C4_Otp
Jun	0.101449	3127	0.422737	0.471154	0.374222	0.422737	9	C4_Otp
Pou2f2	0.15735	830	0.43135	0.730769	0.0993298	0.43135	10	C4_Otp
Meis2	0.0952381	1921	0.45524	0.442308	0.229895	0.45524	11	C4_Otp
Lhx1	0.0786749	2162	0.463445	0.365385	0.258736	0.463445	12	C4_Otp
Thra	0.130435	1877	0.242511	0.605769	0.224629	0.242511	13	C4_Otp
Jund	0.128364	0	0.418353	0.596154	0	0.418353	14	C4_Otp
Pbx3	0.0952381	2480	0.221184	0.442308	0.296793	0.221184	15	C4_Otp
Pax7	0.0890269	1154	0.404418	0.413462	0.138104	0.404418	16	C4_Otp
Uncx	0.0662526	2556	0.325092	0.307692	0.305888	0.325092	17	C4_Otp
Irx3	0.0703934	2303	0.329637	0.326923	0.27561	0.329637	18	C4_Otp
Tfap2b	0.0745342	2001	0.280622	0.346154	0.239469	0.280622	19	C4_Otp
Klf6	0.0973085	863	0.308991	0.451923	0.103279	0.308991	20	C4_Otp
Igfbpl1	0.0703934	0	0.524169	0.326923	0	0.524169	21	C4_Otp
Klf3	0.0973085	0	0.370864	0.451923	0	0.370864	22	C4_Otp
Neurod1	0.0952381	0	0.354667	0.442308	0	0.354667	23	C4_Otp
Lhx5	0.0538302	1484	0.362934	0.25	0.177597	0.362934	24	C4_Otp
Pou3f2	0.0662526	967	0.329469	0.307692	0.115725	0.329469	25	C4_Otp
Robo3	0.0662526	0	0.444318	0.307692	0	0.444318	26	C4_Otp
Lhx9	0.0517598	2008	0.23107	0.240385	0.240306	0.23107	27	C4_Otp
Ebf3	0.0455487	870	0.394698	0.211538	0.104117	0.394698	28	C4_Otp
Klf7	0.10352	972	0.100639	0.480769	0.116324	0.100639	29	C4_Otp
Ly6h	0.0621118	0	0.336888	0.288462	0	0.336888	30	C4_Otp
Otp	0.265033	15719	1	1	1	1	1	C4_Otp_Pre
Pax7	0.191537	4873	0.506875	0.722689	0.310007	0.506875	2	C4_Otp_Pre
Neurog2	0.126949	8019	0.521153	0.478992	0.510147	0.521153	3	C4_Otp_Pre
Uncx	0.129176	8577	0.447513	0.487395	0.545645	0.447513	4	C4_Otp_Pre
Neurog1	0.144766	4855	0.522517	0.546218	0.308862	0.522517	5	C4_Otp_Pre
Tfap2b	0.120267	5220	0.54553	0.453782	0.332082	0.54553	6	C4_Otp_Pre
Dbx1	0.0979955	7613	0.329045	0.369748	0.484318	0.329045	7	C4_Otp_Pre
Pax8	0.140312	1603	0.547583	0.529412	0.101978	0.547583	8	C4_Otp_Pre
Sp9	0.164811	3467	0.31148	0.621849	0.220561	0.31148	9	C4_Otp_Pre
E2f1	0.14922	2191	0.426988	0.563025	0.139385	0.426988	10	C4_Otp_Pre
Jun	0.106904	3978	0.353899	0.403361	0.25307	0.353899	11	C4_Otp_Pre
Nhlh1	0.120267	3381	0.326409	0.453782	0.21509	0.326409	12	C4_Otp_Pre
Zeb1	0.14922	0	0.391269	0.563025	0	0.391269	13	C4_Otp_Pre
Nhlh2	0.0957684	2445	0.329713	0.361345	0.155544	0.329713	14	C4_Otp_Pre
Stmn2	0.0846325	0	0.393744	0.319328	0	0.393744	15	C4_Otp_Pre
Cdkn1c	0.0757238	0	0.409859	0.285714	0	0.409859	16	C4_Otp_Pre
Thra	0.0957684	793	0.243509	0.361345	0.0504485	0.243509	17	C4_Otp_Pre
Gadd45g	0.0757238	0	0.333935	0.285714	0	0.333935	18	C4_Otp_Pre
Klf13	0.0868597	1479	0.184121	0.327731	0.09409	0.184121	19	C4_Otp_Pre
Hes6	0.0690423	0	0.344342	0.260504	0	0.344342	20	C4_Otp_Pre
Neurod1	0.0868597	169	0.257452	0.327731	0.0107513	0.257452	21	C4_Otp_Pre
Meg3	0.0556793	0	0.384544	0.210084	0	0.384544	22	C4_Otp_Pre
Tead2	0.0824053	78	0.272289	0.310924	0.00496215	0.272289	23	C4_Otp_Pre
Ascl1	0.0734967	1759	0.196704	0.277311	0.111903	0.196704	24	C4_Otp_Pre
Ebf1	0.0690423	1401	0.23311	0.260504	0.0891278	0.23311	25	C4_Otp_Pre
Sp8	0.064588	789	0.267502	0.243697	0.050194	0.267502	26	C4_Otp_Pre
Pax2	0.0957684	0	0.183721	0.361345	0	0.183721	27	C4_Otp_Pre
Klf3	0.077951	0	0.250699	0.294118	0	0.250699	28	C4_Otp_Pre
Olig1	0.0556793	897	0.273262	0.210084	0.0570647	0.273262	29	C4_Otp_Pre
Tfap2a	0.0400891	2163	0.246495	0.151261	0.137604	0.246495	30	C4_Otp_Pre
Tfap2b	0.154472	9506	1	0.767677	1	1	1	C3_Tlx3
Pou2f2	0.20122	6429	0.960376	1	0.67631	0.960376	2	C3_Tlx3
Nhlh2	0.176829	4416	0.847911	0.878788	0.464549	0.847911	3	C3_Tlx3
Sox14	0.158537	5189	0.817485	0.787879	0.545866	0.817485	4	C3_Tlx3
Tlx3	0.0731707	4646	0.762411	0.363636	0.488744	0.762411	5	C3_Tlx3
Pou3f4	0.0853659	4028	0.57122	0.424242	0.423732	0.57122	6	C3_Tlx3
Bcl11a	0.107724	4156	0.350592	0.535354	0.437198	0.350592	7	C3_Tlx3
Id4	0.130081	727	0.571231	0.646465	0.076478	0.571231	8	C3_Tlx3
Pbx3	0.115854	2238	0.465503	0.575758	0.23543	0.465503	9	C3_Tlx3
Thra	0.121951	1923	0.416525	0.606061	0.202293	0.416525	10	C3_Tlx3
Nhlh1	0.0955285	2338	0.430474	0.474747	0.24595	0.430474	11	C3_Tlx3
Meis2	0.0670732	3305	0.457205	0.333333	0.347675	0.457205	12	C3_Tlx3
Lhx5	0.054878	3505	0.486721	0.272727	0.368714	0.486721	13	C3_Tlx3
Tfap2a	0.0752033	1429	0.507691	0.373737	0.150326	0.507691	14	C3_Tlx3
Ebf3	0.097561	968	0.430586	0.484848	0.10183	0.430586	15	C3_Tlx3
Zfhx3	0.0589431	2127	0.4816	0.292929	0.223753	0.4816	16	C3_Tlx3
Lmx1a	0.0813008	992	0.452538	0.40404	0.104355	0.452538	17	C3_Tlx3
Foxp2	0.0528455	3110	0.365231	0.262626	0.327162	0.365231	18	C3_Tlx3
Ebf1	0.0630081	2701	0.337717	0.313131	0.284136	0.337717	19	C3_Tlx3
Foxp1	0.0487805	3429	0.330693	0.242424	0.36072	0.330693	20	C3_Tlx3
Meg3	0.0731707	0	0.562533	0.363636	0	0.562533	21	C3_Tlx3
Klf13	0.0670732	2709	0.305933	0.333333	0.284978	0.305933	22	C3_Tlx3
Tcf12	0.0934959	625	0.381486	0.464646	0.0657479	0.381486	23	C3_Tlx3
Pbx1	0.0873984	1238	0.3307	0.434343	0.130234	0.3307	24	C3_Tlx3
Nr4a2	0.0650407	2040	0.356825	0.323232	0.214601	0.356825	25	C3_Tlx3
Klf6	0.0772358	1253	0.337174	0.383838	0.131811	0.337174	26	C3_Tlx3
Jun	0.0589431	1899	0.321087	0.292929	0.199769	0.321087	27	C3_Tlx3
Lhx1	0.0528455	851	0.429822	0.262626	0.0895224	0.429822	28	C3_Tlx3
Cdkn1c	0.0630081	0	0.454593	0.313131	0	0.454593	29	C3_Tlx3
Malat1	0.0670732	0	0.37741	0.333333	0	0.37741	30	C3_Tlx3
