# Supplementary material for: Integrated single-cell transcriptomic and epigenetic study of cell state transition and lineage commitment in embryonic mouse cerebellum
Source: Sci Adv. 2022 Apr 1;8(13):eabl9156. doi: 10.1126/sciadv.abl9156 (PMC10938588; doi:10.1126/sciadv.abl9156)
Supplement: Supplementary file 2 — Data S1 to S8 [file sciadv.abl9156_data_s1_to_s8.zip › sciadv.abl9156_data_s8.xlsx]

## Sheet: Sheet1
Antigen	Symbol	Species	Dilution	Vendor	Cat. #	RRID
ATOH1	Atoh1	Rabbit	1:500	Proteintech	21215-1-AP	AB_10733126
Bcl11a	Bcl11a	Mouse	1:300	Santa Cruz Biotechnology, Inc.	sc-56012	AB_2064001
CALBINDIN, 28KD	Calb1	Rabbit	1:3000	Swant	CB-38a	AB-2721225
CRE	Cre	Rabbit	1:2000	Novagen	69050-3	AB_2314229
CRE	Cre	Mouse	1:10,000	Millipore	MAB3120	AB_2085748
Doublecortin	Dcx	Rabbit	1:3000	Abcam	ab18723	AB_732011
BLBP	Fabp7	Guinea pig	1:500	Frontier Institute	BLBP-GP	AB_2571665
FOXP2	Foxp2	Goat	1:2000	Everest Biotech	EB05226	AB_2107112
GFP	GFP	chicken	1:4000	Abcam	ab13970	AB_300798
HES1	Hes1	Rabbit	1:1000	Cell signaling	11988S	AB_2728766
ISL1	Isl1	Mouse	1:100	DSH Bank	39.4D5	AB_2314683
LHX1/5	Lhx1/5	Mouse	1:100	DSH Bank	4F2	AB_531784
Lhx2	Lhx2	Goat	1:200	Santa Cruz Biotechnology, Inc.	sc-19342	AB_2135663
LMX1A	Lmx1a	Rabbit	1:1000	Millipore	AB10533	AB_10805970
Ascl1	Mash1	Goat	1:100	R&D System	AF2567	AB_2059505
Meis2	Meis2	Mouse	1:200	Santa Cruz Biotechnology, Inc.	sc-515470
Ki67	Mki67	Rabbit	1:250	Abcam	ab15580	AB_443209
Neurod2	Neurod2	Mouse	1:200	Santa Cruz Biotechnology, Inc.	sc-46684	AB_671759
Olig2	Olig2	Rabbit	1:500	Abcam	ab109186	AB_10861310
OTP	Otp	Rabbit	1:1000	ABclonal	A13188	AB_2760039
OTX2	Otx2	Goat	1:400	R&D Systems	AF1979	AB_2157172
Pax6	Pax6	Mouse	1:300	Santa Cruz Biotechnology, Inc.	sc-81649	AB_1127044
Pax6	Pax6	Rabbit	1:200	Covance	PRB-278P	AB_291612
Reln	Reln	Goat	1:200	R&D System	AF3820	AB_2253745
SOX14	Sox14	Rabbit	1:6000	Gift from Dr. Thomas Jessell
SOX2	Sox2	Goat	1:250	R&D Systems	AF2018	AB-355110
SOX9	Sox9	Rabbit	1:3000	Millipore	AB5535	AB_2239761
Tbr1	Tbr1	Rabbit	1:2000	Abcam	ab31940	AB_2200219
AP-2β	Tfap2b	Mouse	1:200	Santa Cruz Biotechnology, Inc.	sc-390119	AB_2828008
TLX3	Tlx3	Rabbit	1:5000	Gift from Dr. Thoma Muller
TLX3	Tlx3	Guinea pig	1:10000	Gift from Dr. Thoma Muller
